# Supplementary material for: Genomic Occupancy of the Bromodomain Protein Bdf3 Is Dynamic during Differentiation of African Trypanosomes from Bloodstream to Procyclic Forms
Source: mSphere. 2022 Jun 1;7(3):e00023-22. doi: 10.1128/msphere.00023-22 (PMC9241505; doi:10.1128/msphere.00023-22)
Supplement: TABLE S4 [file msphere.00023-22-st010.xlsx]

## Sheet: all_genes_within_5kb
Tb927_01_v5.1	1004508	1004908	Tb927_01_v5.1	1001711	1002058	+	Tb927.1.4970	hypothetical protein
Tb927_01_v5.1	1004508	1004908	Tb927_01_v5.1	1004308	1005123	+	Tb927.1.5000	hypothetical protein, conserved
Tb927_01_v5.1	1004508	1004908	Tb927_01_v5.1	1007260	1007418	+	Tb927.1.5020	hypothetical protein, unlikely
Tb927_01_v5.1	1004508	1004908	Tb927_01_v5.1	1007804	1010011	+	Tb927.1.5030	leucine-rich repeat protein (LRRP), putative
Tb927_01_v5.1	141145	141545	Tb927_01_v5.1	136080	136397	-	Tb927.1.360	hypothetical protein, unlikely
Tb927_01_v5.1	141145	141545	Tb927_01_v5.1	140214	144395	-	Tb927.1.370	leucine-rich repeat protein (LRRP), putative
Tb927_01_v5.1	141145	141545	Tb927_01_v5.1	144726	145151	-	Tb927.1.380	hypothetical protein, conserved
Tb927_01_v5.1	144650	145050	Tb927_01_v5.1	140214	144395	-	Tb927.1.370	leucine-rich repeat protein (LRRP), putative
Tb927_01_v5.1	144650	145050	Tb927_01_v5.1	144726	145151	-	Tb927.1.380	hypothetical protein, conserved
Tb927_01_v5.1	144650	145050	Tb927_01_v5.1	147842	148204	+	Tb927.1.400	hypothetical protein, conserved
Tb927_01_v5.1	179841	180241	Tb927_01_v5.1	181089	181451	+	Tb927.1.470	hypothetical protein, conserved
Tb927_01_v5.1	179841	180241	Tb927_01_v5.1	181845	186029	+	Tb927.1.480	leucine-rich repeat protein (LRRP), putative
Tb927_01_v5.1	181137	181537	Tb927_01_v5.1	181089	181451	+	Tb927.1.470	hypothetical protein, conserved
Tb927_01_v5.1	181137	181537	Tb927_01_v5.1	181845	186029	+	Tb927.1.480	leucine-rich repeat protein (LRRP), putative
Tb927_01_v5.1	183290	183690	Tb927_01_v5.1	181089	181451	+	Tb927.1.470	hypothetical protein, conserved
Tb927_01_v5.1	183290	183690	Tb927_01_v5.1	181845	186029	+	Tb927.1.480	leucine-rich repeat protein (LRRP), putative
Tb927_01_v5.1	279248	279648	Tb927_01_v5.1	264384	278162	-	Tb927.1.880	Midasin, putative (MDN1)
Tb927_01_v5.1	279248	279648	Tb927_01_v5.1	281269	281577	-	Tb927.1.900	hypothetical protein, unlikely
Tb927_01_v5.1	279248	279648	Tb927_01_v5.1	283009	283206	-	Tb927.1.910	hypothetical protein, unlikely
Tb927_01_v5.1	279248	279648	Tb927_01_v5.1	284354	284545	-	Tb927.1.920	hypothetical protein, unlikely
Tb927_01_v5.1	279248	279648	Tb927_01_v5.1	278431	279201	-	Tb927.1.890	hypothetical protein, conserved
Tb927_01_v5.1	289451	289851	Tb927_01_v5.1	284354	284545	-	Tb927.1.920	hypothetical protein, unlikely
Tb927_01_v5.1	289451	289851	Tb927_01_v5.1	285130	285471	-	Tb927.1.930	hypothetical protein, unlikely
Tb927_01_v5.1	289451	289851	Tb927_01_v5.1	288582	289706	+	Tb927.1.990	Enkuring domain-containig protein
Tb927_01_v5.1	289451	289851	Tb927_01_v5.1	289893	291155	+	Tb927.1.1000	developmentally regulated phosphoprotein
Tb927_01_v5.1	289451	289851	Tb927_01_v5.1	291585	293744	+	Tb927.1.1010	E3 ubiquitin-protein ligase KCMF1, putative,ZZ-type zinc finger-containing protein
Tb927_01_v5.1	289451	289851	Tb927_01_v5.1	294228	295508	+	Tb927.1.1020	leucine-rich repeat-containing protein
Tb927_01_v5.1	521726	522126	Tb927_01_v5.1	516570	517472	+	Tb927.1.1980	Protein transport protein yif1, putative
Tb927_01_v5.1	521726	522126	Tb927_01_v5.1	517835	518431	+	Tb927.1.1990	Pre-mRNA-splicing factor 38, putative
Tb927_01_v5.1	521726	522126	Tb927_01_v5.1	518951	519181	+	Tb927.1.2000	hypothetical protein
Tb927_01_v5.1	521726	522126	Tb927_01_v5.1	521080	522462	-	Tb927.1.2040	expression site-associated gene 2 (ESAG2) protein, putative
Tb927_01_v5.1	521726	522126	Tb927_01_v5.1	524736	524873	-	Tb927.1.2060	expression site-associated gene (ESAG, pseudogene), putative,expression site-associated gene 11 (ESAG11), fragment
Tb927_01_v5.1	521726	522126	Tb927_01_v5.1	524998	525252	-	Tb927.1.2070	expression site-associated gene (ESAG, pseudogene), putative,expression site-associated gene 11 (ESAG11), fragment
Tb927_01_v5.1	526654	527054	Tb927_01_v5.1	521080	522462	-	Tb927.1.2040	expression site-associated gene 2 (ESAG2) protein, putative
Tb927_01_v5.1	526654	527054	Tb927_01_v5.1	524736	524873	-	Tb927.1.2060	expression site-associated gene (ESAG, pseudogene), putative,expression site-associated gene 11 (ESAG11), fragment
Tb927_01_v5.1	526654	527054	Tb927_01_v5.1	524998	525252	-	Tb927.1.2070	expression site-associated gene (ESAG, pseudogene), putative,expression site-associated gene 11 (ESAG11), fragment
Tb927_01_v5.1	526654	527054	Tb927_01_v5.1	531583	535023	+	Tb927.1.2100	cysteine peptidase, Clan CA, family C2, putative,calpain-like cysteine peptidase, putative
Tb927_01_v5.1	649413	649813	Tb927_01_v5.1	645277	647235	-	Tb927.1.2850	pteridine transporter, putative
Tb927_01_v5.1	649413	649813	Tb927_01_v5.1	649280	651238	-	Tb927.1.2880	pteridine transporter, putative
Tb927_01_v5.1	650800	651200	Tb927_01_v5.1	645277	647235	-	Tb927.1.2850	pteridine transporter, putative
Tb927_01_v5.1	650800	651200	Tb927_01_v5.1	649280	651238	-	Tb927.1.2880	pteridine transporter, putative
Tb927_01_v5.1	650800	651200	Tb927_01_v5.1	655620	655889	+	Tb927.1.2950	hypothetical protein, unlikely
Tb927_01_v5.1	657660	658060	Tb927_01_v5.1	655620	655889	+	Tb927.1.2950	hypothetical protein, unlikely
Tb927_01_v5.1	657660	658060	Tb927_01_v5.1	656593	657333	+	Tb927.1.2970	hypothetical protein, conserved
Tb927_01_v5.1	657660	658060	Tb927_01_v5.1	658938	662354	+	Tb927.1.2980	hypothetical protein, conserved
Tb927_01_v5.1	657660	658060	Tb927_01_v5.1	662973	663269	+	Tb927.1.2985	hypothetical protein, conserved
Tb927_01_v5.1	762656	763056	Tb927_01_v5.1	756777	757868	-	Tb927.1.3550	hypothetical protein
Tb927_01_v5.1	762656	763056	Tb927_01_v5.1	758687	761284	-	Tb927.1.3560	hypothetical protein, conserved
Tb927_01_v5.1	762656	763056	Tb927_01_v5.1	765114	765398	-	Tb927.1.3590	hypothetical protein, unlikely
Tb927_01_v5.1	762656	763056	Tb927_01_v5.1	766853	767080	+	Tb927.1.3620	hypothetical protein, unlikely
Tb927_01_v5.1	816690	817090	Tb927_01_v5.1	812771	812908	+	Tb927.1.3770	hypothetical protein, unlikely
Tb927_01_v5.1	816690	817090	Tb927_01_v5.1	814305	814850	+	Tb927.1.3800	hypothetical protein, conserved
Tb927_01_v5.1	816690	817090	Tb927_01_v5.1	815129	815491	+	Tb927.1.3810	hypothetical protein, conserved
Tb927_01_v5.1	816690	817090	Tb927_01_v5.1	815748	816149	+	Tb927.1.3820	ATP synthase subunit, putative
Tb927_01_v5.1	816690	817090	Tb927_01_v5.1	816419	818242	+	Tb927.1.3830	glucose-6-phosphate isomerase, glycosomal (PGI)
Tb927_01_v5.1	816690	817090	Tb927_01_v5.1	821129	821290	+	Tb927.1.3850	hypothetical protein, conserved
Tb927_01_v5.1	816690	817090	Tb927_01_v5.1	818737	820566	+	Tb927.1.3840	hypothetical protein, conserved
Tb927_02_v5.1	1001900	1002300	Tb927_02_v5.1	1000506	1006688	+	Tb927.2.5600	hypothetical protein, conserved
Tb927_02_v5.1	1030063	1030463	Tb927_02_v5.1	1026758	1027351	+	Tb927.2.5710	hypothetical protein
Tb927_02_v5.1	1030063	1030463	Tb927_02_v5.1	1028398	1028763	+	Tb927.2.5720	hypothetical protein
Tb927_02_v5.1	1030063	1030463	Tb927_02_v5.1	1034074	1043301	+	Tb927.2.5760	hypothetical protein, conserved
Tb927_02_v5.1	1030063	1030463	Tb927_02_v5.1	1031968	1033629	+	Tb927.2.5750	tyrosyl-DNA Phosphodiesterase (Tdp1), putative
Tb927_02_v5.1	114081	114481	Tb927_02_v5.1	108732	111269	-	Tb927.2.560	retrotransposon hot spot protein 4 (RHS4), putative
Tb927_02_v5.1	114081	114481	Tb927_02_v5.1	118830	119201	+	Tb927.2.650	hypothetical protein
Tb927_02_v5.1	125318	125718	Tb927_02_v5.1	120231	123178	+	Tb927.2.660	expression site-associated gene (ESAG, pseudogene), putative,expression site-associated gene 4 (ESAG4), degenerate
Tb927_02_v5.1	125318	125718	Tb927_02_v5.1	124625	125050	+	Tb927.2.680	hypothetical protein
Tb927_02_v5.1	125318	125718	Tb927_02_v5.1	125379	128711	+	Tb927.2.690	leucine-rich repeat protein (LRRP), putative,leucine-rich repeat protein 1 (LRRP1), putative
Tb927_02_v5.1	159403	159803	Tb927_02_v5.1	153734	156642	+	Tb927.2.910	expression site-associated gene (ESAG, pseudogene), putative,expression site-associated gene 4 (ESAG4), degenerate
Tb927_02_v5.1	159403	159803	Tb927_02_v5.1	158161	158457	+	Tb927.2.940	Protein of unknown function (DUF1181), putative
Tb927_02_v5.1	159403	159803	Tb927_02_v5.1	158854	163038	+	Tb927.2.950	paraflagellar rod component, putative (PFC13)
Tb927_02_v5.1	164668	165068	Tb927_02_v5.1	158854	163038	+	Tb927.2.950	paraflagellar rod component, putative (PFC13)
Tb927_02_v5.1	164668	165068	Tb927_02_v5.1	166269	166442	+	Tb927.2.960	hypothetical protein
Tb927_02_v5.1	164668	165068	Tb927_02_v5.1	167874	168341	+	Tb927.2.980	retrotransposon hot spot protein (RHS, pseudogene), putative,retrotransposon hot spot protein 5 (RHS5), degenerate
Tb927_02_v5.1	258519	258919	Tb927_02_v5.1	254762	257272	+	Tb927.2.1380	leucine-rich repeat protein (LRRP), putative
Tb927_02_v5.1	313168	313568	Tb927_02_v5.1	315689	316279	+	Tb927.2.1680	cyclophilin-type peptidyl-prolyl cis-trans isomerase, putative
Tb927_02_v5.1	313168	313568	Tb927_02_v5.1	317225	319513	+	Tb927.2.1700	hypothetical protein, conserved
Tb927_02_v5.1	316853	317253	Tb927_02_v5.1	315689	316279	+	Tb927.2.1680	cyclophilin-type peptidyl-prolyl cis-trans isomerase, putative
Tb927_02_v5.1	316853	317253	Tb927_02_v5.1	317225	319513	+	Tb927.2.1700	hypothetical protein, conserved
Tb927_02_v5.1	316853	317253	Tb927_02_v5.1	321287	321655	+	Tb927.2.1720	hypothetical protein, conserved
Tb927_02_v5.1	316853	317253	Tb927_02_v5.1	321827	322639	+	Tb927.2.1730	hypothetical protein, conserved
Tb927_02_v5.1	415039	415439	Tb927_02_v5.1	411632	412621	-	Tb927.2.2160	paraflagellar rod component, putative (PFC11)
Tb927_02_v5.1	415039	415439	Tb927_02_v5.1	413666	414436	-	Tb927.2.2180	ribosomal RNA processing protein 41B,RNase PH-like protein, putative,exosome complex exonuclease 1, putative (RRP41B)
Tb927_02_v5.1	415039	415439	Tb927_02_v5.1	416563	418620	-	Tb927.2.2190	histone deacetylase 3 (HDAC3)
Tb927_02_v5.1	415039	415439	Tb927_02_v5.1	419666	420238	-	Tb927.2.2200	hypothetical protein, conserved
Tb927_02_v5.1	516169	516569	Tb927_02_v5.1	511041	511358	-	Tb927.2.2590	hypothetical protein, conserved
Tb927_02_v5.1	516169	516569	Tb927_02_v5.1	519905	530194	+	Tb927.2.2650	hypothetical protein, conserved
Tb927_02_v5.1	57860	58260	Tb927_02_v5.1	55836	58340	-	Tb927.2.370	retrotransposon hot spot protein 1 (RHS1), putative
Tb927_02_v5.1	57860	58260	Tb927_02_v5.1	61399	63768	-	Tb927.2.380	retrotransposon hot spot protein 2 (RHS2), putative
Tb927_02_v5.1	896838	897238	Tb927_02_v5.1	890406	892553	-	Tb927.2.5030	transcription initiation protein, putative
Tb927_02_v5.1	896838	897238	Tb927_02_v5.1	892875	893402	-	Tb927.2.5040	hypothetical protein, conserved
Tb927_02_v5.1	896838	897238	Tb927_02_v5.1	894053	895012	-	Tb927.2.5050	protein phosphatase 2C, putative
Tb927_02_v5.1	896838	897238	Tb927_02_v5.1	895261	896445	-	Tb927.2.5060	GTP binding protein, putative
Tb927_02_v5.1	896838	897238	Tb927_02_v5.1	896659	897177	-	Tb927.2.5070	hypothetical protein, conserved
Tb927_02_v5.1	896838	897238	Tb927_02_v5.1	897388	898935	-	Tb927.2.5080	hypothetical protein, conserved
Tb927_02_v5.1	905914	906314	Tb927_02_v5.1	905713	906378	+	Tb927.2.5120	vesicle-associated membrane protein, putative,synaptobrevin, putative
Tb927_02_v5.1	905914	906314	Tb927_02_v5.1	906606	907778	+	Tb927.2.5130	hypothetical protein, conserved
Tb927_02_v5.1	905914	906314	Tb927_02_v5.1	907943	908392	+	Tb927.2.5140	hypothetical protein, conserved
Tb927_02_v5.1	905914	906314	Tb927_02_v5.1	909185	910654	+	Tb927.2.5150	TPR-repeat protein, putative
Tb927_02_v5.1	905914	906314	Tb927_02_v5.1	910854	912056	+	Tb927.2.5160	chaperone protein DNAj, putative
Tb927_02_v5.1	92380	92780	Tb927_02_v5.1	86881	89463	-	Tb927.2.470	retrotransposon hot spot protein 4 (RHS4), putative
Tb927_02_v5.1	92380	92780	Tb927_02_v5.1	91630	94083	-	Tb927.2.480	retrotransposon hot spot protein (RHS, pseudogene), putative,retrotransposon hot spot protein 2 (RHS2), degenerate
Tb927_02_v5.1	92380	92780	Tb927_02_v5.1	95001	96889	-	Tb927.2.490	DNA-directed RNA polymerase, pseudogene, putative,DNA-directed RNA polymerase, degenerate
Tb927_02_v5.1	993346	993746	Tb927_02_v5.1	988011	994193	-	Tb927.2.5540	hypothetical protein, conserved
Tb927_03_v5.1	1227745	1228145	Tb927_03_v5.1	1220869	1223193	-	Tb927.3.4350	hypothetical protein, conserved
Tb927_03_v5.1	1227745	1228145	Tb927_03_v5.1	1223453	1223845	-	Tb927.3.4360	40S ribosomal protein S15A, putative
Tb927_03_v5.1	1227745	1228145	Tb927_03_v5.1	1224042	1225736	-	Tb927.3.4370	hypothetical protein, conserved
Tb927_03_v5.1	1227745	1228145	Tb927_03_v5.1	1226005	1227444	-	Tb927.3.4380	Tob55, putative
Tb927_03_v5.1	1227745	1228145	Tb927_03_v5.1	1227814	1229331	-	Tb927.3.4390	dihydrolipoamide dehydrogenase, putative (GCVL-1)
Tb927_03_v5.1	1376967	1377367	Tb927_03_v5.1	1372191	1372739	-	Tb927.3.4880	hypothetical protein, conserved
Tb927_03_v5.1	1376967	1377367	Tb927_03_v5.1	1372947	1373561	-	Tb927.3.4890	ubiquinone biosynthesis protein COQ7 homolog, putative
Tb927_03_v5.1	1376967	1377367	Tb927_03_v5.1	1377662	1378720	+	Tb927.3.4910	signal peptide peptidase, putative,aspartic peptidase, clan AD, family A22B, putative
Tb927_03_v5.1	1376967	1377367	Tb927_03_v5.1	1379439	1380575	+	Tb927.3.4920	LETM1 and EF-hand domain-containing protein 1, putative
Tb927_03_v5.1	1376967	1377367	Tb927_03_v5.1	1376060	1377436	+	Tb927.3.4900	tRNA isopentenyltransferase, putative
Tb927_03_v5.1	1607313	1607713	Tb927_03_v5.1	1602021	1602329	+	Tb927.3.5740	hypothetical protein
Tb927_03_v5.1	1607313	1607713	Tb927_03_v5.1	1603691	1604365	-	Tb927.3.5750	retrotransposon hot spot protein (RHS, pseudogene), putative,retrotransposon hot spot protein (RHS), degenerate
Tb927_03_v5.1	1607313	1607713	Tb927_03_v5.1	1607474	1608361	-	Tb927.3.5760	hypothetical protein, conserved
Tb927_03_v5.1	1607313	1607713	Tb927_03_v5.1	1611685	1612137	-	Tb927.3.5770	hypothetical protein
Tb927_03_v5.1	1612375	1612775	Tb927_03_v5.1	1607474	1608361	-	Tb927.3.5760	hypothetical protein, conserved
Tb927_03_v5.1	1612375	1612775	Tb927_03_v5.1	1611685	1612137	-	Tb927.3.5770	hypothetical protein
Tb927_03_v5.1	1616833	1617233	Tb927_03_v5.1	1611685	1612137	-	Tb927.3.5770	hypothetical protein
Tb927_03_v5.1	1616833	1617233	Tb927_03_v5.1	1618404	1618931	+	Tb927.3.5780	hypothetical protein
Tb927_03_v5.1	1616833	1617233	Tb927_03_v5.1	1621079	1622149	+	Tb927.3.5790	expression site-associated gene (ESAG, pseudogene), putative,expression site-associated gene 9 (ESAG9), point mutation
Tb927_03_v5.1	1618574	1618974	Tb927_03_v5.1	1618404	1618931	+	Tb927.3.5780	hypothetical protein
Tb927_03_v5.1	1618574	1618974	Tb927_03_v5.1	1621079	1622149	+	Tb927.3.5790	expression site-associated gene (ESAG, pseudogene), putative,expression site-associated gene 9 (ESAG9), point mutation
Tb927_03_v5.1	260103	260503	Tb927_03_v5.1	259855	261048	+	Tb927.3.1040	unspecified product
Tb927_03_v5.1	260103	260503	Tb927_03_v5.1	262387	263532	+	Tb927.3.1060	cAMP response protein, putative (CARP4)
Tb927_03_v5.1	260103	260503	Tb927_03_v5.1	263824	265158	+	Tb927.3.1070	Peptide chain release factor 1, mitochondrial, putative (RF1)
Tb927_03_v5.1	260103	260503	Tb927_03_v5.1	265433	266188	+	Tb927.3.1080	hypothetical protein, conserved
Tb927_03_v5.1	260103	260503	Tb927_03_v5.1	261163	262371	+	Tb927.3.1050	transposase of Tn10
Tb927_03_v5.1	263301	263701	Tb927_03_v5.1	259855	261048	+	Tb927.3.1040	unspecified product
Tb927_03_v5.1	263301	263701	Tb927_03_v5.1	262387	263532	+	Tb927.3.1060	cAMP response protein, putative (CARP4)
Tb927_03_v5.1	263301	263701	Tb927_03_v5.1	263824	265158	+	Tb927.3.1070	Peptide chain release factor 1, mitochondrial, putative (RF1)
Tb927_03_v5.1	263301	263701	Tb927_03_v5.1	265433	266188	+	Tb927.3.1080	hypothetical protein, conserved
Tb927_03_v5.1	263301	263701	Tb927_03_v5.1	266632	266889	+	Tb927.3.1085	hypothetical protein
Tb927_03_v5.1	263301	263701	Tb927_03_v5.1	266632	266889	+	Tb927.3.1985	hypothetical protein, Tryp Specific
Tb927_03_v5.1	263301	263701	Tb927_03_v5.1	267367	268005	+	Tb927.3.1090	small nuclear RNA (snRNA) U1 (TbU1-24K)
Tb927_03_v5.1	263301	263701	Tb927_03_v5.1	261163	262371	+	Tb927.3.1050	transposase of Tn10
Tb927_03_v5.1	588495	588895	Tb927_03_v5.1	583617	584513	-	Tb927.3.2250	hypothetical protein, conserved
Tb927_03_v5.1	588495	588895	Tb927_03_v5.1	584707	585393	-	Tb927.3.2260	hypothetical protein, conserved
Tb927_03_v5.1	588495	588895	Tb927_03_v5.1	587858	589183	+	Tb927.3.2270	hypothetical protein, conserved
Tb927_03_v5.1	588495	588895	Tb927_03_v5.1	591399	592520	+	Tb927.3.2290	chaperone protein DNAj, putative
Tb927_03_v5.1	588495	588895	Tb927_03_v5.1	592647	593252	+	Tb927.3.2300	hypothetical protein, conserved
Tb927_03_v5.1	588495	588895	Tb927_03_v5.1	593475	594377	+	Tb927.3.2310	PACRGA,flagellar component
Tb927_03_v5.1	588495	588895	Tb927_03_v5.1	589443	591236	+	Tb927.3.2280	vacuolar sorting protein 33 , putative
Tb927_03_v5.1	868822	869222	Tb927_03_v5.1	865111	866205	-	Tb927.3.3380	TFIIF-stimulated CTD phosphatase, putative
Tb927_03_v5.1	868822	869222	Tb927_03_v5.1	868667	870403	-	Tb927.3.3400	kinesin, putative
Tb927_03_v5.1	868822	869222	Tb927_03_v5.1	871164	872519	-	Tb927.3.3410	aspartyl aminopeptidase, putative,metallo-peptidase, Clan MH, Family M20
Tb927_03_v5.1	868822	869222	Tb927_03_v5.1	866616	868391	-	Tb927.3.3390	kinesin, putative
Tb927_03_v5.1	872724	873124	Tb927_03_v5.1	868667	870403	-	Tb927.3.3400	kinesin, putative
Tb927_03_v5.1	872724	873124	Tb927_03_v5.1	871164	872519	-	Tb927.3.3410	aspartyl aminopeptidase, putative,metallo-peptidase, Clan MH, Family M20
Tb927_03_v5.1	872724	873124	Tb927_03_v5.1	866616	868391	-	Tb927.3.3390	kinesin, putative
Tb927_03_v5.1	977873	978273	Tb927_03_v5.1	977888	978925	+	Tb927.3.3440	hypothetical protein, conserved
Tb927_03_v5.1	977873	978273	Tb927_03_v5.1	979573	980109	+	Tb927.3.3450	ADP-ribosylation factor-like protein 3, putative (arl3)
Tb927_03_v5.1	977873	978273	Tb927_03_v5.1	980328	981779	+	Tb927.3.3460	hypothetical protein, conserved
Tb927_03_v5.1	977873	978273	Tb927_03_v5.1	982589	983131	+	Tb927.3.3470	cytochrome b5, putative (CYB5)
Tb927_04_v5.1	1282605	1283005	Tb927_04_v5.1	1277331	1277804	-	Tb927.4.4620	cytochrome oxidase subunit VIII (COXVIII)
Tb927_04_v5.1	1282605	1283005	Tb927_04_v5.1	1278007	1278372	-	Tb927.4.4630	hypothetical protein, conserved
Tb927_04_v5.1	1282605	1283005	Tb927_04_v5.1	1278633	1279187	-	Tb927.4.4640	hypothetical protein, conserved
Tb927_04_v5.1	1282605	1283005	Tb927_04_v5.1	1279421	1280230	-	Tb927.4.4650	diphthine synthase, putative
Tb927_04_v5.1	1282605	1283005	Tb927_04_v5.1	1280363	1280908	-	Tb927.4.4660	hypothetical protein, conserved
Tb927_04_v5.1	1391957	1392357	Tb927_04_v5.1	1387650	1388465	-	Tb927.4.5060	hypothetical protein
Tb927_04_v5.1	1391957	1392357	Tb927_04_v5.1	1389310	1390647	-	Tb927.4.5070	hypothetical protein, conserved
Tb927_04_v5.1	1391957	1392357	Tb927_04_v5.1	1393458	1393847	-	Tb927.4.5080	hypothetical protein, conserved
Tb927_04_v5.1	1391957	1392357	Tb927_04_v5.1	1395760	1396311	-	Tb927.4.5090	hypothetical protein
Tb927_04_v5.1	1391957	1392357	Tb927_04_v5.1	1396989	1398206	-	Tb927.4.5100	hypothetical protein, conserved
Tb927_04_v5.1	1461508	1461908	Tb927_04_v5.1	1458621	1459109	-	Tb04.24M18.150	hypothetical protein, conserved
Tb927_04_v5.1	1461508	1461908	Tb927_04_v5.1	1459247	1459777	-	Tb927.4.5360	hypothetical protein, conserved
Tb927_04_v5.1	1461508	1461908	Tb927_04_v5.1	1460070	1460420	-	Tb927.4.5370	dynein light chain 2B, cytoplasmic, putative,predicted dynein modulator,roadblock/LC7 family member
Tb927_04_v5.1	1461508	1461908	Tb927_04_v5.1	1460755	1465137	-	Tb927.4.5380	hypothetical protein, conserved
Tb927_04_v5.1	1461508	1461908	Tb927_04_v5.1	1465473	1466768	-	Tb927.4.5390	serine/threonine-protein kinase NrkA,nek1/NIMA-related kinase A (NrkA)
Tb927_04_v5.1	1461508	1461908	Tb927_04_v5.1	1456393	1458429	-	Tb927.4.5350	3-methylcrotonyl-CoA carboxylase, pseudogene, putative (pseudogene),3-methylcrotonyl-CoA carboxylase, point mutation
Tb927_04_v5.1	1463904	1464304	Tb927_04_v5.1	1458621	1459109	-	Tb04.24M18.150	hypothetical protein, conserved
Tb927_04_v5.1	1463904	1464304	Tb927_04_v5.1	1459247	1459777	-	Tb927.4.5360	hypothetical protein, conserved
Tb927_04_v5.1	1463904	1464304	Tb927_04_v5.1	1460070	1460420	-	Tb927.4.5370	dynein light chain 2B, cytoplasmic, putative,predicted dynein modulator,roadblock/LC7 family member
Tb927_04_v5.1	1463904	1464304	Tb927_04_v5.1	1460755	1465137	-	Tb927.4.5380	hypothetical protein, conserved
Tb927_04_v5.1	1463904	1464304	Tb927_04_v5.1	1465473	1466768	-	Tb927.4.5390	serine/threonine-protein kinase NrkA,nek1/NIMA-related kinase A (NrkA)
Tb927_04_v5.1	1465900	1466300	Tb927_04_v5.1	1460755	1465137	-	Tb927.4.5380	hypothetical protein, conserved
Tb927_04_v5.1	1465900	1466300	Tb927_04_v5.1	1465473	1466768	-	Tb927.4.5390	serine/threonine-protein kinase NrkA,nek1/NIMA-related kinase A (NrkA)
Tb927_04_v5.1	1467414	1467814	Tb927_04_v5.1	1460755	1465137	-	Tb927.4.5380	hypothetical protein, conserved
Tb927_04_v5.1	1467414	1467814	Tb927_04_v5.1	1465473	1466768	-	Tb927.4.5390	serine/threonine-protein kinase NrkA,nek1/NIMA-related kinase A (NrkA)
Tb927_04_v5.1	1475055	1475455	Tb927_04_v5.1	1477030	1478559	+	Tb927.4.5400	variant surface glycoprotein (VSG, atypical), putative
Tb927_04_v5.1	1475055	1475455	Tb927_04_v5.1	1479780	1481306	+	Tb927.4.5410	variant surface glycoprotein (VSG, atypical), putative
Tb927_04_v5.1	17880	18280	Tb927_04_v5.1	17401	17667	+	Tb927.4.140	hypothetical protein
Tb927_04_v5.1	17880	18280	Tb927_04_v5.1	18000	18425	+	Tb927.4.150	hypothetical protein
Tb927_04_v5.1	17880	18280	Tb927_04_v5.1	18746	22942	+	Tb927.4.160	leucine-rich repeat protein (LRRP, pseudogene), putative,leucine-rich repeat protein 1 (LRRP1), frameshift
Tb927_04_v5.1	17880	18280	Tb927_04_v5.1	13666	16569	+	Tb927.4.130	receptor-type adenylate cyclase GRESAG 4, pseudogene, putative,receptor-type adenylate cyclase GRESAG 4, degenerate
Tb927_04_v5.1	1951	2351	Tb927_04_v5.1	1682	3133	-	Tb927.4.100	retrotransposon hot spot protein (RHS, pseudogene), putative,retrotransposon hot spot protein 1 (RHS1), interrupted
Tb927_04_v5.1	1951	2351	Tb927_04_v5.1	3639	4715	-	Tb927.4.110	retrotransposon hot spot protein (RHS, pseudogene), putative,retrotransposon hot spot protein 1 (RHS1), interrupted
Tb927_04_v5.1	24975	25375	Tb927_04_v5.1	18746	22942	+	Tb927.4.160	leucine-rich repeat protein (LRRP, pseudogene), putative,leucine-rich repeat protein 1 (LRRP1), frameshift
Tb927_04_v5.1	24975	25375	Tb927_04_v5.1	26181	26354	+	Tb927.4.170	hypothetical protein
Tb927_04_v5.1	24975	25375	Tb927_04_v5.1	26747	26995	+	Tb927.4.180	hypothetical protein
Tb927_04_v5.1	24975	25375	Tb927_04_v5.1	27790	28422	+	Tb927.4.190	retrotransposon hot spot protein (RHS, pseudogene), putative,retrotransposon hot spot protein (RHS), degenerate
Tb927_04_v5.1	314439	314839	Tb927_04_v5.1	306804	309530	-	Tb927.4.1160	hypothetical protein, conserved
Tb927_04_v5.1	314439	314839	Tb927_04_v5.1	309801	310820	-	Tb927.4.1170	ankyrin, putative
Tb927_04_v5.1	314439	314839	Tb927_04_v5.1	312215	312826	-	Tb927.4.1190	hypothetical protein, conserved
Tb927_04_v5.1	314439	314839	Tb927_04_v5.1	319468	320463	+	Tb927.4.1200	expression site-associated gene (ESAG) protein, putative,expression site-associated gene 1 (ESAG1) protein, putative
Tb927_04_v5.1	314439	314839	Tb927_04_v5.1	311027	312034	-	Tb927.4.1180	hypothetical protein, conserved
Tb927_04_v5.1	325861	326261	Tb927_04_v5.1	323947	324501	-	Tb927.4.1210	hypothetical protein
Tb927_04_v5.1	325861	326261	Tb927_04_v5.1	328133	328915	-	Tb927.4.1220	leucine-rich repeat protein (LRRP), putative
Tb927_04_v5.1	325861	326261	Tb927_04_v5.1	329308	330303	-	Tb927.4.1230	hypothetical protein
Tb927_04_v5.1	325861	326261	Tb927_04_v5.1	331064	331417	-	Tb927.4.1240	hypothetical protein
Tb927_04_v5.1	535170	535570	Tb927_04_v5.1	532617	535337	-	Tb927.4.2080	C2 domain containing protein (CC2D)
Tb927_04_v5.1	535170	535570	Tb927_04_v5.1	540510	541025	+	Tb927.4.2090	hypothetical protein
Tb927_04_v5.1	535170	535570	Tb927_04_v5.1	517255	530622	-	Tb927.4.2070	antigenic protein, putative
Tb927_04_v5.1	946296	946696	Tb927_04_v5.1	940044	945122	-	Tb927.4.3740	flagellar attachment zone protein (FAZ1)
Tb927_04_v5.1	970532	970932	Tb927_04_v5.1	973380	977090	+	Tb927.4.3750	receptor-type adenylate cyclase GRESAG 4, putative
Tb927_05_v5.1	107291	107691	Tb927_05_v5.1	102825	103496	-	Tb927.5.289b	hypothetical protein
Tb927_05_v5.1	107291	107691	Tb927_05_v5.1	105030	106031	+	Tb927.5.291b	variant surface glycoprotein (VSG)-related, putative
Tb927_05_v5.1	107291	107691	Tb927_05_v5.1	107167	107907	+	Tb927.5.292b	hypothetical protein
Tb927_05_v5.1	107291	107691	Tb927_05_v5.1	111803	112684	+	Tb927.5.293b	hypothetical protein
Tb927_05_v5.1	1161548	1161948	Tb927_05_v5.1	1159531	1163130	+	Tb927.5.3510	structural maintenance of chromosome 3 , putative (SMC3)
Tb927_05_v5.1	1161548	1161948	Tb927_05_v5.1	1165227	1166234	+	Tb927.5.3520	queuine tRNA-ribosyltransferase, putative
Tb927_05_v5.1	1161548	1161948	Tb927_05_v5.1	1166404	1167198	+	Tb927.5.3530	hypothetical protein, conserved
Tb927_05_v5.1	1387425	1387825	Tb927_05_v5.1	1380689	1382428	-	Tb927.5.4480	paraflagellar rod component par4, putative
Tb927_05_v5.1	1387425	1387825	Tb927_05_v5.1	1382737	1383159	-	Tb927.5.4490	hypothetical protein, conserved
Tb927_05_v5.1	1387425	1387825	Tb927_05_v5.1	1383439	1384023	-	Tb927.5.4500	ras-like small GTPase, putative (TbSAR1)
Tb927_05_v5.1	1387425	1387825	Tb927_05_v5.1	1384252	1384671	-	Tb927.5.4510	hypothetical protein, conserved
Tb927_05_v5.1	1387425	1387825	Tb927_05_v5.1	1384956	1387736	-	Tb927.5.4520	hypothetical protein, conserved
Tb927_05_v5.1	1387425	1387825	Tb927_05_v5.1	1387975	1388733	-	Tb927.5.4530	fatty acid elongase, putative
Tb927_05_v5.1	1387425	1387825	Tb927_05_v5.1	1389219	1389302	-	Tb927.5.4535	hypothetical protein
Tb927_05_v5.1	1395344	1395744	Tb927_05_v5.1	1398297	1402028	+	Tb927.5.4540	receptor-type adenylate cyclase GRESAG 4, putative,adenylyl cyclase, putative,ATP pyrophosphate-lyase, putative
Tb927_05_v5.1	1397702	1398102	Tb927_05_v5.1	1398297	1402028	+	Tb927.5.4540	receptor-type adenylate cyclase GRESAG 4, putative,adenylyl cyclase, putative,ATP pyrophosphate-lyase, putative
Tb927_05_v5.1	1399358	1399758	Tb927_05_v5.1	1398297	1402028	+	Tb927.5.4540	receptor-type adenylate cyclase GRESAG 4, putative,adenylyl cyclase, putative,ATP pyrophosphate-lyase, putative
Tb927_05_v5.1	1405727	1406127	Tb927_05_v5.1	1398297	1402028	+	Tb927.5.4540	receptor-type adenylate cyclase GRESAG 4, putative,adenylyl cyclase, putative,ATP pyrophosphate-lyase, putative
Tb927_05_v5.1	1405727	1406127	Tb927_05_v5.1	1404832	1408563	+	Tb927.5.4550	receptor-type adenylate cyclase GRESAG 4, putative,adenylyl cyclase, putative,ATP pyrophosphate-lyase, putative
Tb927_05_v5.1	1405727	1406127	Tb927_05_v5.1	1410838	1412388	+	Tb927.5.4560	guanine deaminase, putative,guanase, putative,guanine aminase, putative,guanine aminohydrolase, putative
Tb927_05_v5.1	1429099	1429499	Tb927_05_v5.1	1424413	1424904	+	Tb927.5.4590	small GTP-binding rab protein, pseudogene, putative,small GTP-binding rab protein, degenerate
Tb927_05_v5.1	1429099	1429499	Tb927_05_v5.1	1431176	1432220	+	Tb927.5.4610	variant surface glycoprotein (VSG, pseudogene)- related, putative,variant surface glycoprotein-related protein, frameshift
Tb927_05_v5.1	1429099	1429499	Tb927_05_v5.1	1433243	1434133	+	Tb927.5.4620	expression site-associated gene (ESAG) protein, putative,expression site-associated gene 9 (ESAG9) protein, putative
Tb927_05_v5.1	1429099	1429499	Tb927_05_v5.1	1425342	1426529	+	Tb927.5.4600	expression site-associated gene (ESAG) protein, putative,expression site-associated gene 3 (ESAG3) protein, putative
Tb927_05_v5.1	144225	144625	Tb927_05_v5.1	136952	140662	-	Tb927.5.320	receptor-type adenylate cyclase GRESAG 4, putative,adenylyl cyclase, putative
Tb927_05_v5.1	144225	144625	Tb927_05_v5.1	142360	145983	-	Tb927.5.330	receptor-type adenylate cyclase GRESAG 4, putative,adenylyl cyclase, putative,ATP pyrophosphate-lyase, putative
Tb927_05_v5.1	148333	148733	Tb927_05_v5.1	142360	145983	-	Tb927.5.330	receptor-type adenylate cyclase GRESAG 4, putative,adenylyl cyclase, putative,ATP pyrophosphate-lyase, putative
Tb927_05_v5.1	164452	164852	Tb927_05_v5.1	161570	163138	-	Tb927.5.350	75 kDa invariant surface glycoprotein, putative (ISG75)
Tb927_05_v5.1	164452	164852	Tb927_05_v5.1	165897	167468	-	Tb927.5.370	75 kDa invariant surface glycoprotein, putative (ISG75)
Tb927_05_v5.1	164452	164852	Tb927_05_v5.1	167998	169656	-	Tb927.5.380	75 kDa invariant surface glycoprotein, putative (ISG75)
Tb927_05_v5.1	164452	164852	Tb927_05_v5.1	163729	165300	-	Tb927.5.360	75 kDa invariant surface glycoprotein (ISG75)
Tb927_05_v5.1	171976	172376	Tb927_05_v5.1	165897	167468	-	Tb927.5.370	75 kDa invariant surface glycoprotein, putative (ISG75)
Tb927_05_v5.1	171976	172376	Tb927_05_v5.1	167998	169656	-	Tb927.5.380	75 kDa invariant surface glycoprotein, putative (ISG75)
Tb927_05_v5.1	17594	17994	Tb927_05_v5.1	12220	12993	-	Tb927.5.120	expression site-associated gene 9 (ESAG9) protein, putative
Tb927_05_v5.1	17594	17994	Tb927_05_v5.1	14812	15837	-	Tb927.5.130	variant surface glycoprotein (VSG)-related, putative
Tb927_05_v5.1	17594	17994	Tb927_05_v5.1	17942	18610	+	Tb927.5.140	hypothetical protein, conserved
Tb927_05_v5.1	178710	179110	Tb927_05_v5.1	178519	180087	+	Tb927.5.390	75 kDa invariant surface glycoprotein, putative
Tb927_05_v5.1	178710	179110	Tb927_05_v5.1	180678	182246	+	Tb927.5.400	75 kDa invariant surface glycoprotein, putative (ISG75)
Tb927_05_v5.1	19155	19555	Tb927_05_v5.1	14812	15837	-	Tb927.5.130	variant surface glycoprotein (VSG)-related, putative
Tb927_05_v5.1	19155	19555	Tb927_05_v5.1	17942	18610	+	Tb927.5.140	hypothetical protein, conserved
Tb927_05_v5.1	241463	241863	Tb927_05_v5.1	232750	239133	-	Tb927.5.570	hypothetical protein, conserved
Tb927_05_v5.1	241463	241863	Tb927_05_v5.1	239386	239793	-	Tb927.5.580	prefoldin subunit, putative
Tb927_05_v5.1	241463	241863	Tb927_05_v5.1	240200	241411	-	Tb927.5.590	protein phosphatase 1, regulatory subunit, putative
Tb927_05_v5.1	241463	241863	Tb927_05_v5.1	241603	241986	-	Tb927.5.600	hypothetical protein, conserved
Tb927_05_v5.1	24613	25013	Tb927_05_v5.1	25865	26680	+	Tb927.5.150	hypothetical protein, conserved
Tb927_05_v5.1	24613	25013	Tb927_05_v5.1	29811	30332	+	Tb927.5.160	retrotransposon hot spot protein (RHS, pseudogene), putative,retrotransposon hot spot protein (RHS), degenerate
Tb927_05_v5.1	272408	272808	Tb927_05_v5.1	266270	267475	-	Tb927.5.630	acidic phosphatase, putative
Tb927_05_v5.1	272408	272808	Tb927_05_v5.1	276065	278515	+	Tb927.5.640	trans-sialidase, putative,neuraminidase, putative
Tb927_05_v5.1	296758	297158	Tb927_05_v5.1	292578	293087	-	Tb05.30F7.410	hypothetical protein
Tb927_05_v5.1	296758	297158	Tb927_05_v5.1	295064	297952	+	Tb927.5.670	hypothetical protein, conserved
Tb927_05_v5.1	296758	297158	Tb927_05_v5.1	298168	299925	+	Tb927.5.680	hypothetical protein, conserved
Tb927_05_v5.1	296758	297158	Tb927_05_v5.1	300302	300757	+	Tb927.5.690	hypothetical protein, conserved
Tb927_05_v5.1	379548	379948	Tb927_05_v5.1	378044	378712	+	Tb927.5.950	monothiol glutaredoxin, putative
Tb927_05_v5.1	379548	379948	Tb927_05_v5.1	380194	381201	+	Tb927.5.960	hypothetical protein, conserved
Tb927_05_v5.1	379548	379948	Tb927_05_v5.1	381318	381890	+	Tb927.5.970	class I transcription factor A, subunit 6 (CITFA-6)
Tb927_05_v5.1	379548	379948	Tb927_05_v5.1	382114	383031	+	Tb927.5.980	hypothetical protein, conserved
Tb927_05_v5.1	379548	379948	Tb927_05_v5.1	383474	384064	+	Tb927.5.990	hypothetical protein, conserved
Tb927_05_v5.1	561596	561996	Tb927_05_v5.1	562307	563071	+	Tb927.5.1590	hypothetical protein, conserved
Tb927_05_v5.1	561596	561996	Tb927_05_v5.1	565001	566857	+	Tb927.5.1600	hypothetical protein, conserved
Tb927_05_v5.1	66721	67121	Tb927_05_v5.1	68504	69565	+	Tb927.5.290	galactokinase, pseudogene, putative,galactokinase, degenerate,galactose kinase, degenerate
Tb927_05_v5.1	66721	67121	Tb927_05_v5.1	65071	65901	-	Tb927.5.280	retrotransposon hot spot protein (RHS, pseudogene), putative,retrotransposon hot spot protein 3 (RHS3), interrupted, degenerate
Tb927_05_v5.1	68638	69038	Tb927_05_v5.1	68504	69565	+	Tb927.5.290	galactokinase, pseudogene, putative,galactokinase, degenerate,galactose kinase, degenerate
Tb927_05_v5.1	68638	69038	Tb927_05_v5.1	72589	73551	-	Tb927.5.300	thymine-7-hydroxylase, putative (TLP5)
Tb927_05_v5.1	68638	69038	Tb927_05_v5.1	65071	65901	-	Tb927.5.280	retrotransposon hot spot protein (RHS, pseudogene), putative,retrotransposon hot spot protein 3 (RHS3), interrupted, degenerate
Tb927_05_v5.1	736402	736802	Tb927_05_v5.1	732077	734605	-	Tb927.5.2140	regulator of nonsense transcripts UPF1 (upf1)
Tb927_05_v5.1	736402	736802	Tb927_05_v5.1	735600	737189	-	Tb927.5.2150	hypothetical protein, conserved
Tb927_05_v5.1	748020	748420	Tb927_05_v5.1	747952	748302	+	Tb927.5.2160	conserved protein
Tb927_05_v5.1	748020	748420	Tb927_05_v5.1	749429	749779	+	Tb927.5.2170	conserved protein
Tb927_05_v5.1	748020	748420	Tb927_05_v5.1	750206	751636	+	Tb927.5.2180	hypothetical protein, conserved
Tb927_05_v5.1	748020	748420	Tb927_05_v5.1	751885	753225	+	Tb927.5.2190	hypothetical protein, conserved
Tb927_05_v5.1	84241	84641	Tb927_05_v5.1	87259	88650	-	Tb927.5.286b	adenosine transporter 1 (AT1)
Tb927_05_v5.1	84241	84641	Tb927_05_v5.1	79856	83566	-	Tb927.5.285b	receptor-type adenylate cyclase, putative,expression site associated gene (ESAG) 4 protein, putative
Tb927_05_v5.1	88756	89156	Tb927_05_v5.1	87259	88650	-	Tb927.5.286b	adenosine transporter 1 (AT1)
Tb927_05_v5.1	88756	89156	Tb927_05_v5.1	92029	93411	-	Tb927.5.287b	galactokinase (pseudogene)
Tb927_05_v5.1	88756	89156	Tb927_05_v5.1	94008	94751	-	Tb927.5.288b	ribulose-phosphate 3-epimerase, putative
Tb927_05_v5.1	97514	97914	Tb927_05_v5.1	92029	93411	-	Tb927.5.287b	galactokinase (pseudogene)
Tb927_05_v5.1	97514	97914	Tb927_05_v5.1	94008	94751	-	Tb927.5.288b	ribulose-phosphate 3-epimerase, putative
Tb927_05_v5.1	97514	97914	Tb927_05_v5.1	102825	103496	-	Tb927.5.289b	hypothetical protein
Tb927_06_v5.1	123950	124350	Tb927_06_v5.1	118767	119234	+	Tb927.6.260	hypothetical protein
Tb927_06_v5.1	123950	124350	Tb927_06_v5.1	121349	124942	-	Tb927.6.270	receptor-type adenylate cyclase GRESAG 4, pseudogene, putative,receptor-type adenylate cyclase GRESAG 4, degenerate
Tb927_06_v5.1	123950	124350	Tb927_06_v5.1	126013	129819	-	Tb927.6.280	receptor-type adenylate cyclase GRESAG 4, putative
Tb927_06_v5.1	1277010	1277410	Tb927_06_v5.1	1272859	1275264	-	Tb927.6.4550	hypothetical protein, conserved
Tb927_06_v5.1	1277010	1277410	Tb927_06_v5.1	1275568	1276791	-	Tb927.6.4560	hypothetical protein, conserved
Tb927_06_v5.1	1277010	1277410	Tb927_06_v5.1	1277156	1277581	-	Tb927.6.4570	hypothetical protein, conserved
Tb927_06_v5.1	1277010	1277410	Tb927_06_v5.1	1277883	1278167	-	Tb927.6.4580	hypothetical protein, conserved
Tb927_06_v5.1	128576	128976	Tb927_06_v5.1	121349	124942	-	Tb927.6.270	receptor-type adenylate cyclase GRESAG 4, pseudogene, putative,receptor-type adenylate cyclase GRESAG 4, degenerate
Tb927_06_v5.1	128576	128976	Tb927_06_v5.1	126013	129819	-	Tb927.6.280	receptor-type adenylate cyclase GRESAG 4, putative
Tb927_06_v5.1	128576	128976	Tb927_06_v5.1	132735	136322	-	Tb927.6.290	receptor-type adenylate cyclase GRESAG 4, pseudogene, putative,receptor-type adenylate cyclase GRESAG 4, degenerate
Tb927_06_v5.1	1286607	1287007	Tb927_06_v5.1	1285581	1287404	+	Tb927.6.4590	glutamyl-tRNA synthetase, putative
Tb927_06_v5.1	1286607	1287007	Tb927_06_v5.1	1287787	1290687	+	Tb927.6.4600	pre-mRNA splicing factor ATP-dependent RNA helicase, putative,ATP-dependent RNA helicase, putative
Tb927_06_v5.1	1286607	1287007	Tb927_06_v5.1	1290871	1292112	+	Tb927.6.4610	hypothetical protein, conserved
Tb927_06_v5.1	129372	129772	Tb927_06_v5.1	121349	124942	-	Tb927.6.270	receptor-type adenylate cyclase GRESAG 4, pseudogene, putative,receptor-type adenylate cyclase GRESAG 4, degenerate
Tb927_06_v5.1	129372	129772	Tb927_06_v5.1	126013	129819	-	Tb927.6.280	receptor-type adenylate cyclase GRESAG 4, putative
Tb927_06_v5.1	129372	129772	Tb927_06_v5.1	132735	136322	-	Tb927.6.290	receptor-type adenylate cyclase GRESAG 4, pseudogene, putative,receptor-type adenylate cyclase GRESAG 4, degenerate
Tb927_06_v5.1	134106	134506	Tb927_06_v5.1	126013	129819	-	Tb927.6.280	receptor-type adenylate cyclase GRESAG 4, putative
Tb927_06_v5.1	134106	134506	Tb927_06_v5.1	132735	136322	-	Tb927.6.290	receptor-type adenylate cyclase GRESAG 4, pseudogene, putative,receptor-type adenylate cyclase GRESAG 4, degenerate
Tb927_06_v5.1	134106	134506	Tb927_06_v5.1	137385	141206	-	Tb927.6.300	receptor-type adenylate cyclase GRESAG 4, putative
Tb927_06_v5.1	135940	136340	Tb927_06_v5.1	132735	136322	-	Tb927.6.290	receptor-type adenylate cyclase GRESAG 4, pseudogene, putative,receptor-type adenylate cyclase GRESAG 4, degenerate
Tb927_06_v5.1	135940	136340	Tb927_06_v5.1	137385	141206	-	Tb927.6.300	receptor-type adenylate cyclase GRESAG 4, putative
Tb927_06_v5.1	141763	142163	Tb927_06_v5.1	137385	141206	-	Tb927.6.300	receptor-type adenylate cyclase GRESAG 4, putative
Tb927_06_v5.1	144404	144804	Tb927_06_v5.1	137385	141206	-	Tb927.6.300	receptor-type adenylate cyclase GRESAG 4, putative
Tb927_06_v5.1	145207	145607	Tb927_06_v5.1	137385	141206	-	Tb927.6.300	receptor-type adenylate cyclase GRESAG 4, putative
Tb927_06_v5.1	147657	148057	Tb927_06_v5.1	150979	154797	+	Tb927.6.310	receptor-type adenylate cyclase GRESAG 4, putative
Tb927_06_v5.1	148481	148881	Tb927_06_v5.1	150979	154797	+	Tb927.6.310	receptor-type adenylate cyclase GRESAG 4, putative
Tb927_06_v5.1	151242	151642	Tb927_06_v5.1	150979	154797	+	Tb927.6.310	receptor-type adenylate cyclase GRESAG 4, putative
Tb927_06_v5.1	151242	151642	Tb927_06_v5.1	155850	159443	+	Tb927.6.320	receptor-type adenylate cyclase GRESAG 4, pseudogene, putative,receptor-type adenylate cyclase GRESAG 4, degenerate
Tb927_06_v5.1	162196	162596	Tb927_06_v5.1	155850	159443	+	Tb927.6.320	receptor-type adenylate cyclase GRESAG 4, pseudogene, putative,receptor-type adenylate cyclase GRESAG 4, degenerate
Tb927_06_v5.1	162196	162596	Tb927_06_v5.1	167218	170811	+	Tb927.6.340	receptor-type adenylate cyclase GRESAG 4, pseudogene, putative,receptor-type adenylate cyclase GRESAG 4, degenerate
Tb927_06_v5.1	162196	162596	Tb927_06_v5.1	162348	166154	+	Tb927.6.330	receptor-type adenylate cyclase GRESAG 4, putative
Tb927_06_v5.1	169612	170012	Tb927_06_v5.1	167218	170811	+	Tb927.6.340	receptor-type adenylate cyclase GRESAG 4, pseudogene, putative,receptor-type adenylate cyclase GRESAG 4, degenerate
Tb927_06_v5.1	169612	170012	Tb927_06_v5.1	174486	175343	-	Tb927.6.350	hypothetical protein, conserved
Tb927_06_v5.1	169612	170012	Tb927_06_v5.1	162348	166154	+	Tb927.6.330	receptor-type adenylate cyclase GRESAG 4, putative
Tb927_06_v5.1	180310	180710	Tb927_06_v5.1	174486	175343	-	Tb927.6.350	hypothetical protein, conserved
Tb927_06_v5.1	180310	180710	Tb927_06_v5.1	175685	176896	-	Tb927.6.360	UDP-Gal or UDP-GlcNAc-dependent glycosyltransferase (pseudogene), putative,UDP-Gal or UDP- GlcNAc-dependent glycosyltransferase, degenerate
Tb927_06_v5.1	180310	180710	Tb927_06_v5.1	181198	182148	-	Tb927.6.380	hypothetical protein, conserved
Tb927_06_v5.1	180310	180710	Tb927_06_v5.1	183706	187293	-	Tb927.6.390	adenylyl cyclase, pseudogene, putative,adenylyl cyclase, degenerate
Tb927_06_v5.1	180310	180710	Tb927_06_v5.1	179707	180657	-	Tb927.6.370	hypothetical protein, conserved
Tb927_06_v5.1	182584	182984	Tb927_06_v5.1	181198	182148	-	Tb927.6.380	hypothetical protein, conserved
Tb927_06_v5.1	182584	182984	Tb927_06_v5.1	183706	187293	-	Tb927.6.390	adenylyl cyclase, pseudogene, putative,adenylyl cyclase, degenerate
Tb927_06_v5.1	182584	182984	Tb927_06_v5.1	179707	180657	-	Tb927.6.370	hypothetical protein, conserved
Tb927_06_v5.1	189584	189984	Tb927_06_v5.1	183706	187293	-	Tb927.6.390	adenylyl cyclase, pseudogene, putative,adenylyl cyclase, degenerate
Tb927_06_v5.1	189584	189984	Tb927_06_v5.1	190663	192090	+	Tb927.6.400	peptidase M20/M25/M40, putative
Tb927_06_v5.1	200197	200597	Tb927_06_v5.1	200193	203930	+	Tb927.6.430	receptor-type adenylate cyclase GRESAG 4, putative
Tb927_06_v5.1	200197	200597	Tb927_06_v5.1	195685	198261	+	Tb927.6.410	hypothetical protein, conserved
Tb927_06_v5.1	202953	203353	Tb927_06_v5.1	200193	203930	+	Tb927.6.430	receptor-type adenylate cyclase GRESAG 4, putative
Tb927_06_v5.1	202953	203353	Tb927_06_v5.1	206247	207458	+	Tb927.6.440	haptoglobin-hemoglobin receptor (HpHbR)
Tb927_06_v5.1	202953	203353	Tb927_06_v5.1	195685	198261	+	Tb927.6.410	hypothetical protein, conserved
Tb927_06_v5.1	226950	227350	Tb927_06_v5.1	220660	222033	+	Tb927.6.500	gene related to expression site-associated gene 2 (GRESAG2), putative
Tb927_06_v5.1	226950	227350	Tb927_06_v5.1	225837	226181	+	Tb927.6.510	GPEET2 procyclin precursor,PARP A-alpha,procyclin A-alpha,procyclic form specific polypeptide A-alpha precursor
Tb927_06_v5.1	226950	227350	Tb927_06_v5.1	227115	227504	+	Tb927.6.520	EP3-2 procyclin,PARP A-beta,surface protein EP3-3 procyclin precursor,procyclic form specific polypeptide A-beta precursor
Tb927_06_v5.1	226950	227350	Tb927_06_v5.1	228552	229160	+	Tb927.6.530	procyclin associated gene 3 (PAG3) protein,procyclin PARP A,procyclic acidic repetitive protein A (PAG3)
Tb927_06_v5.1	226950	227350	Tb927_06_v5.1	229296	230660	+	Tb927.6.540	gene related to expression site-associated gene 2 (GRESAG2), putative
Tb927_06_v5.1	306023	306423	Tb927_06_v5.1	299469	301253	-	Tb927.6.730	hypothetical protein, conserved
Tb927_06_v5.1	306023	306423	Tb927_06_v5.1	303443	307198	-	Tb927.6.740	ATP-dependent DEAH-box RNA helicase, putative
Tb927_06_v5.1	306023	306423	Tb927_06_v5.1	307414	308538	-	Tb927.6.750	kinetoplastid-specific phospho-protein phosphatase, putative
Tb927_06_v5.1	316424	316824	Tb927_06_v5.1	316098	319829	+	Tb927.6.760	receptor-type adenylate cyclase GRESAG 4, putative
Tb927_06_v5.1	316424	316824	Tb927_06_v5.1	320857	324588	+	Tb927.6.770	receptor-type adenylate cyclase GRESAG 4, putative
Tb927_06_v5.1	332375	332775	Tb927_06_v5.1	330365	334096	+	Tb927.6.790	receptor-type adenylate cyclase GRESAG 4, putative
Tb927_06_v5.1	332375	332775	Tb927_06_v5.1	335124	338864	+	Tb927.6.800	receptor-type adenylate cyclase GRESAG 4, putative
Tb927_06_v5.1	332375	332775	Tb927_06_v5.1	325611	329342	+	Tb927.6.780	receptor-type adenylate cyclase GRESAG 4, putative
Tb927_06_v5.1	334246	334646	Tb927_06_v5.1	330365	334096	+	Tb927.6.790	receptor-type adenylate cyclase GRESAG 4, putative
Tb927_06_v5.1	334246	334646	Tb927_06_v5.1	335124	338864	+	Tb927.6.800	receptor-type adenylate cyclase GRESAG 4, putative
Tb927_06_v5.1	334246	334646	Tb927_06_v5.1	325611	329342	+	Tb927.6.780	receptor-type adenylate cyclase GRESAG 4, putative
Tb927_06_v5.1	35915	36315	Tb927_06_v5.1	28159	31968	-	Tb927.6.170	receptor-type adenylate cyclase GRESAG 4, putative
Tb927_06_v5.1	473990	474390	Tb927_06_v5.1	467933	469429	-	Tb927.6.1250	hypothetical protein, conserved
Tb927_06_v5.1	473990	474390	Tb927_06_v5.1	469738	470586	-	Tb927.6.1260	proteasome beta-1 subunit, putative (TbPSB1)
Tb927_06_v5.1	473990	474390	Tb927_06_v5.1	470831	471478	-	Tb927.6.1270	hypothetical protein, conserved
Tb927_06_v5.1	473990	474390	Tb927_06_v5.1	471788	472687	-	Tb927.6.1280	translation initiation factor EIF-2b alpha subunit, putative,eIF-2B GDP-GTP exchange factor
Tb927_06_v5.1	473990	474390	Tb927_06_v5.1	472929	475628	-	Tb927.6.1290	hypothetical protein, conserved
Tb927_06_v5.1	480981	481381	Tb927_06_v5.1	484320	485252	+	Tb06.3A7.960	hypothetical protein
Tb927_06_v5.1	482418	482818	Tb927_06_v5.1	484320	485252	+	Tb06.3A7.960	hypothetical protein
Tb927_06_v5.1	482418	482818	Tb927_06_v5.1	486546	487112	-	Tb927.6.1300	hypothetical protein
Tb927_06_v5.1	482418	482818	Tb927_06_v5.1	487653	488708	-	Tb927.6.1310	hypothetical protein, conserved
Tb927_06_v5.1	684337	684737	Tb927_06_v5.1	679499	679699	-	Tb927.6.2110	40S ribosomal protein S30, putative
Tb927_06_v5.1	684337	684737	Tb927_06_v5.1	679950	680702	-	Tb927.6.2120	hypothetical protein, conserved
Tb927_06_v5.1	684337	684737	Tb927_06_v5.1	680916	681443	-	Tb927.6.2130	nuclear movement protein, putative,NUDC-like protein
Tb927_06_v5.1	684337	684737	Tb927_06_v5.1	682382	683185	-	Tb927.6.2140	hypothetical protein, conserved
Tb927_06_v5.1	684337	684737	Tb927_06_v5.1	684152	685795	-	Tb927.6.2150	cell division cycle protein 16 homolog, putative
Tb927_06_v5.1	693005	693405	Tb927_06_v5.1	690029	690916	+	Tb927.6.2160	hypothetical protein, conserved
Tb927_06_v5.1	693005	693405	Tb927_06_v5.1	691093	691761	+	Tb927.6.2170	co-chaperone GrpE, putative
Tb927_06_v5.1	693005	693405	Tb927_06_v5.1	695798	696316	+	Tb927.6.2180	hypothetical protein, conserved
Tb927_06_v5.1	693005	693405	Tb927_06_v5.1	697471	698334	+	Tb927.6.2190	hypothetical protein, conserved
Tb927_06_v5.1	77055	77455	Tb927_06_v5.1	72196	75831	-	Tb927.6.190	receptor-type adenylate cyclase GRESAG 4, putative
Tb927_06_v5.1	79103	79503	Tb927_06_v5.1	72196	75831	-	Tb927.6.190	receptor-type adenylate cyclase GRESAG 4, putative
Tb927_06_v5.1	81264	81664	Tb927_06_v5.1	85705	89469	+	Tb927.6.200	receptor-type adenylate cyclase GRESAG 4, putative
Tb927_06_v5.1	84359	84759	Tb927_06_v5.1	85705	89469	+	Tb927.6.200	receptor-type adenylate cyclase GRESAG 4, putative
Tb927_06_v5.1	89896	90296	Tb927_06_v5.1	85705	89469	+	Tb927.6.200	receptor-type adenylate cyclase GRESAG 4, putative
Tb927_07_v5.1	1020283	1020683	Tb927_07_v5.1	1019389	1020231	+	Tb927.7.3890	hypothetical protein, conserved
Tb927_07_v5.1	1020283	1020683	Tb927_07_v5.1	1021359	1021901	+	Tb927.7.3900	vacuolar transporter chaperone, putative
Tb927_07_v5.1	1020283	1020683	Tb927_07_v5.1	1022318	1023832	+	Tb927.7.3910	hypothetical protein, conserved
Tb927_07_v5.1	1020283	1020683	Tb927_07_v5.1	1024201	1025163	+	Tb927.7.3920	hypothetical protein, conserved
Tb927_07_v5.1	1235115	1235515	Tb927_07_v5.1	1230655	1230858	-	Tb927.7.4641	hypothetical protein, Tb specific
Tb927_07_v5.1	1235115	1235515	Tb927_07_v5.1	1230655	1230858	-	Tb927.7.4645	hypothetical protein
Tb927_07_v5.1	1235115	1235515	Tb927_07_v5.1	1231910	1235143	-	Tb927.7.4650	SNF2 DNA repair protein, putative
Tb927_07_v5.1	1235115	1235515	Tb927_07_v5.1	1236305	1237234	-	Tb927.7.4660	hypothetical protein, conserved
Tb927_07_v5.1	1235115	1235515	Tb927_07_v5.1	1237468	1238373	-	Tb927.7.4670	ribosomal RNA processing protein 4,exosome complex exonuclease (RRP4)
Tb927_07_v5.1	1235115	1235515	Tb927_07_v5.1	1228173	1230377	-	Tb927.7.4640	hypothetical protein, conserved
Tb927_07_v5.1	1308619	1309019	Tb927_07_v5.1	1301964	1304678	-	Tb927.7.4940	oligopeptidase B protein, putative,serine peptidase, clan SC, family S9A-like protein
Tb927_07_v5.1	1308619	1309019	Tb927_07_v5.1	1305128	1306342	-	Tb927.7.4950	NAD(P)-dependent steroid dehydrogenase protein, putative
Tb927_07_v5.1	1308619	1309019	Tb927_07_v5.1	1306638	1308017	-	Tb927.7.4960	hypothetical protein, conserved
Tb927_07_v5.1	1318616	1319016	Tb927_07_v5.1	1318106	1319251	+	Tb927.7.4970	glutamine synthetase, putative (GS)
Tb927_07_v5.1	1318616	1319016	Tb927_07_v5.1	1319805	1320992	+	Tb927.7.4980	zinc finger protein family member, putative (ZC3H23)
Tb927_07_v5.1	1318616	1319016	Tb927_07_v5.1	1321294	1323534	+	Tb927.7.4990	hypothetical protein, conserved
Tb927_07_v5.1	1318616	1319016	Tb927_07_v5.1	1323906	1324688	+	Tb927.7.5000	60S ribosomal protein L19, putative
Tb927_07_v5.1	1790376	1790776	Tb927_07_v5.1	1792027	1792638	-	Tb927.7.6550	hypothetical protein, conserved
Tb927_07_v5.1	1790376	1790776	Tb927_07_v5.1	1793330	1794013	-	Tb927.7.6560	hypothetical protein, conserved
Tb927_07_v5.1	1790376	1790776	Tb927_07_v5.1	1794724	1795431	-	Tb927.7.6570	hypothetical protein, conserved
Tb927_07_v5.1	1887857	1888257	Tb927_07_v5.1	1888189	1889202	-	Tb927.7.6820	hypothetical protein, conserved
Tb927_07_v5.1	1887857	1888257	Tb927_07_v5.1	1881848	1884760	-	Tb927.7.6810	hypothetical protein, conserved
Tb927_07_v5.1	1903315	1903715	Tb927_07_v5.1	1900001	1900525	-	Tb927.7.6840	hypothetical protein, conserved
Tb927_07_v5.1	1929304	1929704	Tb927_07_v5.1	1927542	1927646	+	Tb927.7.6855	hypothetical protein
Tb927_07_v5.1	1929304	1929704	Tb927_07_v5.1	1929788	1931230	+	Tb927.7.6860	expression site-associated gene (ESAG) protein, putative,expression site-associated gene 5 (ESAG5) protein, putative
Tb927_07_v5.1	1948631	1949031	Tb927_07_v5.1	1944250	1944936	-	Tb927.7.6880	hypothetical protein, conserved
Tb927_07_v5.1	2142401	2142801	Tb927_07_v5.1	2137235	2137654	-	Tb927.7.7440	hypothetical protein, conserved
Tb927_07_v5.1	2142401	2142801	Tb927_07_v5.1	2139598	2141403	-	Tb927.7.7450	GTP-binding protein, putative
Tb927_07_v5.1	2142401	2142801	Tb927_07_v5.1	2141703	2142281	-	Tb927.7.7460	hypothetical protein, conserved
Tb927_07_v5.1	2142401	2142801	Tb927_07_v5.1	2147506	2151123	-	Tb927.7.7470	receptor-type adenylate cyclase GRESAG 4, putative
Tb927_07_v5.1	2153887	2154287	Tb927_07_v5.1	2147506	2151123	-	Tb927.7.7470	receptor-type adenylate cyclase GRESAG 4, putative
Tb927_07_v5.1	2153887	2154287	Tb927_07_v5.1	2156097	2156270	-	Tb927.7.7475	hypothetical protein
Tb927_07_v5.1	2153887	2154287	Tb927_07_v5.1	2156578	2159028	-	Tb927.7.7480	trans-sialidase, putative
Tb927_07_v5.1	2199324	2199724	Tb927_07_v5.1	2198108	2202454	-	Tb927.7.7540	leucine-rich repeat protein (LRRP, pseudogene), putative,leucine-rich repeat protein 1 (LRRP1), degenerate
Tb927_07_v5.1	2199324	2199724	Tb927_07_v5.1	2202621	2202935	-	Tb927.7.7550	hypothetical protein
Tb927_07_v5.1	2199324	2199724	Tb927_07_v5.1	2203379	2203645	-	Tb927.7.7560	hypothetical protein
Tb927_07_v5.1	2201125	2201525	Tb927_07_v5.1	2198108	2202454	-	Tb927.7.7540	leucine-rich repeat protein (LRRP, pseudogene), putative,leucine-rich repeat protein 1 (LRRP1), degenerate
Tb927_07_v5.1	2201125	2201525	Tb927_07_v5.1	2202621	2202935	-	Tb927.7.7550	hypothetical protein
Tb927_07_v5.1	2201125	2201525	Tb927_07_v5.1	2203379	2203645	-	Tb927.7.7560	hypothetical protein
Tb927_07_v5.1	227322	227722	Tb927_07_v5.1	216317	228655	-	Tb927.7.920	dynein heavy chain, putative
Tb927_07_v5.1	236574	236974	Tb927_07_v5.1	235926	237158	+	Tb927.7.930	zinc finger CCCH domain containing protein 17 (ZC3H17)
Tb927_07_v5.1	236574	236974	Tb927_07_v5.1	237819	239264	+	Tb927.7.940	protein kinase C substrate protein, heavy chain, putative,glucosidase II beta subunit, putative
Tb927_07_v5.1	236574	236974	Tb927_07_v5.1	239478	240962	+	Tb927.7.950	hypothetical protein, conserved
Tb927_07_v5.1	236574	236974	Tb927_07_v5.1	241719	244268	+	Tb927.7.960	protein kinase, putative
Tb927_07_v5.1	25244	25644	Tb927_07_v5.1	23503	24285	-	Tb927.7.170	expression site-associated gene (ESAG) protein, putative,expression site-associated gene 9 (ESAG9) protein, putative
Tb927_07_v5.1	25244	25644	Tb927_07_v5.1	27072	28385	-	Tb927.7.180	hypothetical protein
Tb927_07_v5.1	27821	28221	Tb927_07_v5.1	23503	24285	-	Tb927.7.170	expression site-associated gene (ESAG) protein, putative,expression site-associated gene 9 (ESAG9) protein, putative
Tb927_07_v5.1	27821	28221	Tb927_07_v5.1	27072	28385	-	Tb927.7.180	hypothetical protein
Tb927_07_v5.1	352643	353043	Tb927_07_v5.1	350498	352315	+	Tb927.7.1370	spliced leader RNA PSE-promoter transcription factor, putative (PPB1)
Tb927_07_v5.1	352643	353043	Tb927_07_v5.1	352592	353047	+	Tb927.7.1380	hypothetical protein, conserved
Tb927_07_v5.1	352643	353043	Tb927_07_v5.1	353441	353995	+	Tb927.7.1390	RNA-binding protein, putative (RBSR2)
Tb927_07_v5.1	352643	353043	Tb927_07_v5.1	354449	356110	+	Tb927.7.1400	hypothetical protein, conserved
Tb927_07_v5.1	352643	353043	Tb927_07_v5.1	356731	359223	+	Tb927.7.1410	hypothetical protein, conserved
Tb927_07_v5.1	36028	36428	Tb927_07_v5.1	34206	36263	+	Tb927.7.190	thimet oligopeptidase, putative (THOP1)
Tb927_07_v5.1	36028	36428	Tb927_07_v5.1	36651	38267	+	Tb927.7.200	hypothetical protein, conserved
Tb927_07_v5.1	36028	36428	Tb927_07_v5.1	39714	41384	+	Tb927.7.210	proline dehydrogenase
Tb927_07_v5.1	711377	711777	Tb927_07_v5.1	705594	706457	-	Tb927.7.2700	NADH-cytochrome b5 reductase, putative (B5R)
Tb927_07_v5.1	711377	711777	Tb927_07_v5.1	706914	707777	-	Tb927.7.2710	NADH-cytochrome b5 reductase, putative
Tb927_07_v5.1	711377	711777	Tb927_07_v5.1	707998	709989	-	Tb927.7.2720	hypothetical protein, conserved
Tb927_07_v5.1	711377	711777	Tb927_07_v5.1	710233	711156	-	Tb927.7.2730	leucine-rich repeat protein (LRRP), putative
Tb927_07_v5.1	895089	895489	Tb927_07_v5.1	890292	890987	-	Tb927.7.3430	cyclophilin-type peptidyl-prolyl cis-trans isomerase, putative (PPIase)
Tb927_07_v5.1	895089	895489	Tb927_07_v5.1	891472	892212	-	Tb927.7.3440	I/6 autoantigen
Tb927_07_v5.1	895089	895489	Tb927_07_v5.1	892522	893109	-	Tb927.7.3450	I/6 autoantigen
Tb927_07_v5.1	895089	895489	Tb927_07_v5.1	893320	894669	-	Tb927.7.3460	hypothetical protein, conserved
Tb927_07_v5.1	895089	895489	Tb927_07_v5.1	894923	895705	-	Tb927.7.3470	p22 protein precursor, putative
Tb927_07_v5.1	895089	895489	Tb927_07_v5.1	899464	900114	-	Tb927.7.3480	hypothetical protein
Tb927_08_v5.1	1037330	1037730	Tb927_08_v5.1	1032469	1033173	+	Tb927.8.3470	hypothetical protein, conserved
Tb927_08_v5.1	1037330	1037730	Tb927_08_v5.1	1033756	1035582	+	Tb927.8.3480	hypothetical protein, conserved
Tb927_08_v5.1	1037330	1037730	Tb927_08_v5.1	1036869	1040120	+	Tb927.8.3490	hypothetical protein, conserved
Tb927_08_v5.1	1037330	1037730	Tb927_08_v5.1	1040450	1043293	+	Tb927.8.3500	hypothetical protein, conserved
Tb927_08_v5.1	1039748	1040148	Tb927_08_v5.1	1033756	1035582	+	Tb927.8.3480	hypothetical protein, conserved
Tb927_08_v5.1	1039748	1040148	Tb927_08_v5.1	1036869	1040120	+	Tb927.8.3490	hypothetical protein, conserved
Tb927_08_v5.1	1039748	1040148	Tb927_08_v5.1	1040450	1043293	+	Tb927.8.3500	hypothetical protein, conserved
Tb927_08_v5.1	1039748	1040148	Tb927_08_v5.1	1043455	1044492	+	Tb927.8.3510	thymidylate kinase, putative
Tb927_08_v5.1	1041361	1041761	Tb927_08_v5.1	1036869	1040120	+	Tb927.8.3490	hypothetical protein, conserved
Tb927_08_v5.1	1041361	1041761	Tb927_08_v5.1	1040450	1043293	+	Tb927.8.3500	hypothetical protein, conserved
Tb927_08_v5.1	1041361	1041761	Tb927_08_v5.1	1043455	1044492	+	Tb927.8.3510	thymidylate kinase, putative
Tb927_08_v5.1	1166261	1166661	Tb927_08_v5.1	1164485	1165522	-	Tb927.8.3910	thymidylate kinase, putative
Tb927_08_v5.1	1166261	1166661	Tb927_08_v5.1	1165683	1168526	-	Tb927.8.3920	hypothetical protein, conserved
Tb927_08_v5.1	1166261	1166661	Tb927_08_v5.1	1170056	1171984	-	Tb927.8.3930	hypothetical protein, conserved
Tb927_08_v5.1	1166261	1166661	Tb927_08_v5.1	1162882	1163808	-	Tb927.8.3900	hypothetical protein, conserved
Tb927_08_v5.1	1169240	1169640	Tb927_08_v5.1	1164485	1165522	-	Tb927.8.3910	thymidylate kinase, putative
Tb927_08_v5.1	1169240	1169640	Tb927_08_v5.1	1165683	1168526	-	Tb927.8.3920	hypothetical protein, conserved
Tb927_08_v5.1	1169240	1169640	Tb927_08_v5.1	1170056	1171984	-	Tb927.8.3930	hypothetical protein, conserved
Tb927_08_v5.1	1172497	1172897	Tb927_08_v5.1	1165683	1168526	-	Tb927.8.3920	hypothetical protein, conserved
Tb927_08_v5.1	1172497	1172897	Tb927_08_v5.1	1170056	1171984	-	Tb927.8.3930	hypothetical protein, conserved
Tb927_08_v5.1	1395642	1396042	Tb927_08_v5.1	1395050	1395169	-	Tb927.8.4750	amino acid transporter (pseudogene), putative,amino acid transporter, truncated
Tb927_08_v5.1	1395642	1396042	Tb927_08_v5.1	1396094	1396174	-	Tb927.8.4755	hypothetical protein
Tb927_08_v5.1	1395642	1396042	Tb927_08_v5.1	1396417	1397151	-	Tb927.8.4760	hypothetical protein, conserved
Tb927_08_v5.1	1395642	1396042	Tb927_08_v5.1	1392068	1393444	-	Tb927.8.4740	amino acid transporter, putative
Tb927_08_v5.1	1442717	1443117	Tb927_08_v5.1	1437486	1441508	-	Tb927.8.4880	DNA polymerase alpha catalytic subunit,DNA polymerase I
Tb927_08_v5.1	1442717	1443117	Tb927_08_v5.1	1441902	1443230	-	Tb927.8.4890	endoplasmic reticulum oxidoreductin, putative,pol-associated gene 1
Tb927_08_v5.1	1610256	1610656	Tb927_08_v5.1	1606120	1607364	-	Tb927.8.5420	hypothetical protein, conserved
Tb927_08_v5.1	1610256	1610656	Tb927_08_v5.1	1607692	1608339	-	Tb927.8.5430	hypothetical protein, conserved
Tb927_08_v5.1	1610256	1610656	Tb927_08_v5.1	1613150	1613806	+	Tb927.8.5440	flagellar calcium-binding protein,24 kDa calflagin,24 kDa calcimedin (Tb-24)
Tb927_08_v5.1	1610256	1610656	Tb927_08_v5.1	1614773	1616239	+	Tb927.8.5450	amino acid permease 24 (AAT6)
Tb927_08_v5.1	1610256	1610656	Tb927_08_v5.1	1603879	1605765	-	Tb927.8.5410	hypothetical protein, conserved
Tb927_08_v5.1	1615060	1615460	Tb927_08_v5.1	1613150	1613806	+	Tb927.8.5440	flagellar calcium-binding protein,24 kDa calflagin,24 kDa calcimedin (Tb-24)
Tb927_08_v5.1	1615060	1615460	Tb927_08_v5.1	1614773	1616239	+	Tb927.8.5450	amino acid permease 24 (AAT6)
Tb927_08_v5.1	1615060	1615460	Tb927_08_v5.1	1617393	1618616	+	Tb927.8.5460	flagellar calcium-binding protein,44 kDa calflagin,44 kDa calcimedin (Tb-44)
Tb927_08_v5.1	1615060	1615460	Tb927_08_v5.1	1618985	1619641	+	Tb927.8.5465	flagellar calcium-binding protein,24 kDa calflagin,24 kDa calcimedin (Tb-24)
Tb927_08_v5.1	1615060	1615460	Tb927_08_v5.1	1620010	1620711	+	Tb927.8.5470	flagellar calcium-binding protein,17 kDa calflagin,17 kDa calcimedin (Tb-17)
Tb927_08_v5.1	1743317	1743717	Tb927_08_v5.1	1739188	1739703	+	Tb927.8.5930	hypothetical protein
Tb927_08_v5.1	1743317	1743717	Tb927_08_v5.1	1742429	1743847	+	Tb927.8.5940	hypothetical protein, conserved
Tb927_08_v5.1	1743317	1743717	Tb927_08_v5.1	1745474	1746529	+	Tb927.8.5950	protein kinase, putative
Tb927_08_v5.1	1743317	1743717	Tb927_08_v5.1	1746896	1747393	+	Tb927.8.5960	hypothetical protein, conserved
Tb927_08_v5.1	1743317	1743717	Tb927_08_v5.1	1748496	1750724	+	Tb927.8.5970	cullin, putative
Tb927_08_v5.1	1993600	1994000	Tb927_08_v5.1	1986193	1988703	-	Tb927.8.6870	hypothetical protein, conserved
Tb927_08_v5.1	1993600	1994000	Tb927_08_v5.1	1988869	1991463	-	Tb927.8.6880	translation initiation factor IF-2, putative
Tb927_08_v5.1	1993600	1994000	Tb927_08_v5.1	1991804	1992070	-	Tb927.8.6890	hypothetical protein, conserved
Tb927_08_v5.1	1993600	1994000	Tb927_08_v5.1	1992261	1992896	-	Tb927.8.6900	hypothetical protein, conserved
Tb927_08_v5.1	1993600	1994000	Tb927_08_v5.1	1993116	1993703	-	Tb927.8.6910	cyclophilin, putative
Tb927_08_v5.1	1993600	1994000	Tb927_08_v5.1	1993981	1994775	-	Tb927.8.6920	hypothetical protein, conserved
Tb927_08_v5.1	2002060	2002460	Tb927_08_v5.1	1999223	2000518	+	Tb927.8.6930	serine/threonine-protein kinase NrkA (NRKB)
Tb927_08_v5.1	2002060	2002460	Tb927_08_v5.1	2000856	2005238	+	Tb927.8.6940	hypothetical protein, conserved
Tb927_08_v5.1	2002060	2002460	Tb927_08_v5.1	2005570	2005920	+	Tb927.8.6950	dynein light chain 2B, cytoplasmic, putative,predicted dynein modulator,roadblock/LC7 family member
Tb927_08_v5.1	2002060	2002460	Tb927_08_v5.1	2006213	2007370	+	Tb927.8.6960	hypothetical protein, conserved
Tb927_08_v5.1	2002770	2003170	Tb927_08_v5.1	1999223	2000518	+	Tb927.8.6930	serine/threonine-protein kinase NrkA (NRKB)
Tb927_08_v5.1	2002770	2003170	Tb927_08_v5.1	2000856	2005238	+	Tb927.8.6940	hypothetical protein, conserved
Tb927_08_v5.1	2002770	2003170	Tb927_08_v5.1	2005570	2005920	+	Tb927.8.6950	dynein light chain 2B, cytoplasmic, putative,predicted dynein modulator,roadblock/LC7 family member
Tb927_08_v5.1	2002770	2003170	Tb927_08_v5.1	2006213	2007370	+	Tb927.8.6960	hypothetical protein, conserved
Tb927_08_v5.1	2002770	2003170	Tb927_08_v5.1	2007562	2009598	+	Tb927.8.6970	3-methylcrotonyl-CoA carboxylase alpha subunit, putative
Tb927_08_v5.1	2004257	2004657	Tb927_08_v5.1	1999223	2000518	+	Tb927.8.6930	serine/threonine-protein kinase NrkA (NRKB)
Tb927_08_v5.1	2004257	2004657	Tb927_08_v5.1	2000856	2005238	+	Tb927.8.6940	hypothetical protein, conserved
Tb927_08_v5.1	2004257	2004657	Tb927_08_v5.1	2005570	2005920	+	Tb927.8.6950	dynein light chain 2B, cytoplasmic, putative,predicted dynein modulator,roadblock/LC7 family member
Tb927_08_v5.1	2004257	2004657	Tb927_08_v5.1	2006213	2007370	+	Tb927.8.6960	hypothetical protein, conserved
Tb927_08_v5.1	2004257	2004657	Tb927_08_v5.1	2007562	2009598	+	Tb927.8.6970	3-methylcrotonyl-CoA carboxylase alpha subunit, putative
Tb927_08_v5.1	2006041	2006441	Tb927_08_v5.1	2000856	2005238	+	Tb927.8.6940	hypothetical protein, conserved
Tb927_08_v5.1	2006041	2006441	Tb927_08_v5.1	2005570	2005920	+	Tb927.8.6950	dynein light chain 2B, cytoplasmic, putative,predicted dynein modulator,roadblock/LC7 family member
Tb927_08_v5.1	2006041	2006441	Tb927_08_v5.1	2006213	2007370	+	Tb927.8.6960	hypothetical protein, conserved
Tb927_08_v5.1	2006041	2006441	Tb927_08_v5.1	2007562	2009598	+	Tb927.8.6970	3-methylcrotonyl-CoA carboxylase alpha subunit, putative
Tb927_08_v5.1	2006041	2006441	Tb927_08_v5.1	2010423	2012924	+	Tb927.8.6980	hypothetical protein, conserved
Tb927_08_v5.1	2097416	2097816	Tb927_08_v5.1	2091209	2092798	+	Tb927.8.7290	hypothetical protein, conserved
Tb927_08_v5.1	2097416	2097816	Tb927_08_v5.1	2096002	2097087	-	Tb927.8.7300	variant surface glycoprotein (VSG)-related, putative
Tb927_08_v5.1	2097416	2097816	Tb927_08_v5.1	2098103	2098768	-	Tb927.8.7310	hypothetical protein
Tb927_08_v5.1	2097416	2097816	Tb927_08_v5.1	2099897	2100982	-	Tb927.8.7320	variant surface glycoprotein (VSG)-related, putative
Tb927_08_v5.1	2097416	2097816	Tb927_08_v5.1	2101996	2102679	-	Tb927.8.7330	hypothetical protein
Tb927_08_v5.1	2105598	2105998	Tb927_08_v5.1	2099897	2100982	-	Tb927.8.7320	variant surface glycoprotein (VSG)-related, putative
Tb927_08_v5.1	2105598	2105998	Tb927_08_v5.1	2101996	2102679	-	Tb927.8.7330	hypothetical protein
Tb927_08_v5.1	2105598	2105998	Tb927_08_v5.1	2106984	2109230	-	Tb927.8.7340	trans-sialidase, putative,neuraminidase, putative
Tb927_08_v5.1	2105598	2105998	Tb927_08_v5.1	2109703	2111949	-	Tb927.8.7350	trans-sialidase, putative,neuraminidase, putative
Tb927_08_v5.1	2107936	2108336	Tb927_08_v5.1	2106984	2109230	-	Tb927.8.7340	trans-sialidase, putative,neuraminidase, putative
Tb927_08_v5.1	2107936	2108336	Tb927_08_v5.1	2109703	2111949	-	Tb927.8.7350	trans-sialidase, putative,neuraminidase, putative
Tb927_08_v5.1	2110373	2110773	Tb927_08_v5.1	2106984	2109230	-	Tb927.8.7340	trans-sialidase, putative,neuraminidase, putative
Tb927_08_v5.1	2110373	2110773	Tb927_08_v5.1	2109703	2111949	-	Tb927.8.7350	trans-sialidase, putative,neuraminidase, putative
Tb927_08_v5.1	2115125	2115525	Tb927_08_v5.1	2109703	2111949	-	Tb927.8.7350	trans-sialidase, putative,neuraminidase, putative
Tb927_08_v5.1	2115125	2115525	Tb927_08_v5.1	2116043	2119066	+	Tb927.8.7360	hypothetical protein, conserved
Tb927_08_v5.1	2244167	2244567	Tb927_08_v5.1	2246545	2249859	+	Tb927.8.7750	hypothetical protein, conserved
Tb927_08_v5.1	443999	444399	Tb927_08_v5.1	445051	445512	-	Tb927.8.1370	hypothetical protein, conserved
Tb927_08_v5.1	443999	444399	Tb927_08_v5.1	446031	447095	+	Tb927.8.1380	hypothetical protein, conserved
Tb927_08_v5.1	443999	444399	Tb927_08_v5.1	432137	444811	-	Tb927.8.1360	hypothetical protein, conserved
Tb927_08_v5.1	464370	464770	Tb927_08_v5.1	460827	461729	+	Tb927.8.1390	hypothetical protein, conserved (pseudogene),hypothetical protein, conserved, degenerate
Tb927_08_v5.1	464370	464770	Tb927_08_v5.1	462702	463460	+	Tb927.8.1400	hypothetical protein, conserved (pseudogene),hypothetical protein, conserved, degenerate
Tb927_08_v5.1	464370	464770	Tb927_08_v5.1	464033	466366	+	Tb927.8.1410	pre-rrna-processing protein tsr1 homolog
Tb927_08_v5.1	464370	464770	Tb927_08_v5.1	466770	468329	+	Tb927.8.1420	acyl-CoA dehydrogenase, mitochondrial precursor, putative
Tb927_08_v5.1	464370	464770	Tb927_08_v5.1	468569	469069	+	Tb927.8.1430	hypothetical protein, conserved
Tb927_08_v5.1	464370	464770	Tb927_08_v5.1	469241	469729	+	Tb927.8.1440	maoC-like dehydratase, putative
Tb927_08_v5.1	796581	796981	Tb927_08_v5.1	794590	795876	+	Tb927.8.2670	hypothetical protein, conserved
Tb927_08_v5.1	796581	796981	Tb927_08_v5.1	796181	798142	+	Tb927.8.2680	hypothetical protein, conserved
Tb927_08_v5.1	796581	796981	Tb927_08_v5.1	800085	800207	+	Tb927.8.2685	hypothetical protein
Tb927_08_v5.1	796581	796981	Tb927_08_v5.1	800889	801998	+	Tb927.8.2690	hypothetical protein, conserved
Tb927_08_v5.1	879145	879545	Tb927_08_v5.1	872795	876190	-	Tb927.8.2880	hypothetical protein, conserved
Tb927_08_v5.1	879145	879545	Tb927_08_v5.1	878180	879448	+	Tb927.8.2890	hypothetical protein, conserved
Tb927_08_v5.1	879145	879545	Tb927_08_v5.1	879650	879742	+	Tb927.8.2895	hypothetical protein
Tb927_08_v5.1	879145	879545	Tb927_08_v5.1	881678	882493	+	Tb927.8.2900	mannosyl-oligosaccharide 1,2-alpha-mannosidase IB, fragment
Tb927_08_v5.1	879145	879545	Tb927_08_v5.1	882717	884483	+	Tb927.8.2910	mannosyl-oligosaccharide 1,2-alpha-mannosidase IB, putative
Tb927_08_v5.1	882763	883163	Tb927_08_v5.1	878180	879448	+	Tb927.8.2890	hypothetical protein, conserved
Tb927_08_v5.1	882763	883163	Tb927_08_v5.1	879650	879742	+	Tb927.8.2895	hypothetical protein
Tb927_08_v5.1	882763	883163	Tb927_08_v5.1	881678	882493	+	Tb927.8.2900	mannosyl-oligosaccharide 1,2-alpha-mannosidase IB, fragment
Tb927_08_v5.1	882763	883163	Tb927_08_v5.1	882717	884483	+	Tb927.8.2910	mannosyl-oligosaccharide 1,2-alpha-mannosidase IB, putative
Tb927_08_v5.1	882763	883163	Tb927_08_v5.1	886730	888523	+	Tb927.8.2930	mannosyl-oligosaccharide 1,2-alpha-mannosidase IB, putative
Tb927_08_v5.1	882763	883163	Tb927_08_v5.1	884710	886503	+	Tb927.8.2920	mannosyl-oligosaccharide 1,2-alpha-mannosidase IB, putative
Tb927_09_v5.1	1121982	1122382	Tb927_09_v5.1	1120093	1120476	+	Tb927.9.6820	hypothetical protein, unlikely
Tb927_09_v5.1	1121982	1122382	Tb927_09_v5.1	1122621	1122992	+	Tb927.9.6830	hypothetical protein
Tb927_09_v5.1	1121982	1122382	Tb927_09_v5.1	1123998	1124321	+	Tb927.9.6850	hypothetical protein, unlikely
Tb927_09_v5.1	1121982	1122382	Tb927_09_v5.1	1125055	1125150	+	Tb927.9.6855	hypothetical protein
Tb927_09_v5.1	1121982	1122382	Tb927_09_v5.1	1125055	1125150	+	Tb927.9.6865	hypothetical protein
Tb927_09_v5.1	1121982	1122382	Tb927_09_v5.1	1125929	1126375	+	Tb927.9.6870	RNA-binding protein, putative (RBSR1)
Tb927_09_v5.1	1121982	1122382	Tb927_09_v5.1	1126719	1128674	+	Tb927.9.6880	cAMP-specific phosphodiesterase, putative
Tb927_09_v5.1	1124501	1124901	Tb927_09_v5.1	1120093	1120476	+	Tb927.9.6820	hypothetical protein, unlikely
Tb927_09_v5.1	1124501	1124901	Tb927_09_v5.1	1122621	1122992	+	Tb927.9.6830	hypothetical protein
Tb927_09_v5.1	1124501	1124901	Tb927_09_v5.1	1123998	1124321	+	Tb927.9.6850	hypothetical protein, unlikely
Tb927_09_v5.1	1124501	1124901	Tb927_09_v5.1	1125055	1125150	+	Tb927.9.6855	hypothetical protein
Tb927_09_v5.1	1124501	1124901	Tb927_09_v5.1	1125055	1125150	+	Tb927.9.6865	hypothetical protein
Tb927_09_v5.1	1124501	1124901	Tb927_09_v5.1	1125929	1126375	+	Tb927.9.6870	RNA-binding protein, putative (RBSR1)
Tb927_09_v5.1	1124501	1124901	Tb927_09_v5.1	1126719	1128674	+	Tb927.9.6880	cAMP-specific phosphodiesterase, putative
Tb927_09_v5.1	1124501	1124901	Tb927_09_v5.1	1129039	1129242	+	Tb927.9.6890	hypothetical protein, conserved
Tb927_09_v5.1	1153294	1153694	Tb927_09_v5.1	1147880	1148794	+	Tb927.9.7070	exosome complex exonuclease RRP40 (RRP40)
Tb927_09_v5.1	1153294	1153694	Tb927_09_v5.1	1149145	1149525	+	Tb927.9.7080	hypothetical protein, conserved
Tb927_09_v5.1	1153294	1153694	Tb927_09_v5.1	1149852	1150955	+	Tb927.9.7090	hypothetical protein, conserved
Tb927_09_v5.1	1153294	1153694	Tb927_09_v5.1	1151354	1152094	+	Tb927.9.7100	hypothetical protein, conserved
Tb927_09_v5.1	1153294	1153694	Tb927_09_v5.1	1154238	1155125	+	Tb927.9.7110	hypothetical protein, conserved
Tb927_09_v5.1	1153294	1153694	Tb927_09_v5.1	1155893	1156033	+	Tb927.9.7140	hypothetical protein, unlikely
Tb927_09_v5.1	1153294	1153694	Tb927_09_v5.1	1156528	1160292	+	Tb927.9.7150	RNA pseudouridylate synthase protein, putative
Tb927_09_v5.1	1283557	1283957	Tb927_09_v5.1	1278663	1279109	-	Tb927.9.7810	hypothetical protein, conserved
Tb927_09_v5.1	1283557	1283957	Tb927_09_v5.1	1279297	1281612	-	Tb927.9.7820	hypothetical protein, conserved
Tb927_09_v5.1	1283557	1283957	Tb927_09_v5.1	1285094	1285696	-	Tb927.9.7830	hypothetical protein, conserved
Tb927_09_v5.1	1429049	1429449	Tb927_09_v5.1	1422097	1425258	-	Tb927.9.8820	hypothetical protein, conserved
Tb927_09_v5.1	1429049	1429449	Tb927_09_v5.1	1425515	1426645	-	Tb927.9.8850	actin A
Tb927_09_v5.1	1429049	1429449	Tb927_09_v5.1	1427029	1428159	-	Tb927.9.8880	actin A
Tb927_09_v5.1	1429049	1429449	Tb927_09_v5.1	1431517	1431795	-	Tb927.9.8905	hypothetical protein, Tb specific
Tb927_09_v5.1	1429049	1429449	Tb927_09_v5.1	1432204	1432563	-	Tb927.9.8910	hypothetical protein, unlikely
Tb927_09_v5.1	1429049	1429449	Tb927_09_v5.1	1432568	1433044	-	Tb927.9.8920	hypothetical protein, unlikely
Tb927_09_v5.1	1429049	1429449	Tb927_09_v5.1	1433231	1433530	-	Tb927.9.8930	hypothetical protein, unlikely
Tb927_09_v5.1	1565041	1565441	Tb927_09_v5.1	1560755	1561171	-	Tb927.9.9840	lipoic acid containing carrier protein, putative (GCVH)
Tb927_09_v5.1	1565041	1565441	Tb927_09_v5.1	1562466	1564628	-	Tb927.9.9860	hypothetical protein, conserved
Tb927_09_v5.1	1565041	1565441	Tb927_09_v5.1	1565175	1566623	-	Tb927.9.9870	MCAK-like kinesin, putative
Tb927_09_v5.1	1565041	1565441	Tb927_09_v5.1	1569391	1569783	-	Tb927.9.9900	hypothetical protein
Tb927_09_v5.1	171757	172157	Tb927_09_v5.1	166299	167027	-	Tb927.9.680	expression site-associated gene (ESAG, pseudogene), putative,expression site-associated gene 9 (ESAG9), pseudogene
Tb927_09_v5.1	171757	172157	Tb927_09_v5.1	168199	169074	-	Tb927.9.690	variant surface glycoprotein (VSG, pseudogene)-related, putative
Tb927_09_v5.1	171757	172157	Tb927_09_v5.1	170185	170745	-	Tb927.9.700	hypothetical protein
Tb927_09_v5.1	171757	172157	Tb927_09_v5.1	171362	172003	+	Tb927.9.710	hypothetical protein, conserved
Tb927_09_v5.1	171757	172157	Tb927_09_v5.1	172754	172837	-	Tb927.9.715	hypothetical protein
Tb927_09_v5.1	174392	174792	Tb927_09_v5.1	170185	170745	-	Tb927.9.700	hypothetical protein
Tb927_09_v5.1	174392	174792	Tb927_09_v5.1	171362	172003	+	Tb927.9.710	hypothetical protein, conserved
Tb927_09_v5.1	174392	174792	Tb927_09_v5.1	172754	172837	-	Tb927.9.715	hypothetical protein
Tb927_09_v5.1	174392	174792	Tb927_09_v5.1	179479	179889	+	Tb927.9.720	hypothetical protein, conserved
Tb927_09_v5.1	175650	176050	Tb927_09_v5.1	170185	170745	-	Tb927.9.700	hypothetical protein
Tb927_09_v5.1	175650	176050	Tb927_09_v5.1	171362	172003	+	Tb927.9.710	hypothetical protein, conserved
Tb927_09_v5.1	175650	176050	Tb927_09_v5.1	172754	172837	-	Tb927.9.715	hypothetical protein
Tb927_09_v5.1	175650	176050	Tb927_09_v5.1	179479	179889	+	Tb927.9.720	hypothetical protein, conserved
Tb927_09_v5.1	175650	176050	Tb927_09_v5.1	179941	180294	+	Tb927.9.730	hypothetical protein, conserved
Tb927_09_v5.1	1768120	1768520	Tb927_09_v5.1	1763333	1764070	-	Tb927.9.11130	unc-50 related protein homolog
Tb927_09_v5.1	1768120	1768520	Tb927_09_v5.1	1764390	1765820	-	Tb927.9.11140	hypothetical protein, conserved
Tb927_09_v5.1	1768120	1768520	Tb927_09_v5.1	1766123	1768546	-	Tb927.9.11150	hypothetical protein, conserved
Tb927_09_v5.1	1777026	1777426	Tb927_09_v5.1	1774954	1776024	+	Tb927.9.11220	hypothetical protein, conserved
Tb927_09_v5.1	1777026	1777426	Tb927_09_v5.1	1776292	1776717	+	Tb927.9.11230	calmodulin-like protein, putative,EF hand containing protein
Tb927_09_v5.1	1777026	1777426	Tb927_09_v5.1	1776940	1778274	+	Tb927.9.11250	predicted WD40 repeat protein
Tb927_09_v5.1	1777026	1777426	Tb927_09_v5.1	1778583	1779587	+	Tb927.9.11260	nucleoside diphosphate kinase, putative
Tb927_09_v5.1	1777026	1777426	Tb927_09_v5.1	1779935	1781641	+	Tb927.9.11270	T-complex protein 1, eta subunit, putative,t- complex protein 1 (eta subunit), putative (TCP-1-eta)
Tb927_09_v5.1	1777026	1777426	Tb927_09_v5.1	1782210	1783133	+	Tb927.9.11300	Mitochondrial ribosomal protein S17
Tb927_09_v5.1	1777026	1777426	Tb927_09_v5.1	1782210	1783133	+	Tb927.9.11280	unspecified product
Tb927_09_v5.1	179893	180293	Tb927_09_v5.1	179479	179889	+	Tb927.9.720	hypothetical protein, conserved
Tb927_09_v5.1	179893	180293	Tb927_09_v5.1	182431	182748	+	Tb927.9.740	hypothetical protein, conserved
Tb927_09_v5.1	179893	180293	Tb927_09_v5.1	179941	180294	+	Tb927.9.730	hypothetical protein, conserved
Tb927_09_v5.1	2271528	2271928	Tb927_09_v5.1	2267603	2268166	+	Tb927.9.14530	Protein of unknown function (DUF1181), putative
Tb927_09_v5.1	2271528	2271928	Tb927_09_v5.1	2268563	2271812	+	Tb927.9.14540	leucine-rich repeat protein (LRRP, pseudogene), putative,leucine-rich repeat protein (LRRP), point mutation
Tb927_09_v5.1	2271528	2271928	Tb927_09_v5.1	2276594	2278426	+	Tb927.9.14550	unspecified product
Tb927_09_v5.1	2271528	2271928	Tb927_09_v5.1	2276594	2278426	+	Tb927.9.14570	leucine-rich repeat protein (LRRP), putative
Tb927_09_v5.1	2506772	2507172	Tb927_09_v5.1	2500454	2502226	-	Tb927.9.15810	retrotransposon hot spot protein 3 (RHS3), putative
Tb927_09_v5.1	2506772	2507172	Tb927_09_v5.1	2504107	2504601	-	Tb927.9.15820	hypothetical protein, conserved
Tb927_09_v5.1	2506772	2507172	Tb927_09_v5.1	2506778	2507035	-	Tb927.9.15829	hypothetical protein
Tb927_09_v5.1	2506772	2507172	Tb927_09_v5.1	2509466	2510152	-	Tb927.9.15850	hypothetical protein
Tb927_09_v5.1	2506772	2507172	Tb927_09_v5.1	2511585	2512283	-	Tb927.9.15870	hypothetical protein
Tb927_09_v5.1	2510388	2510788	Tb927_09_v5.1	2506778	2507035	-	Tb927.9.15829	hypothetical protein
Tb927_09_v5.1	2510388	2510788	Tb927_09_v5.1	2509466	2510152	-	Tb927.9.15850	hypothetical protein
Tb927_09_v5.1	2510388	2510788	Tb927_09_v5.1	2511585	2512283	-	Tb927.9.15870	hypothetical protein
Tb927_09_v5.1	2511939	2512339	Tb927_09_v5.1	2506778	2507035	-	Tb927.9.15829	hypothetical protein
Tb927_09_v5.1	2511939	2512339	Tb927_09_v5.1	2509466	2510152	-	Tb927.9.15850	hypothetical protein
Tb927_09_v5.1	2511939	2512339	Tb927_09_v5.1	2511585	2512283	-	Tb927.9.15870	hypothetical protein
Tb927_09_v5.1	2511939	2512339	Tb927_09_v5.1	2516145	2517602	-	Tb927.9.15890	expression site-associated gene (ESAG) protein, putative,expression site-associated gene 5 (ESAG5) protein, putative
Tb927_09_v5.1	2521349	2521749	Tb927_09_v5.1	2516145	2517602	-	Tb927.9.15890	expression site-associated gene (ESAG) protein, putative,expression site-associated gene 5 (ESAG5) protein, putative
Tb927_09_v5.1	2521349	2521749	Tb927_09_v5.1	2521819	2521923	+	Tb927.9.15905	hypothetical protein
Tb927_09_v5.1	2521349	2521749	Tb927_09_v5.1	2524968	2525987	+	Tb927.9.15930	small GTPase, putative,GTP-binding protein, putative (RAB1B)
Tb927_09_v5.1	2521349	2521749	Tb927_09_v5.1	2526399	2527586	+	Tb927.9.15940	expression site-associated gene (ESAG) protein, putative,expression site-associated gene 3 (ESAG3) protein, putative
Tb927_09_v5.1	2538349	2538749	Tb927_09_v5.1	2533450	2534898	-	Tb927.9.15980	nucleoside transporter 1, putative
Tb927_09_v5.1	2538349	2538749	Tb927_09_v5.1	2537861	2538349	-	Tb927.9.16010	expression site-associated gene 4 (ESAG4, pseudogene), putative,expression site-associated gene 4 (ESAG4), fragment
Tb927_09_v5.1	2539471	2539871	Tb927_09_v5.1	2533450	2534898	-	Tb927.9.15980	nucleoside transporter 1, putative
Tb927_09_v5.1	2539471	2539871	Tb927_09_v5.1	2537861	2538349	-	Tb927.9.16010	expression site-associated gene 4 (ESAG4, pseudogene), putative,expression site-associated gene 4 (ESAG4), fragment
Tb927_09_v5.1	2539471	2539871	Tb927_09_v5.1	2544360	2544434	+	Tb927.9.16040	leucine-rich repeat protein (LRRP), degenerate fragment
Tb927_09_v5.1	2541943	2542343	Tb927_09_v5.1	2537861	2538349	-	Tb927.9.16010	expression site-associated gene 4 (ESAG4, pseudogene), putative,expression site-associated gene 4 (ESAG4), fragment
Tb927_09_v5.1	2541943	2542343	Tb927_09_v5.1	2544360	2544434	+	Tb927.9.16040	leucine-rich repeat protein (LRRP), degenerate fragment
Tb927_09_v5.1	3386211	3386611	Tb927_09_v5.1	3389908	3390012	+	Tb927.9.19145	hypothetical protein
Tb927_09_v5.1	3389816	3390216	Tb927_09_v5.1	3389908	3390012	+	Tb927.9.19145	hypothetical protein
Tb927_09_v5.1	3391048	3391448	Tb927_09_v5.1	3389908	3390012	+	Tb927.9.19145	hypothetical protein
Tb927_09_v5.1	436960	437360	Tb927_09_v5.1	432589	432918	-	Tb927.9.1920	hypothetical protein, conserved
Tb927_09_v5.1	436960	437360	Tb927_09_v5.1	433506	436880	-	Tb927.9.1940	hypothetical protein, conserved
Tb927_09_v5.1	436960	437360	Tb927_09_v5.1	437034	438257	-	Tb927.9.1950	hypothetical protein, conserved
Tb927_09_v5.1	436960	437360	Tb927_09_v5.1	438953	439774	-	Tb927.9.1960	nitrilase, putative
Tb927_09_v5.1	685862	686262	Tb927_09_v5.1	678328	681369	-	Tb927.9.3120	protein kinase, putative
Tb927_09_v5.1	685862	686262	Tb927_09_v5.1	681906	683606	-	Tb927.9.3130	hypothetical protein, conserved
Tb927_09_v5.1	685862	686262	Tb927_09_v5.1	685684	686274	-	Tb927.9.3170	cytochrome oxidase subunit V (COXV)
Tb927_09_v5.1	694863	695263	Tb927_09_v5.1	692044	692448	+	Tb927.9.3260	hypothetical protein, unlikely
Tb927_09_v5.1	694863	695263	Tb927_09_v5.1	693332	694483	+	Tb927.9.3280	acidocalcisomal exopolyphosphatase
Tb927_09_v5.1	694863	695263	Tb927_09_v5.1	695361	695498	+	Tb927.9.3320	hypothetical protein, unlikely
Tb927_09_v5.1	694863	695263	Tb927_09_v5.1	696307	696477	+	Tb927.9.3290	hypothetical protein, conserved
Tb927_09_v5.1	694863	695263	Tb927_09_v5.1	696905	697411	+	Tb927.9.3340	hypothetical protein, conserved
Tb927_09_v5.1	694863	695263	Tb927_09_v5.1	697576	698796	+	Tb927.9.3350	pseudouridylate synthase, putative
Tb927_09_v5.1	694863	695263	Tb927_09_v5.1	699144	700214	+	Tb927.9.3360	N-acetyltransferase, putative
Tb927_09_v5.1	748603	749003	Tb927_09_v5.1	747848	748333	+	Tb927.9.3750	hypothetical protein, conserved
Tb927_09_v5.1	748603	749003	Tb927_09_v5.1	748720	749769	+	Tb927.9.3760	poly(A) export protein, putative (TbGLE2)
Tb927_09_v5.1	748603	749003	Tb927_09_v5.1	750397	751059	+	Tb927.9.3770	hypothetical protein, conserved
Tb927_09_v5.1	748603	749003	Tb927_09_v5.1	751314	751574	+	Tb927.9.3780	hypothetical protein, conserved
Tb927_09_v5.1	748603	749003	Tb927_09_v5.1	752798	754594	+	Tb927.9.3800	kinetoplastid kinetochore protein 18 (kkt18)
Tb927_09_v5.1	886323	886723	Tb927_09_v5.1	883202	883255	+	Tb927.9.4880	hypothetical protein, unlikely
Tb927_09_v5.1	886323	886723	Tb927_09_v5.1	883934	884347	+	Tb927.9.4890	hypothetical protein, unlikely
Tb927_09_v5.1	886323	886723	Tb927_09_v5.1	886397	886549	+	Tb927.9.4895	hypothetical protein
Tb927_09_v5.1	886323	886723	Tb927_09_v5.1	887922	891698	+	Tb927.9.4900	condensin subunit 1, putative
Tb927_10_v5.1	1102349	1102749	Tb927_10_v5.1	1100157	1100900	-	Tb927.10.4180	TFIIF-stimulated CTD phosphatase, putative
Tb927_10_v5.1	1102349	1102749	Tb927_10_v5.1	1104361	1104663	+	Tb927.10.4190	hypothetical protein
Tb927_10_v5.1	1102349	1102749	Tb927_10_v5.1	1105375	1107969	+	Tb927.10.4200	hypothetical protein, conserved
Tb927_10_v5.1	1102349	1102749	Tb927_10_v5.1	1090438	1098057	-	Tb927.10.4170	hypothetical protein, conserved
Tb927_10_v5.1	1229415	1229815	Tb927_10_v5.1	1223487	1225601	-	Tb927.10.4910	mitochondrial carrier protein (MCP4)
Tb927_10_v5.1	1229415	1229815	Tb927_10_v5.1	1226058	1227398	-	Tb927.10.4920	hypothetical protein, conserved
Tb927_10_v5.1	1229415	1229815	Tb927_10_v5.1	1227600	1228481	-	Tb927.10.4930	protein phosphatase 2C, putative
Tb927_10_v5.1	1229415	1229815	Tb927_10_v5.1	1228866	1230179	-	Tb927.10.4940	Nuclear Dbf2-related kinase (PK50)
Tb927_10_v5.1	1229415	1229815	Tb927_10_v5.1	1230434	1230829	-	Tb927.10.4950	U2 small nuclear ribonucleoprotein 16.5K
Tb927_10_v5.1	1229415	1229815	Tb927_10_v5.1	1231470	1231709	-	Tb927.10.4960	hypothetical protein
Tb927_10_v5.1	1238666	1239066	Tb927_10_v5.1	1236491	1237102	+	Tb927.10.4970	hypothetical protein, conserved
Tb927_10_v5.1	1238666	1239066	Tb927_10_v5.1	1237310	1238218	+	Tb927.10.4980	ubiquitin-like protein DSK2, putative (DSK2)
Tb927_10_v5.1	1238666	1239066	Tb927_10_v5.1	1238533	1239468	+	Tb927.10.4990	cell division related protein kinase 2, putative,CDC2-related protein kinase (CRK3)
Tb927_10_v5.1	1238666	1239066	Tb927_10_v5.1	1239920	1240657	+	Tb927.10.5000	hypothetical protein, conserved
Tb927_10_v5.1	1238666	1239066	Tb927_10_v5.1	1240921	1243161	+	Tb927.10.5010	Elongation factor G1, mitochondrial, putative (EF-G1)
Tb927_10_v5.1	1245670	1246070	Tb927_10_v5.1	1240921	1243161	+	Tb927.10.5010	Elongation factor G1, mitochondrial, putative (EF-G1)
Tb927_10_v5.1	1245670	1246070	Tb927_10_v5.1	1245422	1246009	+	Tb927.10.5020	Eukaryotic translation initiation factor 4E type 5 (eif4e5)
Tb927_10_v5.1	1245670	1246070	Tb927_10_v5.1	1246866	1247321	+	Tb927.10.5030	ubiquitin/ribosomal protein S27a, putative
Tb927_10_v5.1	1245670	1246070	Tb927_10_v5.1	1247618	1248490	+	Tb927.10.5040	chaperone protein DNAj, putative
Tb927_10_v5.1	1245670	1246070	Tb927_10_v5.1	1249171	1249398	+	Tb927.10.5050	hypothetical protein, conserved
Tb927_10_v5.1	1245670	1246070	Tb927_10_v5.1	1249872	1250438	+	Tb927.10.5060	hypothetical protein, conserved
Tb927_10_v5.1	1245670	1246070	Tb927_10_v5.1	1250898	1251878	+	Tb927.10.5070	ribonuclease H, putative
Tb927_10_v5.1	1625952	1626352	Tb927_10_v5.1	1626480	1626701	-	Tb927.10.6415	hypothetical protein
Tb927_10_v5.1	1625952	1626352	Tb927_10_v5.1	1627827	1628363	-	Tb927.10.6420	hypothetical protein
Tb927_10_v5.1	1625952	1626352	Tb927_10_v5.1	1620222	1623215	-	Tb927.10.6410	mismatch repair protein MSH8, putative,mismatch repair protein
Tb927_10_v5.1	1637377	1637777	Tb927_10_v5.1	1633224	1633601	+	Tb927.10.6430	hypothetical protein
Tb927_10_v5.1	1637377	1637777	Tb927_10_v5.1	1635920	1636657	+	Tb927.10.6440	phosphomannomutase, putative
Tb927_10_v5.1	1637377	1637777	Tb927_10_v5.1	1637005	1637919	+	Tb927.10.6450	hypothetical protein, conserved
Tb927_10_v5.1	1637377	1637777	Tb927_10_v5.1	1641426	1641977	+	Tb927.10.6470	hypothetical protein
Tb927_10_v5.1	1637377	1637777	Tb927_10_v5.1	1638171	1639346	+	Tb927.10.6460	protein phosphatase 2B, putative
Tb927_10_v5.1	1885252	1885652	Tb927_10_v5.1	1880389	1880742	-	Tb927.10.7470	RNA-binding protein, putative (RBP15)
Tb927_10_v5.1	1885252	1885652	Tb927_10_v5.1	1881480	1882070	-	Tb927.10.7480	hypothetical protein, conserved
Tb927_10_v5.1	1885252	1885652	Tb927_10_v5.1	1884735	1885637	-	Tb927.10.7500	fibrillarin (NOP1)
Tb927_10_v5.1	1885252	1885652	Tb927_10_v5.1	1890614	1892083	-	Tb927.10.7510	chromatin binding protein, putative
Tb927_10_v5.1	1885252	1885652	Tb927_10_v5.1	1882282	1884411	-	Tb927.10.7490	cullin, putative
Tb927_10_v5.1	1923200	1923600	Tb927_10_v5.1	1917843	1919816	-	Tb927.10.7620	mitochondrial ATP-dependent zinc metallopeptidase, putative,metallo-peptidase, Clan MA(E) Family M41
Tb927_10_v5.1	1923200	1923600	Tb927_10_v5.1	1920327	1923152	-	Tb927.10.7630	transportin2- like protein
Tb927_10_v5.1	1923200	1923600	Tb927_10_v5.1	1923736	1924104	+	Tb927.10.7640	hypothetical protein
Tb927_10_v5.1	1923200	1923600	Tb927_10_v5.1	1927996	1928457	+	Tb927.10.7650	hypothetical protein
Tb927_10_v5.1	2058195	2058595	Tb927_10_v5.1	2052254	2054476	-	Tb927.10.8290	eukaryotic translation initiation factor 3 subunit 8, putative
Tb927_10_v5.1	2058195	2058595	Tb927_10_v5.1	2054826	2055119	-	Tb927.10.8291	hypothetical protein
Tb927_10_v5.1	2058195	2058595	Tb927_10_v5.1	2054826	2055119	-	Tb927.10.8295	hypothetical protein, conserved
Tb927_10_v5.1	2058195	2058595	Tb927_10_v5.1	2055163	2055654	-	Tb927.10.8300	U1A small nuclear ribonucleoprotein (RBP14A)
Tb927_10_v5.1	2058195	2058595	Tb927_10_v5.1	2055911	2056762	-	Tb927.10.8310	acetyltransferase, putative
Tb927_10_v5.1	2058195	2058595	Tb927_10_v5.1	2057210	2057584	-	Tb927.10.8320	cytochrome oxidase subunit IX (COXIX)
Tb927_10_v5.1	2058195	2058595	Tb927_10_v5.1	2058131	2058838	-	Tb927.10.8330	S. cerevisiae PSP1 homologue, putative
Tb927_10_v5.1	2058195	2058595	Tb927_10_v5.1	2060843	2061439	-	Tb927.10.8340	hypothetical protein
Tb927_10_v5.1	2361108	2361508	Tb927_10_v5.1	2357494	2358033	+	Tb927.10.9550	hypothetical protein
Tb927_10_v5.1	2361108	2361508	Tb927_10_v5.1	2360337	2363585	+	Tb927.10.9570	paraflagellar rod component, putative (PFC14)
Tb927_10_v5.1	2361108	2361508	Tb927_10_v5.1	2365506	2366807	+	Tb927.10.9590	hypothetical protein, conserved
Tb927_10_v5.1	2361108	2361508	Tb927_10_v5.1	2358932	2359936	+	Tb927.10.9560	oxidoreductase, putative
Tb927_10_v5.1	2626006	2626406	Tb927_10_v5.1	2622292	2622936	-	Tb927.10.10780	hypothetical protein, conserved
Tb927_10_v5.1	2626006	2626406	Tb927_10_v5.1	2622996	2623451	-	Tb927.10.10790	hypothetical protein
Tb927_10_v5.1	2626006	2626406	Tb927_10_v5.1	2623580	2624938	-	Tb927.10.10800	palmitoyl acyltransferase 2, putative
Tb927_10_v5.1	2626006	2626406	Tb927_10_v5.1	2626943	2628799	-	Tb927.10.10810	adenosine deaminase-like protein
Tb927_10_v5.1	2626006	2626406	Tb927_10_v5.1	2629064	2630065	-	Tb927.10.10820	hypothetical protein, conserved
Tb927_10_v5.1	2626006	2626406	Tb927_10_v5.1	2630504	2631466	-	Tb927.10.10830	RGG-containing protein 2,MRB1-associated protein,RGGm (RGG2)
Tb927_10_v5.1	2626006	2626406	Tb927_10_v5.1	2619797	2621653	-	Tb927.10.10770	Generative cell specific 1 protein, putative (GCS1)
Tb927_10_v5.1	2639836	2640236	Tb927_10_v5.1	2635529	2638240	-	Tb927.10.10850	argonaute-like protein (AGO1)
Tb927_10_v5.1	2647668	2648068	Tb927_10_v5.1	2650401	2652113	-	Tb927.10.10870	protein kinase, putative
Tb927_10_v5.1	2647668	2648068	Tb927_10_v5.1	2652457	2654511	-	Tb927.10.10880	ATP-binding cassette sub-family F member 1, putative,ATPase, putative (ABCF1)
Tb927_10_v5.1	3044069	3044469	Tb927_10_v5.1	3037818	3040370	-	Tb927.10.12520	hypothetical protein, conserved
Tb927_10_v5.1	3044069	3044469	Tb927_10_v5.1	3040566	3041066	-	Tb927.10.12530	chaperone protein DNAj, putative
Tb927_10_v5.1	3044069	3044469	Tb927_10_v5.1	3042095	3043006	-	Tb927.10.12540	NADH-ubiquinone oxidoreductase complex I subunit, putative,ferredoxin, putative (NDUFS1)
Tb927_10_v5.1	3044069	3044469	Tb927_10_v5.1	3044989	3045879	-	Tb927.10.12550	hypothetical protein, conserved
Tb927_10_v5.1	3044069	3044469	Tb927_10_v5.1	3048059	3048421	+	Tb927.10.12560	hypothetical protein
Tb927_10_v5.1	3044069	3044469	Tb927_10_v5.1	3049384	3049722	-	Tb927.10.12570	hypothetical protein
Tb927_10_v5.1	3164397	3164797	Tb927_10_v5.1	3160717	3161730	-	Tb927.10.13010	protein kinase A catalytic subunit (PKAC3)
Tb927_10_v5.1	3164397	3164797	Tb927_10_v5.1	3162115	3164862	-	Tb927.10.13020	Vacuolar protein sorting-associated protein 16 homolog, putative
Tb927_10_v5.1	3164397	3164797	Tb927_10_v5.1	3165108	3167348	-	Tb927.10.13030	cysteine peptidase, Clan CA, family C2, putative,calpain-like cysteine peptidase, putative
Tb927_10_v5.1	3172643	3173043	Tb927_10_v5.1	3172254	3175883	+	Tb927.10.13040	receptor-type adenylate cyclase GRESAG 4, putative,gene related to ESAG4, putative (GRESAG4)
Tb927_10_v5.1	324781	325181	Tb927_10_v5.1	320454	322607	-	Tb927.10.1190	hypothetical protein, conserved
Tb927_10_v5.1	324781	325181	Tb927_10_v5.1	322922	323959	-	Tb927.10.1200	hypothetical protein, conserved
Tb927_10_v5.1	324781	325181	Tb927_10_v5.1	324529	326571	-	Tb927.10.1210	katanin, putative
Tb927_10_v5.1	324781	325181	Tb927_10_v5.1	328820	329260	-	Tb927.10.1220	hypothetical protein
Tb927_10_v5.1	3309043	3309443	Tb927_10_v5.1	3304584	3305687	-	Tb927.10.13540	RNA-binding protein, putative (RBP12)
Tb927_10_v5.1	3309043	3309443	Tb927_10_v5.1	3307745	3310885	-	Tb927.10.13550	hypothetical protein, conserved
Tb927_10_v5.1	3418230	3418630	Tb927_10_v5.1	3413534	3413617	-	Tb927.10.14005	hypothetical protein
Tb927_10_v5.1	3418230	3418630	Tb927_10_v5.1	3414309	3415700	-	Tb927.10.14010	tubulin cofactor C domain-containing protein RP2 (rp2)
Tb927_10_v5.1	3418230	3418630	Tb927_10_v5.1	3416049	3417338	-	Tb927.10.14020	hypothetical protein, conserved
Tb927_10_v5.1	3418230	3418630	Tb927_10_v5.1	3417589	3418938	-	Tb927.10.14030	hypothetical protein, conserved
Tb927_10_v5.1	3418230	3418630	Tb927_10_v5.1	3419254	3420396	-	Tb927.10.14040	vacuolar ATP synthase subunit c, putative
Tb927_10_v5.1	3418230	3418630	Tb927_10_v5.1	3420704	3421096	-	Tb927.10.14050	hypothetical protein
Tb927_10_v5.1	3418230	3418630	Tb927_10_v5.1	3422592	3422816	-	Tb927.10.14060	hypothetical protein
Tb927_10_v5.1	3625600	3626000	Tb927_10_v5.1	3624761	3626902	+	Tb927.10.14860	hypothetical protein, conserved
Tb927_10_v5.1	3625600	3626000	Tb927_10_v5.1	3627364	3629409	+	Tb927.10.14870	hypothetical protein, conserved
Tb927_10_v5.1	3625600	3626000	Tb927_10_v5.1	3629662	3632214	+	Tb927.10.14880	hypothetical protein, conserved
Tb927_10_v5.1	3947851	3948251	Tb927_10_v5.1	3945862	3946437	+	Tb927.10.16010	hypothetical protein
Tb927_10_v5.1	3947851	3948251	Tb927_10_v5.1	3949002	3950099	+	Tb927.10.16030	mitogen activated protein kinase 4, putative,map kinase (MAPK2)
Tb927_10_v5.1	3947851	3948251	Tb927_10_v5.1	3950298	3952163	+	Tb927.10.16040	oxidoreductase-protein, putative
Tb927_10_v5.1	3947851	3948251	Tb927_10_v5.1	3952420	3952959	+	Tb927.10.16050	hypothetical protein, conserved
Tb927_10_v5.1	3947851	3948251	Tb927_10_v5.1	3947670	3948731	+	Tb927.10.16020	hypothetical protein, conserved
Tb927_10_v5.1	4091801	4092201	Tb927_10_v5.1	4087026	4087586	+	Tb927.10.16420	variant surface glycoprotein, fragment
Tb927_10_v5.1	4091801	4092201	Tb927_10_v5.1	4087714	4088436	+	Tb927.10.16430	variant surface glycoprotein (VSG, pseudogene), putative
Tb927_10_v5.1	4091801	4092201	Tb927_10_v5.1	4093206	4094012	+	Tb927.10.16440	variant surface glycoprotein, fragment
Tb927_10_v5.1	4091801	4092201	Tb927_10_v5.1	4096637	4097911	+	Tb927.10.16450	variant surface glycoprotein (VSG, pseudogene), putative
Tb927_10_v5.1	445686	446086	Tb927_10_v5.1	440187	441854	-	Tb927.10.1620	phosphoserine/threonine/tyrosine-binding protein, putative
Tb927_10_v5.1	445686	446086	Tb927_10_v5.1	442671	444566	-	Tb927.10.1630	atp-binding cassette sub-family e member 1 (ABCE1)
Tb927_10_v5.1	445686	446086	Tb927_10_v5.1	445829	446212	-	Tb927.10.1640	hypothetical protein
Tb927_10_v5.1	445686	446086	Tb927_10_v5.1	446333	446851	-	Tb927.10.1650	hypothetical protein, conserved
Tb927_10_v5.1	445686	446086	Tb927_10_v5.1	447045	447932	-	Tb927.10.1660	hypothetical protein, conserved
Tb927_10_v5.1	445686	446086	Tb927_10_v5.1	448165	448542	-	Tb927.10.1670	hypothetical protein
Tb927_10_v5.1	453990	454390	Tb927_10_v5.1	453285	454451	+	Tb927.10.1680	histone deacetylase 1,histone deacetylase-like 1 protein (DAC1)
Tb927_10_v5.1	453990	454390	Tb927_10_v5.1	454685	455623	+	Tb927.10.1690	nucleotide binding protein, putative (NBP 1)
Tb927_10_v5.1	453990	454390	Tb927_10_v5.1	455842	457329	+	Tb927.10.1700	hypothetical protein, conserved
Tb927_10_v5.1	453990	454390	Tb927_10_v5.1	457807	459384	+	Tb927.10.1710	DNA polymerase eta, putative
Tb927_10_v5.1	476352	476752	Tb927_10_v5.1	474247	474624	-	Tb927.10.1790	hypothetical protein
Tb927_10_v5.1	476352	476752	Tb927_10_v5.1	476009	477034	+	Tb927.10.1800	hypothetical protein, conserved
Tb927_10_v5.1	476352	476752	Tb927_10_v5.1	477290	477610	+	Tb927.10.1810	hypothetical protein, conserved
Tb927_10_v5.1	476352	476752	Tb927_10_v5.1	477853	478647	+	Tb927.10.1820	hypothetical protein, conserved
Tb927_10_v5.1	476352	476752	Tb927_10_v5.1	480135	480827	+	Tb927.10.1830	syntaxin, putative
Tb927_10_v5.1	476352	476752	Tb927_10_v5.1	481005	482555	+	Tb927.10.1840	hypothetical protein, conserved
Tb927_10_v5.1	50339	50739	Tb927_10_v5.1	46932	47252	-	Tb927.10.90	hypothetical protein
Tb927_10_v5.1	50339	50739	Tb927_10_v5.1	51375	51734	-	Tb927.10.105	expression site-associated gene 1 (ESAG1) protein
Tb927_10_v5.1	50339	50739	Tb927_10_v5.1	53636	55117	-	Tb927.10.110	retrotransposon hot spot protein 2 (RHS2), pseudogene
Tb927_10_v5.1	50339	50739	Tb927_10_v5.1	48468	49831	-	Tb927.10.100	expression site-associated gene (ESAG, pseudogene), putative,expression site-associated gene 2 (ESAG2), degenerate
Tb927_10_v5.1	53504	53904	Tb927_10_v5.1	51375	51734	-	Tb927.10.105	expression site-associated gene 1 (ESAG1) protein
Tb927_10_v5.1	53504	53904	Tb927_10_v5.1	53636	55117	-	Tb927.10.110	retrotransposon hot spot protein 2 (RHS2), pseudogene
Tb927_10_v5.1	53504	53904	Tb927_10_v5.1	56199	56573	-	Tb927.10.120	hypothetical protein
Tb927_10_v5.1	53504	53904	Tb927_10_v5.1	48468	49831	-	Tb927.10.100	expression site-associated gene (ESAG, pseudogene), putative,expression site-associated gene 2 (ESAG2), degenerate
Tb927_10_v5.1	55889	56289	Tb927_10_v5.1	51375	51734	-	Tb927.10.105	expression site-associated gene 1 (ESAG1) protein
Tb927_10_v5.1	55889	56289	Tb927_10_v5.1	53636	55117	-	Tb927.10.110	retrotransposon hot spot protein 2 (RHS2), pseudogene
Tb927_10_v5.1	55889	56289	Tb927_10_v5.1	56199	56573	-	Tb927.10.120	hypothetical protein
Tb927_10_v5.1	55889	56289	Tb927_10_v5.1	58920	59393	+	Tb927.10.130	hypothetical protein
Tb927_10_v5.1	56756	57156	Tb927_10_v5.1	53636	55117	-	Tb927.10.110	retrotransposon hot spot protein 2 (RHS2), pseudogene
Tb927_10_v5.1	56756	57156	Tb927_10_v5.1	56199	56573	-	Tb927.10.120	hypothetical protein
Tb927_10_v5.1	56756	57156	Tb927_10_v5.1	58920	59393	+	Tb927.10.130	hypothetical protein
Tb927_10_v5.1	58463	58863	Tb927_10_v5.1	53636	55117	-	Tb927.10.110	retrotransposon hot spot protein 2 (RHS2), pseudogene
Tb927_10_v5.1	58463	58863	Tb927_10_v5.1	56199	56573	-	Tb927.10.120	hypothetical protein
Tb927_10_v5.1	58463	58863	Tb927_10_v5.1	58920	59393	+	Tb927.10.130	hypothetical protein
Tb927_10_v5.1	68661	69061	Tb927_10_v5.1	64685	65098	+	Tb927.10.140	hypothetical protein
Tb927_10_v5.1	68661	69061	Tb927_10_v5.1	68681	69205	+	Tb927.10.150	hypothetical protein, conserved
Tb927_10_v5.1	68661	69061	Tb927_10_v5.1	69390	70517	+	Tb927.10.160	RNA polymerase II,KPAP2
Tb927_10_v5.1	68661	69061	Tb927_10_v5.1	70843	72126	+	Tb927.10.170	pseudouridine synthase, Cbf5p
Tb927_10_v5.1	68661	69061	Tb927_10_v5.1	72375	73292	+	Tb927.10.180	ATP synthase F1 subunit gamma protein, putative
Tb927_10_v5.1	68661	69061	Tb927_10_v5.1	73558	74310	+	Tb927.10.190	40S ribosomal protein S6, putative
Tb927_10_v5.1	804237	804637	Tb927_10_v5.1	806054	807238	+	Tb927.10.3080	methionine biosynthetic protein, putative
Tb927_10_v5.1	804237	804637	Tb927_10_v5.1	807422	809923	+	Tb927.10.3090	hypothetical protein, conserved
Tb927_10_v5.1	804237	804637	Tb927_10_v5.1	802509	803225	+	Tb927.10.3070	hypothetical protein, conserved
Tb927_11_v5.1	1055470	1055870	Tb927_11_v5.1	1052149	1052808	+	Tb927.11.3560	hypothetical protein
Tb927_11_v5.1	1055470	1055870	Tb927_11_v5.1	1057399	1060014	+	Tb927.11.3570	aminopeptidase, putative,metallo-peptidase, Clan MA(E) Family M1
Tb927_11_v5.1	1055470	1055870	Tb927_11_v5.1	1060586	1061893	+	Tb927.11.3580	hypothetical protein, conserved
Tb927_11_v5.1	1290372	1290772	Tb927_11_v5.1	1283901	1286240	-	Tb927.11.4430	ferric reductase, putative,ferric reductase transmembrane component, putative
Tb927_11_v5.1	1290372	1290772	Tb927_11_v5.1	1288542	1289267	+	Tb927.11.4440	hypothetical protein
Tb927_11_v5.1	1290372	1290772	Tb927_11_v5.1	1291970	1292323	+	Tb927.11.4450	ALBA-Domain Protein (ALBA2)
Tb927_11_v5.1	1290372	1290772	Tb927_11_v5.1	1292887	1293264	+	Tb927.11.4460	ALBA-Domain Protein (ALBA1)
Tb927_11_v5.1	1290372	1290772	Tb927_11_v5.1	1293639	1296908	+	Tb927.11.4470	serine/threonine protein kinase, putative
Tb927_11_v5.1	1379889	1380289	Tb927_11_v5.1	1378234	1379571	+	Tb927.11.4780	pyruvate dehydrogenase (lipoamide) kinase, putative
Tb927_11_v5.1	1379889	1380289	Tb927_11_v5.1	1380235	1380729	+	Tb927.11.4790	hypothetical protein
Tb927_11_v5.1	1379889	1380289	Tb927_11_v5.1	1383235	1384713	+	Tb927.11.4800	clathrin coat assembly protein, putative
Tb927_11_v5.1	172600	173000	Tb927_11_v5.1	166593	168665	-	Tb927.11.690	hypothetical protein, conserved
Tb927_11_v5.1	172600	173000	Tb927_11_v5.1	168831	169898	-	Tb927.11.700	hypothetical protein, conserved
Tb927_11_v5.1	172600	173000	Tb927_11_v5.1	171039	172244	-	Tb927.11.710	hypothetical protein, conserved
Tb927_11_v5.1	172600	173000	Tb927_11_v5.1	173337	173609	-	Tb927.11.715	dynein light chain LC8, putative
Tb927_11_v5.1	172600	173000	Tb927_11_v5.1	173337	173609	-	Tb927.11.711	dynein light chain
Tb927_11_v5.1	172600	173000	Tb927_11_v5.1	174147	174941	-	Tb927.11.720	hypothetical protein, conserved
Tb927_11_v5.1	1775866	1776266	Tb927_11_v5.1	1771317	1772090	-	Tb927.11.6290	hypothetical protein, conserved
Tb927_11_v5.1	1775866	1776266	Tb927_11_v5.1	1772327	1772899	-	Tb927.11.6300	40S ribosomal protein S5, putative
Tb927_11_v5.1	1775866	1776266	Tb927_11_v5.1	1773138	1773992	-	Tb927.11.6310	hypothetical protein, conserved
Tb927_11_v5.1	1775866	1776266	Tb927_11_v5.1	1776789	1778207	-	Tb927.11.6320	MRB1-associated protein,zinc finger ccch and cchc domain-containing protein
Tb927_11_v5.1	1775866	1776266	Tb927_11_v5.1	1768333	1771074	-	Tb927.11.6280	pyruvate phosphate dikinase (PPDK)
Tb927_11_v5.1	184211	184611	Tb927_11_v5.1	181242	181700	+	Tb927.11.730	hypothetical protein
Tb927_11_v5.1	184211	184611	Tb927_11_v5.1	184546	185046	+	Tb927.11.740	eukaryotic translation initiation factor 5a, putative (eIF-5A)
Tb927_11_v5.1	184211	184611	Tb927_11_v5.1	185390	188344	+	Tb927.11.750	DNA repair protein, putative
Tb927_11_v5.1	184211	184611	Tb927_11_v5.1	188698	189924	+	Tb927.11.760	protein phosphatase 2C, putative
Tb927_11_v5.1	1873971	1874371	Tb927_11_v5.1	1868099	1869367	-	Tb927.11.6620	nucleic acid binding protein, putative
Tb927_11_v5.1	1873971	1874371	Tb927_11_v5.1	1870430	1872268	-	Tb927.11.6630	3-methylcrotonoyl-CoA carboxylase beta subunit, putative
Tb927_11_v5.1	1873971	1874371	Tb927_11_v5.1	1873006	1873407	-	Tb927.11.6640	cytochrome b5, putative (CYB5)
Tb927_11_v5.1	1873971	1874371	Tb927_11_v5.1	1875599	1876312	-	Tb927.11.6650	hypothetical protein
Tb927_11_v5.1	1894627	1895027	Tb927_11_v5.1	1889244	1890467	-	Tb927.11.6690	protein kinase, putative
Tb927_11_v5.1	1894627	1895027	Tb927_11_v5.1	1891950	1892348	-	Tb927.11.6700	hypothetical protein, conserved
Tb927_11_v5.1	1894627	1895027	Tb927_11_v5.1	1892618	1893763	-	Tb927.11.6710	predicted tetratricopeptide repeat (TPR) protein
Tb927_11_v5.1	1894627	1895027	Tb927_11_v5.1	1894063	1897236	-	Tb927.11.6720	mRNA cap guanine-N7 methyltransferase, putative
Tb927_11_v5.1	1894627	1895027	Tb927_11_v5.1	1898343	1898930	-	Tb927.11.6730	hypothetical protein
Tb927_11_v5.1	2021803	2022203	Tb927_11_v5.1	2017365	2020223	-	Tb927.11.7211	SNF2 DNA repair protein, putative
Tb927_11_v5.1	2021803	2022203	Tb927_11_v5.1	2021499	2022410	-	Tb927.11.7212	hypothetical protein, conserved
Tb927_11_v5.1	2021803	2022203	Tb927_11_v5.1	2022682	2023857	-	Tb927.11.7213	hypothetical protein, conserved
Tb927_11_v5.1	2021803	2022203	Tb927_11_v5.1	2013397	2017107	-	Tb927.11.7210	protein kinase, putative
Tb927_11_v5.1	2242281	2242681	Tb927_11_v5.1	2236927	2238171	-	Tb927.11.7920	hypothetical protein, conserved
Tb927_11_v5.1	2242281	2242681	Tb927_11_v5.1	2238419	2238868	-	Tb927.11.7930	RNA polymerase B subunit RPB8, putative (RPB8)
Tb927_11_v5.1	2242281	2242681	Tb927_11_v5.1	2239089	2239553	-	Tb927.11.7940	calmodulin, putative
Tb927_11_v5.1	2242281	2242681	Tb927_11_v5.1	2240686	2242542	-	Tb927.11.7950	kinetoplastid-specific dual specificity phosphatase, putative
Tb927_11_v5.1	2242281	2242681	Tb927_11_v5.1	2242812	2244395	-	Tb927.11.7960	kinetoplast poly(A) polymerase 1,KPAP1
Tb927_11_v5.1	2242281	2242681	Tb927_11_v5.1	2247552	2247932	+	Tb927.11.7980	hypothetical protein
Tb927_11_v5.1	2242281	2242681	Tb927_11_v5.1	2244598	2245554	-	Tb927.11.7970	hypothetical protein, conserved
Tb927_11_v5.1	2253596	2253996	Tb927_11_v5.1	2250765	2251256	+	Tb927.11.7990	hypothetical protein
Tb927_11_v5.1	2253596	2253996	Tb927_11_v5.1	2251917	2253551	+	Tb927.11.8000	hypothetical protein, conserved
Tb927_11_v5.1	2253596	2253996	Tb927_11_v5.1	2254019	2256307	+	Tb927.11.8010	DNA repair protein, putative
Tb927_11_v5.1	2253596	2253996	Tb927_11_v5.1	2256629	2257126	+	Tb927.11.8020	hypothetical protein, conserved
Tb927_11_v5.1	2253596	2253996	Tb927_11_v5.1	2257349	2258602	+	Tb927.11.8030	hypothetical protein, conserved
Tb927_11_v5.1	2437236	2437636	Tb927_11_v5.1	2436212	2437258	+	Tb927.11.20730	glycerophosphoryl diester phosphodiesterase, putative
Tb927_11_v5.1	2437236	2437636	Tb927_11_v5.1	2437539	2437958	+	Tb927.11.8850	hypothetical protein, conserved
Tb927_11_v5.1	2437236	2437636	Tb927_11_v5.1	2438192	2440090	+	Tb927.11.8860	hypothetical protein, conserved
Tb927_11_v5.1	2437236	2437636	Tb927_11_v5.1	2442481	2443620	+	Tb927.11.8880	hypothetical protein, conserved
Tb927_11_v5.1	2437236	2437636	Tb927_11_v5.1	2440369	2442009	+	Tb927.11.8870	mitochondrial DEAD box protein,KREH1 (KREH1)
Tb927_11_v5.1	2649814	2650214	Tb927_11_v5.1	2643800	2647033	-	Tb927.11.9780	conserved protein
Tb927_11_v5.1	2649814	2650214	Tb927_11_v5.1	2647385	2647876	-	Tb927.11.9790	calmodulin, putative
Tb927_11_v5.1	2649814	2650214	Tb927_11_v5.1	2648182	2649207	-	Tb927.11.9800	hypothetical protein, conserved
Tb927_11_v5.1	2649814	2650214	Tb927_11_v5.1	2649461	2650201	-	Tb927.11.9810	NUDIX hydrolase, conserved
Tb927_11_v5.1	2659933	2660333	Tb927_11_v5.1	2657333	2659084	+	Tb927.11.9820	hypothetical protein, conserved
Tb927_11_v5.1	2659933	2660333	Tb927_11_v5.1	2659572	2660165	+	Tb927.11.9830	hypothetical protein, conserved
Tb927_11_v5.1	2659933	2660333	Tb927_11_v5.1	2660440	2661615	+	Tb927.11.9840	hypothetical protein, conserved
Tb927_11_v5.1	2659933	2660333	Tb927_11_v5.1	2661816	2662178	+	Tb927.11.9850	hypothetical protein, conserved
Tb927_11_v5.1	2659933	2660333	Tb927_11_v5.1	2662380	2662691	+	Tb927.11.9860	hypothetical protein, conserved
Tb927_11_v5.1	2659933	2660333	Tb927_11_v5.1	2664546	2665748	+	Tb927.11.9870	hypothetical protein, conserved
Tb927_11_v5.1	2963527	2963927	Tb927_11_v5.1	2966156	2966548	+	Tb927.11.11078	hypothetical protein
Tb927_11_v5.1	2963527	2963927	Tb927_11_v5.1	2966156	2966548	+	Tb927.11.11075	hypothetical protein
Tb927_11_v5.1	2963527	2963927	Tb927_11_v5.1	2966930	2971249	+	Tb927.11.11080	Nucleoporin (TbNup149)
Tb927_11_v5.1	3056012	3056412	Tb927_11_v5.1	3052645	3052845	+	Tb927.11.11420	hypothetical protein
Tb927_11_v5.1	3056012	3056412	Tb927_11_v5.1	3057709	3057786	+	Tb927.11.11425	hypothetical protein
Tb927_11_v5.1	3056012	3056412	Tb927_11_v5.1	3060388	3062805	+	Tb927.11.11430	cullin 1, putative
Tb927_11_v5.1	3209138	3209538	Tb927_11_v5.1	3205879	3206244	-	Tb927.11.11965	microtubule-associated protein CAP15
Tb927_11_v5.1	3209138	3209538	Tb927_11_v5.1	3208176	3208508	+	Tb927.11.11970	hypothetical protein
Tb927_11_v5.1	3209138	3209538	Tb927_11_v5.1	3211081	3211446	-	Tb927.11.11975	microtubule-associated protein CAP15
Tb927_11_v5.1	3225409	3225809	Tb927_11_v5.1	3220823	3221719	-	Tb927.11.12000	hypothetical protein, conserved
Tb927_11_v5.1	3225409	3225809	Tb927_11_v5.1	3221874	3222371	-	Tb927.11.12010	hypothetical protein
Tb927_11_v5.1	3225409	3225809	Tb927_11_v5.1	3222819	3223502	+	Tb927.11.12020	hypothetical protein, conserved
Tb927_11_v5.1	3225409	3225809	Tb927_11_v5.1	3223665	3224735	+	Tb927.11.12030	hypothetical protein, conserved
Tb927_11_v5.1	3225409	3225809	Tb927_11_v5.1	3225066	3225389	+	Tb927.11.12040	hypothetical protein, conserved
Tb927_11_v5.1	3225409	3225809	Tb927_11_v5.1	3225743	3225922	+	Tb927.11.12045	hypothetical protein
Tb927_11_v5.1	3225409	3225809	Tb927_11_v5.1	3228270	3229220	+	Tb927.11.12060	hypothetical protein, conserved
Tb927_11_v5.1	3225409	3225809	Tb927_11_v5.1	3229549	3230424	+	Tb927.11.12070	hypothetical protein, conserved
Tb927_11_v5.1	3225409	3225809	Tb927_11_v5.1	3230683	3231441	+	Tb927.11.12080	N-acetyl-D-glucosaminylphosphatidylinositol de-N-acetylase,N-Acetylglucosaminylphosphatidylinositol deacetylase,GlcNAc-PI de-N-acetylase (GPI12)
Tb927_11_v5.1	3225409	3225809	Tb927_11_v5.1	3226180	3228045	+	Tb927.11.12050	hypothetical protein, conserved
Tb927_11_v5.1	3507739	3508139	Tb927_11_v5.1	3502582	3504765	-	Tb927.11.13110	hypothetical protein, conserved
Tb927_11_v5.1	3507739	3508139	Tb927_11_v5.1	3509094	3510032	-	Tb927.11.13120	hypothetical protein, conserved
Tb927_11_v5.1	3524472	3524872	Tb927_11_v5.1	3520862	3521212	-	Tb927.11.13140	cytochrome oxidase subunit X (COXX)
Tb927_11_v5.1	3524472	3524872	Tb927_11_v5.1	3525442	3526167	-	Tb927.11.13150	hypothetical protein, conserved
Tb927_11_v5.1	3524472	3524872	Tb927_11_v5.1	3528761	3529444	+	Tb927.11.13160	hypothetical protein
Tb927_11_v5.1	3669311	3669711	Tb927_11_v5.1	3670418	3671203	+	Tb927.11.13760	hypothetical protein, conserved
Tb927_11_v5.1	3669311	3669711	Tb927_11_v5.1	3671467	3672540	+	Tb927.11.13770	hypothetical protein, conserved
Tb927_11_v5.1	3669311	3669711	Tb927_11_v5.1	3673050	3673502	+	Tb927.11.13780	profilin
Tb927_11_v5.1	3669311	3669711	Tb927_11_v5.1	3673716	3673892	+	Tb927.11.13785	hypothetical protein
Tb927_11_v5.1	3669311	3669711	Tb927_11_v5.1	3674202	3674630	+	Tb927.11.13790	hypothetical protein, conserved
Tb927_11_v5.1	3669311	3669711	Tb927_11_v5.1	3669517	3670113	+	Tb927.11.13750	Ras-related protein Rab4 (RAB4)
Tb927_11_v5.1	4079340	4079740	Tb927_11_v5.1	4073332	4076550	-	Tb927.11.15370	hypothetical protein, conserved (TbKap123)
Tb927_11_v5.1	4079340	4079740	Tb927_11_v5.1	4078601	4078993	-	Tb927.11.15375	hypothetical protein, Tryp Specific
Tb927_11_v5.1	4079340	4079740	Tb927_11_v5.1	4081076	4081567	-	Tb927.11.15380	hypothetical protein
Tb927_11_v5.1	4084523	4084923	Tb927_11_v5.1	4081076	4081567	-	Tb927.11.15380	hypothetical protein
Tb927_11_v5.1	4084523	4084923	Tb927_11_v5.1	4087464	4087970	-	Tb927.11.15390	hypothetical protein
Tb927_11_v5.1	4084523	4084923	Tb927_11_v5.1	4089241	4092897	-	Tb927.11.15400	hypothetical protein, conserved
Tb927_11_v5.1	4278187	4278587	Tb927_11_v5.1	4272902	4275097	-	Tb927.11.16140	DNA replication licensing factor MCM7, putative
Tb927_11_v5.1	4278187	4278587	Tb927_11_v5.1	4277407	4277793	-	Tb927.11.16150	tubulin binding cofactor A, putative
Tb927_11_v5.1	4278187	4278587	Tb927_11_v5.1	4278044	4278613	-	Tb927.11.16160	ATP binding protein-like protein
Tb927_11_v5.1	4278187	4278587	Tb927_11_v5.1	4278876	4279478	-	Tb927.11.16170	hypothetical protein, conserved
Tb927_11_v5.1	4278187	4278587	Tb927_11_v5.1	4283428	4284096	+	Tb927.11.16180	hypothetical protein
Tb927_11_v5.1	448837	449237	Tb927_11_v5.1	446937	447935	+	Tb927.11.1490	receptor-type adenylate cyclase GRESAG 4, putative (fragment)
Tb927_11_v5.1	448837	449237	Tb927_11_v5.1	449356	449775	+	Tb927.11.1495	ubiquitin carboxyl-terminal hydrolase (cysteine peptidase, Clan CA, family C19), putative
Tb927_11_v5.1	448837	449237	Tb927_11_v5.1	440128	443844	+	Tb927.11.1480	receptor-type adenylate cyclase GRESAG 4, putative
Tb927_11_v5.1	448837	449237	Tb927_11_v5.1	453791	458779	+	Tb927.11.1500	leucine-rich repeat protein (LRRP), putative, (fragment)
Tb927_11_v5.1	4538692	4539092	Tb927_11_v5.1	4532213	4535212	-	Tb927.11.17000	leucine-rich repeat protein (LRRP), putative
Tb927_11_v5.1	4538692	4539092	Tb927_11_v5.1	4536919	4537242	-	Tb927.11.17010	hypothetical protein, conserved
Tb927_11_v5.1	4538692	4539092	Tb927_11_v5.1	4537546	4537764	-	Tb927.11.17015	hypothetical protein, conserved
Tb927_11_v5.1	4538692	4539092	Tb927_11_v5.1	4538812	4541385	-	Tb927.11.17020	hypothetical protein, conserved
Tb927_11_v5.1	4538692	4539092	Tb927_11_v5.1	4538053	4538622	-	Tb927.11.17016	hypothetical protein, Tryp Specific
Tb927_11_v5.1	4841266	4841666	Tb927_11_v5.1	4842044	4842586	-	Tb927.11.17860	hypothetical protein, conserved
Tb927_11_v5.1	4841266	4841666	Tb927_11_v5.1	4845070	4845995	+	Tb927.11.17870	variant surface glycoprotein (VSG), interrupted
Tb927_11_v5.1	559627	560027	Tb927_11_v5.1	554728	555708	-	Tb927.11.1890	hypothetical protein, conserved
Tb927_11_v5.1	559627	560027	Tb927_11_v5.1	558432	559400	-	Tb927.11.1910	cation transporter protein, putative
Tb927_11_v5.1	559627	560027	Tb927_11_v5.1	561540	562256	-	Tb927.11.1920	hypothetical protein
Tb927_11_v5.1	559627	560027	Tb927_11_v5.1	556305	557894	-	Tb927.11.1900	T-complex protein 1, beta subunit, putative
Tb927_11_v5.1	569105	569505	Tb927_11_v5.1	567363	569027	+	Tb927.11.1930	ubiquitin carboxyl-terminal hydrolase, putative,cysteine peptidase, Clan CA, family C19, putative
Tb927_11_v5.1	569105	569505	Tb927_11_v5.1	569285	570679	+	Tb927.11.1940	hypothetical protein, conserved
Tb927_11_v5.1	569105	569505	Tb927_11_v5.1	570970	571638	+	Tb927.11.1950	hypothetical protein, conserved
Tb927_11_v5.1	569105	569505	Tb927_11_v5.1	571784	572962	+	Tb927.11.1960	leucine-rich repeat protein (LRRP), putative
Tb927_11_v5.1	569105	569505	Tb927_11_v5.1	574332	575885	+	Tb927.11.1980	zinc finger protein family member, putative (ZC3H41)
Tb927_11_v5.1	569105	569505	Tb927_11_v5.1	573210	574034	+	Tb927.11.1970	hypothetical protein, conserved
Tb927_11_v5.1	918458	918858	Tb927_11_v5.1	914998	916116	-	Tb927.11.3220	metacaspase,cysteine peptidase, Clan CD, family C13 (mca1)

## Sheet: quieroz et al genes
#this table contains a list of genes that were found as developmentally regulated in Quieroz et al
Gene ID	Description
Tb927.1.1000	developmentally regulated phosphoprotein
Tb927.1.3830	glucose-6-phosphate isomerase, glycosomal (PGI)
Tb927.1.3850	hypothetical protein, conserved
Tb927.1.880	Midasin, putative (MDN1)
Tb927.10.10800	palmitoyl acyltransferase 2, putative
Tb927.10.14860	hypothetical protein, conserved
Tb927.10.1630	atp-binding cassette sub-family e member 1 (ABCE1)
Tb927.10.190	40S ribosomal protein S6, putative
Tb927.10.4180	TFIIF-stimulated CTD phosphatase, putative
Tb927.10.5030	ubiquitin/ribosomal protein S27a, putative
Tb927.10.7500	fibrillarin (NOP1)
Tb927.10.8290	eukaryotic translation initiation factor 3 subunit 8, putative
Tb927.10.8320	cytochrome oxidase subunit IX (COXIX)
Tb927.11.12040	hypothetical protein, conserved
Tb927.11.13140	cytochrome oxidase subunit X (COXX)
Tb927.11.1480	receptor-type adenylate cyclase GRESAG 4, putative
Tb927.11.15370	hypothetical protein, conserved (TbKap123)
Tb927.11.17000	leucine-rich repeat protein (LRRP), putative
Tb927.11.1900	T-complex protein 1, beta subunit, putative
Tb927.11.1980	zinc finger protein family member, putative (ZC3H41)
Tb927.11.6280	pyruvate phosphate dikinase (PPDK)
Tb927.11.6300	40S ribosomal protein S5, putative
Tb927.11.6630	3-methylcrotonoyl-CoA carboxylase beta subunit, putative
Tb927.11.6700	hypothetical protein, conserved
Tb927.11.740	eukaryotic translation initiation factor 5a, putative (eIF-5A)
Tb927.11.8870	mitochondrial DEAD box protein,KREH1 (KREH1)
Tb927.11.9820	hypothetical protein, conserved
Tb927.2.1700	hypothetical protein, conserved
Tb927.2.470	retrotransposon hot spot protein 4 (RHS4), putative
Tb927.2.5060	GTP binding protein, putative
Tb927.3.3380	TFIIF-stimulated CTD phosphatase, putative
Tb927.3.3450	ADP-ribosylation factor-like protein 3, putative (arl3)
Tb927.3.4360	40S ribosomal protein S15A, putative
Tb927.4.1220	leucine-rich repeat protein (LRRP), putative
Tb927.4.1230	hypothetical protein
Tb927.4.1240	hypothetical protein
Tb927.4.2080	C2 domain containing protein (CC2D)
Tb927.4.4620	cytochrome oxidase subunit VIII (COXVIII)
Tb927.4.5080	hypothetical protein, conserved
Tb927.5.2140	regulator of nonsense transcripts UPF1 (upf1)
Tb927.5.2160	conserved protein
Tb927.5.2170	conserved protein
Tb927.5.320	receptor-type adenylate cyclase GRESAG 4, putative,adenylyl cyclase, putative
Tb927.5.330	receptor-type adenylate cyclase GRESAG 4, putative,adenylyl cyclase, putative,ATP pyrophosphate-lyase, putative
Tb927.5.350	75 kDa invariant surface glycoprotein, putative (ISG75)
Tb927.5.360	75 kDa invariant surface glycoprotein (ISG75)
Tb927.5.4480	paraflagellar rod component par4, putative
Tb927.5.4600	expression site-associated gene (ESAG) protein, putative,expression site-associated gene 3 (ESAG3) protein, putative
Tb927.5.4620	expression site-associated gene (ESAG) protein, putative,expression site-associated gene 9 (ESAG9) protein, putative
Tb927.5.630	acidic phosphatase, putative
Tb927.5.640	trans-sialidase, putative,neuraminidase, putative
Tb927.5.670	hypothetical protein, conserved
Tb927.5.950	monothiol glutaredoxin, putative
Tb927.6.1250	hypothetical protein, conserved
Tb927.6.2170	co-chaperone GrpE, putative
Tb927.6.270	receptor-type adenylate cyclase GRESAG 4, pseudogene, putative,receptor-type adenylate cyclase GRESAG 4, degenerate
Tb927.6.380	hypothetical protein, conserved
Tb927.6.4590	glutamyl-tRNA synthetase, putative
Tb927.6.500	gene related to expression site-associated gene 2 (GRESAG2), putative
Tb927.6.510	GPEET2 procyclin precursor,PARP A-alpha,procyclin A-alpha,procyclic form specific polypeptide A-alpha precursor
Tb927.6.520	EP3-2 procyclin,PARP A-beta,surface protein EP3-3 procyclin precursor,procyclic form specific polypeptide A-beta precursor
Tb927.6.730	hypothetical protein, conserved
Tb927.7.180	hypothetical protein
Tb927.7.210	proline dehydrogenase
Tb927.7.4650	SNF2 DNA repair protein, putative
Tb927.7.4940	oligopeptidase B protein, putative,serine peptidase, clan SC, family S9A-like protein
Tb927.7.4970	glutamine synthetase, putative (GS)
Tb927.7.7450	GTP-binding protein, putative
Tb927.7.7460	hypothetical protein, conserved
Tb927.7.7470	receptor-type adenylate cyclase GRESAG 4, putative
Tb927.8.1410	pre-rrna-processing protein tsr1 homolog
Tb927.8.1420	acyl-CoA dehydrogenase, mitochondrial precursor, putative
Tb927.8.4890	endoplasmic reticulum oxidoreductin, putative,pol-associated gene 1
Tb927.8.5440	flagellar calcium-binding protein,24 kDa calflagin,24 kDa calcimedin (Tb-24)
Tb927.8.5460	flagellar calcium-binding protein,44 kDa calflagin,44 kDa calcimedin (Tb-44)
Tb927.8.5470	flagellar calcium-binding protein,17 kDa calflagin,17 kDa calcimedin (Tb-17)
Tb927.8.6980	hypothetical protein, conserved
Tb927.9.11270	T-complex protein 1, eta subunit, putative,t- complex protein 1 (eta subunit), putative (TCP-1-eta)
Tb927.9.15850	hypothetical protein
Tb927.9.1920	hypothetical protein, conserved
Tb927.9.3120	protein kinase, putative
Tb927.9.7110	hypothetical protein, conserved
Tb927.9.9860	hypothetical protein, conserved

## Sheet: genes found in multiple studies
# this table contains all genes found within 5kb of a dynamically occupied Bdf3 site and notes whether the gene has been identified in other studies on developmental progression
gene name	description	gene ID	marker category	study	gene ID	phenotype	study	gene ID	BF/PF expression ratio	study	gene ID	description	study
Tb927.6.510	GPEET2 procyclin precursor,PARP A-alpha,procyclin A-alpha,procyclic form specific polypeptide A-alpha precursor	Tb927.6.510	Stumpy B	Briggs et al	Tb927.6.510	upregulated_PF	Qiu et al	Tb927.6.510	not_found_in_Siegel et al	n/a	Tb927.6.510	GPEET2 procyclin precursor,PARP A-alpha,procyclin A-alpha,procyclic form specific polypeptide A-alpha precursor	Queiroz et al
Tb927.1.880	Midasin, putative (MDN1)	Tb927.1.880	Stumpy A	Briggs et al	Tb927.1.880	not_found_in_Qiu et al	n/a	Tb927.1.880	0.39	Siegel et al	Tb927.1.880	Midasin, putative (MDN1)	Queiroz et al
Tb927.11.9860	hypothetical protein, conserved	Tb927.11.9860	Slender B	Briggs et al	Tb927.11.9860	differentially_expressed_ls_short_stumpy	Qiu et al	Tb927.11.9860	not_found_in_Siegel et al	n/a	Tb927.11.9860	not_found_in_Quieroz et al	n/a
Tb927.9.8880	actin A	Tb927.9.8880	Slender B	Briggs et al	Tb927.9.8880	not_found_in_Qiu et al	n/a	Tb927.9.8880	not_found_in_Siegel et al	n/a	Tb927.9.8880	not_found_in_Quieroz et al	n/a
Tb927.9.11270	T-complex protein 1, eta subunit, putative,t- complex protein 1 (eta subunit), putative (TCP-1-eta)	Tb927.9.11270	Slender B	Briggs et al	Tb927.9.11270	not_found_in_Qiu et al	n/a	Tb927.9.11270	not_found_in_Siegel et al	n/a	Tb927.9.11270	T-complex protein 1, eta subunit, putative,t- complex protein 1 (eta subunit), putative (TCP-1-eta)	Queiroz et al
Tb927.9.7110	hypothetical protein, conserved	Tb927.9.7110	Slender B	Briggs et al	Tb927.9.7110	downregulated_PF	Qiu et al	Tb927.9.7110	not_found_in_Siegel et al	n/a	Tb927.9.7110	hypothetical protein, conserved	Queiroz et al
Tb927.2.2160	paraflagellar rod component, putative (PFC11)	Tb927.2.2160	Slender B	Briggs et al	Tb927.2.2160	not_found_in_Qiu et al	n/a	Tb927.2.2160	not_found_in_Siegel et al	n/a	Tb927.2.2160	not_found_in_Quieroz et al	n/a
Tb927.7.190	thimet oligopeptidase, putative (THOP1)	Tb927.7.190	Slender B	Briggs et al	Tb927.7.190	upregulated_PF	Qiu et al	Tb927.7.190	0.57	Siegel et al	Tb927.7.190	not_found_in_Quieroz et al	n/a
Tb927.11.1980	zinc finger protein family member, putative (ZC3H41)	Tb927.11.1980	Slender B	Briggs et al	Tb927.11.1980	not_found_in_Qiu et al	n/a	Tb927.11.1980	not_found_in_Siegel et al	n/a	Tb927.11.1980	zinc finger protein family member, putative (ZC3H41)	Queiroz et al
Tb927.1.3850	hypothetical protein, conserved	Tb927.1.3850	Slender B	Briggs et al	Tb927.1.3850	not_found_in_Qiu et al	n/a	Tb927.1.3850	not_found_in_Siegel et al	n/a	Tb927.1.3850	hypothetical protein, conserved	Queiroz et al
Tb927.10.9570	paraflagellar rod component, putative (PFC14)	Tb927.10.9570	Slender B	Briggs et al	Tb927.10.9570	not_found_in_Qiu et al	n/a	Tb927.10.9570	not_found_in_Siegel et al	n/a	Tb927.10.9570	not_found_in_Quieroz et al	n/a
Tb927.4.1230	hypothetical protein	Tb927.4.1230	Slender B	Briggs et al	Tb927.4.1230	downregulated_PF	Qiu et al	Tb927.4.1230	not_found_in_Siegel et al	n/a	Tb927.4.1230	hypothetical protein	Queiroz et al
Tb927.1.3830	glucose-6-phosphate isomerase, glycosomal (PGI)	Tb927.1.3830	Slender B	Briggs et al	Tb927.1.3830	differentially_expressed_ls_short_stumpy	Qiu et al	Tb927.1.3830	not_found_in_Siegel et al	n/a	Tb927.1.3830	glucose-6-phosphate isomerase, glycosomal (PGI)	Queiroz et al
Tb927.11.4460	ALBA-Domain Protein (ALBA1)	Tb927.11.4460	Slender B	Briggs et al	Tb927.11.4460	not_found_in_Qiu et al	n/a	Tb927.11.4460	not_found_in_Siegel et al	n/a	Tb927.11.4460	not_found_in_Quieroz et al	n/a
Tb927.10.4180	TFIIF-stimulated CTD phosphatase, putative	Tb927.10.4180	Slender B	Briggs et al	Tb927.10.4180	downregulated_PF	Qiu et al	Tb927.10.4180	not_found_in_Siegel et al	n/a	Tb927.10.4180	TFIIF-stimulated CTD phosphatase, putative	Queiroz et al
Tb927.11.1900	T-complex protein 1, beta subunit, putative	Tb927.11.1900	Slender B	Briggs et al	Tb927.11.1900	not_found_in_Qiu et al	n/a	Tb927.11.1900	not_found_in_Siegel et al	n/a	Tb927.11.1900	T-complex protein 1, beta subunit, putative	Queiroz et al
Tb927.4.3740	flagellar attachment zone protein (FAZ1)	Tb927.4.3740	Slender A	Briggs et al	Tb927.4.3740	not_found_in_Qiu et al	n/a	Tb927.4.3740	not_found_in_Siegel et al	n/a	Tb927.4.3740	not_found_in_Quieroz et al	n/a
Tb927.3.2310	PACRGA,flagellar component	Tb927.3.2310	Slender A	Briggs et al	Tb927.3.2310	not_found_in_Qiu et al	n/a	Tb927.3.2310	not_found_in_Siegel et al	n/a	Tb927.3.2310	not_found_in_Quieroz et al	n/a
Tb927.2.5160	chaperone protein DNAj, putative	Tb927.2.5160	Slender A	Briggs et al	Tb927.2.5160	differentially_expressed_ls_short_stumpy	Qiu et al	Tb927.2.5160	0.56	Siegel et al	Tb927.2.5160	not_found_in_Quieroz et al	n/a
Tb927.7.920	dynein heavy chain, putative	Tb927.7.920	Slender A	Briggs et al	Tb927.7.920	not_found_in_Qiu et al	n/a	Tb927.7.920	not_found_in_Siegel et al	n/a	Tb927.7.920	not_found_in_Quieroz et al	n/a
Tb927.4.2080	C2 domain containing protein (CC2D)	Tb927.4.2080	Slender A	Briggs et al	Tb927.4.2080	not_found_in_Qiu et al	n/a	Tb927.4.2080	not_found_in_Siegel et al	n/a	Tb927.4.2080	C2 domain containing protein (CC2D)	Queiroz et al
Tb927.4.110	retrotransposon hot spot protein (RHS, pseudogene), putative,retrotransposon hot spot protein 1 (RHS1), interrupted	Tb927.4.110	Slender A	Briggs et al	Tb927.4.110	not_found_in_Qiu et al	n/a	Tb927.4.110	not_found_in_Siegel et al	n/a	Tb927.4.110	not_found_in_Quieroz et al	n/a
Tb927.8.6980	hypothetical protein, conserved	Tb927.8.6980	Slender A	Briggs et al	Tb927.8.6980	not_found_in_Qiu et al	n/a	Tb927.8.6980	not_found_in_Siegel et al	n/a	Tb927.8.6980	hypothetical protein, conserved	Queiroz et al
Tb927.5.4480	paraflagellar rod component par4, putative	Tb927.5.4480	Slender A	Briggs et al	Tb927.5.4480	not_found_in_Qiu et al	n/a	Tb927.5.4480	not_found_in_Siegel et al	n/a	Tb927.5.4480	paraflagellar rod component par4, putative	Queiroz et al
Tb927.6.1310	hypothetical protein, conserved	Tb927.6.1310	not_found_in_Briggs et al	n/a	Tb927.6.1310	downregulated_PF	Qiu et al	Tb927.6.1310	not_found_in_Siegel et al	n/a	Tb927.6.1310	not_found_in_Quieroz et al	n/a
Tb927.8.7340	trans-sialidase, putative,neuraminidase, putative	Tb927.8.7340	not_found_in_Briggs et al	n/a	Tb927.8.7340	upregulated_PF	Qiu et al	Tb927.8.7340	0.27	Siegel et al	Tb927.8.7340	not_found_in_Quieroz et al	n/a
Tb927.7.6560	hypothetical protein, conserved	Tb927.7.6560	not_found_in_Briggs et al	n/a	Tb927.7.6560	downregulated_PF	Qiu et al	Tb927.7.6560	not_found_in_Siegel et al	n/a	Tb927.7.6560	not_found_in_Quieroz et al	n/a
Tb927.6.520	EP3-2 procyclin,PARP A-beta,surface protein EP3-3 procyclin precursor,procyclic form specific polypeptide A-beta precursor	Tb927.6.520	not_found_in_Briggs et al	n/a	Tb927.6.520	upregulated_PF	Qiu et al	Tb927.6.520	not_found_in_Siegel et al	n/a	Tb927.6.520	EP3-2 procyclin,PARP A-beta,surface protein EP3-3 procyclin precursor,procyclic form specific polypeptide A-beta precursor	Queiroz et al
Tb927.7.180	hypothetical protein	Tb927.7.180	not_found_in_Briggs et al	n/a	Tb927.7.180	downregulated_PF	Qiu et al	Tb927.7.180	not_found_in_Siegel et al	n/a	Tb927.7.180	hypothetical protein	Queiroz et al
Tb927.5.330	receptor-type adenylate cyclase GRESAG 4, putative,adenylyl cyclase, putative,ATP pyrophosphate-lyase, putative	Tb927.5.330	not_found_in_Briggs et al	n/a	Tb927.5.330	upregulated_PF	Qiu et al	Tb927.5.330	not_found_in_Siegel et al	n/a	Tb927.5.330	receptor-type adenylate cyclase GRESAG 4, putative,adenylyl cyclase, putative,ATP pyrophosphate-lyase, putative	Queiroz et al
Tb927.7.2710	NADH-cytochrome b5 reductase, putative	Tb927.7.2710	not_found_in_Briggs et al	n/a	Tb927.7.2710	upregulated_PF	Qiu et al	Tb927.7.2710	not_found_in_Siegel et al	n/a	Tb927.7.2710	not_found_in_Quieroz et al	n/a
Tb927.6.350	hypothetical protein, conserved	Tb927.6.350	not_found_in_Briggs et al	n/a	Tb927.6.350	downregulated_PF	Qiu et al	Tb927.6.350	not_found_in_Siegel et al	n/a	Tb927.6.350	not_found_in_Quieroz et al	n/a
Tb927.3.3450	ADP-ribosylation factor-like protein 3, putative (arl3)	Tb927.3.3450	not_found_in_Briggs et al	n/a	Tb927.3.3450	downregulated_PF	Qiu et al	Tb927.3.3450	not_found_in_Siegel et al	n/a	Tb927.3.3450	ADP-ribosylation factor-like protein 3, putative (arl3)	Queiroz et al
Tb927.3.4390	dihydrolipoamide dehydrogenase, putative (GCVL-1)	Tb927.3.4390	not_found_in_Briggs et al	n/a	Tb927.3.4390	differentially_expressed_ls_short_stumpy	Qiu et al	Tb927.3.4390	not_found_in_Siegel et al	n/a	Tb927.3.4390	not_found_in_Quieroz et al	n/a
Tb927.10.1690	nucleotide binding protein, putative (NBP 1)	Tb927.10.1690	not_found_in_Briggs et al	n/a	Tb927.10.1690	upregulated_PF	Qiu et al	Tb927.10.1690	not_found_in_Siegel et al	n/a	Tb927.10.1690	not_found_in_Quieroz et al	n/a
Tb927.7.3440	I/6 autoantigen	Tb927.7.3440	not_found_in_Briggs et al	n/a	Tb927.7.3440	upregulated_PF	Qiu et al	Tb927.7.3440	not_found_in_Siegel et al	n/a	Tb927.7.3440	not_found_in_Quieroz et al	n/a
Tb927.4.1240	hypothetical protein	Tb927.4.1240	not_found_in_Briggs et al	n/a	Tb927.4.1240	downregulated_PF	Qiu et al	Tb927.4.1240	not_found_in_Siegel et al	n/a	Tb927.4.1240	hypothetical protein	Queiroz et al
Tb927.7.210	proline dehydrogenase	Tb927.7.210	not_found_in_Briggs et al	n/a	Tb927.7.210	upregulated_PF	Qiu et al	Tb927.7.210	0.65	Siegel et al	Tb927.7.210	proline dehydrogenase	Queiroz et al
Tb927.9.690	variant surface glycoprotein (VSG, pseudogene)-related, putative	Tb927.9.690	not_found_in_Briggs et al	n/a	Tb927.9.690	downregulated_PF	Qiu et al	Tb927.9.690	not_found_in_Siegel et al	n/a	Tb927.9.690	not_found_in_Quieroz et al	n/a
Tb927.5.4560	guanine deaminase, putative,guanase, putative,guanine aminase, putative,guanine aminohydrolase, putative	Tb927.5.4560	not_found_in_Briggs et al	n/a	Tb927.5.4560	differentially_expressed_ls_short_stumpy	Qiu et al	Tb927.5.4560	not_found_in_Siegel et al	n/a	Tb927.5.4560	not_found_in_Quieroz et al	n/a
Tb927.11.740	eukaryotic translation initiation factor 5a, putative (eIF-5A)	Tb927.11.740	not_found_in_Briggs et al	n/a	Tb927.11.740	upregulated_PF	Qiu et al	Tb927.11.740	not_found_in_Siegel et al	n/a	Tb927.11.740	eukaryotic translation initiation factor 5a, putative (eIF-5A)	Queiroz et al
Tb927.6.770	receptor-type adenylate cyclase GRESAG 4, putative	Tb927.6.770	not_found_in_Briggs et al	n/a	Tb927.6.770	upregulated_PF	Qiu et al	Tb927.6.770	not_found_in_Siegel et al	n/a	Tb927.6.770	not_found_in_Quieroz et al	n/a
Tb927.8.5465	flagellar calcium-binding protein,24 kDa calflagin,24 kDa calcimedin (Tb-24)	Tb927.8.5465	not_found_in_Briggs et al	n/a	Tb927.8.5465	differentially_expressed_ls_short_stumpy	Qiu et al	Tb927.8.5465	not_found_in_Siegel et al	n/a	Tb927.8.5465	not_found_in_Quieroz et al	n/a
Tb927.8.5460	flagellar calcium-binding protein,44 kDa calflagin,44 kDa calcimedin (Tb-44)	Tb927.8.5460	not_found_in_Briggs et al	n/a	Tb927.8.5460	differentially_expressed_ls_short_stumpy	Qiu et al	Tb927.8.5460	not_found_in_Siegel et al	n/a	Tb927.8.5460	flagellar calcium-binding protein,44 kDa calflagin,44 kDa calcimedin (Tb-44)	Queiroz et al
Tb927.6.280	receptor-type adenylate cyclase GRESAG 4, putative	Tb927.6.280	not_found_in_Briggs et al	n/a	Tb927.6.280	downregulated_PF	Qiu et al	Tb927.6.280	not_found_in_Siegel et al	n/a	Tb927.6.280	not_found_in_Quieroz et al	n/a
Tb927.10.5010	Elongation factor G1, mitochondrial, putative (EF-G1)	Tb927.10.5010	not_found_in_Briggs et al	n/a	Tb927.10.5010	upregulated_PF	Qiu et al	Tb927.10.5010	not_found_in_Siegel et al	n/a	Tb927.10.5010	not_found_in_Quieroz et al	n/a
Tb927.9.6870	RNA-binding protein, putative (RBSR1)	Tb927.9.6870	not_found_in_Briggs et al	n/a	Tb927.9.6870	upregulated_PF	Qiu et al	Tb927.9.6870	not_found_in_Siegel et al	n/a	Tb927.9.6870	not_found_in_Quieroz et al	n/a
Tb927.7.6880	hypothetical protein, conserved	Tb927.7.6880	not_found_in_Briggs et al	n/a	Tb927.7.6880	downregulated_PF	Qiu et al	Tb927.7.6880	not_found_in_Siegel et al	n/a	Tb927.7.6880	not_found_in_Quieroz et al	n/a
Tb927.5.150	hypothetical protein, conserved	Tb927.5.150	not_found_in_Briggs et al	n/a	Tb927.5.150	downregulated_PF	Qiu et al	Tb927.5.150	not_found_in_Siegel et al	n/a	Tb927.5.150	not_found_in_Quieroz et al	n/a
Tb927.8.6890	hypothetical protein, conserved	Tb927.8.6890	not_found_in_Briggs et al	n/a	Tb927.8.6890	differentially_expressed_ls_short_stumpy	Qiu et al	Tb927.8.6890	0.41	Siegel et al	Tb927.8.6890	not_found_in_Quieroz et al	n/a
Tb927.3.1060	cAMP response protein, putative (CARP4)	Tb927.3.1060	not_found_in_Briggs et al	n/a	Tb927.3.1060	differentially_expressed_ls_short_stumpy	Qiu et al	Tb927.3.1060	not_found_in_Siegel et al	n/a	Tb927.3.1060	not_found_in_Quieroz et al	n/a
Tb927.7.4650	SNF2 DNA repair protein, putative	Tb927.7.4650	not_found_in_Briggs et al	n/a	Tb927.7.4650	downregulated_PF	Qiu et al	Tb927.7.4650	not_found_in_Siegel et al	n/a	Tb927.7.4650	SNF2 DNA repair protein, putative	Queiroz et al
Tb927.2.960	hypothetical protein	Tb927.2.960	not_found_in_Briggs et al	n/a	Tb927.2.960	downregulated_PF	Qiu et al	Tb927.2.960	not_found_in_Siegel et al	n/a	Tb927.2.960	not_found_in_Quieroz et al	n/a
Tb927.11.7212	hypothetical protein, conserved	Tb927.11.7212	not_found_in_Briggs et al	n/a	Tb927.11.7212	upregulated_PF	Qiu et al	Tb927.11.7212	not_found_in_Siegel et al	n/a	Tb927.11.7212	not_found_in_Quieroz et al	n/a
Tb927.6.300	receptor-type adenylate cyclase GRESAG 4, putative	Tb927.6.300	not_found_in_Briggs et al	n/a	Tb927.6.300	downregulated_PF	Qiu et al	Tb927.6.300	not_found_in_Siegel et al	n/a	Tb927.6.300	not_found_in_Quieroz et al	n/a
Tb927.3.3460	hypothetical protein, conserved	Tb927.3.3460	not_found_in_Briggs et al	n/a	Tb927.3.3460	upregulated_PF	Qiu et al	Tb927.3.3460	0.46	Siegel et al	Tb927.3.3460	not_found_in_Quieroz et al	n/a
Tb927.3.5790	expression site-associated gene (ESAG, pseudogene), putative,expression site-associated gene 9 (ESAG9), point mutation	Tb927.3.5790	not_found_in_Briggs et al	n/a	Tb927.3.5790	downregulated_PF	Qiu et al	Tb927.3.5790	not_found_in_Siegel et al	n/a	Tb927.3.5790	not_found_in_Quieroz et al	n/a
Tb927.5.4590	small GTP-binding rab protein, pseudogene, putative,small GTP-binding rab protein, degenerate	Tb927.5.4590	not_found_in_Briggs et al	n/a	Tb927.5.4590	downregulated_PF	Qiu et al	Tb927.5.4590	not_found_in_Siegel et al	n/a	Tb927.5.4590	not_found_in_Quieroz et al	n/a
Tb927.6.2170	co-chaperone GrpE, putative	Tb927.6.2170	not_found_in_Briggs et al	n/a	Tb927.6.2170	upregulated_PF	Qiu et al	Tb927.6.2170	0.55	Siegel et al	Tb927.6.2170	co-chaperone GrpE, putative	Queiroz et al
Tb927.5.390	75 kDa invariant surface glycoprotein, putative	Tb927.5.390	not_found_in_Briggs et al	n/a	Tb927.5.390	downregulated_PF	Qiu et al	Tb927.5.390	not_found_in_Siegel et al	n/a	Tb927.5.390	not_found_in_Quieroz et al	n/a
Tb927.9.15890	expression site-associated gene (ESAG) protein, putative,expression site-associated gene 5 (ESAG5) protein, putative	Tb927.9.15890	not_found_in_Briggs et al	n/a	Tb927.9.15890	downregulated_PF	Qiu et al	Tb927.9.15890	not_found_in_Siegel et al	n/a	Tb927.9.15890	not_found_in_Quieroz et al	n/a
Tb927.6.4570	hypothetical protein, conserved	Tb927.6.4570	not_found_in_Briggs et al	n/a	Tb927.6.4570	upregulated_PF	Qiu et al	Tb927.6.4570	0.58	Siegel et al	Tb927.6.4570	not_found_in_Quieroz et al	n/a
Tb927.8.1420	acyl-CoA dehydrogenase, mitochondrial precursor, putative	Tb927.8.1420	not_found_in_Briggs et al	n/a	Tb927.8.1420	upregulated_PF	Qiu et al	Tb927.8.1420	0.5	Siegel et al	Tb927.8.1420	acyl-CoA dehydrogenase, mitochondrial precursor, putative	Queiroz et al
Tb927.9.3780	hypothetical protein, conserved	Tb927.9.3780	not_found_in_Briggs et al	n/a	Tb927.9.3780	upregulated_PF	Qiu et al	Tb927.9.3780	not_found_in_Siegel et al	n/a	Tb927.9.3780	not_found_in_Quieroz et al	n/a
Tb06.3A7.960	hypothetical protein	Tb06.3A7.960	not_found_in_Briggs et al	n/a	Tb06.3A7.960	downregulated_PF	Qiu et al	Tb06.3A7.960	not_found_in_Siegel et al	n/a	Tb06.3A7.960	not_found_in_Quieroz et al	n/a
Tb927.10.8320	cytochrome oxidase subunit IX (COXIX)	Tb927.10.8320	not_found_in_Briggs et al	n/a	Tb927.10.8320	upregulated_PF	Qiu et al	Tb927.10.8320	not_found_in_Siegel et al	n/a	Tb927.10.8320	cytochrome oxidase subunit IX (COXIX)	Queiroz et al
Tb927.9.7830	hypothetical protein, conserved	Tb927.9.7830	not_found_in_Briggs et al	n/a	Tb927.9.7830	upregulated_PF	Qiu et al	Tb927.9.7830	not_found_in_Siegel et al	n/a	Tb927.9.7830	not_found_in_Quieroz et al	n/a
Tb927.11.3220	metacaspase,cysteine peptidase, Clan CD, family C13 (mca1)	Tb927.11.3220	not_found_in_Briggs et al	n/a	Tb927.11.3220	downregulated_PF	Qiu et al	Tb927.11.3220	not_found_in_Siegel et al	n/a	Tb927.11.3220	not_found_in_Quieroz et al	n/a
Tb927.7.6570	hypothetical protein, conserved	Tb927.7.6570	not_found_in_Briggs et al	n/a	Tb927.7.6570	downregulated_PF	Qiu et al	Tb927.7.6570	not_found_in_Siegel et al	n/a	Tb927.7.6570	not_found_in_Quieroz et al	n/a
Tb927.7.7480	trans-sialidase, putative	Tb927.7.7480	not_found_in_Briggs et al	n/a	Tb927.7.7480	downregulated_PF	Qiu et al	Tb927.7.7480	not_found_in_Siegel et al	n/a	Tb927.7.7480	not_found_in_Quieroz et al	n/a
Tb927.8.7350	trans-sialidase, putative,neuraminidase, putative	Tb927.8.7350	not_found_in_Briggs et al	n/a	Tb927.8.7350	upregulated_PF	Qiu et al	Tb927.8.7350	not_found_in_Siegel et al	n/a	Tb927.8.7350	not_found_in_Quieroz et al	n/a
Tb927.6.1250	hypothetical protein, conserved	Tb927.6.1250	not_found_in_Briggs et al	n/a	Tb927.6.1250	upregulated_PF	Qiu et al	Tb927.6.1250	0.65	Siegel et al	Tb927.6.1250	hypothetical protein, conserved	Queiroz et al
Tb927.5.630	acidic phosphatase, putative	Tb927.5.630	not_found_in_Briggs et al	n/a	Tb927.5.630	downregulated_PF	Qiu et al	Tb927.5.630	not_found_in_Siegel et al	n/a	Tb927.5.630	acidic phosphatase, putative	Queiroz et al
Tb927.4.180	hypothetical protein	Tb927.4.180	not_found_in_Briggs et al	n/a	Tb927.4.180	downregulated_PF	Qiu et al	Tb927.4.180	not_found_in_Siegel et al	n/a	Tb927.4.180	not_found_in_Quieroz et al	n/a
Tb927.5.293b	hypothetical protein	Tb927.5.293b	not_found_in_Briggs et al	n/a	Tb927.5.293b	downregulated_PF	Qiu et al	Tb927.5.293b	not_found_in_Siegel et al	n/a	Tb927.5.293b	not_found_in_Quieroz et al	n/a
Tb927.5.4620	expression site-associated gene (ESAG) protein, putative,expression site-associated gene 9 (ESAG9) protein, putative	Tb927.5.4620	not_found_in_Briggs et al	n/a	Tb927.5.4620	downregulated_PF	Qiu et al	Tb927.5.4620	not_found_in_Siegel et al	n/a	Tb927.5.4620	expression site-associated gene (ESAG) protein, putative,expression site-associated gene 9 (ESAG9) protein, putative	Queiroz et al
Tb927.1.360	hypothetical protein, unlikely	Tb927.1.360	not_found_in_Briggs et al	n/a	Tb927.1.360	downregulated_PF	Qiu et al	Tb927.1.360	not_found_in_Siegel et al	n/a	Tb927.1.360	not_found_in_Quieroz et al	n/a
Tb927.7.3900	vacuolar transporter chaperone, putative	Tb927.7.3900	not_found_in_Briggs et al	n/a	Tb927.7.3900	upregulated_PF	Qiu et al	Tb927.7.3900	not_found_in_Siegel et al	n/a	Tb927.7.3900	not_found_in_Quieroz et al	n/a
Tb927.6.200	receptor-type adenylate cyclase GRESAG 4, putative	Tb927.6.200	not_found_in_Briggs et al	n/a	Tb927.6.200	upregulated_PF	Qiu et al	Tb927.6.200	not_found_in_Siegel et al	n/a	Tb927.6.200	not_found_in_Quieroz et al	n/a
Tb927.5.590	protein phosphatase 1, regulatory subunit, putative	Tb927.5.590	not_found_in_Briggs et al	n/a	Tb927.5.590	upregulated_PF	Qiu et al	Tb927.5.590	not_found_in_Siegel et al	n/a	Tb927.5.590	not_found_in_Quieroz et al	n/a
Tb927.4.130	receptor-type adenylate cyclase GRESAG 4, pseudogene, putative,receptor-type adenylate cyclase GRESAG 4, degenerate	Tb927.4.130	not_found_in_Briggs et al	n/a	Tb927.4.130	upregulated_PF	Qiu et al	Tb927.4.130	not_found_in_Siegel et al	n/a	Tb927.4.130	not_found_in_Quieroz et al	n/a
Tb927.5.350	75 kDa invariant surface glycoprotein, putative (ISG75)	Tb927.5.350	not_found_in_Briggs et al	n/a	Tb927.5.350	downregulated_PF	Qiu et al	Tb927.5.350	not_found_in_Siegel et al	n/a	Tb927.5.350	75 kDa invariant surface glycoprotein, putative (ISG75)	Queiroz et al
Tb927.9.1960	nitrilase, putative	Tb927.9.1960	not_found_in_Briggs et al	n/a	Tb927.9.1960	upregulated_PF	Qiu et al	Tb927.9.1960	not_found_in_Siegel et al	n/a	Tb927.9.1960	not_found_in_Quieroz et al	n/a
Tb927.4.5100	hypothetical protein, conserved	Tb927.4.5100	not_found_in_Briggs et al	n/a	Tb927.4.5100	differentially_expressed_ls_short_stumpy	Qiu et al	Tb927.4.5100	not_found_in_Siegel et al	n/a	Tb927.4.5100	not_found_in_Quieroz et al	n/a
Tb927.6.290	receptor-type adenylate cyclase GRESAG 4, pseudogene, putative,receptor-type adenylate cyclase GRESAG 4, degenerate	Tb927.6.290	not_found_in_Briggs et al	n/a	Tb927.6.290	downregulated_PF	Qiu et al	Tb927.6.290	not_found_in_Siegel et al	n/a	Tb927.6.290	not_found_in_Quieroz et al	n/a
Tb927.4.5060	hypothetical protein	Tb927.4.5060	not_found_in_Briggs et al	n/a	Tb927.4.5060	upregulated_PF	Qiu et al	Tb927.4.5060	not_found_in_Siegel et al	n/a	Tb927.4.5060	not_found_in_Quieroz et al	n/a
Tb927.10.100	expression site-associated gene (ESAG, pseudogene), putative,expression site-associated gene 2 (ESAG2), degenerate	Tb927.10.100	not_found_in_Briggs et al	n/a	Tb927.10.100	downregulated_PF	Qiu et al	Tb927.10.100	not_found_in_Siegel et al	n/a	Tb927.10.100	not_found_in_Quieroz et al	n/a
Tb927.4.4620	cytochrome oxidase subunit VIII (COXVIII)	Tb927.4.4620	not_found_in_Briggs et al	n/a	Tb927.4.4620	upregulated_PF	Qiu et al	Tb927.4.4620	0.21	Siegel et al	Tb927.4.4620	cytochrome oxidase subunit VIII (COXVIII)	Queiroz et al
Tb927.10.14860	hypothetical protein, conserved	Tb927.10.14860	not_found_in_Briggs et al	n/a	Tb927.10.14860	upregulated_PF	Qiu et al	Tb927.10.14860	not_found_in_Siegel et al	n/a	Tb927.10.14860	hypothetical protein, conserved	Queiroz et al
Tb927.1.2040	expression site-associated gene 2 (ESAG2) protein, putative	Tb927.1.2040	not_found_in_Briggs et al	n/a	Tb927.1.2040	downregulated_PF	Qiu et al	Tb927.1.2040	not_found_in_Siegel et al	n/a	Tb927.1.2040	not_found_in_Quieroz et al	n/a
Tb927.1.480	leucine-rich repeat protein (LRRP), putative	Tb927.1.480	not_found_in_Briggs et al	n/a	Tb927.1.480	downregulated_PF	Qiu et al	Tb927.1.480	not_found_in_Siegel et al	n/a	Tb927.1.480	not_found_in_Quieroz et al	n/a
Tb927.2.660	expression site-associated gene (ESAG, pseudogene), putative,expression site-associated gene 4 (ESAG4), degenerate	Tb927.2.660	not_found_in_Briggs et al	n/a	Tb927.2.660	upregulated_PF	Qiu et al	Tb927.2.660	not_found_in_Siegel et al	n/a	Tb927.2.660	not_found_in_Quieroz et al	n/a
Tb927.6.380	hypothetical protein, conserved	Tb927.6.380	not_found_in_Briggs et al	n/a	Tb927.6.380	downregulated_PF	Qiu et al	Tb927.6.380	not_found_in_Siegel et al	n/a	Tb927.6.380	hypothetical protein, conserved	Queiroz et al
Tb927.11.13790	hypothetical protein, conserved	Tb927.11.13790	not_found_in_Briggs et al	n/a	Tb927.11.13790	upregulated_PF	Qiu et al	Tb927.11.13790	not_found_in_Siegel et al	n/a	Tb927.11.13790	not_found_in_Quieroz et al	n/a
Tb927.6.540	gene related to expression site-associated gene 2 (GRESAG2), putative	Tb927.6.540	not_found_in_Briggs et al	n/a	Tb927.6.540	downregulated_PF	Qiu et al	Tb927.6.540	not_found_in_Siegel et al	n/a	Tb927.6.540	not_found_in_Quieroz et al	n/a
Tb927.7.6860	expression site-associated gene (ESAG) protein, putative,expression site-associated gene 5 (ESAG5) protein, putative	Tb927.7.6860	not_found_in_Briggs et al	n/a	Tb927.7.6860	downregulated_PF	Qiu et al	Tb927.7.6860	not_found_in_Siegel et al	n/a	Tb927.7.6860	not_found_in_Quieroz et al	n/a
Tb927.10.16030	mitogen activated protein kinase 4, putative,map kinase (MAPK2)	Tb927.10.16030	not_found_in_Briggs et al	n/a	Tb927.10.16030	differentially_expressed_ls_short_stumpy	Qiu et al	Tb927.10.16030	not_found_in_Siegel et al	n/a	Tb927.10.16030	not_found_in_Quieroz et al	n/a
Tb927.4.170	hypothetical protein	Tb927.4.170	not_found_in_Briggs et al	n/a	Tb927.4.170	downregulated_PF	Qiu et al	Tb927.4.170	not_found_in_Siegel et al	n/a	Tb927.4.170	not_found_in_Quieroz et al	n/a
Tb927.10.12540	NADH-ubiquinone oxidoreductase complex I subunit, putative,ferredoxin, putative (NDUFS1)	Tb927.10.12540	not_found_in_Briggs et al	n/a	Tb927.10.12540	upregulated_PF	Qiu et al	Tb927.10.12540	not_found_in_Siegel et al	n/a	Tb927.10.12540	not_found_in_Quieroz et al	n/a
Tb927.5.4610	variant surface glycoprotein (VSG, pseudogene)- related, putative,variant surface glycoprotein-related protein, frameshift	Tb927.5.4610	not_found_in_Briggs et al	n/a	Tb927.5.4610	downregulated_PF	Qiu et al	Tb927.5.4610	not_found_in_Siegel et al	n/a	Tb927.5.4610	not_found_in_Quieroz et al	n/a
Tb927.9.1920	hypothetical protein, conserved	Tb927.9.1920	not_found_in_Briggs et al	n/a	Tb927.9.1920	upregulated_PF	Qiu et al	Tb927.9.1920	not_found_in_Siegel et al	n/a	Tb927.9.1920	hypothetical protein, conserved	Queiroz et al
Tb927.3.5780	hypothetical protein	Tb927.3.5780	not_found_in_Briggs et al	n/a	Tb927.3.5780	downregulated_PF	Qiu et al	Tb927.3.5780	not_found_in_Siegel et al	n/a	Tb927.3.5780	not_found_in_Quieroz et al	n/a
Tb927.7.3450	I/6 autoantigen	Tb927.7.3450	not_found_in_Briggs et al	n/a	Tb927.7.3450	downregulated_PF	Qiu et al	Tb927.7.3450	not_found_in_Siegel et al	n/a	Tb927.7.3450	not_found_in_Quieroz et al	n/a
Tb927.9.3170	cytochrome oxidase subunit V (COXV)	Tb927.9.3170	not_found_in_Briggs et al	n/a	Tb927.9.3170	upregulated_PF	Qiu et al	Tb927.9.3170	not_found_in_Siegel et al	n/a	Tb927.9.3170	not_found_in_Quieroz et al	n/a
Tb927.3.4360	40S ribosomal protein S15A, putative	Tb927.3.4360	not_found_in_Briggs et al	n/a	Tb927.3.4360	upregulated_PF	Qiu et al	Tb927.3.4360	not_found_in_Siegel et al	n/a	Tb927.3.4360	40S ribosomal protein S15A, putative	Queiroz et al
Tb927.5.400	75 kDa invariant surface glycoprotein, putative (ISG75)	Tb927.5.400	not_found_in_Briggs et al	n/a	Tb927.5.400	downregulated_PF	Qiu et al	Tb927.5.400	not_found_in_Siegel et al	n/a	Tb927.5.400	not_found_in_Quieroz et al	n/a
Tb927.1.3550	hypothetical protein	Tb927.1.3550	not_found_in_Briggs et al	n/a	Tb927.1.3550	downregulated_PF	Qiu et al	Tb927.1.3550	not_found_in_Siegel et al	n/a	Tb927.1.3550	not_found_in_Quieroz et al	n/a
Tb927.10.8330	S. cerevisiae PSP1 homologue, putative	Tb927.10.8330	not_found_in_Briggs et al	n/a	Tb927.10.8330	differentially_expressed_ls_short_stumpy	Qiu et al	Tb927.10.8330	not_found_in_Siegel et al	n/a	Tb927.10.8330	not_found_in_Quieroz et al	n/a
Tb927.8.1390	hypothetical protein, conserved (pseudogene),hypothetical protein, conserved, degenerate	Tb927.8.1390	not_found_in_Briggs et al	n/a	Tb927.8.1390	downregulated_PF	Qiu et al	Tb927.8.1390	not_found_in_Siegel et al	n/a	Tb927.8.1390	not_found_in_Quieroz et al	n/a
Tb927.2.1700	hypothetical protein, conserved	Tb927.2.1700	not_found_in_Briggs et al	n/a	Tb927.2.1700	downregulated_PF	Qiu et al	Tb927.2.1700	not_found_in_Siegel et al	n/a	Tb927.2.1700	hypothetical protein, conserved	Queiroz et al
Tb927.2.910	expression site-associated gene (ESAG, pseudogene), putative,expression site-associated gene 4 (ESAG4), degenerate	Tb927.2.910	not_found_in_Briggs et al	n/a	Tb927.2.910	upregulated_PF	Qiu et al	Tb927.2.910	not_found_in_Siegel et al	n/a	Tb927.2.910	not_found_in_Quieroz et al	n/a
Tb927.8.4890	endoplasmic reticulum oxidoreductin, putative,pol-associated gene 1	Tb927.8.4890	not_found_in_Briggs et al	n/a	Tb927.8.4890	downregulated_PF	Qiu et al	Tb927.8.4890	not_found_in_Siegel et al	n/a	Tb927.8.4890	endoplasmic reticulum oxidoreductin, putative,pol-associated gene 1	Queiroz et al
Tb927.1.2850	pteridine transporter, putative	Tb927.1.2850	not_found_in_Briggs et al	n/a	Tb927.1.2850	upregulated_PF	Qiu et al	Tb927.1.2850	not_found_in_Siegel et al	n/a	Tb927.1.2850	not_found_in_Quieroz et al	n/a
Tb927.10.16440	variant surface glycoprotein, fragment	Tb927.10.16440	not_found_in_Briggs et al	n/a	Tb927.10.16440	differentially_expressed_ls_short_stumpy	Qiu et al	Tb927.10.16440	not_found_in_Siegel et al	n/a	Tb927.10.16440	not_found_in_Quieroz et al	n/a
Tb927.2.1380	leucine-rich repeat protein (LRRP), putative	Tb927.2.1380	not_found_in_Briggs et al	n/a	Tb927.2.1380	downregulated_PF	Qiu et al	Tb927.2.1380	not_found_in_Siegel et al	n/a	Tb927.2.1380	not_found_in_Quieroz et al	n/a
Tb927.10.10870	protein kinase, putative	Tb927.10.10870	not_found_in_Briggs et al	n/a	Tb927.10.10870	differentially_expressed_ls_short_stumpy	Qiu et al	Tb927.10.10870	not_found_in_Siegel et al	n/a	Tb927.10.10870	not_found_in_Quieroz et al	n/a
Tb927.11.9800	hypothetical protein, conserved	Tb927.11.9800	not_found_in_Briggs et al	n/a	Tb927.11.9800	upregulated_PF	Qiu et al	Tb927.11.9800	not_found_in_Siegel et al	n/a	Tb927.11.9800	not_found_in_Quieroz et al	n/a
Tb927.11.17870	variant surface glycoprotein (VSG), interrupted	Tb927.11.17870	not_found_in_Briggs et al	n/a	Tb927.11.17870	downregulated_PF	Qiu et al	Tb927.11.17870	not_found_in_Siegel et al	n/a	Tb927.11.17870	not_found_in_Quieroz et al	n/a
Tb927.7.5000	60S ribosomal protein L19, putative	Tb927.7.5000	not_found_in_Briggs et al	n/a	Tb927.7.5000	upregulated_PF	Qiu et al	Tb927.7.5000	0.79	Siegel et al	Tb927.7.5000	not_found_in_Quieroz et al	n/a
Tb927.6.440	haptoglobin-hemoglobin receptor (HpHbR)	Tb927.6.440	not_found_in_Briggs et al	n/a	Tb927.6.440	downregulated_PF	Qiu et al	Tb927.6.440	not_found_in_Siegel et al	n/a	Tb927.6.440	not_found_in_Quieroz et al	n/a
Tb927.1.370	leucine-rich repeat protein (LRRP), putative	Tb927.1.370	not_found_in_Briggs et al	n/a	Tb927.1.370	downregulated_PF	Qiu et al	Tb927.1.370	not_found_in_Siegel et al	n/a	Tb927.1.370	not_found_in_Quieroz et al	n/a
Tb927.11.12040	hypothetical protein, conserved	Tb927.11.12040	not_found_in_Briggs et al	n/a	Tb927.11.12040	upregulated_PF	Qiu et al	Tb927.11.12040	not_found_in_Siegel et al	n/a	Tb927.11.12040	hypothetical protein, conserved	Queiroz et al
Tb927.5.360	75 kDa invariant surface glycoprotein (ISG75)	Tb927.5.360	not_found_in_Briggs et al	n/a	Tb927.5.360	downregulated_PF	Qiu et al	Tb927.5.360	not_found_in_Siegel et al	n/a	Tb927.5.360	75 kDa invariant surface glycoprotein (ISG75)	Queiroz et al
Tb927.10.1660	hypothetical protein, conserved	Tb927.10.1660	not_found_in_Briggs et al	n/a	Tb927.10.1660	upregulated_PF	Qiu et al	Tb927.10.1660	not_found_in_Siegel et al	n/a	Tb927.10.1660	not_found_in_Quieroz et al	n/a
Tb927.3.5760	hypothetical protein, conserved	Tb927.3.5760	not_found_in_Briggs et al	n/a	Tb927.3.5760	downregulated_PF	Qiu et al	Tb927.3.5760	not_found_in_Siegel et al	n/a	Tb927.3.5760	not_found_in_Quieroz et al	n/a
Tb927.7.7470	receptor-type adenylate cyclase GRESAG 4, putative	Tb927.7.7470	not_found_in_Briggs et al	n/a	Tb927.7.7470	upregulated_PF	Qiu et al	Tb927.7.7470	not_found_in_Siegel et al	n/a	Tb927.7.7470	receptor-type adenylate cyclase GRESAG 4, putative	Queiroz et al
Tb927.11.6300	40S ribosomal protein S5, putative	Tb927.11.6300	not_found_in_Briggs et al	n/a	Tb927.11.6300	upregulated_PF	Qiu et al	Tb927.11.6300	not_found_in_Siegel et al	n/a	Tb927.11.6300	40S ribosomal protein S5, putative	Queiroz et al
Tb927.8.5440	flagellar calcium-binding protein,24 kDa calflagin,24 kDa calcimedin (Tb-24)	Tb927.8.5440	not_found_in_Briggs et al	n/a	Tb927.8.5440	differentially_expressed_ls_short_stumpy	Qiu et al	Tb927.8.5440	not_found_in_Siegel et al	n/a	Tb927.8.5440	flagellar calcium-binding protein,24 kDa calflagin,24 kDa calcimedin (Tb-24)	Queiroz et al
Tb927.10.5030	ubiquitin/ribosomal protein S27a, putative	Tb927.10.5030	not_found_in_Briggs et al	n/a	Tb927.10.5030	upregulated_PF	Qiu et al	Tb927.10.5030	not_found_in_Siegel et al	n/a	Tb927.10.5030	ubiquitin/ribosomal protein S27a, putative	Queiroz et al
Tb927.1.1000	developmentally regulated phosphoprotein	Tb927.1.1000	not_found_in_Briggs et al	n/a	Tb927.1.1000	upregulated_PF	Qiu et al	Tb927.1.1000	not_found_in_Siegel et al	n/a	Tb927.1.1000	developmentally regulated phosphoprotein	Queiroz et al
Tb927.10.190	40S ribosomal protein S6, putative	Tb927.10.190	not_found_in_Briggs et al	n/a	Tb927.10.190	upregulated_PF	Qiu et al	Tb927.10.190	not_found_in_Siegel et al	n/a	Tb927.10.190	40S ribosomal protein S6, putative	Queiroz et al
Tb927.9.740	hypothetical protein, conserved	Tb927.9.740	not_found_in_Briggs et al	n/a	Tb927.9.740	downregulated_PF	Qiu et al	Tb927.9.740	not_found_in_Siegel et al	n/a	Tb927.9.740	not_found_in_Quieroz et al	n/a
Tb927.8.6930	serine/threonine-protein kinase NrkA (NRKB)	Tb927.8.6930	not_found_in_Briggs et al	n/a	Tb927.8.6930	differentially_expressed_ls_short_stumpy	Qiu et al	Tb927.8.6930	not_found_in_Siegel et al	n/a	Tb927.8.6930	not_found_in_Quieroz et al	n/a
Tb927.9.9840	lipoic acid containing carrier protein, putative (GCVH)	Tb927.9.9840	not_found_in_Briggs et al	n/a	Tb927.9.9840	upregulated_PF	Qiu et al	Tb927.9.9840	not_found_in_Siegel et al	n/a	Tb927.9.9840	not_found_in_Quieroz et al	n/a
Tb927.4.4630	hypothetical protein, conserved	Tb927.4.4630	not_found_in_Briggs et al	n/a	Tb927.4.4630	upregulated_PF	Qiu et al	Tb927.4.4630	0.58	Siegel et al	Tb927.4.4630	not_found_in_Quieroz et al	n/a
Tb927.5.2160	conserved protein	Tb927.5.2160	not_found_in_Briggs et al	n/a	Tb927.5.2160	upregulated_PF	Qiu et al	Tb927.5.2160	not_found_in_Siegel et al	n/a	Tb927.5.2160	conserved protein	Queiroz et al
Tb927.3.3380	TFIIF-stimulated CTD phosphatase, putative	Tb927.3.3380	not_found_in_Briggs et al	n/a	Tb927.3.3380	downregulated_PF	Qiu et al	Tb927.3.3380	not_found_in_Siegel et al	n/a	Tb927.3.3380	TFIIF-stimulated CTD phosphatase, putative	Queiroz et al
Tb927.11.16180	hypothetical protein	Tb927.11.16180	not_found_in_Briggs et al	n/a	Tb927.11.16180	differentially_expressed_ls_short_stumpy	Qiu et al	Tb927.11.16180	not_found_in_Siegel et al	n/a	Tb927.11.16180	not_found_in_Quieroz et al	n/a
Tb927.8.7320	variant surface glycoprotein (VSG)-related, putative	Tb927.8.7320	not_found_in_Briggs et al	n/a	Tb927.8.7320	downregulated_PF	Qiu et al	Tb927.8.7320	not_found_in_Siegel et al	n/a	Tb927.8.7320	not_found_in_Quieroz et al	n/a
Tb927.8.7330	hypothetical protein	Tb927.8.7330	not_found_in_Briggs et al	n/a	Tb927.8.7330	downregulated_PF	Qiu et al	Tb927.8.7330	not_found_in_Siegel et al	n/a	Tb927.8.7330	not_found_in_Quieroz et al	n/a
Tb927.6.530	procyclin associated gene 3 (PAG3) protein,procyclin PARP A,procyclic acidic repetitive protein A (PAG3)	Tb927.6.530	not_found_in_Briggs et al	n/a	Tb927.6.530	differentially_expressed_ls_short_stumpy	Qiu et al	Tb927.6.530	not_found_in_Siegel et al	n/a	Tb927.6.530	not_found_in_Quieroz et al	n/a
Tb927.11.15400	hypothetical protein, conserved	Tb927.11.15400	not_found_in_Briggs et al	n/a	Tb927.11.15400	downregulated_PF	Qiu et al	Tb927.11.15400	not_found_in_Siegel et al	n/a	Tb927.11.15400	not_found_in_Quieroz et al	n/a
Tb927.11.12000	hypothetical protein, conserved	Tb927.11.12000	not_found_in_Briggs et al	n/a	Tb927.11.12000	differentially_expressed_ls_short_stumpy	Qiu et al	Tb927.11.12000	not_found_in_Siegel et al	n/a	Tb927.11.12000	not_found_in_Quieroz et al	n/a
Tb927.5.320	receptor-type adenylate cyclase GRESAG 4, putative,adenylyl cyclase, putative	Tb927.5.320	not_found_in_Briggs et al	n/a	Tb927.5.320	upregulated_PF	Qiu et al	Tb927.5.320	not_found_in_Siegel et al	n/a	Tb927.5.320	receptor-type adenylate cyclase GRESAG 4, putative,adenylyl cyclase, putative	Queiroz et al
Tb927.7.4970	glutamine synthetase, putative (GS)	Tb927.7.4970	not_found_in_Briggs et al	n/a	Tb927.7.4970	upregulated_PF	Qiu et al	Tb927.7.4970	0.48	Siegel et al	Tb927.7.4970	glutamine synthetase, putative (GS)	Queiroz et al
Tb927.7.2700	NADH-cytochrome b5 reductase, putative (B5R)	Tb927.7.2700	not_found_in_Briggs et al	n/a	Tb927.7.2700	upregulated_PF	Qiu et al	Tb927.7.2700	0.38	Siegel et al	Tb927.7.2700	not_found_in_Quieroz et al	n/a
Tb927.5.4600	expression site-associated gene (ESAG) protein, putative,expression site-associated gene 3 (ESAG3) protein, putative	Tb927.5.4600	not_found_in_Briggs et al	n/a	Tb927.5.4600	downregulated_PF	Qiu et al	Tb927.5.4600	not_found_in_Siegel et al	n/a	Tb927.5.4600	expression site-associated gene (ESAG) protein, putative,expression site-associated gene 3 (ESAG3) protein, putative	Queiroz et al
Tb927.3.3440	hypothetical protein, conserved	Tb927.3.3440	not_found_in_Briggs et al	n/a	Tb927.3.3440	upregulated_PF	Qiu et al	Tb927.3.3440	not_found_in_Siegel et al	n/a	Tb927.3.3440	not_found_in_Quieroz et al	n/a
Tb927.5.286b	adenosine transporter 1 (AT1)	Tb927.5.286b	not_found_in_Briggs et al	n/a	Tb927.5.286b	downregulated_PF	Qiu et al	Tb927.5.286b	not_found_in_Siegel et al	n/a	Tb927.5.286b	not_found_in_Quieroz et al	n/a
Tb927.4.1200	expression site-associated gene (ESAG) protein, putative,expression site-associated gene 1 (ESAG1) protein, putative	Tb927.4.1200	not_found_in_Briggs et al	n/a	Tb927.4.1200	downregulated_PF	Qiu et al	Tb927.4.1200	not_found_in_Siegel et al	n/a	Tb927.4.1200	not_found_in_Quieroz et al	n/a
Tb927.11.4450	ALBA-Domain Protein (ALBA2)	Tb927.11.4450	not_found_in_Briggs et al	n/a	Tb927.11.4450	differentially_expressed_ls_short_stumpy	Qiu et al	Tb927.11.4450	not_found_in_Siegel et al	n/a	Tb927.11.4450	not_found_in_Quieroz et al	n/a
Tb927.6.2110	40S ribosomal protein S30, putative	Tb927.6.2110	not_found_in_Briggs et al	n/a	Tb927.6.2110	upregulated_PF	Qiu et al	Tb927.6.2110	not_found_in_Siegel et al	n/a	Tb927.6.2110	not_found_in_Quieroz et al	n/a
Tb927.9.700	hypothetical protein	Tb927.9.700	not_found_in_Briggs et al	n/a	Tb927.9.700	downregulated_PF	Qiu et al	Tb927.9.700	not_found_in_Siegel et al	n/a	Tb927.9.700	not_found_in_Quieroz et al	n/a
Tb927.8.1400	hypothetical protein, conserved (pseudogene),hypothetical protein, conserved, degenerate	Tb927.8.1400	not_found_in_Briggs et al	n/a	Tb927.8.1400	downregulated_PF	Qiu et al	Tb927.8.1400	not_found_in_Siegel et al	n/a	Tb927.8.1400	not_found_in_Quieroz et al	n/a
Tb927.2.5710	hypothetical protein	Tb927.2.5710	not_found_in_Briggs et al	n/a	Tb927.2.5710	differentially_expressed_ls_short_stumpy	Qiu et al	Tb927.2.5710	not_found_in_Siegel et al	n/a	Tb927.2.5710	not_found_in_Quieroz et al	n/a
Tb927.8.5470	flagellar calcium-binding protein,17 kDa calflagin,17 kDa calcimedin (Tb-17)	Tb927.8.5470	not_found_in_Briggs et al	n/a	Tb927.8.5470	differentially_expressed_ls_short_stumpy	Qiu et al	Tb927.8.5470	not_found_in_Siegel et al	n/a	Tb927.8.5470	flagellar calcium-binding protein,17 kDa calflagin,17 kDa calcimedin (Tb-17)	Queiroz et al
Tb927.11.6280	pyruvate phosphate dikinase (PPDK)	Tb927.11.6280	not_found_in_Briggs et al	n/a	Tb927.11.6280	upregulated_PF	Qiu et al	Tb927.11.6280	not_found_in_Siegel et al	n/a	Tb927.11.6280	pyruvate phosphate dikinase (PPDK)	Queiroz et al
Tb927.3.4920	LETM1 and EF-hand domain-containing protein 1, putative	Tb927.3.4920	not_found_in_Briggs et al	n/a	Tb927.3.4920	upregulated_PF	Qiu et al	Tb927.3.4920	not_found_in_Siegel et al	n/a	Tb927.3.4920	not_found_in_Quieroz et al	n/a
Tb927.10.8340	hypothetical protein	Tb927.10.8340	not_found_in_Briggs et al	n/a	Tb927.10.8340	differentially_expressed_ls_short_stumpy	Qiu et al	Tb927.10.8340	not_found_in_Siegel et al	n/a	Tb927.10.8340	not_found_in_Quieroz et al	n/a
Tb927.5.291b	variant surface glycoprotein (VSG)-related, putative	Tb927.5.291b	not_found_in_Briggs et al	n/a	Tb927.5.291b	downregulated_PF	Qiu et al	Tb927.5.291b	not_found_in_Siegel et al	n/a	Tb927.5.291b	not_found_in_Quieroz et al	n/a
Tb927.6.360	UDP-Gal or UDP-GlcNAc-dependent glycosyltransferase (pseudogene), putative,UDP-Gal or UDP- GlcNAc-dependent glycosyltransferase, degenerate	Tb927.6.360	not_found_in_Briggs et al	n/a	Tb927.6.360	downregulated_PF	Qiu et al	Tb927.6.360	not_found_in_Siegel et al	n/a	Tb927.6.360	not_found_in_Quieroz et al	n/a
Tb927.9.3340	hypothetical protein, conserved	Tb927.9.3340	not_found_in_Briggs et al	n/a	Tb927.9.3340	upregulated_PF	Qiu et al	Tb927.9.3340	not_found_in_Siegel et al	n/a	Tb927.9.3340	not_found_in_Quieroz et al	n/a
Tb927.10.13040	receptor-type adenylate cyclase GRESAG 4, putative,gene related to ESAG4, putative (GRESAG4)	Tb927.10.13040	not_found_in_Briggs et al	n/a	Tb927.10.13040	upregulated_PF	Qiu et al	Tb927.10.13040	not_found_in_Siegel et al	n/a	Tb927.10.13040	not_found_in_Quieroz et al	n/a
Tb927.8.6880	translation initiation factor IF-2, putative	Tb927.8.6880	not_found_in_Briggs et al	n/a	Tb927.8.6880	differentially_expressed_ls_short_stumpy	Qiu et al	Tb927.8.6880	0.67	Siegel et al	Tb927.8.6880	not_found_in_Quieroz et al	n/a
Tb927.11.17010	hypothetical protein, conserved	Tb927.11.17010	not_found_in_Briggs et al	n/a	Tb927.11.17010	upregulated_PF	Qiu et al	Tb927.11.17010	not_found_in_Siegel et al	n/a	Tb927.11.17010	not_found_in_Quieroz et al	n/a
Tb927.7.4950	NAD(P)-dependent steroid dehydrogenase protein, putative	Tb927.7.4950	not_found_in_Briggs et al	n/a	Tb927.7.4950	upregulated_PF	Qiu et al	Tb927.7.4950	not_found_in_Siegel et al	n/a	Tb927.7.4950	not_found_in_Quieroz et al	n/a
Tb927.11.12070	hypothetical protein, conserved	Tb927.11.12070	not_found_in_Briggs et al	n/a	Tb927.11.12070	upregulated_PF	Qiu et al	Tb927.11.12070	not_found_in_Siegel et al	n/a	Tb927.11.12070	not_found_in_Quieroz et al	n/a
Tb927.11.7990	hypothetical protein	Tb927.11.7990	not_found_in_Briggs et al	n/a	Tb927.11.7990	downregulated_PF	Qiu et al	Tb927.11.7990	not_found_in_Siegel et al	n/a	Tb927.11.7990	not_found_in_Quieroz et al	n/a
Tb927.10.160	RNA polymerase II,KPAP2	Tb927.10.160	not_found_in_Briggs et al	n/a	Tb927.10.160	upregulated_PF	Qiu et al	Tb927.10.160	not_found_in_Siegel et al	n/a	Tb927.10.160	not_found_in_Quieroz et al	n/a
Tb927.5.370	75 kDa invariant surface glycoprotein, putative (ISG75)	Tb927.5.370	not_found_in_Briggs et al	n/a	Tb927.5.370	downregulated_PF	Qiu et al	Tb927.5.370	not_found_in_Siegel et al	n/a	Tb927.5.370	not_found_in_Quieroz et al	n/a
Tb927.11.3570	aminopeptidase, putative,metallo-peptidase, Clan MA(E) Family M1	Tb927.11.3570	not_found_in_Briggs et al	n/a	Tb927.11.3570	upregulated_PF	Qiu et al	Tb927.11.3570	not_found_in_Siegel et al	n/a	Tb927.11.3570	not_found_in_Quieroz et al	n/a
Tb927.6.310	receptor-type adenylate cyclase GRESAG 4, putative	Tb927.6.310	not_found_in_Briggs et al	n/a	Tb927.6.310	downregulated_PF	Qiu et al	Tb927.6.310	not_found_in_Siegel et al	n/a	Tb927.6.310	not_found_in_Quieroz et al	n/a
Tb927.10.5050	hypothetical protein, conserved	Tb927.10.5050	not_found_in_Briggs et al	n/a	Tb927.10.5050	upregulated_PF	Qiu et al	Tb927.10.5050	not_found_in_Siegel et al	n/a	Tb927.10.5050	not_found_in_Quieroz et al	n/a
Tb927.5.980	hypothetical protein, conserved	Tb927.5.980	not_found_in_Briggs et al	n/a	Tb927.5.980	upregulated_PF	Qiu et al	Tb927.5.980	0.62	Siegel et al	Tb927.5.980	not_found_in_Quieroz et al	n/a
Tb927.6.170	receptor-type adenylate cyclase GRESAG 4, putative	Tb927.6.170	not_found_in_Briggs et al	n/a	Tb927.6.170	downregulated_PF	Qiu et al	Tb927.6.170	not_found_in_Siegel et al	n/a	Tb927.6.170	not_found_in_Quieroz et al	n/a
Tb927.6.270	receptor-type adenylate cyclase GRESAG 4, pseudogene, putative,receptor-type adenylate cyclase GRESAG 4, degenerate	Tb927.6.270	not_found_in_Briggs et al	n/a	Tb927.6.270	downregulated_PF	Qiu et al	Tb927.6.270	not_found_in_Siegel et al	n/a	Tb927.6.270	receptor-type adenylate cyclase GRESAG 4, pseudogene, putative,receptor-type adenylate cyclase GRESAG 4, degenerate	Queiroz et al
Tb927.1.5000	hypothetical protein, conserved	Tb927.1.5000	not_found_in_Briggs et al	n/a	Tb927.1.5000	upregulated_PF	Qiu et al	Tb927.1.5000	0.65	Siegel et al	Tb927.1.5000	not_found_in_Quieroz et al	n/a
Tb927.11.6700	hypothetical protein, conserved	Tb927.11.6700	not_found_in_Briggs et al	n/a	Tb927.11.6700	upregulated_PF	Qiu et al	Tb927.11.6700	not_found_in_Siegel et al	n/a	Tb927.11.6700	hypothetical protein, conserved	Queiroz et al
Tb927.8.1430	hypothetical protein, conserved	Tb927.8.1430	not_found_in_Briggs et al	n/a	Tb927.8.1430	upregulated_PF	Qiu et al	Tb927.8.1430	not_found_in_Siegel et al	n/a	Tb927.8.1430	not_found_in_Quieroz et al	n/a
Tb927.1.2880	pteridine transporter, putative	Tb927.1.2880	not_found_in_Briggs et al	n/a	Tb927.1.2880	upregulated_PF	Qiu et al	Tb927.1.2880	not_found_in_Siegel et al	n/a	Tb927.1.2880	not_found_in_Quieroz et al	n/a
Tb927.9.15930	small GTPase, putative,GTP-binding protein, putative (RAB1B)	Tb927.9.15930	not_found_in_Briggs et al	n/a	Tb927.9.15930	downregulated_PF	Qiu et al	Tb927.9.15930	not_found_in_Siegel et al	n/a	Tb927.9.15930	not_found_in_Quieroz et al	n/a
Tb927.1.920	hypothetical protein, unlikely	Tb927.1.920	not_found_in_Briggs et al	n/a	Tb927.1.920	differentially_expressed_ls_short_stumpy	Qiu et al	Tb927.1.920	not_found_in_Siegel et al	n/a	Tb927.1.920	not_found_in_Quieroz et al	n/a
Tb927.10.6430	hypothetical protein	Tb927.10.6430	not_found_in_Briggs et al	n/a	Tb927.10.6430	differentially_expressed_ls_short_stumpy	Qiu et al	Tb927.10.6430	not_found_in_Siegel et al	n/a	Tb927.10.6430	not_found_in_Quieroz et al	n/a
Tb927.10.180	ATP synthase F1 subunit gamma protein, putative	Tb927.10.180	not_found_in_Briggs et al	n/a	Tb927.10.180	upregulated_PF	Qiu et al	Tb927.10.180	not_found_in_Siegel et al	n/a	Tb927.10.180	not_found_in_Quieroz et al	n/a
Tb927.7.4940	oligopeptidase B protein, putative,serine peptidase, clan SC, family S9A-like protein	Tb927.7.4940	not_found_in_Briggs et al	n/a	Tb927.7.4940	not_found_in_Qiu et al	n/a	Tb927.7.4940	0.59	Siegel et al	Tb927.7.4940	oligopeptidase B protein, putative,serine peptidase, clan SC, family S9A-like protein	Queiroz et al
Tb927.6.1280	translation initiation factor EIF-2b alpha subunit, putative,eIF-2B GDP-GTP exchange factor	Tb927.6.1280	not_found_in_Briggs et al	n/a	Tb927.6.1280	not_found_in_Qiu et al	n/a	Tb927.6.1280	0.66	Siegel et al	Tb927.6.1280	not_found_in_Quieroz et al	n/a
Tb927.2.5540	hypothetical protein, conserved	Tb927.2.5540	not_found_in_Briggs et al	n/a	Tb927.2.5540	not_found_in_Qiu et al	n/a	Tb927.2.5540	0.64	Siegel et al	Tb927.2.5540	not_found_in_Quieroz et al	n/a
Tb927.2.2180	ribosomal RNA processing protein 41B,RNase PH-like protein, putative,exosome complex exonuclease 1, putative (RRP41B)	Tb927.2.2180	not_found_in_Briggs et al	n/a	Tb927.2.2180	not_found_in_Qiu et al	n/a	Tb927.2.2180	0.54	Siegel et al	Tb927.2.2180	not_found_in_Quieroz et al	n/a
Tb927.2.2650	hypothetical protein, conserved	Tb927.2.2650	not_found_in_Briggs et al	n/a	Tb927.2.2650	not_found_in_Qiu et al	n/a	Tb927.2.2650	0.7	Siegel et al	Tb927.2.2650	not_found_in_Quieroz et al	n/a
Tb927.5.570	hypothetical protein, conserved	Tb927.5.570	not_found_in_Briggs et al	n/a	Tb927.5.570	not_found_in_Qiu et al	n/a	Tb927.5.570	0.69	Siegel et al	Tb927.5.570	not_found_in_Quieroz et al	n/a
Tb927.5.4540	receptor-type adenylate cyclase GRESAG 4, putative,adenylyl cyclase, putative,ATP pyrophosphate-lyase, putative	Tb927.5.4540	not_found_in_Briggs et al	n/a	Tb927.5.4540	not_found_in_Qiu et al	n/a	Tb927.5.4540	0.58	Siegel et al	Tb927.5.4540	not_found_in_Quieroz et al	n/a
Tb927.2.5060	GTP binding protein, putative	Tb927.2.5060	not_found_in_Briggs et al	n/a	Tb927.2.5060	not_found_in_Qiu et al	n/a	Tb927.2.5060	0.7	Siegel et al	Tb927.2.5060	GTP binding protein, putative	Queiroz et al
Tb927.5.950	monothiol glutaredoxin, putative	Tb927.5.950	not_found_in_Briggs et al	n/a	Tb927.5.950	not_found_in_Qiu et al	n/a	Tb927.5.950	0.73	Siegel et al	Tb927.5.950	monothiol glutaredoxin, putative	Queiroz et al
Tb927.8.1360	hypothetical protein, conserved	Tb927.8.1360	not_found_in_Briggs et al	n/a	Tb927.8.1360	not_found_in_Qiu et al	n/a	Tb927.8.1360	0.73	Siegel et al	Tb927.8.1360	not_found_in_Quieroz et al	n/a
Tb927.8.1440	maoC-like dehydratase, putative	Tb927.8.1440	not_found_in_Briggs et al	n/a	Tb927.8.1440	not_found_in_Qiu et al	n/a	Tb927.8.1440	0.53	Siegel et al	Tb927.8.1440	not_found_in_Quieroz et al	n/a
Tb927.9.3120	protein kinase, putative	Tb927.9.3120	not_found_in_Briggs et al	n/a	Tb927.9.3120	not_found_in_Qiu et al	n/a	Tb927.9.3120	not_found_in_Siegel et al	n/a	Tb927.9.3120	protein kinase, putative	Queiroz et al
Tb927.9.9860	hypothetical protein, conserved	Tb927.9.9860	not_found_in_Briggs et al	n/a	Tb927.9.9860	not_found_in_Qiu et al	n/a	Tb927.9.9860	not_found_in_Siegel et al	n/a	Tb927.9.9860	hypothetical protein, conserved	Queiroz et al
Tb927.11.9820	hypothetical protein, conserved	Tb927.11.9820	not_found_in_Briggs et al	n/a	Tb927.11.9820	not_found_in_Qiu et al	n/a	Tb927.11.9820	not_found_in_Siegel et al	n/a	Tb927.11.9820	hypothetical protein, conserved	Queiroz et al
Tb927.7.7450	GTP-binding protein, putative	Tb927.7.7450	not_found_in_Briggs et al	n/a	Tb927.7.7450	not_found_in_Qiu et al	n/a	Tb927.7.7450	not_found_in_Siegel et al	n/a	Tb927.7.7450	GTP-binding protein, putative	Queiroz et al
Tb927.11.15370	hypothetical protein, conserved (TbKap123)	Tb927.11.15370	not_found_in_Briggs et al	n/a	Tb927.11.15370	not_found_in_Qiu et al	n/a	Tb927.11.15370	not_found_in_Siegel et al	n/a	Tb927.11.15370	hypothetical protein, conserved (TbKap123)	Queiroz et al
Tb927.6.730	hypothetical protein, conserved	Tb927.6.730	not_found_in_Briggs et al	n/a	Tb927.6.730	not_found_in_Qiu et al	n/a	Tb927.6.730	not_found_in_Siegel et al	n/a	Tb927.6.730	hypothetical protein, conserved	Queiroz et al
Tb927.5.2140	regulator of nonsense transcripts UPF1 (upf1)	Tb927.5.2140	not_found_in_Briggs et al	n/a	Tb927.5.2140	not_found_in_Qiu et al	n/a	Tb927.5.2140	not_found_in_Siegel et al	n/a	Tb927.5.2140	regulator of nonsense transcripts UPF1 (upf1)	Queiroz et al
Tb927.5.640	trans-sialidase, putative,neuraminidase, putative	Tb927.5.640	not_found_in_Briggs et al	n/a	Tb927.5.640	not_found_in_Qiu et al	n/a	Tb927.5.640	not_found_in_Siegel et al	n/a	Tb927.5.640	trans-sialidase, putative,neuraminidase, putative	Queiroz et al
Tb927.4.5080	hypothetical protein, conserved	Tb927.4.5080	not_found_in_Briggs et al	n/a	Tb927.4.5080	not_found_in_Qiu et al	n/a	Tb927.4.5080	not_found_in_Siegel et al	n/a	Tb927.4.5080	hypothetical protein, conserved	Queiroz et al
Tb927.10.7500	fibrillarin (NOP1)	Tb927.10.7500	not_found_in_Briggs et al	n/a	Tb927.10.7500	not_found_in_Qiu et al	n/a	Tb927.10.7500	not_found_in_Siegel et al	n/a	Tb927.10.7500	fibrillarin (NOP1)	Queiroz et al
Tb927.7.7460	hypothetical protein, conserved	Tb927.7.7460	not_found_in_Briggs et al	n/a	Tb927.7.7460	not_found_in_Qiu et al	n/a	Tb927.7.7460	not_found_in_Siegel et al	n/a	Tb927.7.7460	hypothetical protein, conserved	Queiroz et al
Tb927.11.17000	leucine-rich repeat protein (LRRP), putative	Tb927.11.17000	not_found_in_Briggs et al	n/a	Tb927.11.17000	not_found_in_Qiu et al	n/a	Tb927.11.17000	not_found_in_Siegel et al	n/a	Tb927.11.17000	leucine-rich repeat protein (LRRP), putative	Queiroz et al
Tb927.11.13140	cytochrome oxidase subunit X (COXX)	Tb927.11.13140	not_found_in_Briggs et al	n/a	Tb927.11.13140	not_found_in_Qiu et al	n/a	Tb927.11.13140	not_found_in_Siegel et al	n/a	Tb927.11.13140	cytochrome oxidase subunit X (COXX)	Queiroz et al
Tb927.5.670	hypothetical protein, conserved	Tb927.5.670	not_found_in_Briggs et al	n/a	Tb927.5.670	not_found_in_Qiu et al	n/a	Tb927.5.670	not_found_in_Siegel et al	n/a	Tb927.5.670	hypothetical protein, conserved	Queiroz et al
Tb927.11.1480	receptor-type adenylate cyclase GRESAG 4, putative	Tb927.11.1480	not_found_in_Briggs et al	n/a	Tb927.11.1480	not_found_in_Qiu et al	n/a	Tb927.11.1480	not_found_in_Siegel et al	n/a	Tb927.11.1480	receptor-type adenylate cyclase GRESAG 4, putative	Queiroz et al
Tb927.4.1220	leucine-rich repeat protein (LRRP), putative	Tb927.4.1220	not_found_in_Briggs et al	n/a	Tb927.4.1220	not_found_in_Qiu et al	n/a	Tb927.4.1220	not_found_in_Siegel et al	n/a	Tb927.4.1220	leucine-rich repeat protein (LRRP), putative	Queiroz et al
Tb927.8.1410	pre-rrna-processing protein tsr1 homolog	Tb927.8.1410	not_found_in_Briggs et al	n/a	Tb927.8.1410	not_found_in_Qiu et al	n/a	Tb927.8.1410	not_found_in_Siegel et al	n/a	Tb927.8.1410	pre-rrna-processing protein tsr1 homolog	Queiroz et al
Tb927.10.10800	palmitoyl acyltransferase 2, putative	Tb927.10.10800	not_found_in_Briggs et al	n/a	Tb927.10.10800	not_found_in_Qiu et al	n/a	Tb927.10.10800	not_found_in_Siegel et al	n/a	Tb927.10.10800	palmitoyl acyltransferase 2, putative	Queiroz et al
Tb927.11.8870	mitochondrial DEAD box protein,KREH1 (KREH1)	Tb927.11.8870	not_found_in_Briggs et al	n/a	Tb927.11.8870	not_found_in_Qiu et al	n/a	Tb927.11.8870	not_found_in_Siegel et al	n/a	Tb927.11.8870	mitochondrial DEAD box protein,KREH1 (KREH1)	Queiroz et al
Tb927.6.500	gene related to expression site-associated gene 2 (GRESAG2), putative	Tb927.6.500	not_found_in_Briggs et al	n/a	Tb927.6.500	not_found_in_Qiu et al	n/a	Tb927.6.500	not_found_in_Siegel et al	n/a	Tb927.6.500	gene related to expression site-associated gene 2 (GRESAG2), putative	Queiroz et al
Tb927.9.15850	hypothetical protein	Tb927.9.15850	not_found_in_Briggs et al	n/a	Tb927.9.15850	not_found_in_Qiu et al	n/a	Tb927.9.15850	not_found_in_Siegel et al	n/a	Tb927.9.15850	hypothetical protein	Queiroz et al
Tb927.11.6630	3-methylcrotonoyl-CoA carboxylase beta subunit, putative	Tb927.11.6630	not_found_in_Briggs et al	n/a	Tb927.11.6630	not_found_in_Qiu et al	n/a	Tb927.11.6630	not_found_in_Siegel et al	n/a	Tb927.11.6630	3-methylcrotonoyl-CoA carboxylase beta subunit, putative	Queiroz et al
Tb927.2.470	retrotransposon hot spot protein 4 (RHS4), putative	Tb927.2.470	not_found_in_Briggs et al	n/a	Tb927.2.470	not_found_in_Qiu et al	n/a	Tb927.2.470	not_found_in_Siegel et al	n/a	Tb927.2.470	retrotransposon hot spot protein 4 (RHS4), putative	Queiroz et al
Tb927.10.1630	atp-binding cassette sub-family e member 1 (ABCE1)	Tb927.10.1630	not_found_in_Briggs et al	n/a	Tb927.10.1630	not_found_in_Qiu et al	n/a	Tb927.10.1630	not_found_in_Siegel et al	n/a	Tb927.10.1630	atp-binding cassette sub-family e member 1 (ABCE1)	Queiroz et al
Tb927.10.8290	eukaryotic translation initiation factor 3 subunit 8, putative	Tb927.10.8290	not_found_in_Briggs et al	n/a	Tb927.10.8290	not_found_in_Qiu et al	n/a	Tb927.10.8290	not_found_in_Siegel et al	n/a	Tb927.10.8290	eukaryotic translation initiation factor 3 subunit 8, putative	Queiroz et al
Tb927.6.4590	glutamyl-tRNA synthetase, putative	Tb927.6.4590	not_found_in_Briggs et al	n/a	Tb927.6.4590	not_found_in_Qiu et al	n/a	Tb927.6.4590	not_found_in_Siegel et al	n/a	Tb927.6.4590	glutamyl-tRNA synthetase, putative	Queiroz et al
Tb927.5.2170	conserved protein	Tb927.5.2170	not_found_in_Briggs et al	n/a	Tb927.5.2170	not_found_in_Qiu et al	n/a	Tb927.5.2170	not_found_in_Siegel et al	n/a	Tb927.5.2170	conserved protein	Queiroz et al
Tb927.9.14550	unspecified product	Tb927.9.14550	not_found_in_Briggs et al	n/a	Tb927.9.14550	not_found_in_Qiu et al	n/a	Tb927.9.14550	not_found_in_Siegel et al	n/a	Tb927.9.14550	not_found_in_Quieroz et al	n/a
Tb927.2.560	retrotransposon hot spot protein 4 (RHS4), putative	Tb927.2.560	not_found_in_Briggs et al	n/a	Tb927.2.560	not_found_in_Qiu et al	n/a	Tb927.2.560	not_found_in_Siegel et al	n/a	Tb927.2.560	not_found_in_Quieroz et al	n/a
Tb927.9.7820	hypothetical protein, conserved	Tb927.9.7820	not_found_in_Briggs et al	n/a	Tb927.9.7820	not_found_in_Qiu et al	n/a	Tb927.9.7820	not_found_in_Siegel et al	n/a	Tb927.9.7820	not_found_in_Quieroz et al	n/a
Tb927.10.6470	hypothetical protein	Tb927.10.6470	not_found_in_Briggs et al	n/a	Tb927.10.6470	not_found_in_Qiu et al	n/a	Tb927.10.6470	not_found_in_Siegel et al	n/a	Tb927.10.6470	not_found_in_Quieroz et al	n/a
Tb927.11.13760	hypothetical protein, conserved	Tb927.11.13760	not_found_in_Briggs et al	n/a	Tb927.11.13760	not_found_in_Qiu et al	n/a	Tb927.11.13760	not_found_in_Siegel et al	n/a	Tb927.11.13760	not_found_in_Quieroz et al	n/a
Tb927.2.1680	cyclophilin-type peptidyl-prolyl cis-trans isomerase, putative	Tb927.2.1680	not_found_in_Briggs et al	n/a	Tb927.2.1680	not_found_in_Qiu et al	n/a	Tb927.2.1680	not_found_in_Siegel et al	n/a	Tb927.2.1680	not_found_in_Quieroz et al	n/a
Tb927.11.8850	hypothetical protein, conserved	Tb927.11.8850	not_found_in_Briggs et al	n/a	Tb927.11.8850	not_found_in_Qiu et al	n/a	Tb927.11.8850	not_found_in_Siegel et al	n/a	Tb927.11.8850	not_found_in_Quieroz et al	n/a
Tb927.7.6840	hypothetical protein, conserved	Tb927.7.6840	not_found_in_Briggs et al	n/a	Tb927.7.6840	not_found_in_Qiu et al	n/a	Tb927.7.6840	not_found_in_Siegel et al	n/a	Tb927.7.6840	not_found_in_Quieroz et al	n/a
Tb927.4.4650	diphthine synthase, putative	Tb927.4.4650	not_found_in_Briggs et al	n/a	Tb927.4.4650	not_found_in_Qiu et al	n/a	Tb927.4.4650	not_found_in_Siegel et al	n/a	Tb927.4.4650	not_found_in_Quieroz et al	n/a
Tb927.6.1260	proteasome beta-1 subunit, putative (TbPSB1)	Tb927.6.1260	not_found_in_Briggs et al	n/a	Tb927.6.1260	not_found_in_Qiu et al	n/a	Tb927.6.1260	not_found_in_Siegel et al	n/a	Tb927.6.1260	not_found_in_Quieroz et al	n/a
Tb927.4.190	retrotransposon hot spot protein (RHS, pseudogene), putative,retrotransposon hot spot protein (RHS), degenerate	Tb927.4.190	not_found_in_Briggs et al	n/a	Tb927.4.190	not_found_in_Qiu et al	n/a	Tb927.4.190	not_found_in_Siegel et al	n/a	Tb927.4.190	not_found_in_Quieroz et al	n/a
Tb927.11.12030	hypothetical protein, conserved	Tb927.11.12030	not_found_in_Briggs et al	n/a	Tb927.11.12030	not_found_in_Qiu et al	n/a	Tb927.11.12030	not_found_in_Siegel et al	n/a	Tb927.11.12030	not_found_in_Quieroz et al	n/a
Tb927.4.5090	hypothetical protein	Tb927.4.5090	not_found_in_Briggs et al	n/a	Tb927.4.5090	not_found_in_Qiu et al	n/a	Tb927.4.5090	not_found_in_Siegel et al	n/a	Tb927.4.5090	not_found_in_Quieroz et al	n/a
Tb927.3.4890	ubiquinone biosynthesis protein COQ7 homolog, putative	Tb927.3.4890	not_found_in_Briggs et al	n/a	Tb927.3.4890	not_found_in_Qiu et al	n/a	Tb927.3.4890	not_found_in_Siegel et al	n/a	Tb927.3.4890	not_found_in_Quieroz et al	n/a
Tb927.9.3800	kinetoplastid kinetochore protein 18 (kkt18)	Tb927.9.3800	not_found_in_Briggs et al	n/a	Tb927.9.3800	not_found_in_Qiu et al	n/a	Tb927.9.3800	not_found_in_Siegel et al	n/a	Tb927.9.3800	not_found_in_Quieroz et al	n/a
Tb927.9.8850	actin A	Tb927.9.8850	not_found_in_Briggs et al	n/a	Tb927.9.8850	not_found_in_Qiu et al	n/a	Tb927.9.8850	not_found_in_Siegel et al	n/a	Tb927.9.8850	not_found_in_Quieroz et al	n/a
Tb927.11.8020	hypothetical protein, conserved	Tb927.11.8020	not_found_in_Briggs et al	n/a	Tb927.11.8020	not_found_in_Qiu et al	n/a	Tb927.11.8020	not_found_in_Siegel et al	n/a	Tb927.11.8020	not_found_in_Quieroz et al	n/a
Tb927.10.12560	hypothetical protein	Tb927.10.12560	not_found_in_Briggs et al	n/a	Tb927.10.12560	not_found_in_Qiu et al	n/a	Tb927.10.12560	not_found_in_Siegel et al	n/a	Tb927.10.12560	not_found_in_Quieroz et al	n/a
Tb927.1.2950	hypothetical protein, unlikely	Tb927.1.2950	not_found_in_Briggs et al	n/a	Tb927.1.2950	not_found_in_Qiu et al	n/a	Tb927.1.2950	not_found_in_Siegel et al	n/a	Tb927.1.2950	not_found_in_Quieroz et al	n/a
Tb05.30F7.410	hypothetical protein	Tb05.30F7.410	not_found_in_Briggs et al	n/a	Tb05.30F7.410	not_found_in_Qiu et al	n/a	Tb05.30F7.410	not_found_in_Siegel et al	n/a	Tb05.30F7.410	not_found_in_Quieroz et al	n/a
Tb927.9.6890	hypothetical protein, conserved	Tb927.9.6890	not_found_in_Briggs et al	n/a	Tb927.9.6890	not_found_in_Qiu et al	n/a	Tb927.9.6890	not_found_in_Siegel et al	n/a	Tb927.9.6890	not_found_in_Quieroz et al	n/a
Tb927.7.170	expression site-associated gene (ESAG) protein, putative,expression site-associated gene 9 (ESAG9) protein, putative	Tb927.7.170	not_found_in_Briggs et al	n/a	Tb927.7.170	not_found_in_Qiu et al	n/a	Tb927.7.170	not_found_in_Siegel et al	n/a	Tb927.7.170	not_found_in_Quieroz et al	n/a
Tb927.2.2190	histone deacetylase 3 (HDAC3)	Tb927.2.2190	not_found_in_Briggs et al	n/a	Tb927.2.2190	not_found_in_Qiu et al	n/a	Tb927.2.2190	not_found_in_Siegel et al	n/a	Tb927.2.2190	not_found_in_Quieroz et al	n/a
Tb927.11.9780	conserved protein	Tb927.11.9780	not_found_in_Briggs et al	n/a	Tb927.11.9780	not_found_in_Qiu et al	n/a	Tb927.11.9780	not_found_in_Siegel et al	n/a	Tb927.11.9780	not_found_in_Quieroz et al	n/a
Tb927.10.4200	hypothetical protein, conserved	Tb927.10.4200	not_found_in_Briggs et al	n/a	Tb927.10.4200	not_found_in_Qiu et al	n/a	Tb927.10.4200	not_found_in_Siegel et al	n/a	Tb927.10.4200	not_found_in_Quieroz et al	n/a
Tb927.10.7630	transportin2- like protein	Tb927.10.7630	not_found_in_Briggs et al	n/a	Tb927.10.7630	not_found_in_Qiu et al	n/a	Tb927.10.7630	not_found_in_Siegel et al	n/a	Tb927.10.7630	not_found_in_Quieroz et al	n/a
Tb927.2.480	retrotransposon hot spot protein (RHS, pseudogene), putative,retrotransposon hot spot protein 2 (RHS2), degenerate	Tb927.2.480	not_found_in_Briggs et al	n/a	Tb927.2.480	not_found_in_Qiu et al	n/a	Tb927.2.480	not_found_in_Siegel et al	n/a	Tb927.2.480	not_found_in_Quieroz et al	n/a
Tb927.2.5140	hypothetical protein, conserved	Tb927.2.5140	not_found_in_Briggs et al	n/a	Tb927.2.5140	not_found_in_Qiu et al	n/a	Tb927.2.5140	not_found_in_Siegel et al	n/a	Tb927.2.5140	not_found_in_Quieroz et al	n/a
Tb927.1.3620	hypothetical protein, unlikely	Tb927.1.3620	not_found_in_Briggs et al	n/a	Tb927.1.3620	not_found_in_Qiu et al	n/a	Tb927.1.3620	not_found_in_Siegel et al	n/a	Tb927.1.3620	not_found_in_Quieroz et al	n/a
Tb927.8.2680	hypothetical protein, conserved	Tb927.8.2680	not_found_in_Briggs et al	n/a	Tb927.8.2680	not_found_in_Qiu et al	n/a	Tb927.8.2680	not_found_in_Siegel et al	n/a	Tb927.8.2680	not_found_in_Quieroz et al	n/a
Tb927.3.2300	hypothetical protein, conserved	Tb927.3.2300	not_found_in_Briggs et al	n/a	Tb927.3.2300	not_found_in_Qiu et al	n/a	Tb927.3.2300	not_found_in_Siegel et al	n/a	Tb927.3.2300	not_found_in_Quieroz et al	n/a
Tb927.7.3910	hypothetical protein, conserved	Tb927.7.3910	not_found_in_Briggs et al	n/a	Tb927.7.3910	not_found_in_Qiu et al	n/a	Tb927.7.3910	not_found_in_Siegel et al	n/a	Tb927.7.3910	not_found_in_Quieroz et al	n/a
Tb927.5.580	prefoldin subunit, putative	Tb927.5.580	not_found_in_Briggs et al	n/a	Tb927.5.580	not_found_in_Qiu et al	n/a	Tb927.5.580	not_found_in_Siegel et al	n/a	Tb927.5.580	not_found_in_Quieroz et al	n/a
Tb927.9.8905	hypothetical protein, Tb specific	Tb927.9.8905	not_found_in_Briggs et al	n/a	Tb927.9.8905	not_found_in_Qiu et al	n/a	Tb927.9.8905	not_found_in_Siegel et al	n/a	Tb927.9.8905	not_found_in_Quieroz et al	n/a
Tb927.4.100	retrotransposon hot spot protein (RHS, pseudogene), putative,retrotransposon hot spot protein 1 (RHS1), interrupted	Tb927.4.100	not_found_in_Briggs et al	n/a	Tb927.4.100	not_found_in_Qiu et al	n/a	Tb927.4.100	not_found_in_Siegel et al	n/a	Tb927.4.100	not_found_in_Quieroz et al	n/a
Tb927.11.760	protein phosphatase 2C, putative	Tb927.11.760	not_found_in_Briggs et al	n/a	Tb927.11.760	not_found_in_Qiu et al	n/a	Tb927.11.760	not_found_in_Siegel et al	n/a	Tb927.11.760	not_found_in_Quieroz et al	n/a
Tb927.9.8920	hypothetical protein, unlikely	Tb927.9.8920	not_found_in_Briggs et al	n/a	Tb927.9.8920	not_found_in_Qiu et al	n/a	Tb927.9.8920	not_found_in_Siegel et al	n/a	Tb927.9.8920	not_found_in_Quieroz et al	n/a
Tb927.10.4970	hypothetical protein, conserved	Tb927.10.4970	not_found_in_Briggs et al	n/a	Tb927.10.4970	not_found_in_Qiu et al	n/a	Tb927.10.4970	not_found_in_Siegel et al	n/a	Tb927.10.4970	not_found_in_Quieroz et al	n/a
Tb927.8.3510	thymidylate kinase, putative	Tb927.8.3510	not_found_in_Briggs et al	n/a	Tb927.8.3510	not_found_in_Qiu et al	n/a	Tb927.8.3510	not_found_in_Siegel et al	n/a	Tb927.8.3510	not_found_in_Quieroz et al	n/a
Tb927.10.9590	hypothetical protein, conserved	Tb927.10.9590	not_found_in_Briggs et al	n/a	Tb927.10.9590	not_found_in_Qiu et al	n/a	Tb927.10.9590	not_found_in_Siegel et al	n/a	Tb927.10.9590	not_found_in_Quieroz et al	n/a
Tb927.4.1210	hypothetical protein	Tb927.4.1210	not_found_in_Briggs et al	n/a	Tb927.4.1210	not_found_in_Qiu et al	n/a	Tb927.4.1210	not_found_in_Siegel et al	n/a	Tb927.4.1210	not_found_in_Quieroz et al	n/a
Tb927.5.970	class I transcription factor A, subunit 6 (CITFA-6)	Tb927.5.970	not_found_in_Briggs et al	n/a	Tb927.5.970	not_found_in_Qiu et al	n/a	Tb927.5.970	not_found_in_Siegel et al	n/a	Tb927.5.970	not_found_in_Quieroz et al	n/a
Tb927.9.715	hypothetical protein	Tb927.9.715	not_found_in_Briggs et al	n/a	Tb927.9.715	not_found_in_Qiu et al	n/a	Tb927.9.715	not_found_in_Siegel et al	n/a	Tb927.9.715	not_found_in_Quieroz et al	n/a
Tb927.8.6960	hypothetical protein, conserved	Tb927.8.6960	not_found_in_Briggs et al	n/a	Tb927.8.6960	not_found_in_Qiu et al	n/a	Tb927.8.6960	not_found_in_Siegel et al	n/a	Tb927.8.6960	not_found_in_Quieroz et al	n/a
Tb927.9.710	hypothetical protein, conserved	Tb927.9.710	not_found_in_Briggs et al	n/a	Tb927.9.710	not_found_in_Qiu et al	n/a	Tb927.9.710	not_found_in_Siegel et al	n/a	Tb927.9.710	not_found_in_Quieroz et al	n/a
Tb927.11.7210	protein kinase, putative	Tb927.11.7210	not_found_in_Briggs et al	n/a	Tb927.11.7210	not_found_in_Qiu et al	n/a	Tb927.11.7210	not_found_in_Siegel et al	n/a	Tb927.11.7210	not_found_in_Quieroz et al	n/a
Tb927.2.980	retrotransposon hot spot protein (RHS, pseudogene), putative,retrotransposon hot spot protein 5 (RHS5), degenerate	Tb927.2.980	not_found_in_Briggs et al	n/a	Tb927.2.980	not_found_in_Qiu et al	n/a	Tb927.2.980	not_found_in_Siegel et al	n/a	Tb927.2.980	not_found_in_Quieroz et al	n/a
Tb927.5.292b	hypothetical protein	Tb927.5.292b	not_found_in_Briggs et al	n/a	Tb927.5.292b	not_found_in_Qiu et al	n/a	Tb927.5.292b	not_found_in_Siegel et al	n/a	Tb927.5.292b	not_found_in_Quieroz et al	n/a
Tb927.9.15980	nucleoside transporter 1, putative	Tb927.9.15980	not_found_in_Briggs et al	n/a	Tb927.9.15980	not_found_in_Qiu et al	n/a	Tb927.9.15980	not_found_in_Siegel et al	n/a	Tb927.9.15980	not_found_in_Quieroz et al	n/a
Tb927.3.5750	retrotransposon hot spot protein (RHS, pseudogene), putative,retrotransposon hot spot protein (RHS), degenerate	Tb927.3.5750	not_found_in_Briggs et al	n/a	Tb927.3.5750	not_found_in_Qiu et al	n/a	Tb927.3.5750	not_found_in_Siegel et al	n/a	Tb927.3.5750	not_found_in_Quieroz et al	n/a
Tb927.9.3750	hypothetical protein, conserved	Tb927.9.3750	not_found_in_Briggs et al	n/a	Tb927.9.3750	not_found_in_Qiu et al	n/a	Tb927.9.3750	not_found_in_Siegel et al	n/a	Tb927.9.3750	not_found_in_Quieroz et al	n/a
Tb927.2.5720	hypothetical protein	Tb927.2.5720	not_found_in_Briggs et al	n/a	Tb927.2.5720	not_found_in_Qiu et al	n/a	Tb927.2.5720	not_found_in_Siegel et al	n/a	Tb927.2.5720	not_found_in_Quieroz et al	n/a
Tb927.11.1940	hypothetical protein, conserved	Tb927.11.1940	not_found_in_Briggs et al	n/a	Tb927.11.1940	not_found_in_Qiu et al	n/a	Tb927.11.1940	not_found_in_Siegel et al	n/a	Tb927.11.1940	not_found_in_Quieroz et al	n/a
Tb927.1.3840	hypothetical protein, conserved	Tb927.1.3840	not_found_in_Briggs et al	n/a	Tb927.1.3840	not_found_in_Qiu et al	n/a	Tb927.1.3840	not_found_in_Siegel et al	n/a	Tb927.1.3840	not_found_in_Quieroz et al	n/a
Tb927.10.7510	chromatin binding protein, putative	Tb927.10.7510	not_found_in_Briggs et al	n/a	Tb927.10.7510	not_found_in_Qiu et al	n/a	Tb927.10.7510	not_found_in_Siegel et al	n/a	Tb927.10.7510	not_found_in_Quieroz et al	n/a
Tb927.10.1190	hypothetical protein, conserved	Tb927.10.1190	not_found_in_Briggs et al	n/a	Tb927.10.1190	not_found_in_Qiu et al	n/a	Tb927.10.1190	not_found_in_Siegel et al	n/a	Tb927.10.1190	not_found_in_Quieroz et al	n/a
Tb927.11.12080	N-acetyl-D-glucosaminylphosphatidylinositol de-N-acetylase,N-Acetylglucosaminylphosphatidylinositol deacetylase,GlcNAc-PI de-N-acetylase (GPI12)	Tb927.11.12080	not_found_in_Briggs et al	n/a	Tb927.11.12080	not_found_in_Qiu et al	n/a	Tb927.11.12080	not_found_in_Siegel et al	n/a	Tb927.11.12080	not_found_in_Quieroz et al	n/a
Tb927.5.690	hypothetical protein, conserved	Tb927.5.690	not_found_in_Briggs et al	n/a	Tb927.5.690	not_found_in_Qiu et al	n/a	Tb927.5.690	not_found_in_Siegel et al	n/a	Tb927.5.690	not_found_in_Quieroz et al	n/a
Tb927.7.950	hypothetical protein, conserved	Tb927.7.950	not_found_in_Briggs et al	n/a	Tb927.7.950	not_found_in_Qiu et al	n/a	Tb927.7.950	not_found_in_Siegel et al	n/a	Tb927.7.950	not_found_in_Quieroz et al	n/a
Tb927.11.6290	hypothetical protein, conserved	Tb927.11.6290	not_found_in_Briggs et al	n/a	Tb927.11.6290	not_found_in_Qiu et al	n/a	Tb927.11.6290	not_found_in_Siegel et al	n/a	Tb927.11.6290	not_found_in_Quieroz et al	n/a
Tb927.10.6420	hypothetical protein	Tb927.10.6420	not_found_in_Briggs et al	n/a	Tb927.10.6420	not_found_in_Qiu et al	n/a	Tb927.10.6420	not_found_in_Siegel et al	n/a	Tb927.10.6420	not_found_in_Quieroz et al	n/a
Tb927.4.5070	hypothetical protein, conserved	Tb927.4.5070	not_found_in_Briggs et al	n/a	Tb927.4.5070	not_found_in_Qiu et al	n/a	Tb927.4.5070	not_found_in_Siegel et al	n/a	Tb927.4.5070	not_found_in_Quieroz et al	n/a
Tb927.11.711	dynein light chain	Tb927.11.711	not_found_in_Briggs et al	n/a	Tb927.11.711	not_found_in_Qiu et al	n/a	Tb927.11.711	not_found_in_Siegel et al	n/a	Tb927.11.711	not_found_in_Quieroz et al	n/a
Tb927.1.2000	hypothetical protein	Tb927.1.2000	not_found_in_Briggs et al	n/a	Tb927.1.2000	not_found_in_Qiu et al	n/a	Tb927.1.2000	not_found_in_Siegel et al	n/a	Tb927.1.2000	not_found_in_Quieroz et al	n/a
Tb927.11.9810	NUDIX hydrolase, conserved	Tb927.11.9810	not_found_in_Briggs et al	n/a	Tb927.11.9810	not_found_in_Qiu et al	n/a	Tb927.11.9810	not_found_in_Siegel et al	n/a	Tb927.11.9810	not_found_in_Quieroz et al	n/a
Tb927.8.1370	hypothetical protein, conserved	Tb927.8.1370	not_found_in_Briggs et al	n/a	Tb927.8.1370	not_found_in_Qiu et al	n/a	Tb927.8.1370	not_found_in_Siegel et al	n/a	Tb927.8.1370	not_found_in_Quieroz et al	n/a
Tb927.1.1020	leucine-rich repeat-containing protein	Tb927.1.1020	not_found_in_Briggs et al	n/a	Tb927.1.1020	not_found_in_Qiu et al	n/a	Tb927.1.1020	not_found_in_Siegel et al	n/a	Tb927.1.1020	not_found_in_Quieroz et al	n/a
Tb927.10.3090	hypothetical protein, conserved	Tb927.10.3090	not_found_in_Briggs et al	n/a	Tb927.10.3090	not_found_in_Qiu et al	n/a	Tb927.10.3090	not_found_in_Siegel et al	n/a	Tb927.10.3090	not_found_in_Quieroz et al	n/a
Tb927.5.2190	hypothetical protein, conserved	Tb927.5.2190	not_found_in_Briggs et al	n/a	Tb927.5.2190	not_found_in_Qiu et al	n/a	Tb927.5.2190	not_found_in_Siegel et al	n/a	Tb927.5.2190	not_found_in_Quieroz et al	n/a
Tb927.11.6730	hypothetical protein	Tb927.11.6730	not_found_in_Briggs et al	n/a	Tb927.11.6730	not_found_in_Qiu et al	n/a	Tb927.11.6730	not_found_in_Siegel et al	n/a	Tb927.11.6730	not_found_in_Quieroz et al	n/a
Tb927.8.5940	hypothetical protein, conserved	Tb927.8.5940	not_found_in_Briggs et al	n/a	Tb927.8.5940	not_found_in_Qiu et al	n/a	Tb927.8.5940	not_found_in_Siegel et al	n/a	Tb927.8.5940	not_found_in_Quieroz et al	n/a
Tb927.10.4950	U2 small nuclear ribonucleoprotein 16.5K	Tb927.10.4950	not_found_in_Briggs et al	n/a	Tb927.10.4950	not_found_in_Qiu et al	n/a	Tb927.10.4950	not_found_in_Siegel et al	n/a	Tb927.10.4950	not_found_in_Quieroz et al	n/a
Tb927.3.2270	hypothetical protein, conserved	Tb927.3.2270	not_found_in_Briggs et al	n/a	Tb927.3.2270	not_found_in_Qiu et al	n/a	Tb927.3.2270	not_found_in_Siegel et al	n/a	Tb927.3.2270	not_found_in_Quieroz et al	n/a
Tb927.6.2160	hypothetical protein, conserved	Tb927.6.2160	not_found_in_Briggs et al	n/a	Tb927.6.2160	not_found_in_Qiu et al	n/a	Tb927.6.2160	not_found_in_Siegel et al	n/a	Tb927.6.2160	not_found_in_Quieroz et al	n/a
Tb927.2.1720	hypothetical protein, conserved	Tb927.2.1720	not_found_in_Briggs et al	n/a	Tb927.2.1720	not_found_in_Qiu et al	n/a	Tb927.2.1720	not_found_in_Siegel et al	n/a	Tb927.2.1720	not_found_in_Quieroz et al	n/a
Tb927.2.5030	transcription initiation protein, putative	Tb927.2.5030	not_found_in_Briggs et al	n/a	Tb927.2.5030	not_found_in_Qiu et al	n/a	Tb927.2.5030	not_found_in_Siegel et al	n/a	Tb927.2.5030	not_found_in_Quieroz et al	n/a
Tb927.9.15905	hypothetical protein	Tb927.9.15905	not_found_in_Briggs et al	n/a	Tb927.9.15905	not_found_in_Qiu et al	n/a	Tb927.9.15905	not_found_in_Siegel et al	n/a	Tb927.9.15905	not_found_in_Quieroz et al	n/a
Tb927.11.1890	hypothetical protein, conserved	Tb927.11.1890	not_found_in_Briggs et al	n/a	Tb927.11.1890	not_found_in_Qiu et al	n/a	Tb927.11.1890	not_found_in_Siegel et al	n/a	Tb927.11.1890	not_found_in_Quieroz et al	n/a
Tb927.5.600	hypothetical protein, conserved	Tb927.5.600	not_found_in_Briggs et al	n/a	Tb927.5.600	not_found_in_Qiu et al	n/a	Tb927.5.600	not_found_in_Siegel et al	n/a	Tb927.5.600	not_found_in_Quieroz et al	n/a
Tb927.4.1180	hypothetical protein, conserved	Tb927.4.1180	not_found_in_Briggs et al	n/a	Tb927.4.1180	not_found_in_Qiu et al	n/a	Tb927.4.1180	not_found_in_Siegel et al	n/a	Tb927.4.1180	not_found_in_Quieroz et al	n/a
Tb927.6.190	receptor-type adenylate cyclase GRESAG 4, putative	Tb927.6.190	not_found_in_Briggs et al	n/a	Tb927.6.190	not_found_in_Qiu et al	n/a	Tb927.6.190	not_found_in_Siegel et al	n/a	Tb927.6.190	not_found_in_Quieroz et al	n/a
Tb927.9.11150	hypothetical protein, conserved	Tb927.9.11150	not_found_in_Briggs et al	n/a	Tb927.9.11150	not_found_in_Qiu et al	n/a	Tb927.9.11150	not_found_in_Siegel et al	n/a	Tb927.9.11150	not_found_in_Quieroz et al	n/a
Tb927.4.5350	3-methylcrotonyl-CoA carboxylase, pseudogene, putative (pseudogene),3-methylcrotonyl-CoA carboxylase, point mutation	Tb927.4.5350	not_found_in_Briggs et al	n/a	Tb927.4.5350	not_found_in_Qiu et al	n/a	Tb927.4.5350	not_found_in_Siegel et al	n/a	Tb927.4.5350	not_found_in_Quieroz et al	n/a
Tb927.8.3900	hypothetical protein, conserved	Tb927.8.3900	not_found_in_Briggs et al	n/a	Tb927.8.3900	not_found_in_Qiu et al	n/a	Tb927.8.3900	not_found_in_Siegel et al	n/a	Tb927.8.3900	not_found_in_Quieroz et al	n/a
Tb927.6.390	adenylyl cyclase, pseudogene, putative,adenylyl cyclase, degenerate	Tb927.6.390	not_found_in_Briggs et al	n/a	Tb927.6.390	not_found_in_Qiu et al	n/a	Tb927.6.390	not_found_in_Siegel et al	n/a	Tb927.6.390	not_found_in_Quieroz et al	n/a
Tb927.11.715	dynein light chain LC8, putative	Tb927.11.715	not_found_in_Briggs et al	n/a	Tb927.11.715	not_found_in_Qiu et al	n/a	Tb927.11.715	not_found_in_Siegel et al	n/a	Tb927.11.715	not_found_in_Quieroz et al	n/a
Tb927.4.5400	variant surface glycoprotein (VSG, atypical), putative	Tb927.4.5400	not_found_in_Briggs et al	n/a	Tb927.4.5400	not_found_in_Qiu et al	n/a	Tb927.4.5400	not_found_in_Siegel et al	n/a	Tb927.4.5400	not_found_in_Quieroz et al	n/a
Tb927.1.890	hypothetical protein, conserved	Tb927.1.890	not_found_in_Briggs et al	n/a	Tb927.1.890	not_found_in_Qiu et al	n/a	Tb927.1.890	not_found_in_Siegel et al	n/a	Tb927.1.890	not_found_in_Quieroz et al	n/a
Tb927.6.410	hypothetical protein, conserved	Tb927.6.410	not_found_in_Briggs et al	n/a	Tb927.6.410	not_found_in_Qiu et al	n/a	Tb927.6.410	not_found_in_Siegel et al	n/a	Tb927.6.410	not_found_in_Quieroz et al	n/a
Tb927.6.2130	nuclear movement protein, putative,NUDC-like protein	Tb927.6.2130	not_found_in_Briggs et al	n/a	Tb927.6.2130	not_found_in_Qiu et al	n/a	Tb927.6.2130	not_found_in_Siegel et al	n/a	Tb927.6.2130	not_found_in_Quieroz et al	n/a
Tb927.8.7310	hypothetical protein	Tb927.8.7310	not_found_in_Briggs et al	n/a	Tb927.8.7310	not_found_in_Qiu et al	n/a	Tb927.8.7310	not_found_in_Siegel et al	n/a	Tb927.8.7310	not_found_in_Quieroz et al	n/a
Tb927.3.3410	aspartyl aminopeptidase, putative,metallo-peptidase, Clan MH, Family M20	Tb927.3.3410	not_found_in_Briggs et al	n/a	Tb927.3.3410	not_found_in_Qiu et al	n/a	Tb927.3.3410	not_found_in_Siegel et al	n/a	Tb927.3.3410	not_found_in_Quieroz et al	n/a
Tb927.5.120	expression site-associated gene 9 (ESAG9) protein, putative	Tb927.5.120	not_found_in_Briggs et al	n/a	Tb927.5.120	not_found_in_Qiu et al	n/a	Tb927.5.120	not_found_in_Siegel et al	n/a	Tb927.5.120	not_found_in_Quieroz et al	n/a
Tb927.11.13160	hypothetical protein	Tb927.11.13160	not_found_in_Briggs et al	n/a	Tb927.11.13160	not_found_in_Qiu et al	n/a	Tb927.11.13160	not_found_in_Siegel et al	n/a	Tb927.11.13160	not_found_in_Quieroz et al	n/a
Tb927.1.4970	hypothetical protein	Tb927.1.4970	not_found_in_Briggs et al	n/a	Tb927.1.4970	not_found_in_Qiu et al	n/a	Tb927.1.4970	not_found_in_Siegel et al	n/a	Tb927.1.4970	not_found_in_Quieroz et al	n/a
Tb927.10.1790	hypothetical protein	Tb927.10.1790	not_found_in_Briggs et al	n/a	Tb927.10.1790	not_found_in_Qiu et al	n/a	Tb927.10.1790	not_found_in_Siegel et al	n/a	Tb927.10.1790	not_found_in_Quieroz et al	n/a
Tb927.7.3480	hypothetical protein	Tb927.7.3480	not_found_in_Briggs et al	n/a	Tb927.7.3480	not_found_in_Qiu et al	n/a	Tb927.7.3480	not_found_in_Siegel et al	n/a	Tb927.7.3480	not_found_in_Quieroz et al	n/a
Tb927.11.4470	serine/threonine protein kinase, putative	Tb927.11.4470	not_found_in_Briggs et al	n/a	Tb927.11.4470	not_found_in_Qiu et al	n/a	Tb927.11.4470	not_found_in_Siegel et al	n/a	Tb927.11.4470	not_found_in_Quieroz et al	n/a
Tb927.11.17020	hypothetical protein, conserved	Tb927.11.17020	not_found_in_Briggs et al	n/a	Tb927.11.17020	not_found_in_Qiu et al	n/a	Tb927.11.17020	not_found_in_Siegel et al	n/a	Tb927.11.17020	not_found_in_Quieroz et al	n/a
Tb927.11.12060	hypothetical protein, conserved	Tb927.11.12060	not_found_in_Briggs et al	n/a	Tb927.11.12060	not_found_in_Qiu et al	n/a	Tb927.11.12060	not_found_in_Siegel et al	n/a	Tb927.11.12060	not_found_in_Quieroz et al	n/a
Tb927.10.10770	Generative cell specific 1 protein, putative (GCS1)	Tb927.10.10770	not_found_in_Briggs et al	n/a	Tb927.10.10770	not_found_in_Qiu et al	n/a	Tb927.10.10770	not_found_in_Siegel et al	n/a	Tb927.10.10770	not_found_in_Quieroz et al	n/a
Tb927.10.4910	mitochondrial carrier protein (MCP4)	Tb927.10.4910	not_found_in_Briggs et al	n/a	Tb927.10.4910	not_found_in_Qiu et al	n/a	Tb927.10.4910	not_found_in_Siegel et al	n/a	Tb927.10.4910	not_found_in_Quieroz et al	n/a
Tb927.10.14030	hypothetical protein, conserved	Tb927.10.14030	not_found_in_Briggs et al	n/a	Tb927.10.14030	not_found_in_Qiu et al	n/a	Tb927.10.14030	not_found_in_Siegel et al	n/a	Tb927.10.14030	not_found_in_Quieroz et al	n/a
Tb927.4.140	hypothetical protein	Tb927.4.140	not_found_in_Briggs et al	n/a	Tb927.4.140	not_found_in_Qiu et al	n/a	Tb927.4.140	not_found_in_Siegel et al	n/a	Tb927.4.140	not_found_in_Quieroz et al	n/a
Tb927.3.4370	hypothetical protein, conserved	Tb927.3.4370	not_found_in_Briggs et al	n/a	Tb927.3.4370	not_found_in_Qiu et al	n/a	Tb927.3.4370	not_found_in_Siegel et al	n/a	Tb927.3.4370	not_found_in_Quieroz et al	n/a
Tb927.7.4990	hypothetical protein, conserved	Tb927.7.4990	not_found_in_Briggs et al	n/a	Tb927.7.4990	not_found_in_Qiu et al	n/a	Tb927.7.4990	not_found_in_Siegel et al	n/a	Tb927.7.4990	not_found_in_Quieroz et al	n/a
Tb927.5.300	thymine-7-hydroxylase, putative (TLP5)	Tb927.5.300	not_found_in_Briggs et al	n/a	Tb927.5.300	not_found_in_Qiu et al	n/a	Tb927.5.300	not_found_in_Siegel et al	n/a	Tb927.5.300	not_found_in_Quieroz et al	n/a
Tb927.7.2720	hypothetical protein, conserved	Tb927.7.2720	not_found_in_Briggs et al	n/a	Tb927.7.2720	not_found_in_Qiu et al	n/a	Tb927.7.2720	not_found_in_Siegel et al	n/a	Tb927.7.2720	not_found_in_Quieroz et al	n/a
Tb927.10.12550	hypothetical protein, conserved	Tb927.10.12550	not_found_in_Briggs et al	n/a	Tb927.10.12550	not_found_in_Qiu et al	n/a	Tb927.10.12550	not_found_in_Siegel et al	n/a	Tb927.10.12550	not_found_in_Quieroz et al	n/a
Tb927.10.1640	hypothetical protein	Tb927.10.1640	not_found_in_Briggs et al	n/a	Tb927.10.1640	not_found_in_Qiu et al	n/a	Tb927.10.1640	not_found_in_Siegel et al	n/a	Tb927.10.1640	not_found_in_Quieroz et al	n/a
Tb927.11.9850	hypothetical protein, conserved	Tb927.11.9850	not_found_in_Briggs et al	n/a	Tb927.11.9850	not_found_in_Qiu et al	n/a	Tb927.11.9850	not_found_in_Siegel et al	n/a	Tb927.11.9850	not_found_in_Quieroz et al	n/a
Tb927.9.7090	hypothetical protein, conserved	Tb927.9.7090	not_found_in_Briggs et al	n/a	Tb927.9.7090	not_found_in_Qiu et al	n/a	Tb927.9.7090	not_found_in_Siegel et al	n/a	Tb927.9.7090	not_found_in_Quieroz et al	n/a
Tb927.10.4990	cell division related protein kinase 2, putative,CDC2-related protein kinase (CRK3)	Tb927.10.4990	not_found_in_Briggs et al	n/a	Tb927.10.4990	not_found_in_Qiu et al	n/a	Tb927.10.4990	not_found_in_Siegel et al	n/a	Tb927.10.4990	not_found_in_Quieroz et al	n/a
Tb927.10.7640	hypothetical protein	Tb927.10.7640	not_found_in_Briggs et al	n/a	Tb927.10.7640	not_found_in_Qiu et al	n/a	Tb927.10.7640	not_found_in_Siegel et al	n/a	Tb927.10.7640	not_found_in_Quieroz et al	n/a
Tb927.10.5060	hypothetical protein, conserved	Tb927.10.5060	not_found_in_Briggs et al	n/a	Tb927.10.5060	not_found_in_Qiu et al	n/a	Tb927.10.5060	not_found_in_Siegel et al	n/a	Tb927.10.5060	not_found_in_Quieroz et al	n/a
Tb927.2.5600	hypothetical protein, conserved	Tb927.2.5600	not_found_in_Briggs et al	n/a	Tb927.2.5600	not_found_in_Qiu et al	n/a	Tb927.2.5600	not_found_in_Siegel et al	n/a	Tb927.2.5600	not_found_in_Quieroz et al	n/a
Tb927.5.990	hypothetical protein, conserved	Tb927.5.990	not_found_in_Briggs et al	n/a	Tb927.5.990	not_found_in_Qiu et al	n/a	Tb927.5.990	not_found_in_Siegel et al	n/a	Tb927.5.990	not_found_in_Quieroz et al	n/a
Tb927.10.9550	hypothetical protein	Tb927.10.9550	not_found_in_Briggs et al	n/a	Tb927.10.9550	not_found_in_Qiu et al	n/a	Tb927.10.9550	not_found_in_Siegel et al	n/a	Tb927.10.9550	not_found_in_Quieroz et al	n/a
Tb927.8.6870	hypothetical protein, conserved	Tb927.8.6870	not_found_in_Briggs et al	n/a	Tb927.8.6870	not_found_in_Qiu et al	n/a	Tb927.8.6870	not_found_in_Siegel et al	n/a	Tb927.8.6870	not_found_in_Quieroz et al	n/a
Tb927.6.780	receptor-type adenylate cyclase GRESAG 4, putative	Tb927.6.780	not_found_in_Briggs et al	n/a	Tb927.6.780	not_found_in_Qiu et al	n/a	Tb927.6.780	not_found_in_Siegel et al	n/a	Tb927.6.780	not_found_in_Quieroz et al	n/a
Tb927.8.5420	hypothetical protein, conserved	Tb927.8.5420	not_found_in_Briggs et al	n/a	Tb927.8.5420	not_found_in_Qiu et al	n/a	Tb927.8.5420	not_found_in_Siegel et al	n/a	Tb927.8.5420	not_found_in_Quieroz et al	n/a
Tb927.11.750	DNA repair protein, putative	Tb927.11.750	not_found_in_Briggs et al	n/a	Tb927.11.750	not_found_in_Qiu et al	n/a	Tb927.11.750	not_found_in_Siegel et al	n/a	Tb927.11.750	not_found_in_Quieroz et al	n/a
Tb927.10.105	expression site-associated gene 1 (ESAG1) protein	Tb927.10.105	not_found_in_Briggs et al	n/a	Tb927.10.105	not_found_in_Qiu et al	n/a	Tb927.10.105	not_found_in_Siegel et al	n/a	Tb927.10.105	not_found_in_Quieroz et al	n/a
Tb927.9.3260	hypothetical protein, unlikely	Tb927.9.3260	not_found_in_Briggs et al	n/a	Tb927.9.3260	not_found_in_Qiu et al	n/a	Tb927.9.3260	not_found_in_Siegel et al	n/a	Tb927.9.3260	not_found_in_Quieroz et al	n/a
Tb927.10.13540	RNA-binding protein, putative (RBP12)	Tb927.10.13540	not_found_in_Briggs et al	n/a	Tb927.10.13540	not_found_in_Qiu et al	n/a	Tb927.10.13540	not_found_in_Siegel et al	n/a	Tb927.10.13540	not_found_in_Quieroz et al	n/a
Tb927.10.14040	vacuolar ATP synthase subunit c, putative	Tb927.10.14040	not_found_in_Briggs et al	n/a	Tb927.10.14040	not_found_in_Qiu et al	n/a	Tb927.10.14040	not_found_in_Siegel et al	n/a	Tb927.10.14040	not_found_in_Quieroz et al	n/a
Tb927.11.7950	kinetoplastid-specific dual specificity phosphatase, putative	Tb927.11.7950	not_found_in_Briggs et al	n/a	Tb927.11.7950	not_found_in_Qiu et al	n/a	Tb927.11.7950	not_found_in_Siegel et al	n/a	Tb927.11.7950	not_found_in_Quieroz et al	n/a
Tb927.10.4190	hypothetical protein	Tb927.10.4190	not_found_in_Briggs et al	n/a	Tb927.10.4190	not_found_in_Qiu et al	n/a	Tb927.10.4190	not_found_in_Siegel et al	n/a	Tb927.10.4190	not_found_in_Quieroz et al	n/a
Tb927.6.4560	hypothetical protein, conserved	Tb927.6.4560	not_found_in_Briggs et al	n/a	Tb927.6.4560	not_found_in_Qiu et al	n/a	Tb927.6.4560	not_found_in_Siegel et al	n/a	Tb927.6.4560	not_found_in_Quieroz et al	n/a
Tb927.9.16040	leucine-rich repeat protein (LRRP), degenerate fragment	Tb927.9.16040	not_found_in_Briggs et al	n/a	Tb927.9.16040	not_found_in_Qiu et al	n/a	Tb927.9.16040	not_found_in_Siegel et al	n/a	Tb927.9.16040	not_found_in_Quieroz et al	n/a
Tb927.8.3480	hypothetical protein, conserved	Tb927.8.3480	not_found_in_Briggs et al	n/a	Tb927.8.3480	not_found_in_Qiu et al	n/a	Tb927.8.3480	not_found_in_Siegel et al	n/a	Tb927.8.3480	not_found_in_Quieroz et al	n/a
Tb927.8.6910	cyclophilin, putative	Tb927.8.6910	not_found_in_Briggs et al	n/a	Tb927.8.6910	not_found_in_Qiu et al	n/a	Tb927.8.6910	not_found_in_Siegel et al	n/a	Tb927.8.6910	not_found_in_Quieroz et al	n/a
Tb927.11.6620	nucleic acid binding protein, putative	Tb927.11.6620	not_found_in_Briggs et al	n/a	Tb927.11.6620	not_found_in_Qiu et al	n/a	Tb927.11.6620	not_found_in_Siegel et al	n/a	Tb927.11.6620	not_found_in_Quieroz et al	n/a
Tb927.8.7290	hypothetical protein, conserved	Tb927.8.7290	not_found_in_Briggs et al	n/a	Tb927.8.7290	not_found_in_Qiu et al	n/a	Tb927.8.7290	not_found_in_Siegel et al	n/a	Tb927.8.7290	not_found_in_Quieroz et al	n/a
Tb927.2.5070	hypothetical protein, conserved	Tb927.2.5070	not_found_in_Briggs et al	n/a	Tb927.2.5070	not_found_in_Qiu et al	n/a	Tb927.2.5070	not_found_in_Siegel et al	n/a	Tb927.2.5070	not_found_in_Quieroz et al	n/a
Tb927.9.9900	hypothetical protein	Tb927.9.9900	not_found_in_Briggs et al	n/a	Tb927.9.9900	not_found_in_Qiu et al	n/a	Tb927.9.9900	not_found_in_Siegel et al	n/a	Tb927.9.9900	not_found_in_Quieroz et al	n/a
Tb927.11.1910	cation transporter protein, putative	Tb927.11.1910	not_found_in_Briggs et al	n/a	Tb927.11.1910	not_found_in_Qiu et al	n/a	Tb927.11.1910	not_found_in_Siegel et al	n/a	Tb927.11.1910	not_found_in_Quieroz et al	n/a
Tb927.1.3810	hypothetical protein, conserved	Tb927.1.3810	not_found_in_Briggs et al	n/a	Tb927.1.3810	not_found_in_Qiu et al	n/a	Tb927.1.3810	not_found_in_Siegel et al	n/a	Tb927.1.3810	not_found_in_Quieroz et al	n/a
Tb927.9.15940	expression site-associated gene (ESAG) protein, putative,expression site-associated gene 3 (ESAG3) protein, putative	Tb927.9.15940	not_found_in_Briggs et al	n/a	Tb927.9.15940	not_found_in_Qiu et al	n/a	Tb927.9.15940	not_found_in_Siegel et al	n/a	Tb927.9.15940	not_found_in_Quieroz et al	n/a
Tb927.8.3930	hypothetical protein, conserved	Tb927.8.3930	not_found_in_Briggs et al	n/a	Tb927.8.3930	not_found_in_Qiu et al	n/a	Tb927.8.3930	not_found_in_Siegel et al	n/a	Tb927.8.3930	not_found_in_Quieroz et al	n/a
Tb927.1.930	hypothetical protein, unlikely	Tb927.1.930	not_found_in_Briggs et al	n/a	Tb927.1.930	not_found_in_Qiu et al	n/a	Tb927.1.930	not_found_in_Siegel et al	n/a	Tb927.1.930	not_found_in_Quieroz et al	n/a
Tb927.11.15375	hypothetical protein, Tryp Specific	Tb927.11.15375	not_found_in_Briggs et al	n/a	Tb927.11.15375	not_found_in_Qiu et al	n/a	Tb927.11.15375	not_found_in_Siegel et al	n/a	Tb927.11.15375	not_found_in_Quieroz et al	n/a
Tb927.9.15820	hypothetical protein, conserved	Tb927.9.15820	not_found_in_Briggs et al	n/a	Tb927.9.15820	not_found_in_Qiu et al	n/a	Tb927.9.15820	not_found_in_Siegel et al	n/a	Tb927.9.15820	not_found_in_Quieroz et al	n/a
Tb927.1.3560	hypothetical protein, conserved	Tb927.1.3560	not_found_in_Briggs et al	n/a	Tb927.1.3560	not_found_in_Qiu et al	n/a	Tb927.1.3560	not_found_in_Siegel et al	n/a	Tb927.1.3560	not_found_in_Quieroz et al	n/a
Tb927.10.14880	hypothetical protein, conserved	Tb927.10.14880	not_found_in_Briggs et al	n/a	Tb927.10.14880	not_found_in_Qiu et al	n/a	Tb927.10.14880	not_found_in_Siegel et al	n/a	Tb927.10.14880	not_found_in_Quieroz et al	n/a
Tb927.6.4580	hypothetical protein, conserved	Tb927.6.4580	not_found_in_Briggs et al	n/a	Tb927.6.4580	not_found_in_Qiu et al	n/a	Tb927.6.4580	not_found_in_Siegel et al	n/a	Tb927.6.4580	not_found_in_Quieroz et al	n/a
Tb927.5.4520	hypothetical protein, conserved	Tb927.5.4520	not_found_in_Briggs et al	n/a	Tb927.5.4520	not_found_in_Qiu et al	n/a	Tb927.5.4520	not_found_in_Siegel et al	n/a	Tb927.5.4520	not_found_in_Quieroz et al	n/a
Tb927.9.15829	hypothetical protein	Tb927.9.15829	not_found_in_Briggs et al	n/a	Tb927.9.15829	not_found_in_Qiu et al	n/a	Tb927.9.15829	not_found_in_Siegel et al	n/a	Tb927.9.15829	not_found_in_Quieroz et al	n/a
Tb927.2.650	hypothetical protein	Tb927.2.650	not_found_in_Briggs et al	n/a	Tb927.2.650	not_found_in_Qiu et al	n/a	Tb927.2.650	not_found_in_Siegel et al	n/a	Tb927.2.650	not_found_in_Quieroz et al	n/a
Tb927.5.2150	hypothetical protein, conserved	Tb927.5.2150	not_found_in_Briggs et al	n/a	Tb927.5.2150	not_found_in_Qiu et al	n/a	Tb927.5.2150	not_found_in_Siegel et al	n/a	Tb927.5.2150	not_found_in_Quieroz et al	n/a
Tb927.10.4940	Nuclear Dbf2-related kinase (PK50)	Tb927.10.4940	not_found_in_Briggs et al	n/a	Tb927.10.4940	not_found_in_Qiu et al	n/a	Tb927.10.4940	not_found_in_Siegel et al	n/a	Tb927.10.4940	not_found_in_Quieroz et al	n/a
Tb927.11.13120	hypothetical protein, conserved	Tb927.11.13120	not_found_in_Briggs et al	n/a	Tb927.11.13120	not_found_in_Qiu et al	n/a	Tb927.11.13120	not_found_in_Siegel et al	n/a	Tb927.11.13120	not_found_in_Quieroz et al	n/a
Tb927.8.4880	DNA polymerase alpha catalytic subunit,DNA polymerase I	Tb927.8.4880	not_found_in_Briggs et al	n/a	Tb927.8.4880	not_found_in_Qiu et al	n/a	Tb927.8.4880	not_found_in_Siegel et al	n/a	Tb927.8.4880	not_found_in_Quieroz et al	n/a
Tb927.11.8860	hypothetical protein, conserved	Tb927.11.8860	not_found_in_Briggs et al	n/a	Tb927.11.8860	not_found_in_Qiu et al	n/a	Tb927.11.8860	not_found_in_Siegel et al	n/a	Tb927.11.8860	not_found_in_Quieroz et al	n/a
Tb927.5.160	retrotransposon hot spot protein (RHS, pseudogene), putative,retrotransposon hot spot protein (RHS), degenerate	Tb927.5.160	not_found_in_Briggs et al	n/a	Tb927.5.160	not_found_in_Qiu et al	n/a	Tb927.5.160	not_found_in_Siegel et al	n/a	Tb927.5.160	not_found_in_Quieroz et al	n/a
Tb927.5.1590	hypothetical protein, conserved	Tb927.5.1590	not_found_in_Briggs et al	n/a	Tb927.5.1590	not_found_in_Qiu et al	n/a	Tb927.5.1590	not_found_in_Siegel et al	n/a	Tb927.5.1590	not_found_in_Quieroz et al	n/a
Tb927.4.4660	hypothetical protein, conserved	Tb927.4.4660	not_found_in_Briggs et al	n/a	Tb927.4.4660	not_found_in_Qiu et al	n/a	Tb927.4.4660	not_found_in_Siegel et al	n/a	Tb927.4.4660	not_found_in_Quieroz et al	n/a
Tb927.11.4800	clathrin coat assembly protein, putative	Tb927.11.4800	not_found_in_Briggs et al	n/a	Tb927.11.4800	not_found_in_Qiu et al	n/a	Tb927.11.4800	not_found_in_Siegel et al	n/a	Tb927.11.4800	not_found_in_Quieroz et al	n/a
Tb927.10.13020	Vacuolar protein sorting-associated protein 16 homolog, putative	Tb927.10.13020	not_found_in_Briggs et al	n/a	Tb927.10.13020	not_found_in_Qiu et al	n/a	Tb927.10.13020	not_found_in_Siegel et al	n/a	Tb927.10.13020	not_found_in_Quieroz et al	n/a
Tb927.8.2920	mannosyl-oligosaccharide 1,2-alpha-mannosidase IB, putative	Tb927.8.2920	not_found_in_Briggs et al	n/a	Tb927.8.2920	not_found_in_Qiu et al	n/a	Tb927.8.2920	not_found_in_Siegel et al	n/a	Tb927.8.2920	not_found_in_Quieroz et al	n/a
Tb927.2.2590	hypothetical protein, conserved	Tb927.2.2590	not_found_in_Briggs et al	n/a	Tb927.2.2590	not_found_in_Qiu et al	n/a	Tb927.2.2590	not_found_in_Siegel et al	n/a	Tb927.2.2590	not_found_in_Quieroz et al	n/a
Tb927.4.3750	receptor-type adenylate cyclase GRESAG 4, putative	Tb927.4.3750	not_found_in_Briggs et al	n/a	Tb927.4.3750	not_found_in_Qiu et al	n/a	Tb927.4.3750	not_found_in_Siegel et al	n/a	Tb927.4.3750	not_found_in_Quieroz et al	n/a
Tb927.7.1370	spliced leader RNA PSE-promoter transcription factor, putative (PPB1)	Tb927.7.1370	not_found_in_Briggs et al	n/a	Tb927.7.1370	not_found_in_Qiu et al	n/a	Tb927.7.1370	not_found_in_Siegel et al	n/a	Tb927.7.1370	not_found_in_Quieroz et al	n/a
Tb927.10.1820	hypothetical protein, conserved	Tb927.10.1820	not_found_in_Briggs et al	n/a	Tb927.10.1820	not_found_in_Qiu et al	n/a	Tb927.10.1820	not_found_in_Siegel et al	n/a	Tb927.10.1820	not_found_in_Quieroz et al	n/a
Tb927.4.5360	hypothetical protein, conserved	Tb927.4.5360	not_found_in_Briggs et al	n/a	Tb927.4.5360	not_found_in_Qiu et al	n/a	Tb927.4.5360	not_found_in_Siegel et al	n/a	Tb927.4.5360	not_found_in_Quieroz et al	n/a
Tb927.3.4880	hypothetical protein, conserved	Tb927.3.4880	not_found_in_Briggs et al	n/a	Tb927.3.4880	not_found_in_Qiu et al	n/a	Tb927.3.4880	not_found_in_Siegel et al	n/a	Tb927.3.4880	not_found_in_Quieroz et al	n/a
Tb927.11.6710	predicted tetratricopeptide repeat (TPR) protein	Tb927.11.6710	not_found_in_Briggs et al	n/a	Tb927.11.6710	not_found_in_Qiu et al	n/a	Tb927.11.6710	not_found_in_Siegel et al	n/a	Tb927.11.6710	not_found_in_Quieroz et al	n/a
Tb927.9.11230	calmodulin-like protein, putative,EF hand containing protein	Tb927.9.11230	not_found_in_Briggs et al	n/a	Tb927.9.11230	not_found_in_Qiu et al	n/a	Tb927.9.11230	not_found_in_Siegel et al	n/a	Tb927.9.11230	not_found_in_Quieroz et al	n/a
Tb927.11.13750	Ras-related protein Rab4 (RAB4)	Tb927.11.13750	not_found_in_Briggs et al	n/a	Tb927.11.13750	not_found_in_Qiu et al	n/a	Tb927.11.13750	not_found_in_Siegel et al	n/a	Tb927.11.13750	not_found_in_Quieroz et al	n/a
Tb927.6.340	receptor-type adenylate cyclase GRESAG 4, pseudogene, putative,receptor-type adenylate cyclase GRESAG 4, degenerate	Tb927.6.340	not_found_in_Briggs et al	n/a	Tb927.6.340	not_found_in_Qiu et al	n/a	Tb927.6.340	not_found_in_Siegel et al	n/a	Tb927.6.340	not_found_in_Quieroz et al	n/a
Tb927.8.6950	dynein light chain 2B, cytoplasmic, putative,predicted dynein modulator,roadblock/LC7 family member	Tb927.8.6950	not_found_in_Briggs et al	n/a	Tb927.8.6950	not_found_in_Qiu et al	n/a	Tb927.8.6950	not_found_in_Siegel et al	n/a	Tb927.8.6950	not_found_in_Quieroz et al	n/a
Tb927.11.7211	SNF2 DNA repair protein, putative	Tb927.11.7211	not_found_in_Briggs et al	n/a	Tb927.11.7211	not_found_in_Qiu et al	n/a	Tb927.11.7211	not_found_in_Siegel et al	n/a	Tb927.11.7211	not_found_in_Quieroz et al	n/a
Tb927.11.9790	calmodulin, putative	Tb927.11.9790	not_found_in_Briggs et al	n/a	Tb927.11.9790	not_found_in_Qiu et al	n/a	Tb927.11.9790	not_found_in_Siegel et al	n/a	Tb927.11.9790	not_found_in_Quieroz et al	n/a
Tb927.2.490	DNA-directed RNA polymerase, pseudogene, putative,DNA-directed RNA polymerase, degenerate	Tb927.2.490	not_found_in_Briggs et al	n/a	Tb927.2.490	not_found_in_Qiu et al	n/a	Tb927.2.490	not_found_in_Siegel et al	n/a	Tb927.2.490	not_found_in_Quieroz et al	n/a
Tb927.10.6410	mismatch repair protein MSH8, putative,mismatch repair protein	Tb927.10.6410	not_found_in_Briggs et al	n/a	Tb927.10.6410	not_found_in_Qiu et al	n/a	Tb927.10.6410	not_found_in_Siegel et al	n/a	Tb927.10.6410	not_found_in_Quieroz et al	n/a
Tb927.2.5150	TPR-repeat protein, putative	Tb927.2.5150	not_found_in_Briggs et al	n/a	Tb927.2.5150	not_found_in_Qiu et al	n/a	Tb927.2.5150	not_found_in_Siegel et al	n/a	Tb927.2.5150	not_found_in_Quieroz et al	n/a
Tb927.10.10850	argonaute-like protein (AGO1)	Tb927.10.10850	not_found_in_Briggs et al	n/a	Tb927.10.10850	not_found_in_Qiu et al	n/a	Tb927.10.10850	not_found_in_Siegel et al	n/a	Tb927.10.10850	not_found_in_Quieroz et al	n/a
Tb927.7.6820	hypothetical protein, conserved	Tb927.7.6820	not_found_in_Briggs et al	n/a	Tb927.7.6820	not_found_in_Qiu et al	n/a	Tb927.7.6820	not_found_in_Siegel et al	n/a	Tb927.7.6820	not_found_in_Quieroz et al	n/a
Tb927.9.16010	expression site-associated gene 4 (ESAG4, pseudogene), putative,expression site-associated gene 4 (ESAG4), fragment	Tb927.9.16010	not_found_in_Briggs et al	n/a	Tb927.9.16010	not_found_in_Qiu et al	n/a	Tb927.9.16010	not_found_in_Siegel et al	n/a	Tb927.9.16010	not_found_in_Quieroz et al	n/a
Tb927.11.4440	hypothetical protein	Tb927.11.4440	not_found_in_Briggs et al	n/a	Tb927.11.4440	not_found_in_Qiu et al	n/a	Tb927.11.4440	not_found_in_Siegel et al	n/a	Tb927.11.4440	not_found_in_Quieroz et al	n/a
Tb927.8.2900	mannosyl-oligosaccharide 1,2-alpha-mannosidase IB, fragment	Tb927.8.2900	not_found_in_Briggs et al	n/a	Tb927.8.2900	not_found_in_Qiu et al	n/a	Tb927.8.2900	not_found_in_Siegel et al	n/a	Tb927.8.2900	not_found_in_Quieroz et al	n/a
Tb927.11.12045	hypothetical protein	Tb927.11.12045	not_found_in_Briggs et al	n/a	Tb927.11.12045	not_found_in_Qiu et al	n/a	Tb927.11.12045	not_found_in_Siegel et al	n/a	Tb927.11.12045	not_found_in_Quieroz et al	n/a
Tb927.11.11080	Nucleoporin (TbNup149)	Tb927.11.11080	not_found_in_Briggs et al	n/a	Tb927.11.11080	not_found_in_Qiu et al	n/a	Tb927.11.11080	not_found_in_Siegel et al	n/a	Tb927.11.11080	not_found_in_Quieroz et al	n/a
Tb927.9.8930	hypothetical protein, unlikely	Tb927.9.8930	not_found_in_Briggs et al	n/a	Tb927.9.8930	not_found_in_Qiu et al	n/a	Tb927.9.8930	not_found_in_Siegel et al	n/a	Tb927.9.8930	not_found_in_Quieroz et al	n/a
Tb927.10.140	hypothetical protein	Tb927.10.140	not_found_in_Briggs et al	n/a	Tb927.10.140	not_found_in_Qiu et al	n/a	Tb927.10.140	not_found_in_Siegel et al	n/a	Tb927.10.140	not_found_in_Quieroz et al	n/a
Tb927.10.14005	hypothetical protein	Tb927.10.14005	not_found_in_Briggs et al	n/a	Tb927.10.14005	not_found_in_Qiu et al	n/a	Tb927.10.14005	not_found_in_Siegel et al	n/a	Tb927.10.14005	not_found_in_Quieroz et al	n/a
Tb927.10.8291	hypothetical protein	Tb927.10.8291	not_found_in_Briggs et al	n/a	Tb927.10.8291	not_found_in_Qiu et al	n/a	Tb927.10.8291	not_found_in_Siegel et al	n/a	Tb927.10.8291	not_found_in_Quieroz et al	n/a
Tb927.9.11300	Mitochondrial ribosomal protein S17	Tb927.9.11300	not_found_in_Briggs et al	n/a	Tb927.9.11300	not_found_in_Qiu et al	n/a	Tb927.9.11300	not_found_in_Siegel et al	n/a	Tb927.9.11300	not_found_in_Quieroz et al	n/a
Tb927.5.4490	hypothetical protein, conserved	Tb927.5.4490	not_found_in_Briggs et al	n/a	Tb927.5.4490	not_found_in_Qiu et al	n/a	Tb927.5.4490	not_found_in_Siegel et al	n/a	Tb927.5.4490	not_found_in_Quieroz et al	n/a
Tb927.8.4740	amino acid transporter, putative	Tb927.8.4740	not_found_in_Briggs et al	n/a	Tb927.8.4740	not_found_in_Qiu et al	n/a	Tb927.8.4740	not_found_in_Siegel et al	n/a	Tb927.8.4740	not_found_in_Quieroz et al	n/a
Tb927.5.290	galactokinase, pseudogene, putative,galactokinase, degenerate,galactose kinase, degenerate	Tb927.5.290	not_found_in_Briggs et al	n/a	Tb927.5.290	not_found_in_Qiu et al	n/a	Tb927.5.290	not_found_in_Siegel et al	n/a	Tb927.5.290	not_found_in_Quieroz et al	n/a
Tb927.5.289b	hypothetical protein	Tb927.5.289b	not_found_in_Briggs et al	n/a	Tb927.5.289b	not_found_in_Qiu et al	n/a	Tb927.5.289b	not_found_in_Siegel et al	n/a	Tb927.5.289b	not_found_in_Quieroz et al	n/a
Tb927.7.4660	hypothetical protein, conserved	Tb927.7.4660	not_found_in_Briggs et al	n/a	Tb927.7.4660	not_found_in_Qiu et al	n/a	Tb927.7.4660	not_found_in_Siegel et al	n/a	Tb927.7.4660	not_found_in_Quieroz et al	n/a
Tb927.7.200	hypothetical protein, conserved	Tb927.7.200	not_found_in_Briggs et al	n/a	Tb927.7.200	not_found_in_Qiu et al	n/a	Tb927.7.200	not_found_in_Siegel et al	n/a	Tb927.7.200	not_found_in_Quieroz et al	n/a
Tb927.9.6830	hypothetical protein	Tb927.9.6830	not_found_in_Briggs et al	n/a	Tb927.9.6830	not_found_in_Qiu et al	n/a	Tb927.9.6830	not_found_in_Siegel et al	n/a	Tb927.9.6830	not_found_in_Quieroz et al	n/a
Tb927.10.1200	hypothetical protein, conserved	Tb927.10.1200	not_found_in_Briggs et al	n/a	Tb927.10.1200	not_found_in_Qiu et al	n/a	Tb927.10.1200	not_found_in_Siegel et al	n/a	Tb927.10.1200	not_found_in_Quieroz et al	n/a
Tb927.11.4430	ferric reductase, putative,ferric reductase transmembrane component, putative	Tb927.11.4430	not_found_in_Briggs et al	n/a	Tb927.11.4430	not_found_in_Qiu et al	n/a	Tb927.11.4430	not_found_in_Siegel et al	n/a	Tb927.11.4430	not_found_in_Quieroz et al	n/a
Tb927.10.6460	protein phosphatase 2B, putative	Tb927.10.6460	not_found_in_Briggs et al	n/a	Tb927.10.6460	not_found_in_Qiu et al	n/a	Tb927.10.6460	not_found_in_Siegel et al	n/a	Tb927.10.6460	not_found_in_Quieroz et al	n/a
Tb927.10.6450	hypothetical protein, conserved	Tb927.10.6450	not_found_in_Briggs et al	n/a	Tb927.10.6450	not_found_in_Qiu et al	n/a	Tb927.10.6450	not_found_in_Siegel et al	n/a	Tb927.10.6450	not_found_in_Quieroz et al	n/a
Tb927.6.760	receptor-type adenylate cyclase GRESAG 4, putative	Tb927.6.760	not_found_in_Briggs et al	n/a	Tb927.6.760	not_found_in_Qiu et al	n/a	Tb927.6.760	not_found_in_Siegel et al	n/a	Tb927.6.760	not_found_in_Quieroz et al	n/a
Tb927.11.1950	hypothetical protein, conserved	Tb927.11.1950	not_found_in_Briggs et al	n/a	Tb927.11.1950	not_found_in_Qiu et al	n/a	Tb927.11.1950	not_found_in_Siegel et al	n/a	Tb927.11.1950	not_found_in_Quieroz et al	n/a
Tb927.3.5740	hypothetical protein	Tb927.3.5740	not_found_in_Briggs et al	n/a	Tb927.3.5740	not_found_in_Qiu et al	n/a	Tb927.3.5740	not_found_in_Siegel et al	n/a	Tb927.3.5740	not_found_in_Quieroz et al	n/a
Tb927.7.1400	hypothetical protein, conserved	Tb927.7.1400	not_found_in_Briggs et al	n/a	Tb927.7.1400	not_found_in_Qiu et al	n/a	Tb927.7.1400	not_found_in_Siegel et al	n/a	Tb927.7.1400	not_found_in_Quieroz et al	n/a
Tb927.5.680	hypothetical protein, conserved	Tb927.5.680	not_found_in_Briggs et al	n/a	Tb927.5.680	not_found_in_Qiu et al	n/a	Tb927.5.680	not_found_in_Siegel et al	n/a	Tb927.5.680	not_found_in_Quieroz et al	n/a
Tb927.9.7140	hypothetical protein, unlikely	Tb927.9.7140	not_found_in_Briggs et al	n/a	Tb927.9.7140	not_found_in_Qiu et al	n/a	Tb927.9.7140	not_found_in_Siegel et al	n/a	Tb927.9.7140	not_found_in_Quieroz et al	n/a
Tb927.8.5450	amino acid permease 24 (AAT6)	Tb927.8.5450	not_found_in_Briggs et al	n/a	Tb927.8.5450	not_found_in_Qiu et al	n/a	Tb927.8.5450	not_found_in_Siegel et al	n/a	Tb927.8.5450	not_found_in_Quieroz et al	n/a
Tb927.9.3130	hypothetical protein, conserved	Tb927.9.3130	not_found_in_Briggs et al	n/a	Tb927.9.3130	not_found_in_Qiu et al	n/a	Tb927.9.3130	not_found_in_Siegel et al	n/a	Tb927.9.3130	not_found_in_Quieroz et al	n/a
Tb927.3.4900	tRNA isopentenyltransferase, putative	Tb927.3.4900	not_found_in_Briggs et al	n/a	Tb927.3.4900	not_found_in_Qiu et al	n/a	Tb927.3.4900	not_found_in_Siegel et al	n/a	Tb927.3.4900	not_found_in_Quieroz et al	n/a
Tb927.7.960	protein kinase, putative	Tb927.7.960	not_found_in_Briggs et al	n/a	Tb927.7.960	not_found_in_Qiu et al	n/a	Tb927.7.960	not_found_in_Siegel et al	n/a	Tb927.7.960	not_found_in_Quieroz et al	n/a
Tb927.1.5020	hypothetical protein, unlikely	Tb927.1.5020	not_found_in_Briggs et al	n/a	Tb927.1.5020	not_found_in_Qiu et al	n/a	Tb927.1.5020	not_found_in_Siegel et al	n/a	Tb927.1.5020	not_found_in_Quieroz et al	n/a
Tb927.11.7920	hypothetical protein, conserved	Tb927.11.7920	not_found_in_Briggs et al	n/a	Tb927.11.7920	not_found_in_Qiu et al	n/a	Tb927.11.7920	not_found_in_Siegel et al	n/a	Tb927.11.7920	not_found_in_Quieroz et al	n/a
Tb927.10.5020	Eukaryotic translation initiation factor 4E type 5 (eif4e5)	Tb927.10.5020	not_found_in_Briggs et al	n/a	Tb927.10.5020	not_found_in_Qiu et al	n/a	Tb927.10.5020	not_found_in_Siegel et al	n/a	Tb927.10.5020	not_found_in_Quieroz et al	n/a
Tb927.10.10830	RGG-containing protein 2,MRB1-associated protein,RGGm (RGG2)	Tb927.10.10830	not_found_in_Briggs et al	n/a	Tb927.10.10830	not_found_in_Qiu et al	n/a	Tb927.10.10830	not_found_in_Siegel et al	n/a	Tb927.10.10830	not_found_in_Quieroz et al	n/a
Tb927.11.16140	DNA replication licensing factor MCM7, putative	Tb927.11.16140	not_found_in_Briggs et al	n/a	Tb927.11.16140	not_found_in_Qiu et al	n/a	Tb927.11.16140	not_found_in_Siegel et al	n/a	Tb927.11.16140	not_found_in_Quieroz et al	n/a
Tb927.3.2260	hypothetical protein, conserved	Tb927.3.2260	not_found_in_Briggs et al	n/a	Tb927.3.2260	not_found_in_Qiu et al	n/a	Tb927.3.2260	not_found_in_Siegel et al	n/a	Tb927.3.2260	not_found_in_Quieroz et al	n/a
Tb927.8.5950	protein kinase, putative	Tb927.8.5950	not_found_in_Briggs et al	n/a	Tb927.8.5950	not_found_in_Qiu et al	n/a	Tb927.8.5950	not_found_in_Siegel et al	n/a	Tb927.8.5950	not_found_in_Quieroz et al	n/a
Tb927.2.1730	hypothetical protein, conserved	Tb927.2.1730	not_found_in_Briggs et al	n/a	Tb927.2.1730	not_found_in_Qiu et al	n/a	Tb927.2.1730	not_found_in_Siegel et al	n/a	Tb927.2.1730	not_found_in_Quieroz et al	n/a
Tb927.7.7560	hypothetical protein	Tb927.7.7560	not_found_in_Briggs et al	n/a	Tb927.7.7560	not_found_in_Qiu et al	n/a	Tb927.7.7560	not_found_in_Siegel et al	n/a	Tb927.7.7560	not_found_in_Quieroz et al	n/a
Tb927.9.4900	condensin subunit 1, putative	Tb927.9.4900	not_found_in_Briggs et al	n/a	Tb927.9.4900	not_found_in_Qiu et al	n/a	Tb927.9.4900	not_found_in_Siegel et al	n/a	Tb927.9.4900	not_found_in_Quieroz et al	n/a
Tb927.9.9870	MCAK-like kinesin, putative	Tb927.9.9870	not_found_in_Briggs et al	n/a	Tb927.9.9870	not_found_in_Qiu et al	n/a	Tb927.9.9870	not_found_in_Siegel et al	n/a	Tb927.9.9870	not_found_in_Quieroz et al	n/a
Tb927.2.680	hypothetical protein	Tb927.2.680	not_found_in_Briggs et al	n/a	Tb927.2.680	not_found_in_Qiu et al	n/a	Tb927.2.680	not_found_in_Siegel et al	n/a	Tb927.2.680	not_found_in_Quieroz et al	n/a
Tb927.11.1920	hypothetical protein	Tb927.11.1920	not_found_in_Briggs et al	n/a	Tb927.11.1920	not_found_in_Qiu et al	n/a	Tb927.11.1920	not_found_in_Siegel et al	n/a	Tb927.11.1920	not_found_in_Quieroz et al	n/a
Tb927.6.790	receptor-type adenylate cyclase GRESAG 4, putative	Tb927.6.790	not_found_in_Briggs et al	n/a	Tb927.6.790	not_found_in_Qiu et al	n/a	Tb927.6.790	not_found_in_Siegel et al	n/a	Tb927.6.790	not_found_in_Quieroz et al	n/a
Tb927.3.1070	Peptide chain release factor 1, mitochondrial, putative (RF1)	Tb927.3.1070	not_found_in_Briggs et al	n/a	Tb927.3.1070	not_found_in_Qiu et al	n/a	Tb927.3.1070	not_found_in_Siegel et al	n/a	Tb927.3.1070	not_found_in_Quieroz et al	n/a
Tb927.3.3390	kinesin, putative	Tb927.3.3390	not_found_in_Briggs et al	n/a	Tb927.3.3390	not_found_in_Qiu et al	n/a	Tb927.3.3390	not_found_in_Siegel et al	n/a	Tb927.3.3390	not_found_in_Quieroz et al	n/a
Tb927.9.720	hypothetical protein, conserved	Tb927.9.720	not_found_in_Briggs et al	n/a	Tb927.9.720	not_found_in_Qiu et al	n/a	Tb927.9.720	not_found_in_Siegel et al	n/a	Tb927.9.720	not_found_in_Quieroz et al	n/a
Tb927.1.2100	cysteine peptidase, Clan CA, family C2, putative,calpain-like cysteine peptidase, putative	Tb927.1.2100	not_found_in_Briggs et al	n/a	Tb927.1.2100	not_found_in_Qiu et al	n/a	Tb927.1.2100	not_found_in_Siegel et al	n/a	Tb927.1.2100	not_found_in_Quieroz et al	n/a
Tb927.1.400	hypothetical protein, conserved	Tb927.1.400	not_found_in_Briggs et al	n/a	Tb927.1.400	not_found_in_Qiu et al	n/a	Tb927.1.400	not_found_in_Siegel et al	n/a	Tb927.1.400	not_found_in_Quieroz et al	n/a
Tb927.5.287b	galactokinase (pseudogene)	Tb927.5.287b	not_found_in_Briggs et al	n/a	Tb927.5.287b	not_found_in_Qiu et al	n/a	Tb927.5.287b	not_found_in_Siegel et al	n/a	Tb927.5.287b	not_found_in_Quieroz et al	n/a
Tb927.4.1190	hypothetical protein, conserved	Tb927.4.1190	not_found_in_Briggs et al	n/a	Tb927.4.1190	not_found_in_Qiu et al	n/a	Tb927.4.1190	not_found_in_Siegel et al	n/a	Tb927.4.1190	not_found_in_Quieroz et al	n/a
Tb927.7.4645	hypothetical protein	Tb927.7.4645	not_found_in_Briggs et al	n/a	Tb927.7.4645	not_found_in_Qiu et al	n/a	Tb927.7.4645	not_found_in_Siegel et al	n/a	Tb927.7.4645	not_found_in_Quieroz et al	n/a
Tb927.9.3360	N-acetyltransferase, putative	Tb927.9.3360	not_found_in_Briggs et al	n/a	Tb927.9.3360	not_found_in_Qiu et al	n/a	Tb927.9.3360	not_found_in_Siegel et al	n/a	Tb927.9.3360	not_found_in_Quieroz et al	n/a
Tb927.7.4641	hypothetical protein, Tb specific	Tb927.7.4641	not_found_in_Briggs et al	n/a	Tb927.7.4641	not_found_in_Qiu et al	n/a	Tb927.7.4641	not_found_in_Siegel et al	n/a	Tb927.7.4641	not_found_in_Quieroz et al	n/a
Tb927.7.4640	hypothetical protein, conserved	Tb927.7.4640	not_found_in_Briggs et al	n/a	Tb927.7.4640	not_found_in_Qiu et al	n/a	Tb927.7.4640	not_found_in_Siegel et al	n/a	Tb927.7.4640	not_found_in_Quieroz et al	n/a
Tb927.5.130	variant surface glycoprotein (VSG)-related, putative	Tb927.5.130	not_found_in_Briggs et al	n/a	Tb927.5.130	not_found_in_Qiu et al	n/a	Tb927.5.130	not_found_in_Siegel et al	n/a	Tb927.5.130	not_found_in_Quieroz et al	n/a
Tb927.11.13110	hypothetical protein, conserved	Tb927.11.13110	not_found_in_Briggs et al	n/a	Tb927.11.13110	not_found_in_Qiu et al	n/a	Tb927.11.13110	not_found_in_Siegel et al	n/a	Tb927.11.13110	not_found_in_Quieroz et al	n/a
Tb927.11.11425	hypothetical protein	Tb927.11.11425	not_found_in_Briggs et al	n/a	Tb927.11.11425	not_found_in_Qiu et al	n/a	Tb927.11.11425	not_found_in_Siegel et al	n/a	Tb927.11.11425	not_found_in_Quieroz et al	n/a
Tb927.2.950	paraflagellar rod component, putative (PFC13)	Tb927.2.950	not_found_in_Briggs et al	n/a	Tb927.2.950	not_found_in_Qiu et al	n/a	Tb927.2.950	not_found_in_Siegel et al	n/a	Tb927.2.950	not_found_in_Quieroz et al	n/a
Tb927.11.11420	hypothetical protein	Tb927.11.11420	not_found_in_Briggs et al	n/a	Tb927.11.11420	not_found_in_Qiu et al	n/a	Tb927.11.11420	not_found_in_Siegel et al	n/a	Tb927.11.11420	not_found_in_Quieroz et al	n/a
Tb927.10.130	hypothetical protein	Tb927.10.130	not_found_in_Briggs et al	n/a	Tb927.10.130	not_found_in_Qiu et al	n/a	Tb927.10.130	not_found_in_Siegel et al	n/a	Tb927.10.130	not_found_in_Quieroz et al	n/a
Tb927.11.12050	hypothetical protein, conserved	Tb927.11.12050	not_found_in_Briggs et al	n/a	Tb927.11.12050	not_found_in_Qiu et al	n/a	Tb927.11.12050	not_found_in_Siegel et al	n/a	Tb927.11.12050	not_found_in_Quieroz et al	n/a
Tb927.1.3770	hypothetical protein, unlikely	Tb927.1.3770	not_found_in_Briggs et al	n/a	Tb927.1.3770	not_found_in_Qiu et al	n/a	Tb927.1.3770	not_found_in_Siegel et al	n/a	Tb927.1.3770	not_found_in_Quieroz et al	n/a
Tb927.10.7480	hypothetical protein, conserved	Tb927.10.7480	not_found_in_Briggs et al	n/a	Tb927.10.7480	not_found_in_Qiu et al	n/a	Tb927.10.7480	not_found_in_Siegel et al	n/a	Tb927.10.7480	not_found_in_Quieroz et al	n/a
Tb927.11.17016	hypothetical protein, Tryp Specific	Tb927.11.17016	not_found_in_Briggs et al	n/a	Tb927.11.17016	not_found_in_Qiu et al	n/a	Tb927.11.17016	not_found_in_Siegel et al	n/a	Tb927.11.17016	not_found_in_Quieroz et al	n/a
Tb927.11.12010	hypothetical protein	Tb927.11.12010	not_found_in_Briggs et al	n/a	Tb927.11.12010	not_found_in_Qiu et al	n/a	Tb927.11.12010	not_found_in_Siegel et al	n/a	Tb927.11.12010	not_found_in_Quieroz et al	n/a
Tb927.6.800	receptor-type adenylate cyclase GRESAG 4, putative	Tb927.6.800	not_found_in_Briggs et al	n/a	Tb927.6.800	not_found_in_Qiu et al	n/a	Tb927.6.800	not_found_in_Siegel et al	n/a	Tb927.6.800	not_found_in_Quieroz et al	n/a
Tb927.11.8000	hypothetical protein, conserved	Tb927.11.8000	not_found_in_Briggs et al	n/a	Tb927.11.8000	not_found_in_Qiu et al	n/a	Tb927.11.8000	not_found_in_Siegel et al	n/a	Tb927.11.8000	not_found_in_Quieroz et al	n/a
Tb927.7.4960	hypothetical protein, conserved	Tb927.7.4960	not_found_in_Briggs et al	n/a	Tb927.7.4960	not_found_in_Qiu et al	n/a	Tb927.7.4960	not_found_in_Siegel et al	n/a	Tb927.7.4960	not_found_in_Quieroz et al	n/a
Tb927.9.11260	nucleoside diphosphate kinase, putative	Tb927.9.11260	not_found_in_Briggs et al	n/a	Tb927.9.11260	not_found_in_Qiu et al	n/a	Tb927.9.11260	not_found_in_Siegel et al	n/a	Tb927.9.11260	not_found_in_Quieroz et al	n/a
Tb927.1.1990	Pre-mRNA-splicing factor 38, putative	Tb927.1.1990	not_found_in_Briggs et al	n/a	Tb927.1.1990	not_found_in_Qiu et al	n/a	Tb927.1.1990	not_found_in_Siegel et al	n/a	Tb927.1.1990	not_found_in_Quieroz et al	n/a
Tb927.7.2730	leucine-rich repeat protein (LRRP), putative	Tb927.7.2730	not_found_in_Briggs et al	n/a	Tb927.7.2730	not_found_in_Qiu et al	n/a	Tb927.7.2730	not_found_in_Siegel et al	n/a	Tb927.7.2730	not_found_in_Quieroz et al	n/a
Tb927.1.2970	hypothetical protein, conserved	Tb927.1.2970	not_found_in_Briggs et al	n/a	Tb927.1.2970	not_found_in_Qiu et al	n/a	Tb927.1.2970	not_found_in_Siegel et al	n/a	Tb927.1.2970	not_found_in_Quieroz et al	n/a
Tb927.6.330	receptor-type adenylate cyclase GRESAG 4, putative	Tb927.6.330	not_found_in_Briggs et al	n/a	Tb927.6.330	not_found_in_Qiu et al	n/a	Tb927.6.330	not_found_in_Siegel et al	n/a	Tb927.6.330	not_found_in_Quieroz et al	n/a
Tb927.11.9840	hypothetical protein, conserved	Tb927.11.9840	not_found_in_Briggs et al	n/a	Tb927.11.9840	not_found_in_Qiu et al	n/a	Tb927.11.9840	not_found_in_Siegel et al	n/a	Tb927.11.9840	not_found_in_Quieroz et al	n/a
Tb927.6.2140	hypothetical protein, conserved	Tb927.6.2140	not_found_in_Briggs et al	n/a	Tb927.6.2140	not_found_in_Qiu et al	n/a	Tb927.6.2140	not_found_in_Siegel et al	n/a	Tb927.6.2140	not_found_in_Quieroz et al	n/a
Tb927.11.3580	hypothetical protein, conserved	Tb927.11.3580	not_found_in_Briggs et al	n/a	Tb927.11.3580	not_found_in_Qiu et al	n/a	Tb927.11.3580	not_found_in_Siegel et al	n/a	Tb927.11.3580	not_found_in_Quieroz et al	n/a
Tb927.11.690	hypothetical protein, conserved	Tb927.11.690	not_found_in_Briggs et al	n/a	Tb927.11.690	not_found_in_Qiu et al	n/a	Tb927.11.690	not_found_in_Siegel et al	n/a	Tb927.11.690	not_found_in_Quieroz et al	n/a
Tb927.10.13010	protein kinase A catalytic subunit (PKAC3)	Tb927.10.13010	not_found_in_Briggs et al	n/a	Tb927.10.13010	not_found_in_Qiu et al	n/a	Tb927.10.13010	not_found_in_Siegel et al	n/a	Tb927.10.13010	not_found_in_Quieroz et al	n/a
Tb927.8.3910	thymidylate kinase, putative	Tb927.8.3910	not_found_in_Briggs et al	n/a	Tb927.8.3910	not_found_in_Qiu et al	n/a	Tb927.8.3910	not_found_in_Siegel et al	n/a	Tb927.8.3910	not_found_in_Quieroz et al	n/a
Tb927.10.7650	hypothetical protein	Tb927.10.7650	not_found_in_Briggs et al	n/a	Tb927.10.7650	not_found_in_Qiu et al	n/a	Tb927.10.7650	not_found_in_Siegel et al	n/a	Tb927.10.7650	not_found_in_Quieroz et al	n/a
Tb927.3.3470	cytochrome b5, putative (CYB5)	Tb927.3.3470	not_found_in_Briggs et al	n/a	Tb927.3.3470	not_found_in_Qiu et al	n/a	Tb927.3.3470	not_found_in_Siegel et al	n/a	Tb927.3.3470	not_found_in_Quieroz et al	n/a
Tb927.6.2190	hypothetical protein, conserved	Tb927.6.2190	not_found_in_Briggs et al	n/a	Tb927.6.2190	not_found_in_Qiu et al	n/a	Tb927.6.2190	not_found_in_Siegel et al	n/a	Tb927.6.2190	not_found_in_Quieroz et al	n/a
Tb927.10.4170	hypothetical protein, conserved	Tb927.10.4170	not_found_in_Briggs et al	n/a	Tb927.10.4170	not_found_in_Qiu et al	n/a	Tb927.10.4170	not_found_in_Siegel et al	n/a	Tb927.10.4170	not_found_in_Quieroz et al	n/a
Tb927.7.3460	hypothetical protein, conserved	Tb927.7.3460	not_found_in_Briggs et al	n/a	Tb927.7.3460	not_found_in_Qiu et al	n/a	Tb927.7.3460	not_found_in_Siegel et al	n/a	Tb927.7.3460	not_found_in_Quieroz et al	n/a
Tb927.9.7100	hypothetical protein, conserved	Tb927.9.7100	not_found_in_Briggs et al	n/a	Tb927.9.7100	not_found_in_Qiu et al	n/a	Tb927.9.7100	not_found_in_Siegel et al	n/a	Tb927.9.7100	not_found_in_Quieroz et al	n/a
Tb927.8.2685	hypothetical protein	Tb927.8.2685	not_found_in_Briggs et al	n/a	Tb927.8.2685	not_found_in_Qiu et al	n/a	Tb927.8.2685	not_found_in_Siegel et al	n/a	Tb927.8.2685	not_found_in_Quieroz et al	n/a
Tb927.8.5410	hypothetical protein, conserved	Tb927.8.5410	not_found_in_Briggs et al	n/a	Tb927.8.5410	not_found_in_Qiu et al	n/a	Tb927.8.5410	not_found_in_Siegel et al	n/a	Tb927.8.5410	not_found_in_Quieroz et al	n/a
Tb927.11.7960	kinetoplast poly(A) polymerase 1,KPAP1	Tb927.11.7960	not_found_in_Briggs et al	n/a	Tb927.11.7960	not_found_in_Qiu et al	n/a	Tb927.11.7960	not_found_in_Siegel et al	n/a	Tb927.11.7960	not_found_in_Quieroz et al	n/a
Tb927.9.7080	hypothetical protein, conserved	Tb927.9.7080	not_found_in_Briggs et al	n/a	Tb927.9.7080	not_found_in_Qiu et al	n/a	Tb927.9.7080	not_found_in_Siegel et al	n/a	Tb927.9.7080	not_found_in_Quieroz et al	n/a
Tb927.10.10790	hypothetical protein	Tb927.10.10790	not_found_in_Briggs et al	n/a	Tb927.10.10790	not_found_in_Qiu et al	n/a	Tb927.10.10790	not_found_in_Siegel et al	n/a	Tb927.10.10790	not_found_in_Quieroz et al	n/a
Tb927.10.90	hypothetical protein	Tb927.10.90	not_found_in_Briggs et al	n/a	Tb927.10.90	not_found_in_Qiu et al	n/a	Tb927.10.90	not_found_in_Siegel et al	n/a	Tb927.10.90	not_found_in_Quieroz et al	n/a
Tb927.10.14050	hypothetical protein	Tb927.10.14050	not_found_in_Briggs et al	n/a	Tb927.10.14050	not_found_in_Qiu et al	n/a	Tb927.10.14050	not_found_in_Siegel et al	n/a	Tb927.10.14050	not_found_in_Quieroz et al	n/a
Tb927.1.2070	expression site-associated gene (ESAG, pseudogene), putative,expression site-associated gene 11 (ESAG11), fragment	Tb927.1.2070	not_found_in_Briggs et al	n/a	Tb927.1.2070	not_found_in_Qiu et al	n/a	Tb927.1.2070	not_found_in_Siegel et al	n/a	Tb927.1.2070	not_found_in_Quieroz et al	n/a
Tb927.10.110	retrotransposon hot spot protein 2 (RHS2), pseudogene	Tb927.10.110	not_found_in_Briggs et al	n/a	Tb927.10.110	not_found_in_Qiu et al	n/a	Tb927.10.110	not_found_in_Siegel et al	n/a	Tb927.10.110	not_found_in_Quieroz et al	n/a
Tb927.4.5380	hypothetical protein, conserved	Tb927.4.5380	not_found_in_Briggs et al	n/a	Tb927.4.5380	not_found_in_Qiu et al	n/a	Tb927.4.5380	not_found_in_Siegel et al	n/a	Tb927.4.5380	not_found_in_Quieroz et al	n/a
Tb927.2.2200	hypothetical protein, conserved	Tb927.2.2200	not_found_in_Briggs et al	n/a	Tb927.2.2200	not_found_in_Qiu et al	n/a	Tb927.2.2200	not_found_in_Siegel et al	n/a	Tb927.2.2200	not_found_in_Quieroz et al	n/a
Tb927.10.1620	phosphoserine/threonine/tyrosine-binding protein, putative	Tb927.10.1620	not_found_in_Briggs et al	n/a	Tb927.10.1620	not_found_in_Qiu et al	n/a	Tb927.10.1620	not_found_in_Siegel et al	n/a	Tb927.10.1620	not_found_in_Quieroz et al	n/a
Tb927.9.6865	hypothetical protein	Tb927.9.6865	not_found_in_Briggs et al	n/a	Tb927.9.6865	not_found_in_Qiu et al	n/a	Tb927.9.6865	not_found_in_Siegel et al	n/a	Tb927.9.6865	not_found_in_Quieroz et al	n/a
Tb927.9.1950	hypothetical protein, conserved	Tb927.9.1950	not_found_in_Briggs et al	n/a	Tb927.9.1950	not_found_in_Qiu et al	n/a	Tb927.9.1950	not_found_in_Siegel et al	n/a	Tb927.9.1950	not_found_in_Quieroz et al	n/a
Tb927.10.10810	adenosine deaminase-like protein	Tb927.10.10810	not_found_in_Briggs et al	n/a	Tb927.10.10810	not_found_in_Qiu et al	n/a	Tb927.10.10810	not_found_in_Siegel et al	n/a	Tb927.10.10810	not_found_in_Quieroz et al	n/a
Tb927.8.6900	hypothetical protein, conserved	Tb927.8.6900	not_found_in_Briggs et al	n/a	Tb927.8.6900	not_found_in_Qiu et al	n/a	Tb927.8.6900	not_found_in_Siegel et al	n/a	Tb927.8.6900	not_found_in_Quieroz et al	n/a
Tb927.11.7980	hypothetical protein	Tb927.11.7980	not_found_in_Briggs et al	n/a	Tb927.11.7980	not_found_in_Qiu et al	n/a	Tb927.11.7980	not_found_in_Siegel et al	n/a	Tb927.11.7980	not_found_in_Quieroz et al	n/a
Tb927.6.750	kinetoplastid-specific phospho-protein phosphatase, putative	Tb927.6.750	not_found_in_Briggs et al	n/a	Tb927.6.750	not_found_in_Qiu et al	n/a	Tb927.6.750	not_found_in_Siegel et al	n/a	Tb927.6.750	not_found_in_Quieroz et al	n/a
Tb927.11.4780	pyruvate dehydrogenase (lipoamide) kinase, putative	Tb927.11.4780	not_found_in_Briggs et al	n/a	Tb927.11.4780	not_found_in_Qiu et al	n/a	Tb927.11.4780	not_found_in_Siegel et al	n/a	Tb927.11.4780	not_found_in_Quieroz et al	n/a
Tb927.11.1960	leucine-rich repeat protein (LRRP), putative	Tb927.11.1960	not_found_in_Briggs et al	n/a	Tb927.11.1960	not_found_in_Qiu et al	n/a	Tb927.11.1960	not_found_in_Siegel et al	n/a	Tb927.11.1960	not_found_in_Quieroz et al	n/a
Tb927.10.7470	RNA-binding protein, putative (RBP15)	Tb927.10.7470	not_found_in_Briggs et al	n/a	Tb927.10.7470	not_found_in_Qiu et al	n/a	Tb927.10.7470	not_found_in_Siegel et al	n/a	Tb927.10.7470	not_found_in_Quieroz et al	n/a
Tb927.9.7070	exosome complex exonuclease RRP40 (RRP40)	Tb927.9.7070	not_found_in_Briggs et al	n/a	Tb927.9.7070	not_found_in_Qiu et al	n/a	Tb927.9.7070	not_found_in_Siegel et al	n/a	Tb927.9.7070	not_found_in_Quieroz et al	n/a
Tb927.3.1985	hypothetical protein, Tryp Specific	Tb927.3.1985	not_found_in_Briggs et al	n/a	Tb927.3.1985	not_found_in_Qiu et al	n/a	Tb927.3.1985	not_found_in_Siegel et al	n/a	Tb927.3.1985	not_found_in_Quieroz et al	n/a
Tb927.1.900	hypothetical protein, unlikely	Tb927.1.900	not_found_in_Briggs et al	n/a	Tb927.1.900	not_found_in_Qiu et al	n/a	Tb927.1.900	not_found_in_Siegel et al	n/a	Tb927.1.900	not_found_in_Quieroz et al	n/a
Tb927.1.3820	ATP synthase subunit, putative	Tb927.1.3820	not_found_in_Briggs et al	n/a	Tb927.1.3820	not_found_in_Qiu et al	n/a	Tb927.1.3820	not_found_in_Siegel et al	n/a	Tb927.1.3820	not_found_in_Quieroz et al	n/a
Tb927.9.15810	retrotransposon hot spot protein 3 (RHS3), putative	Tb927.9.15810	not_found_in_Briggs et al	n/a	Tb927.9.15810	not_found_in_Qiu et al	n/a	Tb927.9.15810	not_found_in_Siegel et al	n/a	Tb927.9.15810	not_found_in_Quieroz et al	n/a
Tb927.4.1160	hypothetical protein, conserved	Tb927.4.1160	not_found_in_Briggs et al	n/a	Tb927.4.1160	not_found_in_Qiu et al	n/a	Tb927.4.1160	not_found_in_Siegel et al	n/a	Tb927.4.1160	not_found_in_Quieroz et al	n/a
Tb927.10.6415	hypothetical protein	Tb927.10.6415	not_found_in_Briggs et al	n/a	Tb927.10.6415	not_found_in_Qiu et al	n/a	Tb927.10.6415	not_found_in_Siegel et al	n/a	Tb927.10.6415	not_found_in_Quieroz et al	n/a
Tb927.8.2880	hypothetical protein, conserved	Tb927.8.2880	not_found_in_Briggs et al	n/a	Tb927.8.2880	not_found_in_Qiu et al	n/a	Tb927.8.2880	not_found_in_Siegel et al	n/a	Tb927.8.2880	not_found_in_Quieroz et al	n/a
Tb927.5.4530	fatty acid elongase, putative	Tb927.5.4530	not_found_in_Briggs et al	n/a	Tb927.5.4530	not_found_in_Qiu et al	n/a	Tb927.5.4530	not_found_in_Siegel et al	n/a	Tb927.5.4530	not_found_in_Quieroz et al	n/a
Tb927.5.4535	hypothetical protein	Tb927.5.4535	not_found_in_Briggs et al	n/a	Tb927.5.4535	not_found_in_Qiu et al	n/a	Tb927.5.4535	not_found_in_Siegel et al	n/a	Tb927.5.4535	not_found_in_Quieroz et al	n/a
Tb927.3.2250	hypothetical protein, conserved	Tb927.3.2250	not_found_in_Briggs et al	n/a	Tb927.3.2250	not_found_in_Qiu et al	n/a	Tb927.3.2250	not_found_in_Siegel et al	n/a	Tb927.3.2250	not_found_in_Quieroz et al	n/a
Tb927.8.7360	hypothetical protein, conserved	Tb927.8.7360	not_found_in_Briggs et al	n/a	Tb927.8.7360	not_found_in_Qiu et al	n/a	Tb927.8.7360	not_found_in_Siegel et al	n/a	Tb927.8.7360	not_found_in_Quieroz et al	n/a
Tb927.7.7550	hypothetical protein	Tb927.7.7550	not_found_in_Briggs et al	n/a	Tb927.7.7550	not_found_in_Qiu et al	n/a	Tb927.7.7550	not_found_in_Siegel et al	n/a	Tb927.7.7550	not_found_in_Quieroz et al	n/a
Tb927.11.7213	hypothetical protein, conserved	Tb927.11.7213	not_found_in_Briggs et al	n/a	Tb927.11.7213	not_found_in_Qiu et al	n/a	Tb927.11.7213	not_found_in_Siegel et al	n/a	Tb927.11.7213	not_found_in_Quieroz et al	n/a
Tb927.5.288b	ribulose-phosphate 3-epimerase, putative	Tb927.5.288b	not_found_in_Briggs et al	n/a	Tb927.5.288b	not_found_in_Qiu et al	n/a	Tb927.5.288b	not_found_in_Siegel et al	n/a	Tb927.5.288b	not_found_in_Quieroz et al	n/a
Tb927.9.4895	hypothetical protein	Tb927.9.4895	not_found_in_Briggs et al	n/a	Tb927.9.4895	not_found_in_Qiu et al	n/a	Tb927.9.4895	not_found_in_Siegel et al	n/a	Tb927.9.4895	not_found_in_Quieroz et al	n/a
Tb927.9.4890	hypothetical protein, unlikely	Tb927.9.4890	not_found_in_Briggs et al	n/a	Tb927.9.4890	not_found_in_Qiu et al	n/a	Tb927.9.4890	not_found_in_Siegel et al	n/a	Tb927.9.4890	not_found_in_Quieroz et al	n/a
Tb927.3.1040	unspecified product	Tb927.3.1040	not_found_in_Briggs et al	n/a	Tb927.3.1040	not_found_in_Qiu et al	n/a	Tb927.3.1040	not_found_in_Siegel et al	n/a	Tb927.3.1040	not_found_in_Quieroz et al	n/a
Tb927.1.990	Enkuring domain-containig protein	Tb927.1.990	not_found_in_Briggs et al	n/a	Tb927.1.990	not_found_in_Qiu et al	n/a	Tb927.1.990	not_found_in_Siegel et al	n/a	Tb927.1.990	not_found_in_Quieroz et al	n/a
Tb927.8.3920	hypothetical protein, conserved	Tb927.8.3920	not_found_in_Briggs et al	n/a	Tb927.8.3920	not_found_in_Qiu et al	n/a	Tb927.8.3920	not_found_in_Siegel et al	n/a	Tb927.8.3920	not_found_in_Quieroz et al	n/a
Tb927.5.3520	queuine tRNA-ribosyltransferase, putative	Tb927.5.3520	not_found_in_Briggs et al	n/a	Tb927.5.3520	not_found_in_Qiu et al	n/a	Tb927.5.3520	not_found_in_Siegel et al	n/a	Tb927.5.3520	not_found_in_Quieroz et al	n/a
Tb927.4.5370	dynein light chain 2B, cytoplasmic, putative,predicted dynein modulator,roadblock/LC7 family member	Tb927.4.5370	not_found_in_Briggs et al	n/a	Tb927.4.5370	not_found_in_Qiu et al	n/a	Tb927.4.5370	not_found_in_Siegel et al	n/a	Tb927.4.5370	not_found_in_Quieroz et al	n/a
Tb927.1.470	hypothetical protein, conserved	Tb927.1.470	not_found_in_Briggs et al	n/a	Tb927.1.470	not_found_in_Qiu et al	n/a	Tb927.1.470	not_found_in_Siegel et al	n/a	Tb927.1.470	not_found_in_Quieroz et al	n/a
Tb927.9.11220	hypothetical protein, conserved	Tb927.9.11220	not_found_in_Briggs et al	n/a	Tb927.9.11220	not_found_in_Qiu et al	n/a	Tb927.9.11220	not_found_in_Siegel et al	n/a	Tb927.9.11220	not_found_in_Quieroz et al	n/a
Tb927.11.11965	microtubule-associated protein CAP15	Tb927.11.11965	not_found_in_Briggs et al	n/a	Tb927.11.11965	not_found_in_Qiu et al	n/a	Tb927.11.11965	not_found_in_Siegel et al	n/a	Tb927.11.11965	not_found_in_Quieroz et al	n/a
Tb927.6.370	hypothetical protein, conserved	Tb927.6.370	not_found_in_Briggs et al	n/a	Tb927.6.370	not_found_in_Qiu et al	n/a	Tb927.6.370	not_found_in_Siegel et al	n/a	Tb927.6.370	not_found_in_Quieroz et al	n/a
Tb927.9.3350	pseudouridylate synthase, putative	Tb927.9.3350	not_found_in_Briggs et al	n/a	Tb927.9.3350	not_found_in_Qiu et al	n/a	Tb927.9.3350	not_found_in_Siegel et al	n/a	Tb927.9.3350	not_found_in_Quieroz et al	n/a
Tb927.8.2930	mannosyl-oligosaccharide 1,2-alpha-mannosidase IB, putative	Tb927.8.2930	not_found_in_Briggs et al	n/a	Tb927.8.2930	not_found_in_Qiu et al	n/a	Tb927.8.2930	not_found_in_Siegel et al	n/a	Tb927.8.2930	not_found_in_Quieroz et al	n/a
Tb927.11.15380	hypothetical protein	Tb927.11.15380	not_found_in_Briggs et al	n/a	Tb927.11.15380	not_found_in_Qiu et al	n/a	Tb927.11.15380	not_found_in_Siegel et al	n/a	Tb927.11.15380	not_found_in_Quieroz et al	n/a
Tb927.7.4670	ribosomal RNA processing protein 4,exosome complex exonuclease (RRP4)	Tb927.7.4670	not_found_in_Briggs et al	n/a	Tb927.7.4670	not_found_in_Qiu et al	n/a	Tb927.7.4670	not_found_in_Siegel et al	n/a	Tb927.7.4670	not_found_in_Quieroz et al	n/a
Tb927.10.4920	hypothetical protein, conserved	Tb927.10.4920	not_found_in_Briggs et al	n/a	Tb927.10.4920	not_found_in_Qiu et al	n/a	Tb927.10.4920	not_found_in_Siegel et al	n/a	Tb927.10.4920	not_found_in_Quieroz et al	n/a
Tb927.11.1930	ubiquitin carboxyl-terminal hydrolase, putative,cysteine peptidase, Clan CA, family C19, putative	Tb927.11.1930	not_found_in_Briggs et al	n/a	Tb927.11.1930	not_found_in_Qiu et al	n/a	Tb927.11.1930	not_found_in_Siegel et al	n/a	Tb927.11.1930	not_found_in_Quieroz et al	n/a
Tb927.2.5120	vesicle-associated membrane protein, putative,synaptobrevin, putative	Tb927.2.5120	not_found_in_Briggs et al	n/a	Tb927.2.5120	not_found_in_Qiu et al	n/a	Tb927.2.5120	not_found_in_Siegel et al	n/a	Tb927.2.5120	not_found_in_Quieroz et al	n/a
Tb927.11.8880	hypothetical protein, conserved	Tb927.11.8880	not_found_in_Briggs et al	n/a	Tb927.11.8880	not_found_in_Qiu et al	n/a	Tb927.11.8880	not_found_in_Siegel et al	n/a	Tb927.11.8880	not_found_in_Quieroz et al	n/a
Tb927.1.3590	hypothetical protein, unlikely	Tb927.1.3590	not_found_in_Briggs et al	n/a	Tb927.1.3590	not_found_in_Qiu et al	n/a	Tb927.1.3590	not_found_in_Siegel et al	n/a	Tb927.1.3590	not_found_in_Quieroz et al	n/a
Tb927.7.6810	hypothetical protein, conserved	Tb927.7.6810	not_found_in_Briggs et al	n/a	Tb927.7.6810	not_found_in_Qiu et al	n/a	Tb927.7.6810	not_found_in_Siegel et al	n/a	Tb927.7.6810	not_found_in_Quieroz et al	n/a
Tb927.2.5080	hypothetical protein, conserved	Tb927.2.5080	not_found_in_Briggs et al	n/a	Tb927.2.5080	not_found_in_Qiu et al	n/a	Tb927.2.5080	not_found_in_Siegel et al	n/a	Tb927.2.5080	not_found_in_Quieroz et al	n/a
Tb927.9.6855	hypothetical protein	Tb927.9.6855	not_found_in_Briggs et al	n/a	Tb927.9.6855	not_found_in_Qiu et al	n/a	Tb927.9.6855	not_found_in_Siegel et al	n/a	Tb927.9.6855	not_found_in_Quieroz et al	n/a
Tb927.9.6850	hypothetical protein, unlikely	Tb927.9.6850	not_found_in_Briggs et al	n/a	Tb927.9.6850	not_found_in_Qiu et al	n/a	Tb927.9.6850	not_found_in_Siegel et al	n/a	Tb927.9.6850	not_found_in_Quieroz et al	n/a
Tb927.11.4790	hypothetical protein	Tb927.11.4790	not_found_in_Briggs et al	n/a	Tb927.11.4790	not_found_in_Qiu et al	n/a	Tb927.11.4790	not_found_in_Siegel et al	n/a	Tb927.11.4790	not_found_in_Quieroz et al	n/a
Tb927.7.1390	RNA-binding protein, putative (RBSR2)	Tb927.7.1390	not_found_in_Briggs et al	n/a	Tb927.7.1390	not_found_in_Qiu et al	n/a	Tb927.7.1390	not_found_in_Siegel et al	n/a	Tb927.7.1390	not_found_in_Quieroz et al	n/a
Tb927.10.16450	variant surface glycoprotein (VSG, pseudogene), putative	Tb927.10.16450	not_found_in_Briggs et al	n/a	Tb927.10.16450	not_found_in_Qiu et al	n/a	Tb927.10.16450	not_found_in_Siegel et al	n/a	Tb927.10.16450	not_found_in_Quieroz et al	n/a
Tb927.10.14010	tubulin cofactor C domain-containing protein RP2 (rp2)	Tb927.10.14010	not_found_in_Briggs et al	n/a	Tb927.10.14010	not_found_in_Qiu et al	n/a	Tb927.10.14010	not_found_in_Siegel et al	n/a	Tb927.10.14010	not_found_in_Quieroz et al	n/a
Tb927.10.150	hypothetical protein, conserved	Tb927.10.150	not_found_in_Briggs et al	n/a	Tb927.10.150	not_found_in_Qiu et al	n/a	Tb927.10.150	not_found_in_Siegel et al	n/a	Tb927.10.150	not_found_in_Quieroz et al	n/a
Tb927.3.4350	hypothetical protein, conserved	Tb927.3.4350	not_found_in_Briggs et al	n/a	Tb927.3.4350	not_found_in_Qiu et al	n/a	Tb927.3.4350	not_found_in_Siegel et al	n/a	Tb927.3.4350	not_found_in_Quieroz et al	n/a
Tb927.6.2120	hypothetical protein, conserved	Tb927.6.2120	not_found_in_Briggs et al	n/a	Tb927.6.2120	not_found_in_Qiu et al	n/a	Tb927.6.2120	not_found_in_Siegel et al	n/a	Tb927.6.2120	not_found_in_Quieroz et al	n/a
Tb927.11.3560	hypothetical protein	Tb927.11.3560	not_found_in_Briggs et al	n/a	Tb927.11.3560	not_found_in_Qiu et al	n/a	Tb927.11.3560	not_found_in_Siegel et al	n/a	Tb927.11.3560	not_found_in_Quieroz et al	n/a
Tb927.10.12530	chaperone protein DNAj, putative	Tb927.10.12530	not_found_in_Briggs et al	n/a	Tb927.10.12530	not_found_in_Qiu et al	n/a	Tb927.10.12530	not_found_in_Siegel et al	n/a	Tb927.10.12530	not_found_in_Quieroz et al	n/a
Tb04.24M18.150	hypothetical protein, conserved	Tb04.24M18.150	not_found_in_Briggs et al	n/a	Tb04.24M18.150	not_found_in_Qiu et al	n/a	Tb04.24M18.150	not_found_in_Siegel et al	n/a	Tb04.24M18.150	not_found_in_Quieroz et al	n/a
Tb927.1.2985	hypothetical protein, conserved	Tb927.1.2985	not_found_in_Briggs et al	n/a	Tb927.1.2985	not_found_in_Qiu et al	n/a	Tb927.1.2985	not_found_in_Siegel et al	n/a	Tb927.1.2985	not_found_in_Quieroz et al	n/a
Tb927.1.2980	hypothetical protein, conserved	Tb927.1.2980	not_found_in_Briggs et al	n/a	Tb927.1.2980	not_found_in_Qiu et al	n/a	Tb927.1.2980	not_found_in_Siegel et al	n/a	Tb927.1.2980	not_found_in_Quieroz et al	n/a
Tb927.10.1210	katanin, putative	Tb927.10.1210	not_found_in_Briggs et al	n/a	Tb927.10.1210	not_found_in_Qiu et al	n/a	Tb927.10.1210	not_found_in_Siegel et al	n/a	Tb927.10.1210	not_found_in_Quieroz et al	n/a
Tb927.9.6820	hypothetical protein, unlikely	Tb927.9.6820	not_found_in_Briggs et al	n/a	Tb927.9.6820	not_found_in_Qiu et al	n/a	Tb927.9.6820	not_found_in_Siegel et al	n/a	Tb927.9.6820	not_found_in_Quieroz et al	n/a
Tb927.7.7475	hypothetical protein	Tb927.7.7475	not_found_in_Briggs et al	n/a	Tb927.7.7475	not_found_in_Qiu et al	n/a	Tb927.7.7475	not_found_in_Siegel et al	n/a	Tb927.7.7475	not_found_in_Quieroz et al	n/a
Tb927.11.15390	hypothetical protein	Tb927.11.15390	not_found_in_Briggs et al	n/a	Tb927.11.15390	not_found_in_Qiu et al	n/a	Tb927.11.15390	not_found_in_Siegel et al	n/a	Tb927.11.15390	not_found_in_Quieroz et al	n/a
Tb927.5.4500	ras-like small GTPase, putative (TbSAR1)	Tb927.5.4500	not_found_in_Briggs et al	n/a	Tb927.5.4500	not_found_in_Qiu et al	n/a	Tb927.5.4500	not_found_in_Siegel et al	n/a	Tb927.5.4500	not_found_in_Quieroz et al	n/a
Tb927.11.6320	MRB1-associated protein,zinc finger ccch and cchc domain-containing protein	Tb927.11.6320	not_found_in_Briggs et al	n/a	Tb927.11.6320	not_found_in_Qiu et al	n/a	Tb927.11.6320	not_found_in_Siegel et al	n/a	Tb927.11.6320	not_found_in_Quieroz et al	n/a
Tb927.9.14530	Protein of unknown function (DUF1181), putative	Tb927.9.14530	not_found_in_Briggs et al	n/a	Tb927.9.14530	not_found_in_Qiu et al	n/a	Tb927.9.14530	not_found_in_Siegel et al	n/a	Tb927.9.14530	not_found_in_Quieroz et al	n/a
Tb927.10.5040	chaperone protein DNAj, putative	Tb927.10.5040	not_found_in_Briggs et al	n/a	Tb927.10.5040	not_found_in_Qiu et al	n/a	Tb927.10.5040	not_found_in_Siegel et al	n/a	Tb927.10.5040	not_found_in_Quieroz et al	n/a
Tb927.10.1840	hypothetical protein, conserved	Tb927.10.1840	not_found_in_Briggs et al	n/a	Tb927.10.1840	not_found_in_Qiu et al	n/a	Tb927.10.1840	not_found_in_Siegel et al	n/a	Tb927.10.1840	not_found_in_Quieroz et al	n/a
Tb927.9.7150	RNA pseudouridylate synthase protein, putative	Tb927.9.7150	not_found_in_Briggs et al	n/a	Tb927.9.7150	not_found_in_Qiu et al	n/a	Tb927.9.7150	not_found_in_Siegel et al	n/a	Tb927.9.7150	not_found_in_Quieroz et al	n/a
Tb927.3.5770	hypothetical protein	Tb927.3.5770	not_found_in_Briggs et al	n/a	Tb927.3.5770	not_found_in_Qiu et al	n/a	Tb927.3.5770	not_found_in_Siegel et al	n/a	Tb927.3.5770	not_found_in_Quieroz et al	n/a
Tb927.9.3770	hypothetical protein, conserved	Tb927.9.3770	not_found_in_Briggs et al	n/a	Tb927.9.3770	not_found_in_Qiu et al	n/a	Tb927.9.3770	not_found_in_Siegel et al	n/a	Tb927.9.3770	not_found_in_Quieroz et al	n/a
Tb927.7.1410	hypothetical protein, conserved	Tb927.7.1410	not_found_in_Briggs et al	n/a	Tb927.7.1410	not_found_in_Qiu et al	n/a	Tb927.7.1410	not_found_in_Siegel et al	n/a	Tb927.7.1410	not_found_in_Quieroz et al	n/a
Tb927.8.4760	hypothetical protein, conserved	Tb927.8.4760	not_found_in_Briggs et al	n/a	Tb927.8.4760	not_found_in_Qiu et al	n/a	Tb927.8.4760	not_found_in_Siegel et al	n/a	Tb927.8.4760	not_found_in_Quieroz et al	n/a
Tb927.7.3430	cyclophilin-type peptidyl-prolyl cis-trans isomerase, putative (PPIase)	Tb927.7.3430	not_found_in_Briggs et al	n/a	Tb927.7.3430	not_found_in_Qiu et al	n/a	Tb927.7.3430	not_found_in_Siegel et al	n/a	Tb927.7.3430	not_found_in_Quieroz et al	n/a
Tb927.6.260	hypothetical protein	Tb927.6.260	not_found_in_Briggs et al	n/a	Tb927.6.260	not_found_in_Qiu et al	n/a	Tb927.6.260	not_found_in_Siegel et al	n/a	Tb927.6.260	not_found_in_Quieroz et al	n/a
Tb927.3.4910	signal peptide peptidase, putative,aspartic peptidase, clan AD, family A22B, putative	Tb927.3.4910	not_found_in_Briggs et al	n/a	Tb927.3.4910	not_found_in_Qiu et al	n/a	Tb927.3.4910	not_found_in_Siegel et al	n/a	Tb927.3.4910	not_found_in_Quieroz et al	n/a
Tb927.11.730	hypothetical protein	Tb927.11.730	not_found_in_Briggs et al	n/a	Tb927.11.730	not_found_in_Qiu et al	n/a	Tb927.11.730	not_found_in_Siegel et al	n/a	Tb927.11.730	not_found_in_Quieroz et al	n/a
Tb927.11.7930	RNA polymerase B subunit RPB8, putative (RPB8)	Tb927.11.7930	not_found_in_Briggs et al	n/a	Tb927.11.7930	not_found_in_Qiu et al	n/a	Tb927.11.7930	not_found_in_Siegel et al	n/a	Tb927.11.7930	not_found_in_Quieroz et al	n/a
Tb927.9.3280	acidocalcisomal exopolyphosphatase	Tb927.9.3280	not_found_in_Briggs et al	n/a	Tb927.9.3280	not_found_in_Qiu et al	n/a	Tb927.9.3280	not_found_in_Siegel et al	n/a	Tb927.9.3280	not_found_in_Quieroz et al	n/a
Tb927.1.5030	leucine-rich repeat protein (LRRP), putative	Tb927.1.5030	not_found_in_Briggs et al	n/a	Tb927.1.5030	not_found_in_Qiu et al	n/a	Tb927.1.5030	not_found_in_Siegel et al	n/a	Tb927.1.5030	not_found_in_Quieroz et al	n/a
Tb927.6.2150	cell division cycle protein 16 homolog, putative	Tb927.6.2150	not_found_in_Briggs et al	n/a	Tb927.6.2150	not_found_in_Qiu et al	n/a	Tb927.6.2150	not_found_in_Siegel et al	n/a	Tb927.6.2150	not_found_in_Quieroz et al	n/a
Tb927.9.15870	hypothetical protein	Tb927.9.15870	not_found_in_Briggs et al	n/a	Tb927.9.15870	not_found_in_Qiu et al	n/a	Tb927.9.15870	not_found_in_Siegel et al	n/a	Tb927.9.15870	not_found_in_Quieroz et al	n/a
Tb927.3.2290	chaperone protein DNAj, putative	Tb927.3.2290	not_found_in_Briggs et al	n/a	Tb927.3.2290	not_found_in_Qiu et al	n/a	Tb927.3.2290	not_found_in_Siegel et al	n/a	Tb927.3.2290	not_found_in_Quieroz et al	n/a
Tb927.11.20730	glycerophosphoryl diester phosphodiesterase, putative	Tb927.11.20730	not_found_in_Briggs et al	n/a	Tb927.11.20730	not_found_in_Qiu et al	n/a	Tb927.11.20730	not_found_in_Siegel et al	n/a	Tb927.11.20730	not_found_in_Quieroz et al	n/a
Tb927.8.5960	hypothetical protein, conserved	Tb927.8.5960	not_found_in_Briggs et al	n/a	Tb927.8.5960	not_found_in_Qiu et al	n/a	Tb927.8.5960	not_found_in_Siegel et al	n/a	Tb927.8.5960	not_found_in_Quieroz et al	n/a
Tb927.11.16150	tubulin binding cofactor A, putative	Tb927.11.16150	not_found_in_Briggs et al	n/a	Tb927.11.16150	not_found_in_Qiu et al	n/a	Tb927.11.16150	not_found_in_Siegel et al	n/a	Tb927.11.16150	not_found_in_Quieroz et al	n/a
Tb927.11.710	hypothetical protein, conserved	Tb927.11.710	not_found_in_Briggs et al	n/a	Tb927.11.710	not_found_in_Qiu et al	n/a	Tb927.11.710	not_found_in_Siegel et al	n/a	Tb927.11.710	not_found_in_Quieroz et al	n/a
Tb927.9.14540	leucine-rich repeat protein (LRRP, pseudogene), putative,leucine-rich repeat protein (LRRP), point mutation	Tb927.9.14540	not_found_in_Briggs et al	n/a	Tb927.9.14540	not_found_in_Qiu et al	n/a	Tb927.9.14540	not_found_in_Siegel et al	n/a	Tb927.9.14540	not_found_in_Quieroz et al	n/a
Tb927.9.19145	hypothetical protein	Tb927.9.19145	not_found_in_Briggs et al	n/a	Tb927.9.19145	not_found_in_Qiu et al	n/a	Tb927.9.19145	not_found_in_Siegel et al	n/a	Tb927.9.19145	not_found_in_Quieroz et al	n/a
Tb927.11.6650	hypothetical protein	Tb927.11.6650	not_found_in_Briggs et al	n/a	Tb927.11.6650	not_found_in_Qiu et al	n/a	Tb927.11.6650	not_found_in_Siegel et al	n/a	Tb927.11.6650	not_found_in_Quieroz et al	n/a
Tb927.10.14870	hypothetical protein, conserved	Tb927.10.14870	not_found_in_Briggs et al	n/a	Tb927.10.14870	not_found_in_Qiu et al	n/a	Tb927.10.14870	not_found_in_Siegel et al	n/a	Tb927.10.14870	not_found_in_Quieroz et al	n/a
Tb927.2.5050	protein phosphatase 2C, putative	Tb927.2.5050	not_found_in_Briggs et al	n/a	Tb927.2.5050	not_found_in_Qiu et al	n/a	Tb927.2.5050	not_found_in_Siegel et al	n/a	Tb927.2.5050	not_found_in_Quieroz et al	n/a
Tb927.3.1085	hypothetical protein	Tb927.3.1085	not_found_in_Briggs et al	n/a	Tb927.3.1085	not_found_in_Qiu et al	n/a	Tb927.3.1085	not_found_in_Siegel et al	n/a	Tb927.3.1085	not_found_in_Quieroz et al	n/a
Tb927.3.1080	hypothetical protein, conserved	Tb927.3.1080	not_found_in_Briggs et al	n/a	Tb927.3.1080	not_found_in_Qiu et al	n/a	Tb927.3.1080	not_found_in_Siegel et al	n/a	Tb927.3.1080	not_found_in_Quieroz et al	n/a
Tb927.2.690	leucine-rich repeat protein (LRRP), putative,leucine-rich repeat protein 1 (LRRP1), putative	Tb927.2.690	not_found_in_Briggs et al	n/a	Tb927.2.690	not_found_in_Qiu et al	n/a	Tb927.2.690	not_found_in_Siegel et al	n/a	Tb927.2.690	not_found_in_Quieroz et al	n/a
Tb927.2.5750	tyrosyl-DNA Phosphodiesterase (Tdp1), putative	Tb927.2.5750	not_found_in_Briggs et al	n/a	Tb927.2.5750	not_found_in_Qiu et al	n/a	Tb927.2.5750	not_found_in_Siegel et al	n/a	Tb927.2.5750	not_found_in_Quieroz et al	n/a
Tb927.11.11078	hypothetical protein	Tb927.11.11078	not_found_in_Briggs et al	n/a	Tb927.11.11078	not_found_in_Qiu et al	n/a	Tb927.11.11078	not_found_in_Siegel et al	n/a	Tb927.11.11078	not_found_in_Quieroz et al	n/a
Tb927.11.11075	hypothetical protein	Tb927.11.11075	not_found_in_Briggs et al	n/a	Tb927.11.11075	not_found_in_Qiu et al	n/a	Tb927.11.11075	not_found_in_Siegel et al	n/a	Tb927.11.11075	not_found_in_Quieroz et al	n/a
Tb927.8.6940	hypothetical protein, conserved	Tb927.8.6940	not_found_in_Briggs et al	n/a	Tb927.8.6940	not_found_in_Qiu et al	n/a	Tb927.8.6940	not_found_in_Siegel et al	n/a	Tb927.8.6940	not_found_in_Quieroz et al	n/a
Tb927.10.8300	U1A small nuclear ribonucleoprotein (RBP14A)	Tb927.10.8300	not_found_in_Briggs et al	n/a	Tb927.10.8300	not_found_in_Qiu et al	n/a	Tb927.10.8300	not_found_in_Siegel et al	n/a	Tb927.10.8300	not_found_in_Quieroz et al	n/a
Tb927.9.730	hypothetical protein, conserved	Tb927.9.730	not_found_in_Briggs et al	n/a	Tb927.9.730	not_found_in_Qiu et al	n/a	Tb927.9.730	not_found_in_Siegel et al	n/a	Tb927.9.730	not_found_in_Quieroz et al	n/a
Tb927.10.6440	phosphomannomutase, putative	Tb927.10.6440	not_found_in_Briggs et al	n/a	Tb927.10.6440	not_found_in_Qiu et al	n/a	Tb927.10.6440	not_found_in_Siegel et al	n/a	Tb927.10.6440	not_found_in_Quieroz et al	n/a
Tb927.10.1680	histone deacetylase 1,histone deacetylase-like 1 protein (DAC1)	Tb927.10.1680	not_found_in_Briggs et al	n/a	Tb927.10.1680	not_found_in_Qiu et al	n/a	Tb927.10.1680	not_found_in_Siegel et al	n/a	Tb927.10.1680	not_found_in_Quieroz et al	n/a
Tb927.6.1300	hypothetical protein	Tb927.6.1300	not_found_in_Briggs et al	n/a	Tb927.6.1300	not_found_in_Qiu et al	n/a	Tb927.6.1300	not_found_in_Siegel et al	n/a	Tb927.6.1300	not_found_in_Quieroz et al	n/a
Tb927.7.3890	hypothetical protein, conserved	Tb927.7.3890	not_found_in_Briggs et al	n/a	Tb927.7.3890	not_found_in_Qiu et al	n/a	Tb927.7.3890	not_found_in_Siegel et al	n/a	Tb927.7.3890	not_found_in_Quieroz et al	n/a
Tb927.11.13785	hypothetical protein	Tb927.11.13785	not_found_in_Briggs et al	n/a	Tb927.11.13785	not_found_in_Qiu et al	n/a	Tb927.11.13785	not_found_in_Siegel et al	n/a	Tb927.11.13785	not_found_in_Quieroz et al	n/a
Tb927.9.7810	hypothetical protein, conserved	Tb927.9.7810	not_found_in_Briggs et al	n/a	Tb927.9.7810	not_found_in_Qiu et al	n/a	Tb927.9.7810	not_found_in_Siegel et al	n/a	Tb927.9.7810	not_found_in_Quieroz et al	n/a
Tb927.8.2910	mannosyl-oligosaccharide 1,2-alpha-mannosidase IB, putative	Tb927.8.2910	not_found_in_Briggs et al	n/a	Tb927.8.2910	not_found_in_Qiu et al	n/a	Tb927.8.2910	not_found_in_Siegel et al	n/a	Tb927.8.2910	not_found_in_Quieroz et al	n/a
Tb927.11.13780	profilin	Tb927.11.13780	not_found_in_Briggs et al	n/a	Tb927.11.13780	not_found_in_Qiu et al	n/a	Tb927.11.13780	not_found_in_Siegel et al	n/a	Tb927.11.13780	not_found_in_Quieroz et al	n/a
Tb927.10.4960	hypothetical protein	Tb927.10.4960	not_found_in_Briggs et al	n/a	Tb927.10.4960	not_found_in_Qiu et al	n/a	Tb927.10.4960	not_found_in_Siegel et al	n/a	Tb927.10.4960	not_found_in_Quieroz et al	n/a
Tb927.6.430	receptor-type adenylate cyclase GRESAG 4, putative	Tb927.6.430	not_found_in_Briggs et al	n/a	Tb927.6.430	not_found_in_Qiu et al	n/a	Tb927.6.430	not_found_in_Siegel et al	n/a	Tb927.6.430	not_found_in_Quieroz et al	n/a
Tb927.7.6550	hypothetical protein, conserved	Tb927.7.6550	not_found_in_Briggs et al	n/a	Tb927.7.6550	not_found_in_Qiu et al	n/a	Tb927.7.6550	not_found_in_Siegel et al	n/a	Tb927.7.6550	not_found_in_Quieroz et al	n/a
Tb927.2.940	Protein of unknown function (DUF1181), putative	Tb927.2.940	not_found_in_Briggs et al	n/a	Tb927.2.940	not_found_in_Qiu et al	n/a	Tb927.2.940	not_found_in_Siegel et al	n/a	Tb927.2.940	not_found_in_Quieroz et al	n/a
Tb927.7.6855	hypothetical protein	Tb927.7.6855	not_found_in_Briggs et al	n/a	Tb927.7.6855	not_found_in_Qiu et al	n/a	Tb927.7.6855	not_found_in_Siegel et al	n/a	Tb927.7.6855	not_found_in_Quieroz et al	n/a
Tb927.4.4640	hypothetical protein, conserved	Tb927.4.4640	not_found_in_Briggs et al	n/a	Tb927.4.4640	not_found_in_Qiu et al	n/a	Tb927.4.4640	not_found_in_Siegel et al	n/a	Tb927.4.4640	not_found_in_Quieroz et al	n/a
Tb927.11.11430	cullin 1, putative	Tb927.11.11430	not_found_in_Briggs et al	n/a	Tb927.11.11430	not_found_in_Qiu et al	n/a	Tb927.11.11430	not_found_in_Siegel et al	n/a	Tb927.11.11430	not_found_in_Quieroz et al	n/a
Tb927.11.13150	hypothetical protein, conserved	Tb927.11.13150	not_found_in_Briggs et al	n/a	Tb927.11.13150	not_found_in_Qiu et al	n/a	Tb927.11.13150	not_found_in_Siegel et al	n/a	Tb927.11.13150	not_found_in_Quieroz et al	n/a
Tb927.9.6880	cAMP-specific phosphodiesterase, putative	Tb927.9.6880	not_found_in_Briggs et al	n/a	Tb927.9.6880	not_found_in_Qiu et al	n/a	Tb927.9.6880	not_found_in_Siegel et al	n/a	Tb927.9.6880	not_found_in_Quieroz et al	n/a
Tb927.10.7490	cullin, putative	Tb927.10.7490	not_found_in_Briggs et al	n/a	Tb927.10.7490	not_found_in_Qiu et al	n/a	Tb927.10.7490	not_found_in_Siegel et al	n/a	Tb927.10.7490	not_found_in_Quieroz et al	n/a
Tb927.11.7940	calmodulin, putative	Tb927.11.7940	not_found_in_Briggs et al	n/a	Tb927.11.7940	not_found_in_Qiu et al	n/a	Tb927.11.7940	not_found_in_Siegel et al	n/a	Tb927.11.7940	not_found_in_Quieroz et al	n/a
Tb927.6.1270	hypothetical protein, conserved	Tb927.6.1270	not_found_in_Briggs et al	n/a	Tb927.6.1270	not_found_in_Qiu et al	n/a	Tb927.6.1270	not_found_in_Siegel et al	n/a	Tb927.6.1270	not_found_in_Quieroz et al	n/a
Tb927.9.14570	leucine-rich repeat protein (LRRP), putative	Tb927.9.14570	not_found_in_Briggs et al	n/a	Tb927.9.14570	not_found_in_Qiu et al	n/a	Tb927.9.14570	not_found_in_Siegel et al	n/a	Tb927.9.14570	not_found_in_Quieroz et al	n/a
Tb927.2.370	retrotransposon hot spot protein 1 (RHS1), putative	Tb927.2.370	not_found_in_Briggs et al	n/a	Tb927.2.370	not_found_in_Qiu et al	n/a	Tb927.2.370	not_found_in_Siegel et al	n/a	Tb927.2.370	not_found_in_Quieroz et al	n/a
Tb927.4.160	leucine-rich repeat protein (LRRP, pseudogene), putative,leucine-rich repeat protein 1 (LRRP1), frameshift	Tb927.4.160	not_found_in_Briggs et al	n/a	Tb927.4.160	not_found_in_Qiu et al	n/a	Tb927.4.160	not_found_in_Siegel et al	n/a	Tb927.4.160	not_found_in_Quieroz et al	n/a
Tb927.11.1500	leucine-rich repeat protein (LRRP), putative, (fragment)	Tb927.11.1500	not_found_in_Briggs et al	n/a	Tb927.11.1500	not_found_in_Qiu et al	n/a	Tb927.11.1500	not_found_in_Siegel et al	n/a	Tb927.11.1500	not_found_in_Quieroz et al	n/a
Tb927.11.8010	DNA repair protein, putative	Tb927.11.8010	not_found_in_Briggs et al	n/a	Tb927.11.8010	not_found_in_Qiu et al	n/a	Tb927.11.8010	not_found_in_Siegel et al	n/a	Tb927.11.8010	not_found_in_Quieroz et al	n/a
Tb927.10.12570	hypothetical protein	Tb927.10.12570	not_found_in_Briggs et al	n/a	Tb927.10.12570	not_found_in_Qiu et al	n/a	Tb927.10.12570	not_found_in_Siegel et al	n/a	Tb927.10.12570	not_found_in_Quieroz et al	n/a
Tb927.10.16430	variant surface glycoprotein (VSG, pseudogene), putative	Tb927.10.16430	not_found_in_Briggs et al	n/a	Tb927.10.16430	not_found_in_Qiu et al	n/a	Tb927.10.16430	not_found_in_Siegel et al	n/a	Tb927.10.16430	not_found_in_Quieroz et al	n/a
Tb927.6.320	receptor-type adenylate cyclase GRESAG 4, pseudogene, putative,receptor-type adenylate cyclase GRESAG 4, degenerate	Tb927.6.320	not_found_in_Briggs et al	n/a	Tb927.6.320	not_found_in_Qiu et al	n/a	Tb927.6.320	not_found_in_Siegel et al	n/a	Tb927.6.320	not_found_in_Quieroz et al	n/a
Tb927.1.1980	Protein transport protein yif1, putative	Tb927.1.1980	not_found_in_Briggs et al	n/a	Tb927.1.1980	not_found_in_Qiu et al	n/a	Tb927.1.1980	not_found_in_Siegel et al	n/a	Tb927.1.1980	not_found_in_Quieroz et al	n/a
Tb927.10.1700	hypothetical protein, conserved	Tb927.10.1700	not_found_in_Briggs et al	n/a	Tb927.10.1700	not_found_in_Qiu et al	n/a	Tb927.10.1700	not_found_in_Siegel et al	n/a	Tb927.10.1700	not_found_in_Quieroz et al	n/a
Tb927.10.1810	hypothetical protein, conserved	Tb927.10.1810	not_found_in_Briggs et al	n/a	Tb927.10.1810	not_found_in_Qiu et al	n/a	Tb927.10.1810	not_found_in_Siegel et al	n/a	Tb927.10.1810	not_found_in_Quieroz et al	n/a
Tb927.10.10820	hypothetical protein, conserved	Tb927.10.10820	not_found_in_Briggs et al	n/a	Tb927.10.10820	not_found_in_Qiu et al	n/a	Tb927.10.10820	not_found_in_Siegel et al	n/a	Tb927.10.10820	not_found_in_Quieroz et al	n/a
Tb927.3.4380	Tob55, putative	Tb927.3.4380	not_found_in_Briggs et al	n/a	Tb927.3.4380	not_found_in_Qiu et al	n/a	Tb927.3.4380	not_found_in_Siegel et al	n/a	Tb927.3.4380	not_found_in_Quieroz et al	n/a
Tb927.10.16020	hypothetical protein, conserved	Tb927.10.16020	not_found_in_Briggs et al	n/a	Tb927.10.16020	not_found_in_Qiu et al	n/a	Tb927.10.16020	not_found_in_Siegel et al	n/a	Tb927.10.16020	not_found_in_Quieroz et al	n/a
Tb927.11.7970	hypothetical protein, conserved	Tb927.11.7970	not_found_in_Briggs et al	n/a	Tb927.11.7970	not_found_in_Qiu et al	n/a	Tb927.11.7970	not_found_in_Siegel et al	n/a	Tb927.11.7970	not_found_in_Quieroz et al	n/a
Tb927.6.2180	hypothetical protein, conserved	Tb927.6.2180	not_found_in_Briggs et al	n/a	Tb927.6.2180	not_found_in_Qiu et al	n/a	Tb927.6.2180	not_found_in_Siegel et al	n/a	Tb927.6.2180	not_found_in_Quieroz et al	n/a
Tb927.11.16170	hypothetical protein, conserved	Tb927.11.16170	not_found_in_Briggs et al	n/a	Tb927.11.16170	not_found_in_Qiu et al	n/a	Tb927.11.16170	not_found_in_Siegel et al	n/a	Tb927.11.16170	not_found_in_Quieroz et al	n/a
Tb927.9.8820	hypothetical protein, conserved	Tb927.9.8820	not_found_in_Briggs et al	n/a	Tb927.9.8820	not_found_in_Qiu et al	n/a	Tb927.9.8820	not_found_in_Siegel et al	n/a	Tb927.9.8820	not_found_in_Quieroz et al	n/a
Tb927.8.2690	hypothetical protein, conserved	Tb927.8.2690	not_found_in_Briggs et al	n/a	Tb927.8.2690	not_found_in_Qiu et al	n/a	Tb927.8.2690	not_found_in_Siegel et al	n/a	Tb927.8.2690	not_found_in_Quieroz et al	n/a
Tb927.7.3470	p22 protein precursor, putative	Tb927.7.3470	not_found_in_Briggs et al	n/a	Tb927.7.3470	not_found_in_Qiu et al	n/a	Tb927.7.3470	not_found_in_Siegel et al	n/a	Tb927.7.3470	not_found_in_Quieroz et al	n/a
Tb927.7.930	zinc finger CCCH domain containing protein 17 (ZC3H17)	Tb927.7.930	not_found_in_Briggs et al	n/a	Tb927.7.930	not_found_in_Qiu et al	n/a	Tb927.7.930	not_found_in_Siegel et al	n/a	Tb927.7.930	not_found_in_Quieroz et al	n/a
Tb927.9.8910	hypothetical protein, unlikely	Tb927.9.8910	not_found_in_Briggs et al	n/a	Tb927.9.8910	not_found_in_Qiu et al	n/a	Tb927.9.8910	not_found_in_Siegel et al	n/a	Tb927.9.8910	not_found_in_Quieroz et al	n/a
Tb927.10.14060	hypothetical protein	Tb927.10.14060	not_found_in_Briggs et al	n/a	Tb927.10.14060	not_found_in_Qiu et al	n/a	Tb927.10.14060	not_found_in_Siegel et al	n/a	Tb927.10.14060	not_found_in_Quieroz et al	n/a
Tb927.1.2060	expression site-associated gene (ESAG, pseudogene), putative,expression site-associated gene 11 (ESAG11), fragment	Tb927.1.2060	not_found_in_Briggs et al	n/a	Tb927.1.2060	not_found_in_Qiu et al	n/a	Tb927.1.2060	not_found_in_Siegel et al	n/a	Tb927.1.2060	not_found_in_Quieroz et al	n/a
Tb927.10.120	hypothetical protein	Tb927.10.120	not_found_in_Briggs et al	n/a	Tb927.10.120	not_found_in_Qiu et al	n/a	Tb927.10.120	not_found_in_Siegel et al	n/a	Tb927.10.120	not_found_in_Quieroz et al	n/a
Tb927.4.5390	serine/threonine-protein kinase NrkA,nek1/NIMA-related kinase A (NrkA)	Tb927.4.5390	not_found_in_Briggs et al	n/a	Tb927.4.5390	not_found_in_Qiu et al	n/a	Tb927.4.5390	not_found_in_Siegel et al	n/a	Tb927.4.5390	not_found_in_Quieroz et al	n/a
Tb927.9.680	expression site-associated gene (ESAG, pseudogene), putative,expression site-associated gene 9 (ESAG9), pseudogene	Tb927.9.680	not_found_in_Briggs et al	n/a	Tb927.9.680	not_found_in_Qiu et al	n/a	Tb927.9.680	not_found_in_Siegel et al	n/a	Tb927.9.680	not_found_in_Quieroz et al	n/a
Tb927.8.3500	hypothetical protein, conserved	Tb927.8.3500	not_found_in_Briggs et al	n/a	Tb927.8.3500	not_found_in_Qiu et al	n/a	Tb927.8.3500	not_found_in_Siegel et al	n/a	Tb927.8.3500	not_found_in_Quieroz et al	n/a
Tb927.9.11280	unspecified product	Tb927.9.11280	not_found_in_Briggs et al	n/a	Tb927.9.11280	not_found_in_Qiu et al	n/a	Tb927.9.11280	not_found_in_Siegel et al	n/a	Tb927.9.11280	not_found_in_Quieroz et al	n/a
Tb927.10.1220	hypothetical protein	Tb927.10.1220	not_found_in_Briggs et al	n/a	Tb927.10.1220	not_found_in_Qiu et al	n/a	Tb927.10.1220	not_found_in_Siegel et al	n/a	Tb927.10.1220	not_found_in_Quieroz et al	n/a
Tb927.5.960	hypothetical protein, conserved	Tb927.5.960	not_found_in_Briggs et al	n/a	Tb927.5.960	not_found_in_Qiu et al	n/a	Tb927.5.960	not_found_in_Siegel et al	n/a	Tb927.5.960	not_found_in_Quieroz et al	n/a
Tb927.8.6970	3-methylcrotonyl-CoA carboxylase alpha subunit, putative	Tb927.8.6970	not_found_in_Briggs et al	n/a	Tb927.8.6970	not_found_in_Qiu et al	n/a	Tb927.8.6970	not_found_in_Siegel et al	n/a	Tb927.8.6970	not_found_in_Quieroz et al	n/a
Tb927.11.11975	microtubule-associated protein CAP15	Tb927.11.11975	not_found_in_Briggs et al	n/a	Tb927.11.11975	not_found_in_Qiu et al	n/a	Tb927.11.11975	not_found_in_Siegel et al	n/a	Tb927.11.11975	not_found_in_Quieroz et al	n/a
Tb927.11.11970	hypothetical protein	Tb927.11.11970	not_found_in_Briggs et al	n/a	Tb927.11.11970	not_found_in_Qiu et al	n/a	Tb927.11.11970	not_found_in_Siegel et al	n/a	Tb927.11.11970	not_found_in_Quieroz et al	n/a
Tb927.6.4550	hypothetical protein, conserved	Tb927.6.4550	not_found_in_Briggs et al	n/a	Tb927.6.4550	not_found_in_Qiu et al	n/a	Tb927.6.4550	not_found_in_Siegel et al	n/a	Tb927.6.4550	not_found_in_Quieroz et al	n/a
Tb927.5.4550	receptor-type adenylate cyclase GRESAG 4, putative,adenylyl cyclase, putative,ATP pyrophosphate-lyase, putative	Tb927.5.4550	not_found_in_Briggs et al	n/a	Tb927.5.4550	not_found_in_Qiu et al	n/a	Tb927.5.4550	not_found_in_Siegel et al	n/a	Tb927.5.4550	not_found_in_Quieroz et al	n/a
Tb927.6.740	ATP-dependent DEAH-box RNA helicase, putative	Tb927.6.740	not_found_in_Briggs et al	n/a	Tb927.6.740	not_found_in_Qiu et al	n/a	Tb927.6.740	not_found_in_Siegel et al	n/a	Tb927.6.740	not_found_in_Quieroz et al	n/a
Tb927.11.17860	hypothetical protein, conserved	Tb927.11.17860	not_found_in_Briggs et al	n/a	Tb927.11.17860	not_found_in_Qiu et al	n/a	Tb927.11.17860	not_found_in_Siegel et al	n/a	Tb927.11.17860	not_found_in_Quieroz et al	n/a
Tb927.11.1970	hypothetical protein, conserved	Tb927.11.1970	not_found_in_Briggs et al	n/a	Tb927.11.1970	not_found_in_Qiu et al	n/a	Tb927.11.1970	not_found_in_Siegel et al	n/a	Tb927.11.1970	not_found_in_Quieroz et al	n/a
Tb927.2.380	retrotransposon hot spot protein 2 (RHS2), putative	Tb927.2.380	not_found_in_Briggs et al	n/a	Tb927.2.380	not_found_in_Qiu et al	n/a	Tb927.2.380	not_found_in_Siegel et al	n/a	Tb927.2.380	not_found_in_Quieroz et al	n/a
Tb927.1.910	hypothetical protein, unlikely	Tb927.1.910	not_found_in_Briggs et al	n/a	Tb927.1.910	not_found_in_Qiu et al	n/a	Tb927.1.910	not_found_in_Siegel et al	n/a	Tb927.1.910	not_found_in_Quieroz et al	n/a
Tb927.9.11130	unc-50 related protein homolog	Tb927.9.11130	not_found_in_Briggs et al	n/a	Tb927.9.11130	not_found_in_Qiu et al	n/a	Tb927.9.11130	not_found_in_Siegel et al	n/a	Tb927.9.11130	not_found_in_Quieroz et al	n/a
Tb927.7.940	protein kinase C substrate protein, heavy chain, putative,glucosidase II beta subunit, putative	Tb927.7.940	not_found_in_Briggs et al	n/a	Tb927.7.940	not_found_in_Qiu et al	n/a	Tb927.7.940	not_found_in_Siegel et al	n/a	Tb927.7.940	not_found_in_Quieroz et al	n/a
Tb927.10.10780	hypothetical protein, conserved	Tb927.10.10780	not_found_in_Briggs et al	n/a	Tb927.10.10780	not_found_in_Qiu et al	n/a	Tb927.10.10780	not_found_in_Siegel et al	n/a	Tb927.10.10780	not_found_in_Quieroz et al	n/a
Tb927.11.6720	mRNA cap guanine-N7 methyltransferase, putative	Tb927.11.6720	not_found_in_Briggs et al	n/a	Tb927.11.6720	not_found_in_Qiu et al	n/a	Tb927.11.6720	not_found_in_Siegel et al	n/a	Tb927.11.6720	not_found_in_Quieroz et al	n/a
Tb927.10.5000	hypothetical protein, conserved	Tb927.10.5000	not_found_in_Briggs et al	n/a	Tb927.10.5000	not_found_in_Qiu et al	n/a	Tb927.10.5000	not_found_in_Siegel et al	n/a	Tb927.10.5000	not_found_in_Quieroz et al	n/a
Tb927.8.2890	hypothetical protein, conserved	Tb927.8.2890	not_found_in_Briggs et al	n/a	Tb927.8.2890	not_found_in_Qiu et al	n/a	Tb927.8.2890	not_found_in_Siegel et al	n/a	Tb927.8.2890	not_found_in_Quieroz et al	n/a
Tb927.8.2895	hypothetical protein	Tb927.8.2895	not_found_in_Briggs et al	n/a	Tb927.8.2895	not_found_in_Qiu et al	n/a	Tb927.8.2895	not_found_in_Siegel et al	n/a	Tb927.8.2895	not_found_in_Quieroz et al	n/a
Tb927.10.16420	variant surface glycoprotein, fragment	Tb927.10.16420	not_found_in_Briggs et al	n/a	Tb927.10.16420	not_found_in_Qiu et al	n/a	Tb927.10.16420	not_found_in_Siegel et al	n/a	Tb927.10.16420	not_found_in_Quieroz et al	n/a
Tb927.5.2180	hypothetical protein, conserved	Tb927.5.2180	not_found_in_Briggs et al	n/a	Tb927.5.2180	not_found_in_Qiu et al	n/a	Tb927.5.2180	not_found_in_Siegel et al	n/a	Tb927.5.2180	not_found_in_Quieroz et al	n/a
Tb927.10.3080	methionine biosynthetic protein, putative	Tb927.10.3080	not_found_in_Briggs et al	n/a	Tb927.10.3080	not_found_in_Qiu et al	n/a	Tb927.10.3080	not_found_in_Siegel et al	n/a	Tb927.10.3080	not_found_in_Quieroz et al	n/a
Tb927.8.5930	hypothetical protein	Tb927.8.5930	not_found_in_Briggs et al	n/a	Tb927.8.5930	not_found_in_Qiu et al	n/a	Tb927.8.5930	not_found_in_Siegel et al	n/a	Tb927.8.5930	not_found_in_Quieroz et al	n/a
Tb927.11.16160	ATP binding protein-like protein	Tb927.11.16160	not_found_in_Briggs et al	n/a	Tb927.11.16160	not_found_in_Qiu et al	n/a	Tb927.11.16160	not_found_in_Siegel et al	n/a	Tb927.11.16160	not_found_in_Quieroz et al	n/a
Tb927.10.16050	hypothetical protein, conserved	Tb927.10.16050	not_found_in_Briggs et al	n/a	Tb927.10.16050	not_found_in_Qiu et al	n/a	Tb927.10.16050	not_found_in_Siegel et al	n/a	Tb927.10.16050	not_found_in_Quieroz et al	n/a
Tb927.5.1600	hypothetical protein, conserved	Tb927.5.1600	not_found_in_Briggs et al	n/a	Tb927.5.1600	not_found_in_Qiu et al	n/a	Tb927.5.1600	not_found_in_Siegel et al	n/a	Tb927.5.1600	not_found_in_Quieroz et al	n/a
Tb927.5.140	hypothetical protein, conserved	Tb927.5.140	not_found_in_Briggs et al	n/a	Tb927.5.140	not_found_in_Qiu et al	n/a	Tb927.5.140	not_found_in_Siegel et al	n/a	Tb927.5.140	not_found_in_Quieroz et al	n/a
Tb927.7.7540	leucine-rich repeat protein (LRRP, pseudogene), putative,leucine-rich repeat protein 1 (LRRP1), degenerate	Tb927.7.7540	not_found_in_Briggs et al	n/a	Tb927.7.7540	not_found_in_Qiu et al	n/a	Tb927.7.7540	not_found_in_Siegel et al	n/a	Tb927.7.7540	not_found_in_Quieroz et al	n/a
Tb927.11.6690	protein kinase, putative	Tb927.11.6690	not_found_in_Briggs et al	n/a	Tb927.11.6690	not_found_in_Qiu et al	n/a	Tb927.11.6690	not_found_in_Siegel et al	n/a	Tb927.11.6690	not_found_in_Quieroz et al	n/a
Tb927.9.11250	predicted WD40 repeat protein	Tb927.9.11250	not_found_in_Briggs et al	n/a	Tb927.9.11250	not_found_in_Qiu et al	n/a	Tb927.9.11250	not_found_in_Siegel et al	n/a	Tb927.9.11250	not_found_in_Quieroz et al	n/a
Tb927.4.2070	antigenic protein, putative	Tb927.4.2070	not_found_in_Briggs et al	n/a	Tb927.4.2070	not_found_in_Qiu et al	n/a	Tb927.4.2070	not_found_in_Siegel et al	n/a	Tb927.4.2070	not_found_in_Quieroz et al	n/a
Tb927.9.4880	hypothetical protein, unlikely	Tb927.9.4880	not_found_in_Briggs et al	n/a	Tb927.9.4880	not_found_in_Qiu et al	n/a	Tb927.9.4880	not_found_in_Siegel et al	n/a	Tb927.9.4880	not_found_in_Quieroz et al	n/a
Tb927.3.1050	transposase of Tn10	Tb927.3.1050	not_found_in_Briggs et al	n/a	Tb927.3.1050	not_found_in_Qiu et al	n/a	Tb927.3.1050	not_found_in_Siegel et al	n/a	Tb927.3.1050	not_found_in_Quieroz et al	n/a
Tb927.10.10880	ATP-binding cassette sub-family F member 1, putative,ATPase, putative (ABCF1)	Tb927.10.10880	not_found_in_Briggs et al	n/a	Tb927.10.10880	not_found_in_Qiu et al	n/a	Tb927.10.10880	not_found_in_Siegel et al	n/a	Tb927.10.10880	not_found_in_Quieroz et al	n/a
Tb927.4.1170	ankyrin, putative	Tb927.4.1170	not_found_in_Briggs et al	n/a	Tb927.4.1170	not_found_in_Qiu et al	n/a	Tb927.4.1170	not_found_in_Siegel et al	n/a	Tb927.4.1170	not_found_in_Quieroz et al	n/a
Tb927.9.1940	hypothetical protein, conserved	Tb927.9.1940	not_found_in_Briggs et al	n/a	Tb927.9.1940	not_found_in_Qiu et al	n/a	Tb927.9.1940	not_found_in_Siegel et al	n/a	Tb927.9.1940	not_found_in_Quieroz et al	n/a
Tb927.9.11140	hypothetical protein, conserved	Tb927.9.11140	not_found_in_Briggs et al	n/a	Tb927.9.11140	not_found_in_Qiu et al	n/a	Tb927.9.11140	not_found_in_Siegel et al	n/a	Tb927.9.11140	not_found_in_Quieroz et al	n/a
Tb927.8.2670	hypothetical protein, conserved	Tb927.8.2670	not_found_in_Briggs et al	n/a	Tb927.8.2670	not_found_in_Qiu et al	n/a	Tb927.8.2670	not_found_in_Siegel et al	n/a	Tb927.8.2670	not_found_in_Quieroz et al	n/a
Tb927.11.9870	hypothetical protein, conserved	Tb927.11.9870	not_found_in_Briggs et al	n/a	Tb927.11.9870	not_found_in_Qiu et al	n/a	Tb927.11.9870	not_found_in_Siegel et al	n/a	Tb927.11.9870	not_found_in_Quieroz et al	n/a
Tb927.5.3510	structural maintenance of chromosome 3 , putative (SMC3)	Tb927.5.3510	not_found_in_Briggs et al	n/a	Tb927.5.3510	not_found_in_Qiu et al	n/a	Tb927.5.3510	not_found_in_Siegel et al	n/a	Tb927.5.3510	not_found_in_Quieroz et al	n/a
Tb927.5.285b	receptor-type adenylate cyclase, putative,expression site associated gene (ESAG) 4 protein, putative	Tb927.5.285b	not_found_in_Briggs et al	n/a	Tb927.5.285b	not_found_in_Qiu et al	n/a	Tb927.5.285b	not_found_in_Siegel et al	n/a	Tb927.5.285b	not_found_in_Quieroz et al	n/a
Tb927.4.2090	hypothetical protein	Tb927.4.2090	not_found_in_Briggs et al	n/a	Tb927.4.2090	not_found_in_Qiu et al	n/a	Tb927.4.2090	not_found_in_Siegel et al	n/a	Tb927.4.2090	not_found_in_Quieroz et al	n/a
Tb927.10.8295	hypothetical protein, conserved	Tb927.10.8295	not_found_in_Briggs et al	n/a	Tb927.10.8295	not_found_in_Qiu et al	n/a	Tb927.10.8295	not_found_in_Siegel et al	n/a	Tb927.10.8295	not_found_in_Quieroz et al	n/a
Tb927.11.12020	hypothetical protein, conserved	Tb927.11.12020	not_found_in_Briggs et al	n/a	Tb927.11.12020	not_found_in_Qiu et al	n/a	Tb927.11.12020	not_found_in_Siegel et al	n/a	Tb927.11.12020	not_found_in_Quieroz et al	n/a
Tb927.5.280	retrotransposon hot spot protein (RHS, pseudogene), putative,retrotransposon hot spot protein 3 (RHS3), interrupted, degenerate	Tb927.5.280	not_found_in_Briggs et al	n/a	Tb927.5.280	not_found_in_Qiu et al	n/a	Tb927.5.280	not_found_in_Siegel et al	n/a	Tb927.5.280	not_found_in_Quieroz et al	n/a
Tb927.8.3470	hypothetical protein, conserved	Tb927.8.3470	not_found_in_Briggs et al	n/a	Tb927.8.3470	not_found_in_Qiu et al	n/a	Tb927.8.3470	not_found_in_Siegel et al	n/a	Tb927.8.3470	not_found_in_Quieroz et al	n/a
Tb927.5.3530	hypothetical protein, conserved	Tb927.5.3530	not_found_in_Briggs et al	n/a	Tb927.5.3530	not_found_in_Qiu et al	n/a	Tb927.5.3530	not_found_in_Siegel et al	n/a	Tb927.5.3530	not_found_in_Quieroz et al	n/a
Tb927.6.1290	hypothetical protein, conserved	Tb927.6.1290	not_found_in_Briggs et al	n/a	Tb927.6.1290	not_found_in_Qiu et al	n/a	Tb927.6.1290	not_found_in_Siegel et al	n/a	Tb927.6.1290	not_found_in_Quieroz et al	n/a
Tb927.11.13770	hypothetical protein, conserved	Tb927.11.13770	not_found_in_Briggs et al	n/a	Tb927.11.13770	not_found_in_Qiu et al	n/a	Tb927.11.13770	not_found_in_Siegel et al	n/a	Tb927.11.13770	not_found_in_Quieroz et al	n/a
Tb927.11.9830	hypothetical protein, conserved	Tb927.11.9830	not_found_in_Briggs et al	n/a	Tb927.11.9830	not_found_in_Qiu et al	n/a	Tb927.11.9830	not_found_in_Siegel et al	n/a	Tb927.11.9830	not_found_in_Quieroz et al	n/a
Tb927.4.5410	variant surface glycoprotein (VSG, atypical), putative	Tb927.4.5410	not_found_in_Briggs et al	n/a	Tb927.4.5410	not_found_in_Qiu et al	n/a	Tb927.4.5410	not_found_in_Siegel et al	n/a	Tb927.4.5410	not_found_in_Quieroz et al	n/a
Tb927.8.7300	variant surface glycoprotein (VSG)-related, putative	Tb927.8.7300	not_found_in_Briggs et al	n/a	Tb927.8.7300	not_found_in_Qiu et al	n/a	Tb927.8.7300	not_found_in_Siegel et al	n/a	Tb927.8.7300	not_found_in_Quieroz et al	n/a
Tb927.10.4930	protein phosphatase 2C, putative	Tb927.10.4930	not_found_in_Briggs et al	n/a	Tb927.10.4930	not_found_in_Qiu et al	n/a	Tb927.10.4930	not_found_in_Siegel et al	n/a	Tb927.10.4930	not_found_in_Quieroz et al	n/a
Tb927.6.400	peptidase M20/M25/M40, putative	Tb927.6.400	not_found_in_Briggs et al	n/a	Tb927.6.400	not_found_in_Qiu et al	n/a	Tb927.6.400	not_found_in_Siegel et al	n/a	Tb927.6.400	not_found_in_Quieroz et al	n/a
Tb927.3.3400	kinesin, putative	Tb927.3.3400	not_found_in_Briggs et al	n/a	Tb927.3.3400	not_found_in_Qiu et al	n/a	Tb927.3.3400	not_found_in_Siegel et al	n/a	Tb927.3.3400	not_found_in_Quieroz et al	n/a
Tb927.10.7620	mitochondrial ATP-dependent zinc metallopeptidase, putative,metallo-peptidase, Clan MA(E) Family M41	Tb927.10.7620	not_found_in_Briggs et al	n/a	Tb927.10.7620	not_found_in_Qiu et al	n/a	Tb927.10.7620	not_found_in_Siegel et al	n/a	Tb927.10.7620	not_found_in_Quieroz et al	n/a
Tb927.11.8030	hypothetical protein, conserved	Tb927.11.8030	not_found_in_Briggs et al	n/a	Tb927.11.8030	not_found_in_Qiu et al	n/a	Tb927.11.8030	not_found_in_Siegel et al	n/a	Tb927.11.8030	not_found_in_Quieroz et al	n/a
Tb927.2.5130	hypothetical protein, conserved	Tb927.2.5130	not_found_in_Briggs et al	n/a	Tb927.2.5130	not_found_in_Qiu et al	n/a	Tb927.2.5130	not_found_in_Siegel et al	n/a	Tb927.2.5130	not_found_in_Quieroz et al	n/a
Tb927.10.1650	hypothetical protein, conserved	Tb927.10.1650	not_found_in_Briggs et al	n/a	Tb927.10.1650	not_found_in_Qiu et al	n/a	Tb927.10.1650	not_found_in_Siegel et al	n/a	Tb927.10.1650	not_found_in_Quieroz et al	n/a
Tb927.1.380	hypothetical protein, conserved	Tb927.1.380	not_found_in_Briggs et al	n/a	Tb927.1.380	not_found_in_Qiu et al	n/a	Tb927.1.380	not_found_in_Siegel et al	n/a	Tb927.1.380	not_found_in_Quieroz et al	n/a
Tb927.7.3920	hypothetical protein, conserved	Tb927.7.3920	not_found_in_Briggs et al	n/a	Tb927.7.3920	not_found_in_Qiu et al	n/a	Tb927.7.3920	not_found_in_Siegel et al	n/a	Tb927.7.3920	not_found_in_Quieroz et al	n/a
Tb927.11.17015	hypothetical protein, conserved	Tb927.11.17015	not_found_in_Briggs et al	n/a	Tb927.11.17015	not_found_in_Qiu et al	n/a	Tb927.11.17015	not_found_in_Siegel et al	n/a	Tb927.11.17015	not_found_in_Quieroz et al	n/a
Tb927.7.1380	hypothetical protein, conserved	Tb927.7.1380	not_found_in_Briggs et al	n/a	Tb927.7.1380	not_found_in_Qiu et al	n/a	Tb927.7.1380	not_found_in_Siegel et al	n/a	Tb927.7.1380	not_found_in_Quieroz et al	n/a
Tb927.10.14020	hypothetical protein, conserved	Tb927.10.14020	not_found_in_Briggs et al	n/a	Tb927.10.14020	not_found_in_Qiu et al	n/a	Tb927.10.14020	not_found_in_Siegel et al	n/a	Tb927.10.14020	not_found_in_Quieroz et al	n/a
Tb927.4.150	hypothetical protein	Tb927.4.150	not_found_in_Briggs et al	n/a	Tb927.4.150	not_found_in_Qiu et al	n/a	Tb927.4.150	not_found_in_Siegel et al	n/a	Tb927.4.150	not_found_in_Quieroz et al	n/a
Tb927.11.1495	ubiquitin carboxyl-terminal hydrolase (cysteine peptidase, Clan CA, family C19), putative	Tb927.11.1495	not_found_in_Briggs et al	n/a	Tb927.11.1495	not_found_in_Qiu et al	n/a	Tb927.11.1495	not_found_in_Siegel et al	n/a	Tb927.11.1495	not_found_in_Quieroz et al	n/a
Tb927.11.1490	receptor-type adenylate cyclase GRESAG 4, putative (fragment)	Tb927.11.1490	not_found_in_Briggs et al	n/a	Tb927.11.1490	not_found_in_Qiu et al	n/a	Tb927.11.1490	not_found_in_Siegel et al	n/a	Tb927.11.1490	not_found_in_Quieroz et al	n/a
Tb927.7.4980	zinc finger protein family member, putative (ZC3H23)	Tb927.7.4980	not_found_in_Briggs et al	n/a	Tb927.7.4980	not_found_in_Qiu et al	n/a	Tb927.7.4980	not_found_in_Siegel et al	n/a	Tb927.7.4980	not_found_in_Quieroz et al	n/a
Tb927.10.9560	oxidoreductase, putative	Tb927.10.9560	not_found_in_Briggs et al	n/a	Tb927.10.9560	not_found_in_Qiu et al	n/a	Tb927.10.9560	not_found_in_Siegel et al	n/a	Tb927.10.9560	not_found_in_Quieroz et al	n/a
Tb927.10.12520	hypothetical protein, conserved	Tb927.10.12520	not_found_in_Briggs et al	n/a	Tb927.10.12520	not_found_in_Qiu et al	n/a	Tb927.10.12520	not_found_in_Siegel et al	n/a	Tb927.10.12520	not_found_in_Quieroz et al	n/a
Tb927.10.1670	hypothetical protein	Tb927.10.1670	not_found_in_Briggs et al	n/a	Tb927.10.1670	not_found_in_Qiu et al	n/a	Tb927.10.1670	not_found_in_Siegel et al	n/a	Tb927.10.1670	not_found_in_Quieroz et al	n/a
Tb927.10.1710	DNA polymerase eta, putative	Tb927.10.1710	not_found_in_Briggs et al	n/a	Tb927.10.1710	not_found_in_Qiu et al	n/a	Tb927.10.1710	not_found_in_Siegel et al	n/a	Tb927.10.1710	not_found_in_Quieroz et al	n/a
Tb927.7.7440	hypothetical protein, conserved	Tb927.7.7440	not_found_in_Briggs et al	n/a	Tb927.7.7440	not_found_in_Qiu et al	n/a	Tb927.7.7440	not_found_in_Siegel et al	n/a	Tb927.7.7440	not_found_in_Quieroz et al	n/a
Tb927.10.4980	ubiquitin-like protein DSK2, putative (DSK2)	Tb927.10.4980	not_found_in_Briggs et al	n/a	Tb927.10.4980	not_found_in_Qiu et al	n/a	Tb927.10.4980	not_found_in_Siegel et al	n/a	Tb927.10.4980	not_found_in_Quieroz et al	n/a
Tb927.10.13030	cysteine peptidase, Clan CA, family C2, putative,calpain-like cysteine peptidase, putative	Tb927.10.13030	not_found_in_Briggs et al	n/a	Tb927.10.13030	not_found_in_Qiu et al	n/a	Tb927.10.13030	not_found_in_Siegel et al	n/a	Tb927.10.13030	not_found_in_Quieroz et al	n/a
Tb927.5.4510	hypothetical protein, conserved	Tb927.5.4510	not_found_in_Briggs et al	n/a	Tb927.5.4510	not_found_in_Qiu et al	n/a	Tb927.5.4510	not_found_in_Siegel et al	n/a	Tb927.5.4510	not_found_in_Quieroz et al	n/a
Tb927.6.4610	hypothetical protein, conserved	Tb927.6.4610	not_found_in_Briggs et al	n/a	Tb927.6.4610	not_found_in_Qiu et al	n/a	Tb927.6.4610	not_found_in_Siegel et al	n/a	Tb927.6.4610	not_found_in_Quieroz et al	n/a
Tb927.10.16040	oxidoreductase-protein, putative	Tb927.10.16040	not_found_in_Briggs et al	n/a	Tb927.10.16040	not_found_in_Qiu et al	n/a	Tb927.10.16040	not_found_in_Siegel et al	n/a	Tb927.10.16040	not_found_in_Quieroz et al	n/a
Tb927.9.3760	poly(A) export protein, putative (TbGLE2)	Tb927.9.3760	not_found_in_Briggs et al	n/a	Tb927.9.3760	not_found_in_Qiu et al	n/a	Tb927.9.3760	not_found_in_Siegel et al	n/a	Tb927.9.3760	not_found_in_Quieroz et al	n/a
Tb927.10.1800	hypothetical protein, conserved	Tb927.10.1800	not_found_in_Briggs et al	n/a	Tb927.10.1800	not_found_in_Qiu et al	n/a	Tb927.10.1800	not_found_in_Siegel et al	n/a	Tb927.10.1800	not_found_in_Quieroz et al	n/a
Tb927.8.4755	hypothetical protein	Tb927.8.4755	not_found_in_Briggs et al	n/a	Tb927.8.4755	not_found_in_Qiu et al	n/a	Tb927.8.4755	not_found_in_Siegel et al	n/a	Tb927.8.4755	not_found_in_Quieroz et al	n/a
Tb927.8.4750	amino acid transporter (pseudogene), putative,amino acid transporter, truncated	Tb927.8.4750	not_found_in_Briggs et al	n/a	Tb927.8.4750	not_found_in_Qiu et al	n/a	Tb927.8.4750	not_found_in_Siegel et al	n/a	Tb927.8.4750	not_found_in_Quieroz et al	n/a
Tb927.8.5430	hypothetical protein, conserved	Tb927.8.5430	not_found_in_Briggs et al	n/a	Tb927.8.5430	not_found_in_Qiu et al	n/a	Tb927.8.5430	not_found_in_Siegel et al	n/a	Tb927.8.5430	not_found_in_Quieroz et al	n/a
Tb927.11.700	hypothetical protein, conserved	Tb927.11.700	not_found_in_Briggs et al	n/a	Tb927.11.700	not_found_in_Qiu et al	n/a	Tb927.11.700	not_found_in_Siegel et al	n/a	Tb927.11.700	not_found_in_Quieroz et al	n/a
Tb927.11.720	hypothetical protein, conserved	Tb927.11.720	not_found_in_Briggs et al	n/a	Tb927.11.720	not_found_in_Qiu et al	n/a	Tb927.11.720	not_found_in_Siegel et al	n/a	Tb927.11.720	not_found_in_Quieroz et al	n/a
Tb927.9.3290	hypothetical protein, conserved	Tb927.9.3290	not_found_in_Briggs et al	n/a	Tb927.9.3290	not_found_in_Qiu et al	n/a	Tb927.9.3290	not_found_in_Siegel et al	n/a	Tb927.9.3290	not_found_in_Quieroz et al	n/a
Tb927.8.7750	hypothetical protein, conserved	Tb927.8.7750	not_found_in_Briggs et al	n/a	Tb927.8.7750	not_found_in_Qiu et al	n/a	Tb927.8.7750	not_found_in_Siegel et al	n/a	Tb927.8.7750	not_found_in_Quieroz et al	n/a
Tb927.1.1010	E3 ubiquitin-protein ligase KCMF1, putative,ZZ-type zinc finger-containing protein	Tb927.1.1010	not_found_in_Briggs et al	n/a	Tb927.1.1010	not_found_in_Qiu et al	n/a	Tb927.1.1010	not_found_in_Siegel et al	n/a	Tb927.1.1010	not_found_in_Quieroz et al	n/a
Tb927.5.380	75 kDa invariant surface glycoprotein, putative (ISG75)	Tb927.5.380	not_found_in_Briggs et al	n/a	Tb927.5.380	not_found_in_Qiu et al	n/a	Tb927.5.380	not_found_in_Siegel et al	n/a	Tb927.5.380	not_found_in_Quieroz et al	n/a
Tb927.8.3490	hypothetical protein, conserved	Tb927.8.3490	not_found_in_Briggs et al	n/a	Tb927.8.3490	not_found_in_Qiu et al	n/a	Tb927.8.3490	not_found_in_Siegel et al	n/a	Tb927.8.3490	not_found_in_Quieroz et al	n/a
Tb927.8.5970	cullin, putative	Tb927.8.5970	not_found_in_Briggs et al	n/a	Tb927.8.5970	not_found_in_Qiu et al	n/a	Tb927.8.5970	not_found_in_Siegel et al	n/a	Tb927.8.5970	not_found_in_Quieroz et al	n/a
Tb927.10.16010	hypothetical protein	Tb927.10.16010	not_found_in_Briggs et al	n/a	Tb927.10.16010	not_found_in_Qiu et al	n/a	Tb927.10.16010	not_found_in_Siegel et al	n/a	Tb927.10.16010	not_found_in_Quieroz et al	n/a
Tb927.3.2280	vacuolar sorting protein 33 , putative	Tb927.3.2280	not_found_in_Briggs et al	n/a	Tb927.3.2280	not_found_in_Qiu et al	n/a	Tb927.3.2280	not_found_in_Siegel et al	n/a	Tb927.3.2280	not_found_in_Quieroz et al	n/a
Tb927.8.6920	hypothetical protein, conserved	Tb927.8.6920	not_found_in_Briggs et al	n/a	Tb927.8.6920	not_found_in_Qiu et al	n/a	Tb927.8.6920	not_found_in_Siegel et al	n/a	Tb927.8.6920	not_found_in_Quieroz et al	n/a
Tb927.10.170	pseudouridine synthase, Cbf5p	Tb927.10.170	not_found_in_Briggs et al	n/a	Tb927.10.170	not_found_in_Qiu et al	n/a	Tb927.10.170	not_found_in_Siegel et al	n/a	Tb927.10.170	not_found_in_Quieroz et al	n/a
Tb927.6.4600	pre-mRNA splicing factor ATP-dependent RNA helicase, putative,ATP-dependent RNA helicase, putative	Tb927.6.4600	not_found_in_Briggs et al	n/a	Tb927.6.4600	not_found_in_Qiu et al	n/a	Tb927.6.4600	not_found_in_Siegel et al	n/a	Tb927.6.4600	not_found_in_Quieroz et al	n/a
Tb927.10.1830	syntaxin, putative	Tb927.10.1830	not_found_in_Briggs et al	n/a	Tb927.10.1830	not_found_in_Qiu et al	n/a	Tb927.10.1830	not_found_in_Siegel et al	n/a	Tb927.10.1830	not_found_in_Quieroz et al	n/a
Tb927.8.1380	hypothetical protein, conserved	Tb927.8.1380	not_found_in_Briggs et al	n/a	Tb927.8.1380	not_found_in_Qiu et al	n/a	Tb927.8.1380	not_found_in_Siegel et al	n/a	Tb927.8.1380	not_found_in_Quieroz et al	n/a
Tb927.2.5040	hypothetical protein, conserved	Tb927.2.5040	not_found_in_Briggs et al	n/a	Tb927.2.5040	not_found_in_Qiu et al	n/a	Tb927.2.5040	not_found_in_Siegel et al	n/a	Tb927.2.5040	not_found_in_Quieroz et al	n/a
Tb927.9.3320	hypothetical protein, unlikely	Tb927.9.3320	not_found_in_Briggs et al	n/a	Tb927.9.3320	not_found_in_Qiu et al	n/a	Tb927.9.3320	not_found_in_Siegel et al	n/a	Tb927.9.3320	not_found_in_Quieroz et al	n/a
Tb927.2.5760	hypothetical protein, conserved	Tb927.2.5760	not_found_in_Briggs et al	n/a	Tb927.2.5760	not_found_in_Qiu et al	n/a	Tb927.2.5760	not_found_in_Siegel et al	n/a	Tb927.2.5760	not_found_in_Quieroz et al	n/a
Tb927.1.3800	hypothetical protein, conserved	Tb927.1.3800	not_found_in_Briggs et al	n/a	Tb927.1.3800	not_found_in_Qiu et al	n/a	Tb927.1.3800	not_found_in_Siegel et al	n/a	Tb927.1.3800	not_found_in_Quieroz et al	n/a
Tb927.10.13550	hypothetical protein, conserved	Tb927.10.13550	not_found_in_Briggs et al	n/a	Tb927.10.13550	not_found_in_Qiu et al	n/a	Tb927.10.13550	not_found_in_Siegel et al	n/a	Tb927.10.13550	not_found_in_Quieroz et al	n/a
Tb927.3.1090	small nuclear RNA (snRNA) U1 (TbU1-24K)	Tb927.3.1090	not_found_in_Briggs et al	n/a	Tb927.3.1090	not_found_in_Qiu et al	n/a	Tb927.3.1090	not_found_in_Siegel et al	n/a	Tb927.3.1090	not_found_in_Quieroz et al	n/a
Tb927.10.3070	hypothetical protein, conserved	Tb927.10.3070	not_found_in_Briggs et al	n/a	Tb927.10.3070	not_found_in_Qiu et al	n/a	Tb927.10.3070	not_found_in_Siegel et al	n/a	Tb927.10.3070	not_found_in_Quieroz et al	n/a
Tb927.10.5070	ribonuclease H, putative	Tb927.10.5070	not_found_in_Briggs et al	n/a	Tb927.10.5070	not_found_in_Qiu et al	n/a	Tb927.10.5070	not_found_in_Siegel et al	n/a	Tb927.10.5070	not_found_in_Quieroz et al	n/a
Tb927.11.6640	cytochrome b5, putative (CYB5)	Tb927.11.6640	not_found_in_Briggs et al	n/a	Tb927.11.6640	not_found_in_Qiu et al	n/a	Tb927.11.6640	not_found_in_Siegel et al	n/a	Tb927.11.6640	not_found_in_Quieroz et al	n/a
Tb927.10.8310	acetyltransferase, putative	Tb927.10.8310	not_found_in_Briggs et al	n/a	Tb927.10.8310	not_found_in_Qiu et al	n/a	Tb927.10.8310	not_found_in_Siegel et al	n/a	Tb927.10.8310	not_found_in_Quieroz et al	n/a
Tb927.11.6310	hypothetical protein, conserved	Tb927.11.6310	not_found_in_Briggs et al	n/a	Tb927.11.6310	not_found_in_Qiu et al	n/a	Tb927.11.6310	not_found_in_Siegel et al	n/a	Tb927.11.6310	not_found_in_Quieroz et al	n/a

## Sheet: Divergent Strand Switch Regions
Tb927_01_v5.1	1962	6870	Tb927_01_v5.1_TSS_1
Tb927_01_v5.1	8556	11157	Tb927_01_v5.1_TSS_2
Tb927_01_v5.1	59284	59857	Tb927_01_v5.1_TSS_3
Tb927_01_v5.1	77916	80182	Tb927_01_v5.1_TSS_4
Tb927_01_v5.1	88356	90304	Tb927_01_v5.1_TSS_5
Tb927_01_v5.1	106574	106653	Tb927_01_v5.1_TSS_6
Tb927_01_v5.1	129885	130248	Tb927_01_v5.1_TSS_7
Tb927_01_v5.1	145152	147841	Tb927_01_v5.1_TSS_8
Tb927_01_v5.1	174090	181088	Tb927_01_v5.1_TSS_9
Tb927_01_v5.1	285472	288581	Tb927_01_v5.1_TSS_10
Tb927_01_v5.1	525253	531582	Tb927_01_v5.1_TSS_11
Tb927_01_v5.1	651239	655619	Tb927_01_v5.1_TSS_12
Tb927_01_v5.1	765399	766852	Tb927_01_v5.1_TSS_13
Tb927_01_v5.1	806225	812770	Tb927_01_v5.1_TSS_14
Tb927_01_v5.1	998236	1001710	Tb927_01_v5.1_TSS_15
Tb927_01_v5.1	1041437	1041564	Tb927_01_v5.1_TSS_16
Tb927_02_v5.1	4173	9284	Tb927_02_v5.1_TSS_17
Tb927_02_v5.1	111270	118829	Tb927_02_v5.1_TSS_18
Tb927_02_v5.1	144774	152343	Tb927_02_v5.1_TSS_19
Tb927_02_v5.1	222485	230036	Tb927_02_v5.1_TSS_20
Tb927_02_v5.1	249668	254761	Tb927_02_v5.1_TSS_21
Tb927_02_v5.1	307604	315688	Tb927_02_v5.1_TSS_22
Tb927_02_v5.1	511359	519904	Tb927_02_v5.1_TSS_23
Tb927_02_v5.1	898936	905712	Tb927_02_v5.1_TSS_24
Tb927_02_v5.1	994194	1000505	Tb927_02_v5.1_TSS_25
Tb927_03_v5.1	133101	147114	Tb927_03_v5.1_TSS_26
Tb927_03_v5.1	201896	206218	Tb927_03_v5.1_TSS_27
Tb927_03_v5.1	585394	587857	Tb927_03_v5.1_TSS_28
Tb927_03_v5.1	967897	977887	Tb927_03_v5.1_TSS_29
Tb927_03_v5.1	1373562	1376059	Tb927_03_v5.1_TSS_30
Tb927_03_v5.1	1612138	1618403	Tb927_03_v5.1_TSS_31
Tb927_04_v5.1	4716	12266	Tb927_04_v5.1_TSS_32
Tb927_04_v5.1	312827	319467	Tb927_04_v5.1_TSS_33
Tb927_04_v5.1	535338	540509	Tb927_04_v5.1_TSS_34
Tb927_04_v5.1	945123	973379	Tb927_04_v5.1_TSS_35
Tb927_04_v5.1	1466769	1477029	Tb927_04_v5.1_TSS_36
Tb927_05_v5.1	15838	17941	Tb927_05_v5.1_TSS_37
Tb927_05_v5.1	32085	36195	Tb927_05_v5.1_TSS_38
Tb927_05_v5.1	65902	68503	Tb927_05_v5.1_TSS_39
Tb927_05_v5.1	103497	105029	Tb927_05_v5.1_TSS_40
Tb927_05_v5.1	114694	117623	Tb927_05_v5.1_TSS_41
Tb927_05_v5.1	145984	154747	Tb927_05_v5.1_TSS_42
Tb927_05_v5.1	169657	178518	Tb927_05_v5.1_TSS_43
Tb927_05_v5.1	267476	276064	Tb927_05_v5.1_TSS_44
Tb927_05_v5.1	293088	295063	Tb927_05_v5.1_TSS_45
Tb927_05_v5.1	555437	562306	Tb927_05_v5.1_TSS_46
Tb927_05_v5.1	737190	747951	Tb927_05_v5.1_TSS_47
Tb927_05_v5.1	972763	980441	Tb927_05_v5.1_TSS_48
Tb927_05_v5.1	1155672	1159530	Tb927_05_v5.1_TSS_49
Tb927_05_v5.1	1389303	1398296	Tb927_05_v5.1_TSS_50
Tb927_05_v5.1	1673893	1677924	Tb927_05_v5.1_TSS_51
Tb927_05_v5.1	1755932	1764555	Tb927_05_v5.1_TSS_52
Tb927_06_v5.1	31969	41731	Tb927_06_v5.1_TSS_53
Tb927_06_v5.1	75832	85704	Tb927_06_v5.1_TSS_54
Tb927_06_v5.1	98281	111909	Tb927_06_v5.1_TSS_55
Tb927_06_v5.1	141207	150978	Tb927_06_v5.1_TSS_56
Tb927_06_v5.1	187294	190662	Tb927_06_v5.1_TSS_57
Tb927_06_v5.1	308539	316097	Tb927_06_v5.1_TSS_58
Tb927_06_v5.1	475629	484319	Tb927_06_v5.1_TSS_59
Tb927_06_v5.1	685796	690028	Tb927_06_v5.1_TSS_60
Tb927_06_v5.1	1278168	1285580	Tb927_06_v5.1_TSS_61
Tb927_06_v5.1	1610566	1610844	Tb927_06_v5.1_TSS_62
Tb927_07_v5.1	28386	34205	Tb927_07_v5.1_TSS_63
Tb927_07_v5.1	228656	235925	Tb927_07_v5.1_TSS_64
Tb927_07_v5.1	711157	716952	Tb927_07_v5.1_TSS_65
Tb927_07_v5.1	967802	973880	Tb927_07_v5.1_TSS_66
Tb927_07_v5.1	1013652	1019388	Tb927_07_v5.1_TSS_67
Tb927_07_v5.1	1238374	1243974	Tb927_07_v5.1_TSS_68
Tb927_07_v5.1	1308018	1318105	Tb927_07_v5.1_TSS_69
Tb927_07_v5.1	1746825	1748268	Tb927_07_v5.1_TSS_70
Tb927_07_v5.1	1921747	1927541	Tb927_07_v5.1_TSS_71
Tb927_07_v5.1	2159029	2165330	Tb927_07_v5.1_TSS_72
Tb927_08_v5.1	445513	446030	Tb927_08_v5.1_TSS_73
Tb927_08_v5.1	624101	626550	Tb927_08_v5.1_TSS_74
Tb927_08_v5.1	876191	878179	Tb927_08_v5.1_TSS_75
Tb927_08_v5.1	1443231	1450519	Tb927_08_v5.1_TSS_76
Tb927_08_v5.1	1608340	1613149	Tb927_08_v5.1_TSS_77
Tb927_08_v5.1	1994776	1999222	Tb927_08_v5.1_TSS_78
Tb927_08_v5.1	2111950	2116042	Tb927_08_v5.1_TSS_79
Tb927_09_v5.1	6201	6433	Tb927_09_v5.1_TSS_80
Tb927_09_v5.1	11369	12532	Tb927_09_v5.1_TSS_81
Tb927_09_v5.1	16659	24226	Tb927_09_v5.1_TSS_82
Tb927_09_v5.1	129724	131146	Tb927_09_v5.1_TSS_83
Tb927_09_v5.1	170746	171361	Tb927_09_v5.1_TSS_84
Tb927_09_v5.1	172838	179478	Tb927_09_v5.1_TSS_85
Tb927_09_v5.1	186061	186434	Tb927_09_v5.1_TSS_86
Tb927_09_v5.1	265912	266603	Tb927_09_v5.1_TSS_87
Tb927_09_v5.1	273243	273526	Tb927_09_v5.1_TSS_88
Tb927_09_v5.1	321000	326700	Tb927_09_v5.1_TSS_89
Tb927_09_v5.1	477051	471072	Tb927_09_v5.1_TSS_90
Tb927_09_v5.1	524179	524335	Tb927_09_v5.1_TSS_91
Tb927_09_v5.1	686275	692043	Tb927_09_v5.1_TSS_92
Tb927_09_v5.1	743368	747847	Tb927_09_v5.1_TSS_93
Tb927_09_v5.1	880328	883201	Tb927_09_v5.1_TSS_94
Tb927_09_v5.1	1768547	1774953	Tb927_09_v5.1_TSS_95
Tb927_09_v5.1	2264841	2267602	Tb927_09_v5.1_TSS_96
Tb927_09_v5.1	2339054	2341487	Tb927_09_v5.1_TSS_97
Tb927_09_v5.1	2458784	2461238	Tb927_09_v5.1_TSS_98
Tb927_09_v5.1	2480759	2482762	Tb927_09_v5.1_TSS_99
Tb927_09_v5.1	2489241	2491244	Tb927_09_v5.1_TSS_100
Tb927_09_v5.1	2517603	2521818	Tb927_09_v5.1_TSS_101
Tb927_09_v5.1	2538350	2544359	Tb927_09_v5.1_TSS_102
Tb927_09_v5.1	2557166	2558047	Tb927_09_v5.1_TSS_103
Tb927_09_v5.1	2565589	2566455	Tb927_09_v5.1_TSS_104
Tb927_09_v5.1	2625506	2627043	Tb927_09_v5.1_TSS_105
Tb927_09_v5.1	2646772	2651286	Tb927_09_v5.1_TSS_106
Tb927_09_v5.1	2710114	2715929	Tb927_09_v5.1_TSS_107
Tb927_09_v5.1	2751818	2753268	Tb927_09_v5.1_TSS_108
Tb927_09_v5.1	2787331	2788289	Tb927_09_v5.1_TSS_109
Tb927_09_v5.1	2790704	2791888	Tb927_09_v5.1_TSS_110
Tb927_09_v5.1	2837413	2838101	Tb927_09_v5.1_TSS_111
Tb927_09_v5.1	2854976	2863268	Tb927_09_v5.1_TSS_112
Tb927_09_v5.1	2954353	2959521	Tb927_09_v5.1_TSS_113
Tb927_09_v5.1	2960718	2961641	Tb927_09_v5.1_TSS_114
Tb927_09_v5.1	3013078	3019135	Tb927_09_v5.1_TSS_115
Tb927_09_v5.1	3074017	3077005	Tb927_09_v5.1_TSS_116
Tb927_09_v5.1	3081515	3081959	Tb927_09_v5.1_TSS_117
Tb927_09_v5.1	3108054	3389907	Tb927_09_v5.1_TSS_118
Tb927_10_v5.1	21676	23059	Tb927_10_v5.1_TSS_119
Tb927_10_v5.1	56574	58919	Tb927_10_v5.1_TSS_120
Tb927_10_v5.1	448543	453284	Tb927_10_v5.1_TSS_121
Tb927_10_v5.1	474625	476008	Tb927_10_v5.1_TSS_122
Tb927_10_v5.1	636055	638375	Tb927_10_v5.1_TSS_123
Tb927_10_v5.1	798446	802508	Tb927_10_v5.1_TSS_124
Tb927_10_v5.1	1100901	1104360	Tb927_10_v5.1_TSS_125
Tb927_10_v5.1	1129603	1132641	Tb927_10_v5.1_TSS_126
Tb927_10_v5.1	1231710	1236490	Tb927_10_v5.1_TSS_127
Tb927_10_v5.1	1628364	1633223	Tb927_10_v5.1_TSS_128
Tb927_10_v5.1	1923153	1923735	Tb927_10_v5.1_TSS_129
Tb927_10_v5.1	1984329	1984472	Tb927_10_v5.1_TSS_130
Tb927_10_v5.1	2061440	2064075	Tb927_10_v5.1_TSS_131
Tb927_10_v5.1	2355678	2355679	Tb927_10_v5.1_TSS_132
Tb927_10_v5.1	2753739	2758131	Tb927_10_v5.1_TSS_133
Tb927_10_v5.1	3045880	3048058	Tb927_10_v5.1_TSS_134
Tb927_10_v5.1	3049723	3049736	Tb927_10_v5.1_TSS_135
Tb927_10_v5.1	3167349	3172253	Tb927_10_v5.1_TSS_136
Tb927_10_v5.1	3302554	3302976	Tb927_10_v5.1_TSS_137
Tb927_10_v5.1	3616078	3624760	Tb927_10_v5.1_TSS_138
Tb927_10_v5.1	4024794	4027021	Tb927_10_v5.1_TSS_139
Tb927_10_v5.1	4047575	4050207	Tb927_10_v5.1_TSS_140
Tb927_11_v5.1	174942	181241	Tb927_11_v5.1_TSS_141
Tb927_11_v5.1	562257	567362	Tb927_11_v5.1_TSS_142
Tb927_11_v5.1	909107	909898	Tb927_11_v5.1_TSS_143
Tb927_11_v5.1	916117	924701	Tb927_11_v5.1_TSS_144
Tb927_11_v5.1	1286241	1288541	Tb927_11_v5.1_TSS_145
Tb927_11_v5.1	1370988	1378233	Tb927_11_v5.1_TSS_146
Tb927_11_v5.1	2023858	2027811	Tb927_11_v5.1_TSS_147
Tb927_11_v5.1	2245555	2247551	Tb927_11_v5.1_TSS_148
Tb927_11_v5.1	2580524	2580618	Tb927_11_v5.1_TSS_149
Tb927_11_v5.1	2650202	2657332	Tb927_11_v5.1_TSS_150
Tb927_11_v5.1	3050857	3052644	Tb927_11_v5.1_TSS_151
Tb927_11_v5.1	3206245	3208175	Tb927_11_v5.1_TSS_152
Tb927_11_v5.1	3211447	3216089	Tb927_11_v5.1_TSS_153
Tb927_11_v5.1	3222372	3222818	Tb927_11_v5.1_TSS_154
Tb927_11_v5.1	3526168	3528760	Tb927_11_v5.1_TSS_155
Tb927_11_v5.1	3651496	3653729	Tb927_11_v5.1_TSS_156
Tb927_11_v5.1	3853938	3855080	Tb927_11_v5.1_TSS_157
Tb927_11_v5.1	4279479	4283427	Tb927_11_v5.1_TSS_158
Tb927_11_v5.1	4541386	4549991	Tb927_11_v5.1_TSS_159
Tb927_11_v5.1	4584220	4588348	Tb927_11_v5.1_TSS_160
Tb927_11_v5.1	4622977	4624608	Tb927_11_v5.1_TSS_161
Tb927_11_v5.1	4688619	4695356	Tb927_11_v5.1_TSS_162
Tb927_11_v5.1	4724915	4746592	Tb927_11_v5.1_TSS_163
Tb927_11_v5.1	4842587	4845069	Tb927_11_v5.1_TSS_164
Tb927_11_v5.1	4917357	4925727	Tb927_11_v5.1_TSS_165
Tb927_11_v5.1	4931702	4932118	Tb927_11_v5.1_TSS_166
Tb927_11_v5.1	5054966	5063055	Tb927_11_v5.1_TSS_167
Tb927_11_v5.1	5082706	5096406	Tb927_11_v5.1_TSS_168
Tb927_11_v5.1	5133343	5133508	Tb927_11_v5.1_TSS_169

## Sheet: Peaks_overlap_TSS
chrom	TSS_start	TSS_end	peak_start	peak_end	overlap	timepoint
Tb927_01_v5.1	66188	66495	66158	66887	307	00hr
Tb927_01_v5.1	90395	90605	90416	91304	189	00hr
Tb927_01_v5.1	102667	104178	102741	106579	1437	00hr
Tb927_01_v5.1	146921	148539	145689	148642	1618	00hr
Tb927_01_v5.1	150601	150824	149620	151006	223	00hr
Tb927_01_v5.1	155645	155949	155431	156110	304	00hr
Tb927_01_v5.1	178437	179318	178506	180577	812	00hr
Tb927_01_v5.1	525671	526467	524322	528063	796	00hr
Tb927_01_v5.1	654911	656157	653482	655284	373	00hr
Tb927_01_v5.1	764353	765683	758253	765401	1048	00hr
Tb927_01_v5.1	764353	765683	765679	768882	4	00hr
Tb927_01_v5.1	813025	814043	813805	818275	238	00hr
Tb927_01_v5.1	1000363	1001810	1001552	1001751	199	00hr
Tb927_02_v5.1	7942	9572	6828	10812	1630	00hr
Tb927_02_v5.1	114787	115186	113438	115137	350	00hr
Tb927_02_v5.1	115393	116490	115403	117089	1087	00hr
Tb927_02_v5.1	147597	147827	147577	148748	230	00hr
Tb927_02_v5.1	148213	149514	147577	148748	535	00hr
Tb927_02_v5.1	148213	149514	149089	154329	425	00hr
Tb927_02_v5.1	207720	208585	208177	208620	408	00hr
Tb927_02_v5.1	212360	212985	212035	212668	308	00hr
Tb927_02_v5.1	212360	212985	212926	213568	59	00hr
Tb927_02_v5.1	226617	227923	226583	228704	1306	00hr
Tb927_02_v5.1	311229	311903	311653	315451	250	00hr
Tb927_03_v5.1	203496	204919	203469	210919	1423	00hr
Tb927_03_v5.1	586670	587746	580016	586857	187	00hr
Tb927_03_v5.1	586670	587746	587563	593902	183	00hr
Tb927_03_v5.1	975425	975841	975623	982681	218	00hr
Tb927_03_v5.1	1373464	1374978	1367685	1373706	242	00hr
Tb927_03_v5.1	1373464	1374978	1374355	1379160	623	00hr
Tb927_04_v5.1	7988	9771	7549	13521	1783	00hr
Tb927_04_v5.1	17548	18070	17670	18124	400	00hr
Tb927_04_v5.1	317137	317869	310877	317798	661	00hr
Tb927_04_v5.1	967951	969331	966972	968004	53	00hr
Tb927_05_v5.1	68862	69182	67877	69124	262	00hr
Tb927_05_v5.1	92003	92515	92510	98215	5	00hr
Tb927_05_v5.1	97950	99112	92510	98215	265	00hr
Tb927_05_v5.1	97950	99112	98526	104320	586	00hr
Tb927_05_v5.1	270688	272001	270735	270881	146	00hr
Tb927_05_v5.1	270688	272001	271702	275038	299	00hr
Tb927_05_v5.1	557132	558843	557707	565867	1136	00hr
Tb927_05_v5.1	557132	558843	551947	557343	211	00hr
Tb927_05_v5.1	738849	739715	731815	739026	177	00hr
Tb927_05_v5.1	747270	748191	747088	747656	386	00hr
Tb927_05_v5.1	747270	748191	748077	748324	114	00hr
Tb927_05_v5.1	976748	978784	971810	977741	993	00hr
Tb927_05_v5.1	976748	978784	978059	983389	725	00hr
Tb927_05_v5.1	1157063	1158876	1150967	1164636	1813	00hr
Tb927_06_v5.1	19507	20129	19568	20219	561	00hr
Tb927_06_v5.1	33644	33901	33637	34838	257	00hr
Tb927_06_v5.1	35315	36705	35386	35826	440	00hr
Tb927_06_v5.1	79105	79790	79201	80410	589	00hr
Tb927_06_v5.1	80101	80752	79201	80410	309	00hr
Tb927_06_v5.1	105194	106332	100995	105249	55	00hr
Tb927_06_v5.1	105194	106332	105681	111658	651	00hr
Tb927_06_v5.1	146722	147540	147456	147877	84	00hr
Tb927_06_v5.1	187726	188631	188010	192170	621	00hr
Tb927_06_v5.1	312246	313617	313508	314144	109	00hr
Tb927_06_v5.1	480735	480985	480897	481526	88	00hr
Tb927_06_v5.1	484481	485425	483808	485215	734	00hr
Tb927_06_v5.1	688701	689596	689547	698807	49	00hr
Tb927_06_v5.1	1279221	1280148	1273704	1279824	603	00hr
Tb927_06_v5.1	1283810	1284392	1284141	1291640	251	00hr
Tb927_07_v5.1	230024	230747	222599	230118	94	00hr
Tb927_07_v5.1	233896	234539	234444	241602	95	00hr
Tb927_07_v5.1	711823	712510	705453	711857	34	00hr
Tb927_07_v5.1	1018014	1018769	1018170	1026743	599	00hr
Tb927_07_v5.1	1746997	1748073	1746819	1747087	90	00hr
Tb927_07_v5.1	1924863	1926491	1919523	1925045	182	00hr
Tb927_07_v5.1	1924863	1926491	1926342	1928879	149	00hr
Tb927_08_v5.1	445143	446536	441079	449173	1393	00hr
Tb927_08_v5.1	624342	625607	618692	634310	1265	00hr
Tb927_08_v5.1	1609574	1610872	1610354	1612670	518	00hr
Tb927_08_v5.1	1609574	1610872	1604307	1609956	382	00hr
Tb927_08_v5.1	1995884	1997499	1988957	1996533	649	00hr
Tb927_08_v5.1	2113132	2114568	2112168	2113237	105	00hr
Tb927_08_v5.1	2113132	2114568	2113902	2118364	666	00hr
Tb927_08_v5.1	2240912	2242276	2240805	2240935	23	00hr
Tb927_09_v5.1	176985	177320	177171	177698	149	00hr
Tb927_09_v5.1	688220	689015	682167	688407	187	00hr
Tb927_09_v5.1	1120879	1121658	1120880	1121416	536	00hr
Tb927_09_v5.1	2267485	2267801	2267168	2269183	316	00hr
Tb927_10_v5.1	448093	449248	445795	448328	235	00hr
Tb927_10_v5.1	635079	635701	635187	645995	514	00hr
Tb927_10_v5.1	1102944	1103947	1103678	1104081	269	00hr
Tb927_10_v5.1	1102944	1103947	1096128	1103176	232	00hr
Tb927_10_v5.1	1235564	1236146	1236145	1244616	1	00hr
Tb927_10_v5.1	2063968	2064684	2064380	2070683	304	00hr
Tb927_10_v5.1	2757939	2758637	2758482	2765390	155	00hr
Tb927_10_v5.1	3619962	3620600	3616297	3620006	44	00hr
Tb927_11_v5.1	176518	176835	170834	176660	142	00hr
Tb927_11_v5.1	181125	181813	181549	181994	264	00hr
Tb927_11_v5.1	561679	562361	556311	561797	118	00hr
Tb927_11_v5.1	919218	920761	920463	925896	298	00hr
Tb927_11_v5.1	919218	920761	915583	919601	383	00hr
Tb927_11_v5.1	2652112	2652648	2651015	2652159	47	00hr
Tb927_11_v5.1	2656460	2657191	2657080	2664283	111	00hr
Tb927_11_v5.1	3220784	3221932	3221906	3231302	26	00hr
Tb927_11_v5.1	3653282	3654679	3652653	3653551	269	00hr
Tb927_01_v5.1	66188	66495	66042	67007	307	01hr
Tb927_01_v5.1	90395	90605	90279	91326	210	01hr
Tb927_01_v5.1	102667	104178	97890	109287	1511	01hr
Tb927_01_v5.1	146921	148539	145554	148648	1618	01hr
Tb927_01_v5.1	150601	150824	149009	154687	223	01hr
Tb927_01_v5.1	178437	179318	172920	180667	881	01hr
Tb927_01_v5.1	525671	526467	523408	531846	796	01hr
Tb927_01_v5.1	654911	656157	651879	655111	200	01hr
Tb927_01_v5.1	654911	656157	655673	663333	484	01hr
Tb927_01_v5.1	764353	765683	757385	770388	1330	01hr
Tb927_01_v5.1	813025	814043	813805	821324	238	01hr
Tb927_01_v5.1	1000363	1001810	1000044	1000809	446	01hr
Tb927_01_v5.1	1000363	1001810	1001496	1010672	314	01hr
Tb927_02_v5.1	7942	9572	1504	11883	1630	01hr
Tb927_02_v5.1	39853	40086	39962	40323	124	01hr
Tb927_02_v5.1	114787	115186	113278	120186	399	01hr
Tb927_02_v5.1	115393	116490	113278	120186	1097	01hr
Tb927_02_v5.1	147597	147827	146952	154393	230	01hr
Tb927_02_v5.1	148213	149514	146952	154393	1301	01hr
Tb927_02_v5.1	207720	208585	207543	207795	75	01hr
Tb927_02_v5.1	212360	212985	211889	214833	625	01hr
Tb927_02_v5.1	226617	227923	220891	231424	1306	01hr
Tb927_02_v5.1	311229	311903	311494	315518	409	01hr
Tb927_02_v5.1	513607	515141	514367	521552	774	01hr
Tb927_02_v5.1	1028279	1028935	1028405	1034746	530	01hr
Tb927_03_v5.1	138416	139328	130907	144254	912	01hr
Tb927_03_v5.1	203496	204919	191432	213676	1423	01hr
Tb927_03_v5.1	586670	587746	576901	597150	1076	01hr
Tb927_03_v5.1	975425	975841	975616	984236	225	01hr
Tb927_03_v5.1	1373464	1374978	1364754	1385441	1514	01hr
Tb927_04_v5.1	7988	9771	2582	14343	1783	01hr
Tb927_04_v5.1	17548	18070	17684	23298	386	01hr
Tb927_04_v5.1	317137	317869	309167	317898	732	01hr
Tb927_04_v5.1	537028	537295	528692	537409	267	01hr
Tb927_04_v5.1	948699	949366	942647	948723	24	01hr
Tb927_04_v5.1	967951	969331	965033	968041	90	01hr
Tb927_04_v5.1	1468988	1469341	1466796	1469263	275	01hr
Tb927_05_v5.1	68862	69182	67677	69142	280	01hr
Tb927_05_v5.1	92003	92515	92433	104403	82	01hr
Tb927_05_v5.1	97950	99112	92433	104403	1162	01hr
Tb927_05_v5.1	243652	244512	237252	243811	159	01hr
Tb927_05_v5.1	270688	272001	267752	276232	1313	01hr
Tb927_05_v5.1	557132	558843	551458	566935	1711	01hr
Tb927_05_v5.1	738849	739715	730948	739615	766	01hr
Tb927_05_v5.1	747270	748191	747036	747730	460	01hr
Tb927_05_v5.1	747270	748191	748020	749258	171	01hr
Tb927_05_v5.1	976748	978784	969658	985953	2036	01hr
Tb927_05_v5.1	1157063	1158876	1149415	1171614	1813	01hr
Tb927_06_v5.1	33644	33901	32128	34969	257	01hr
Tb927_06_v5.1	35315	36705	35262	35954	639	01hr
Tb927_06_v5.1	35315	36705	36361	41538	344	01hr
Tb927_06_v5.1	79105	79790	78661	80540	685	01hr
Tb927_06_v5.1	80101	80752	78661	80540	439	01hr
Tb927_06_v5.1	105194	106332	101144	113280	1138	01hr
Tb927_06_v5.1	146722	147540	147408	148029	132	01hr
Tb927_06_v5.1	187726	188631	187643	194462	905	01hr
Tb927_06_v5.1	312246	313617	312857	314327	760	01hr
Tb927_06_v5.1	480735	480985	480595	481569	250	01hr
Tb927_06_v5.1	484481	485425	482028	485317	836	01hr
Tb927_06_v5.1	688701	689596	689075	700258	521	01hr
Tb927_06_v5.1	1279221	1280148	1272251	1279899	678	01hr
Tb927_06_v5.1	1283810	1284392	1283526	1293256	582	01hr
Tb927_07_v5.1	230024	230747	220325	230668	644	01hr
Tb927_07_v5.1	233896	234539	234118	243203	421	01hr
Tb927_07_v5.1	711823	712510	703425	712684	687	01hr
Tb927_07_v5.1	1018014	1018769	1018021	1027900	748	01hr
Tb927_07_v5.1	1746997	1748073	1739992	1747648	651	01hr
Tb927_07_v5.1	1746997	1748073	1747912	1754735	161	01hr
Tb927_07_v5.1	1924863	1926491	1919382	1929819	1628	01hr
Tb927_07_v5.1	2160061	2161122	2151514	2160493	432	01hr
Tb927_07_v5.1	2160061	2161122	2160807	2175651	315	01hr
Tb927_08_v5.1	445143	446536	439344	449778	1393	01hr
Tb927_08_v5.1	624342	625607	615827	634972	1265	01hr
Tb927_08_v5.1	793918	794532	793974	802501	558	01hr
Tb927_08_v5.1	876772	877930	869786	881727	1158	01hr
Tb927_08_v5.1	1399448	1400143	1394431	1399545	97	01hr
Tb927_08_v5.1	1444543	1444990	1436195	1444898	355	01hr
Tb927_08_v5.1	1449373	1450131	1449418	1457711	713	01hr
Tb927_08_v5.1	1609574	1610872	1602677	1613217	1298	01hr
Tb927_08_v5.1	1995884	1997499	1987097	2001033	1615	01hr
Tb927_08_v5.1	2113132	2114568	2112113	2120977	1436	01hr
Tb927_08_v5.1	2240912	2242276	2238787	2241274	362	01hr
Tb927_08_v5.1	2240912	2242276	2241874	2248127	402	01hr
Tb927_09_v5.1	176985	177320	177001	177717	319	01hr
Tb927_09_v5.1	688220	689015	681078	689029	795	01hr
Tb927_09_v5.1	882941	884159	883796	890730	363	01hr
Tb927_09_v5.1	1120879	1121658	1120859	1121417	538	01hr
Tb927_09_v5.1	1426769	1426998	1426670	1427138	229	01hr
Tb927_09_v5.1	1432224	1432736	1427857	1432411	187	01hr
Tb927_09_v5.1	1774005	1774712	1774426	1783051	286	01hr
Tb927_09_v5.1	2267485	2267801	2266973	2271166	316	01hr
Tb927_10_v5.1	448093	449248	439744	448806	713	01hr
Tb927_10_v5.1	635079	635701	627686	647073	622	01hr
Tb927_10_v5.1	1102944	1103947	1095334	1111738	1003	01hr
Tb927_10_v5.1	1231973	1232330	1224437	1232226	253	01hr
Tb927_10_v5.1	1235564	1236146	1235593	1244868	553	01hr
Tb927_10_v5.1	1887168	1887717	1878931	1887561	393	01hr
Tb927_10_v5.1	1924279	1924790	1917742	1924365	86	01hr
Tb927_10_v5.1	2063968	2064684	2063991	2071835	693	01hr
Tb927_10_v5.1	2643884	2644239	2643463	2643961	77	01hr
Tb927_10_v5.1	2754359	2754841	2746685	2754668	309	01hr
Tb927_10_v5.1	2757939	2758637	2758256	2766188	381	01hr
Tb927_10_v5.1	3167711	3168283	3168065	3168275	210	01hr
Tb927_10_v5.1	3167711	3168283	3156966	3167783	72	01hr
Tb927_10_v5.1	3420867	3421740	3414072	3420988	121	01hr
Tb927_10_v5.1	3619962	3620600	3616085	3620649	638	01hr
Tb927_11_v5.1	176518	176835	170752	176796	278	01hr
Tb927_11_v5.1	181125	181813	181149	188221	664	01hr
Tb927_11_v5.1	561679	562361	554707	562221	542	01hr
Tb927_11_v5.1	910690	911217	903622	910770	80	01hr
Tb927_11_v5.1	919218	920761	915052	926942	1543	01hr
Tb927_11_v5.1	1289597	1290629	1289980	1296868	649	01hr
Tb927_11_v5.1	1876071	1876976	1869946	1876243	172	01hr
Tb927_11_v5.1	1897897	1898447	1890216	1898492	550	01hr
Tb927_11_v5.1	2652112	2652648	2645157	2652639	527	01hr
Tb927_11_v5.1	2656460	2657191	2656709	2666004	482	01hr
Tb927_11_v5.1	3214336	3215013	3212895	3214613	277	01hr
Tb927_11_v5.1	3220784	3221932	3221144	3233087	788	01hr
Tb927_11_v5.1	3510405	3511084	3503559	3511127	679	01hr
Tb927_11_v5.1	3653282	3654679	3645677	3659848	1397	01hr
Tb927_11_v5.1	3667110	3668018	3667137	3667367	230	01hr
Tb927_11_v5.1	3667110	3668018	3667661	3676911	357	01hr
Tb927_11_v5.1	4280542	4282081	4272104	4280738	196	01hr
Tb927_11_v5.1	4542083	4543192	4533259	4548700	1109	01hr
Tb927_01_v5.1	66188	66495	66042	67022	307	03hr
Tb927_01_v5.1	90395	90605	90278	91326	210	03hr
Tb927_01_v5.1	102667	104178	97879	109748	1511	03hr
Tb927_01_v5.1	146921	148539	145554	148678	1618	03hr
Tb927_01_v5.1	150601	150824	149007	155068	223	03hr
Tb927_01_v5.1	155645	155949	155378	156100	304	03hr
Tb927_01_v5.1	178437	179318	172908	180668	881	03hr
Tb927_01_v5.1	281099	281634	273870	281170	71	03hr
Tb927_01_v5.1	525671	526467	523408	531870	796	03hr
Tb927_01_v5.1	654911	656157	651832	663347	1246	03hr
Tb927_01_v5.1	764353	765683	757433	770796	1330	03hr
Tb927_01_v5.1	813025	814043	813661	821328	382	03hr
Tb927_01_v5.1	1000363	1001810	997716	1010668	1447	03hr
Tb927_02_v5.1	7942	9572	1479	11910	1630	03hr
Tb927_02_v5.1	39853	40086	39961	40323	125	03hr
Tb927_02_v5.1	114787	115186	113274	120738	399	03hr
Tb927_02_v5.1	115393	116490	113274	120738	1097	03hr
Tb927_02_v5.1	147597	147827	146919	154418	230	03hr
Tb927_02_v5.1	148213	149514	146919	154418	1301	03hr
Tb927_02_v5.1	207720	208585	206617	207898	178	03hr
Tb927_02_v5.1	212360	212985	211886	214841	625	03hr
Tb927_02_v5.1	226617	227923	220888	232250	1306	03hr
Tb927_02_v5.1	311229	311903	305618	315561	674	03hr
Tb927_02_v5.1	513607	515141	500688	521747	1534	03hr
Tb927_02_v5.1	996674	998007	997204	997496	292	03hr
Tb927_02_v5.1	1028279	1028935	1028290	1034593	645	03hr
Tb927_03_v5.1	138416	139328	130925	145488	912	03hr
Tb927_03_v5.1	145731	146100	146052	146541	48	03hr
Tb927_03_v5.1	203496	204919	191542	213673	1423	03hr
Tb927_03_v5.1	256993	258364	257995	261132	369	03hr
Tb927_03_v5.1	586670	587746	577211	596367	1076	03hr
Tb927_03_v5.1	975425	975841	975103	984233	416	03hr
Tb927_03_v5.1	1230115	1230377	1222027	1230320	205	03hr
Tb927_03_v5.1	1373464	1374978	1365367	1384750	1514	03hr
Tb927_04_v5.1	7988	9771	1978	14478	1783	03hr
Tb927_04_v5.1	17548	18070	17683	23300	387	03hr
Tb927_04_v5.1	317137	317869	309154	322028	732	03hr
Tb927_04_v5.1	537028	537295	528864	537412	267	03hr
Tb927_04_v5.1	948699	949366	942408	949224	525	03hr
Tb927_04_v5.1	967951	969331	964889	968591	640	03hr
Tb927_04_v5.1	1394468	1395710	1386280	1394923	455	03hr
Tb927_04_v5.1	1468988	1469341	1466789	1469391	353	03hr
Tb927_05_v5.1	68862	69182	67667	69148	286	03hr
Tb927_05_v5.1	92003	92515	92433	106299	82	03hr
Tb927_05_v5.1	97950	99112	92433	106299	1162	03hr
Tb927_05_v5.1	243652	244512	237327	245097	860	03hr
Tb927_05_v5.1	270688	272001	266007	276232	1313	03hr
Tb927_05_v5.1	292814	293799	293130	302251	669	03hr
Tb927_05_v5.1	375971	377103	376603	384954	500	03hr
Tb927_05_v5.1	557132	558843	551454	566855	1711	03hr
Tb927_05_v5.1	738849	739715	730953	739637	788	03hr
Tb927_05_v5.1	745242	745581	745420	745700	161	03hr
Tb927_05_v5.1	747270	748191	747028	749266	921	03hr
Tb927_05_v5.1	976748	978784	969597	985961	2036	03hr
Tb927_05_v5.1	1157063	1158876	1149358	1170326	1813	03hr
Tb927_06_v5.1	19507	20129	20032	21418	97	03hr
Tb927_06_v5.1	33644	33901	31575	41538	257	03hr
Tb927_06_v5.1	35315	36705	31575	41538	1390	03hr
Tb927_06_v5.1	79105	79790	78647	80561	685	03hr
Tb927_06_v5.1	80101	80752	78647	80561	460	03hr
Tb927_06_v5.1	105194	106332	100032	113318	1138	03hr
Tb927_06_v5.1	146722	147540	147268	148036	272	03hr
Tb927_06_v5.1	187726	188631	187634	194513	905	03hr
Tb927_06_v5.1	312246	313617	311550	314359	1371	03hr
Tb927_06_v5.1	480735	480985	480478	481698	250	03hr
Tb927_06_v5.1	484481	485425	481997	485352	871	03hr
Tb927_06_v5.1	688701	689596	689061	700328	535	03hr
Tb927_06_v5.1	1279221	1280148	1272691	1280462	927	03hr
Tb927_06_v5.1	1283810	1284392	1283840	1293245	552	03hr
Tb927_07_v5.1	230024	230747	220945	230677	653	03hr
Tb927_07_v5.1	233896	234539	233736	242965	643	03hr
Tb927_07_v5.1	349252	349705	349519	359106	186	03hr
Tb927_07_v5.1	711823	712510	703474	712698	687	03hr
Tb927_07_v5.1	715500	715859	715563	715883	296	03hr
Tb927_07_v5.1	897973	898606	890006	898615	633	03hr
Tb927_07_v5.1	1018014	1018769	1017909	1027796	755	03hr
Tb927_07_v5.1	1746997	1748073	1739543	1755206	1076	03hr
Tb927_07_v5.1	1905141	1906380	1899167	1905237	96	03hr
Tb927_07_v5.1	1924863	1926491	1919377	1929906	1628	03hr
Tb927_07_v5.1	2144225	2144986	2137266	2144550	325	03hr
Tb927_07_v5.1	2160061	2161122	2151501	2176007	1061	03hr
Tb927_07_v5.1	2187195	2187608	2187192	2187491	296	03hr
Tb927_08_v5.1	445143	446536	439309	450171	1393	03hr
Tb927_08_v5.1	624342	625607	616198	634862	1265	03hr
Tb927_08_v5.1	793918	794532	793955	802626	577	03hr
Tb927_08_v5.1	876772	877930	869664	881780	1158	03hr
Tb927_08_v5.1	1399448	1400143	1394430	1400117	669	03hr
Tb927_08_v5.1	1444543	1444990	1436524	1445300	447	03hr
Tb927_08_v5.1	1449373	1450131	1449185	1457644	758	03hr
Tb927_08_v5.1	1609574	1610872	1602667	1613227	1298	03hr
Tb927_08_v5.1	1738694	1740317	1739796	1750324	521	03hr
Tb927_08_v5.1	1995884	1997499	1987092	2001621	1615	03hr
Tb927_08_v5.1	2113132	2114568	2112083	2120903	1436	03hr
Tb927_08_v5.1	2240912	2242276	2238713	2248128	1364	03hr
Tb927_09_v5.1	176985	177320	177000	177815	320	03hr
Tb927_09_v5.1	688220	689015	680692	689054	795	03hr
Tb927_09_v5.1	882941	884159	883231	890649	928	03hr
Tb927_09_v5.1	1120879	1121658	1120061	1122768	779	03hr
Tb927_09_v5.1	1153453	1153801	1153295	1153511	58	03hr
Tb927_09_v5.1	1153453	1153801	1153786	1153980	15	03hr
Tb927_09_v5.1	1426769	1426998	1426663	1427132	229	03hr
Tb927_09_v5.1	1432224	1432736	1427846	1432911	512	03hr
Tb927_09_v5.1	1774005	1774712	1774107	1783024	605	03hr
Tb927_09_v5.1	2267485	2267801	2256558	2280867	316	03hr
Tb927_10_v5.1	328168	328838	320098	328374	206	03hr
Tb927_10_v5.1	448093	449248	440283	448821	728	03hr
Tb927_10_v5.1	635079	635701	627662	647127	622	03hr
Tb927_10_v5.1	801130	802012	801660	810615	352	03hr
Tb927_10_v5.1	1102944	1103947	1095213	1111739	1003	03hr
Tb927_10_v5.1	1231973	1232330	1224499	1232218	245	03hr
Tb927_10_v5.1	1235564	1236146	1235597	1244861	549	03hr
Tb927_10_v5.1	1887168	1887717	1879625	1887587	419	03hr
Tb927_10_v5.1	1924279	1924790	1917727	1924365	86	03hr
Tb927_10_v5.1	1924279	1924790	1924740	1925243	50	03hr
Tb927_10_v5.1	2063968	2064684	2063886	2071836	716	03hr
Tb927_10_v5.1	2357688	2358326	2358055	2366947	271	03hr
Tb927_10_v5.1	2643884	2644239	2636274	2644271	355	03hr
Tb927_10_v5.1	2754359	2754841	2746819	2755093	482	03hr
Tb927_10_v5.1	2757939	2758637	2758058	2766231	579	03hr
Tb927_10_v5.1	3046226	3046529	3038423	3046582	303	03hr
Tb927_10_v5.1	3167711	3168283	3158353	3171053	572	03hr
Tb927_10_v5.1	3311874	3312548	3302062	3312381	507	03hr
Tb927_10_v5.1	3420867	3421740	3414266	3421365	498	03hr
Tb927_10_v5.1	3619962	3620600	3616080	3620732	638	03hr
Tb927_10_v5.1	3945904	3946533	3946370	3952689	163	03hr
Tb927_11_v5.1	176518	176835	170773	176786	268	03hr
Tb927_11_v5.1	181125	181813	181122	188240	688	03hr
Tb927_11_v5.1	448547	449071	448849	449098	222	03hr
Tb927_11_v5.1	561679	562361	554765	562253	574	03hr
Tb927_11_v5.1	910690	911217	903602	910800	110	03hr
Tb927_11_v5.1	919218	920761	915042	926936	1543	03hr
Tb927_11_v5.1	1289597	1290629	1280246	1296830	1032	03hr
Tb927_11_v5.1	1779459	1781023	1772386	1779550	91	03hr
Tb927_11_v5.1	1876071	1876976	1869928	1876790	719	03hr
Tb927_11_v5.1	1897897	1898447	1890194	1898595	550	03hr
Tb927_11_v5.1	2652112	2652648	2644931	2652712	536	03hr
Tb927_11_v5.1	2656460	2657191	2656646	2665734	545	03hr
Tb927_11_v5.1	3053142	3053887	3053275	3062315	612	03hr
Tb927_11_v5.1	3214336	3215013	3212192	3214651	315	03hr
Tb927_11_v5.1	3220784	3221932	3221145	3233079	787	03hr
Tb927_11_v5.1	3510405	3511084	3503576	3511126	679	03hr
Tb927_11_v5.1	3653282	3654679	3645687	3660315	1397	03hr
Tb927_11_v5.1	3667110	3668018	3667362	3676783	656	03hr
Tb927_11_v5.1	4082000	4082559	4074395	4082189	189	03hr
Tb927_11_v5.1	4280542	4282081	4272103	4280773	231	03hr
Tb927_11_v5.1	4542083	4543192	4533278	4548856	1109	03hr
Tb927_01_v5.1	66188	66495	66165	66897	307	24hr
Tb927_01_v5.1	90395	90605	90416	91304	189	24hr
Tb927_01_v5.1	102667	104178	102579	108637	1511	24hr
Tb927_01_v5.1	146921	148539	145676	148642	1618	24hr
Tb927_01_v5.1	150601	150824	149617	152721	223	24hr
Tb927_01_v5.1	178437	179318	178383	180577	881	24hr
Tb927_01_v5.1	525671	526467	524319	528196	796	24hr
Tb927_01_v5.1	654911	656157	651967	663300	1246	24hr
Tb927_01_v5.1	764353	765683	758194	770612	1330	24hr
Tb927_01_v5.1	813025	814043	813738	820581	305	24hr
Tb927_01_v5.1	1000363	1001810	1001490	1003249	320	24hr
Tb927_02_v5.1	7942	9572	6828	10812	1630	24hr
Tb927_02_v5.1	114787	115186	113434	120157	399	24hr
Tb927_02_v5.1	115393	116490	113434	120157	1097	24hr
Tb927_02_v5.1	147597	147827	147570	154377	230	24hr
Tb927_02_v5.1	148213	149514	147570	154377	1301	24hr
Tb927_02_v5.1	212360	212985	212006	212667	307	24hr
Tb927_02_v5.1	212360	212985	212928	213577	57	24hr
Tb927_02_v5.1	226617	227923	224554	228725	1306	24hr
Tb927_02_v5.1	311229	311903	311418	315463	485	24hr
Tb927_02_v5.1	513607	515141	514368	521555	773	24hr
Tb927_02_v5.1	1028279	1028935	1028461	1034758	474	24hr
Tb927_03_v5.1	138416	139328	136099	138763	347	24hr
Tb927_03_v5.1	138416	139328	139087	144237	241	24hr
Tb927_03_v5.1	145731	146100	144594	146552	369	24hr
Tb927_03_v5.1	203496	204919	195393	213151	1423	24hr
Tb927_03_v5.1	586670	587746	577642	594681	1076	24hr
Tb927_03_v5.1	975425	975841	975559	983120	282	24hr
Tb927_03_v5.1	1230115	1230377	1222198	1230146	31	24hr
Tb927_03_v5.1	1373464	1374978	1365812	1373992	528	24hr
Tb927_03_v5.1	1373464	1374978	1374264	1384211	714	24hr
Tb927_04_v5.1	7988	9771	7548	14338	1783	24hr
Tb927_04_v5.1	17548	18070	17757	20720	313	24hr
Tb927_04_v5.1	317137	317869	309189	320141	732	24hr
Tb927_04_v5.1	537028	537295	529735	537366	267	24hr
Tb927_04_v5.1	948699	949366	942719	948889	190	24hr
Tb927_04_v5.1	967951	969331	965025	968403	452	24hr
Tb927_04_v5.1	1394468	1395710	1387503	1394828	360	24hr
Tb927_04_v5.1	1468988	1469341	1466851	1469355	353	24hr
Tb927_05_v5.1	68862	69182	67877	69130	268	24hr
Tb927_05_v5.1	92003	92515	92479	104321	36	24hr
Tb927_05_v5.1	97950	99112	92479	104321	1162	24hr
Tb927_05_v5.1	243652	244512	237291	244189	537	24hr
Tb927_05_v5.1	270688	272001	270617	276190	1313	24hr
Tb927_05_v5.1	375971	377103	376807	384853	296	24hr
Tb927_05_v5.1	557132	558843	551493	566859	1711	24hr
Tb927_05_v5.1	738849	739715	730921	739269	420	24hr
Tb927_05_v5.1	747270	748191	747088	749111	921	24hr
Tb927_05_v5.1	976748	978784	969082	985632	2036	24hr
Tb927_05_v5.1	1157063	1158876	1149436	1169900	1813	24hr
Tb927_06_v5.1	33644	33901	33627	34930	257	24hr
Tb927_06_v5.1	35315	36705	35294	35924	609	24hr
Tb927_06_v5.1	35315	36705	36364	38253	341	24hr
Tb927_06_v5.1	79105	79790	78669	80542	685	24hr
Tb927_06_v5.1	80101	80752	78669	80542	441	24hr
Tb927_06_v5.1	105194	106332	101040	113272	1138	24hr
Tb927_06_v5.1	146722	147540	147408	147893	132	24hr
Tb927_06_v5.1	187726	188631	187653	194448	905	24hr
Tb927_06_v5.1	312246	313617	312858	314281	759	24hr
Tb927_06_v5.1	480735	480985	480586	481583	250	24hr
Tb927_06_v5.1	484481	485425	483103	485358	877	24hr
Tb927_06_v5.1	688701	689596	689076	699152	520	24hr
Tb927_06_v5.1	1279221	1280148	1272835	1279871	650	24hr
Tb927_06_v5.1	1283810	1284392	1284044	1293204	348	24hr
Tb927_07_v5.1	230024	230747	220950	230590	566	24hr
Tb927_07_v5.1	233896	234539	234185	242958	354	24hr
Tb927_07_v5.1	349252	349705	349566	356457	139	24hr
Tb927_07_v5.1	711823	712510	705415	712398	575	24hr
Tb927_07_v5.1	897973	898606	892140	898304	331	24hr
Tb927_07_v5.1	1018014	1018769	1018121	1027800	648	24hr
Tb927_07_v5.1	1746997	1748073	1739807	1754403	1076	24hr
Tb927_07_v5.1	1924863	1926491	1919386	1929753	1628	24hr
Tb927_07_v5.1	2160061	2161122	2160275	2160383	108	24hr
Tb927_07_v5.1	2160061	2161122	2160888	2167926	234	24hr
Tb927_08_v5.1	445143	446536	439366	449797	1393	24hr
Tb927_08_v5.1	624342	625607	616295	634332	1265	24hr
Tb927_08_v5.1	793918	794532	794140	802123	392	24hr
Tb927_08_v5.1	876772	877930	876970	877163	193	24hr
Tb927_08_v5.1	876772	877930	877421	881634	509	24hr
Tb927_08_v5.1	1399448	1400143	1394440	1399838	390	24hr
Tb927_08_v5.1	1444543	1444990	1437489	1444598	55	24hr
Tb927_08_v5.1	1449373	1450131	1449473	1457669	658	24hr
Tb927_08_v5.1	1609574	1610872	1602698	1612684	1298	24hr
Tb927_08_v5.1	1738694	1740317	1740120	1749967	197	24hr
Tb927_08_v5.1	1995884	1997499	1987126	1996539	655	24hr
Tb927_08_v5.1	1995884	1997499	1996850	2001022	649	24hr
Tb927_08_v5.1	2113132	2114568	2112166	2113405	273	24hr
Tb927_08_v5.1	2113132	2114568	2113782	2120307	786	24hr
Tb927_08_v5.1	2240912	2242276	2240840	2241244	332	24hr
Tb927_08_v5.1	2240912	2242276	2241865	2248181	411	24hr
Tb927_09_v5.1	688220	689015	681005	688826	606	24hr
Tb927_09_v5.1	882941	884159	883544	890727	615	24hr
Tb927_09_v5.1	1120879	1121658	1120880	1121456	576	24hr
Tb927_09_v5.1	1426769	1426998	1426704	1427131	229	24hr
Tb927_09_v5.1	1432224	1432736	1428306	1432411	187	24hr
Tb927_09_v5.1	1774005	1774712	1774369	1782965	343	24hr
Tb927_09_v5.1	2267485	2267801	2257442	2269194	316	24hr
Tb927_10_v5.1	328168	328838	320113	328316	148	24hr
Tb927_10_v5.1	448093	449248	440252	448726	633	24hr
Tb927_10_v5.1	635079	635701	627626	646846	622	24hr
Tb927_10_v5.1	801130	802012	801961	809911	51	24hr
Tb927_10_v5.1	1102944	1103947	1095289	1111737	1003	24hr
Tb927_10_v5.1	1235564	1236146	1235769	1244316	377	24hr
Tb927_10_v5.1	1887168	1887717	1886308	1887476	308	24hr
Tb927_10_v5.1	1924279	1924790	1917795	1924322	43	24hr
Tb927_10_v5.1	2063968	2064684	2064205	2071838	479	24hr
Tb927_10_v5.1	2754359	2754841	2746685	2754971	482	24hr
Tb927_10_v5.1	2757939	2758637	2758416	2766220	221	24hr
Tb927_10_v5.1	3046226	3046529	3038762	3046559	303	24hr
Tb927_10_v5.1	3167711	3168283	3159390	3168291	572	24hr
Tb927_10_v5.1	3311874	3312548	3303876	3312114	240	24hr
Tb927_10_v5.1	3420867	3421740	3414266	3421153	286	24hr
Tb927_10_v5.1	3619962	3620600	3616258	3620638	638	24hr
Tb927_10_v5.1	3945904	3946533	3946378	3952711	155	24hr
Tb927_11_v5.1	176518	176835	170814	176696	178	24hr
Tb927_11_v5.1	181125	181813	181397	182254	416	24hr
Tb927_11_v5.1	448547	449071	448880	449067	187	24hr
Tb927_11_v5.1	561679	562361	554811	562157	478	24hr
Tb927_11_v5.1	910690	911217	903288	910769	79	24hr
Tb927_11_v5.1	919218	920761	915088	926959	1543	24hr
Tb927_11_v5.1	1289597	1290629	1290241	1296866	388	24hr
Tb927_11_v5.1	1779459	1781023	1772380	1779550	91	24hr
Tb927_11_v5.1	1876071	1876976	1869889	1876611	540	24hr
Tb927_11_v5.1	1897897	1898447	1890208	1897993	96	24hr
Tb927_11_v5.1	2652112	2652648	2650581	2652557	445	24hr
Tb927_11_v5.1	2656460	2657191	2656803	2665800	388	24hr
Tb927_11_v5.1	3053142	3053887	3053611	3053908	276	24hr
Tb927_11_v5.1	3214336	3215013	3214425	3214609	184	24hr
Tb927_11_v5.1	3510405	3511084	3503367	3511029	624	24hr
Tb927_11_v5.1	3653282	3654679	3645710	3660266	1397	24hr
Tb927_11_v5.1	3667110	3668018	3667495	3675267	523	24hr
Tb927_11_v5.1	4082000	4082559	4074545	4082138	138	24hr
Tb927_11_v5.1	4542083	4543192	4542667	4542944	277	24hr
Tb927_11_v5.1	4542083	4543192	4533538	4542160	77	24hr
Tb927_01_v5.1	66188	66495	66043	67022	307	76hr
Tb927_01_v5.1	90395	90605	90291	91326	210	76hr
Tb927_01_v5.1	102667	104178	97890	109748	1511	76hr
Tb927_01_v5.1	146921	148539	145559	148673	1618	76hr
Tb927_01_v5.1	150601	150824	149008	152733	223	76hr
Tb927_01_v5.1	178437	179318	178504	180667	814	76hr
Tb927_01_v5.1	281099	281634	274564	281160	61	76hr
Tb927_01_v5.1	525671	526467	523406	531812	796	76hr
Tb927_01_v5.1	654911	656157	651832	662966	1246	76hr
Tb927_01_v5.1	764353	765683	758239	770976	1330	76hr
Tb927_01_v5.1	813025	814043	813670	820581	373	76hr
Tb927_01_v5.1	1000363	1001810	1001452	1008611	358	76hr
Tb927_01_v5.1	1000363	1001810	997406	1001079	716	76hr
Tb927_02_v5.1	7942	9572	1558	11871	1630	76hr
Tb927_02_v5.1	39853	40086	39961	40325	125	76hr
Tb927_02_v5.1	114787	115186	113276	120190	399	76hr
Tb927_02_v5.1	115393	116490	113276	120190	1097	76hr
Tb927_02_v5.1	147597	147827	146910	154377	230	76hr
Tb927_02_v5.1	148213	149514	146910	154377	1301	76hr
Tb927_02_v5.1	207720	208585	207548	207764	44	76hr
Tb927_02_v5.1	212360	212985	211926	214811	625	76hr
Tb927_02_v5.1	226617	227923	221656	231410	1306	76hr
Tb927_02_v5.1	311229	311903	305118	315561	674	76hr
Tb927_02_v5.1	513607	515141	501813	521709	1534	76hr
Tb927_02_v5.1	996674	998007	997253	997467	214	76hr
Tb927_02_v5.1	1028279	1028935	1028398	1034975	537	76hr
Tb927_03_v5.1	138416	139328	131673	138763	347	76hr
Tb927_03_v5.1	138416	139328	139088	144224	240	76hr
Tb927_03_v5.1	203496	204919	195363	212770	1423	76hr
Tb927_03_v5.1	256993	258364	258016	261132	348	76hr
Tb927_03_v5.1	586670	587746	578604	594323	1076	76hr
Tb927_03_v5.1	975425	975841	975459	983044	382	76hr
Tb927_03_v5.1	1230115	1230377	1222353	1230538	262	76hr
Tb927_03_v5.1	1373464	1374978	1365900	1382956	1514	76hr
Tb927_04_v5.1	7988	9771	2603	14359	1783	76hr
Tb927_04_v5.1	17548	18070	17670	21690	400	76hr
Tb927_04_v5.1	317137	317869	309199	317898	732	76hr
Tb927_04_v5.1	537028	537295	529954	537389	267	76hr
Tb927_04_v5.1	948699	949366	942412	949224	525	76hr
Tb927_04_v5.1	967951	969331	964303	968593	642	76hr
Tb927_04_v5.1	1394468	1395710	1387527	1394993	525	76hr
Tb927_04_v5.1	1468988	1469341	1466795	1469345	353	76hr
Tb927_05_v5.1	68862	69182	67673	69133	271	76hr
Tb927_05_v5.1	92003	92515	92451	104403	64	76hr
Tb927_05_v5.1	97950	99112	92451	104403	1162	76hr
Tb927_05_v5.1	243652	244512	237516	245098	860	76hr
Tb927_05_v5.1	270688	272001	266021	276231	1313	76hr
Tb927_05_v5.1	292814	293799	292595	299968	985	76hr
Tb927_05_v5.1	375971	377103	376497	383903	606	76hr
Tb927_05_v5.1	557132	558843	551478	566864	1711	76hr
Tb927_05_v5.1	738849	739715	731088	739525	676	76hr
Tb927_05_v5.1	747270	748191	747071	749267	921	76hr
Tb927_05_v5.1	976748	978784	968869	985843	2036	76hr
Tb927_05_v5.1	1157063	1158876	1149645	1168546	1813	76hr
Tb927_06_v5.1	33644	33901	31570	34979	257	76hr
Tb927_06_v5.1	35315	36705	35257	35944	629	76hr
Tb927_06_v5.1	35315	36705	36361	41546	344	76hr
Tb927_06_v5.1	79105	79790	78648	80548	685	76hr
Tb927_06_v5.1	80101	80752	78648	80548	447	76hr
Tb927_06_v5.1	105194	106332	99990	111712	1138	76hr
Tb927_06_v5.1	146722	147540	147293	148034	247	76hr
Tb927_06_v5.1	187726	188631	187651	194658	905	76hr
Tb927_06_v5.1	312246	313617	312791	314350	826	76hr
Tb927_06_v5.1	312246	313617	299503	312344	98	76hr
Tb927_06_v5.1	480735	480985	480558	481694	250	76hr
Tb927_06_v5.1	484481	485425	481998	485801	944	76hr
Tb927_06_v5.1	688701	689596	689062	698333	534	76hr
Tb927_06_v5.1	1279221	1280148	1273329	1279899	678	76hr
Tb927_06_v5.1	1283810	1284392	1283967	1293185	425	76hr
Tb927_07_v5.1	230024	230747	222077	230647	623	76hr
Tb927_07_v5.1	233896	234539	233848	241869	643	76hr
Tb927_07_v5.1	349252	349705	349523	356460	182	76hr
Tb927_07_v5.1	711823	712510	705423	712691	687	76hr
Tb927_07_v5.1	897973	898606	891276	898441	468	76hr
Tb927_07_v5.1	1018014	1018769	1018027	1026749	742	76hr
Tb927_07_v5.1	1746997	1748073	1740086	1753592	1076	76hr
Tb927_07_v5.1	1905141	1906380	1898248	1905259	118	76hr
Tb927_07_v5.1	1924863	1926491	1919383	1929917	1628	76hr
Tb927_07_v5.1	2144225	2144986	2137614	2144463	238	76hr
Tb927_07_v5.1	2160061	2161122	2151511	2160505	444	76hr
Tb927_07_v5.1	2160061	2161122	2160819	2167944	303	76hr
Tb927_08_v5.1	445143	446536	439462	450337	1393	76hr
Tb927_08_v5.1	624342	625607	617788	633965	1265	76hr
Tb927_08_v5.1	793918	794532	793997	802093	535	76hr
Tb927_08_v5.1	876772	877930	870173	881747	1158	76hr
Tb927_08_v5.1	1399448	1400143	1394438	1400047	599	76hr
Tb927_08_v5.1	1444543	1444990	1437468	1445128	447	76hr
Tb927_08_v5.1	1449373	1450131	1449253	1457642	758	76hr
Tb927_08_v5.1	1609574	1610872	1602748	1613235	1298	76hr
Tb927_08_v5.1	1738694	1740317	1740116	1749141	201	76hr
Tb927_08_v5.1	1995884	1997499	1987895	2001595	1615	76hr
Tb927_08_v5.1	2113132	2114568	2112071	2120270	1436	76hr
Tb927_08_v5.1	2240912	2242276	2238713	2241399	487	76hr
Tb927_08_v5.1	2240912	2242276	2241731	2248198	545	76hr
Tb927_09_v5.1	688220	689015	680947	689033	795	76hr
Tb927_09_v5.1	882941	884159	883230	890727	929	76hr
Tb927_09_v5.1	1120879	1121658	1120862	1122748	779	76hr
Tb927_09_v5.1	1153453	1153801	1153295	1153502	49	76hr
Tb927_09_v5.1	1426769	1426998	1426692	1427128	229	76hr
Tb927_09_v5.1	1432224	1432736	1427757	1432412	188	76hr
Tb927_09_v5.1	1774005	1774712	1774353	1782309	359	76hr
Tb927_09_v5.1	2267485	2267801	2266986	2280501	316	76hr
Tb927_10_v5.1	328168	328838	321006	328317	149	76hr
Tb927_10_v5.1	448093	449248	440720	448717	624	76hr
Tb927_10_v5.1	635079	635701	627193	644956	622	76hr
Tb927_10_v5.1	801130	802012	801809	809901	203	76hr
Tb927_10_v5.1	1102944	1103947	1095322	1111714	1003	76hr
Tb927_10_v5.1	1231973	1232330	1224498	1232211	238	76hr
Tb927_10_v5.1	1235564	1236146	1235646	1244302	500	76hr
Tb927_10_v5.1	1887168	1887717	1880069	1887588	420	76hr
Tb927_10_v5.1	1924279	1924790	1917770	1924357	78	76hr
Tb927_10_v5.1	2063968	2064684	2063999	2071809	685	76hr
Tb927_10_v5.1	2357688	2358326	2358118	2366785	208	76hr
Tb927_10_v5.1	2643884	2644239	2636470	2644265	355	76hr
Tb927_10_v5.1	2754359	2754841	2746860	2755076	482	76hr
Tb927_10_v5.1	2757939	2758637	2758138	2766219	499	76hr
Tb927_10_v5.1	3046226	3046529	3039287	3046583	303	76hr
Tb927_10_v5.1	3167711	3168283	3159524	3168289	572	76hr
Tb927_10_v5.1	3311874	3312548	3303832	3312433	559	76hr
Tb927_10_v5.1	3420867	3421740	3414661	3421364	497	76hr
Tb927_10_v5.1	3619962	3620600	3616071	3620738	638	76hr
Tb927_10_v5.1	3945904	3946533	3946391	3952593	142	76hr
Tb927_11_v5.1	176518	176835	170834	176823	305	76hr
Tb927_11_v5.1	181125	181813	181126	188232	687	76hr
Tb927_11_v5.1	448547	449071	448854	449100	217	76hr
Tb927_11_v5.1	561679	562361	554780	562210	531	76hr
Tb927_11_v5.1	910690	911217	903576	910780	90	76hr
Tb927_11_v5.1	919218	920761	914768	926878	1543	76hr
Tb927_11_v5.1	1289597	1290629	1283368	1289800	203	76hr
Tb927_11_v5.1	1289597	1290629	1290068	1296856	561	76hr
Tb927_11_v5.1	1779459	1781023	1772445	1780056	597	76hr
Tb927_11_v5.1	1876071	1876976	1869897	1876759	688	76hr
Tb927_11_v5.1	1897897	1898447	1890823	1898493	550	76hr
Tb927_11_v5.1	2652112	2652648	2644896	2652626	514	76hr
Tb927_11_v5.1	2656460	2657191	2656709	2665718	482	76hr
Tb927_11_v5.1	3053142	3053887	3053390	3061240	497	76hr
Tb927_11_v5.1	3214336	3215013	3214158	3214625	289	76hr
Tb927_11_v5.1	3220784	3221932	3220749	3231388	1148	76hr
Tb927_11_v5.1	3510405	3511084	3503532	3511155	679	76hr
Tb927_11_v5.1	3653282	3654679	3645815	3659975	1397	76hr
Tb927_11_v5.1	3667110	3668018	3667128	3675245	890	76hr
Tb927_11_v5.1	4082000	4082559	4074737	4082343	343	76hr
Tb927_11_v5.1	4280542	4282081	4273468	4280753	211	76hr
Tb927_11_v5.1	4542083	4543192	4542900	4547536	292	76hr
Tb927_11_v5.1	4542083	4543192	4534233	4542185	102	76hr

## Sheet: Peaks_overlap_Genes
chrom	peak_start	peak_end	geneID	gene_start	gene_end	overlap	timepoint
Tb927_01_v5.1	7598	7812	Tb927.1.20	7554	8555	214	00hr
Tb927_01_v5.1	51624	52494	Tb927.1.90	50428	52205	581	00hr
Tb927_01_v5.1	58689	59020	Tb927.1.100	57401	59283	331	00hr
Tb927_01_v5.1	60363	60653	Tb927.1.120	60266	62836	290	00hr
Tb927_01_v5.1	61389	61711	Tb927.1.120	60266	62836	322	00hr
Tb927_01_v5.1	62013	62351	Tb927.1.120	60266	62836	338	00hr
Tb927_01_v5.1	76071	76429	Tb927.1.190	75424	77915	358	00hr
Tb927_01_v5.1	76914	77717	Tb927.1.190	75424	77915	803	00hr
Tb927_01_v5.1	79890	80375	Tb927.1.200	80183	80518	192	00hr
Tb927_01_v5.1	85534	85859	Tb927.1.220	85854	88355	5	00hr
Tb927_01_v5.1	90416	91304	Tb927.1.230	90305	90700	284	00hr
Tb927_01_v5.1	98499	99346	Tb927.1.240	91365	99081	582	00hr
Tb927_01_v5.1	102741	106579	Tb927.1.250	103266	103589	323	00hr
Tb927_01_v5.1	102741	106579	Tb927.1.260	106271	106573	302	00hr
Tb927_01_v5.1	106870	108637	Tb927.1.270	106654	107025	155	00hr
Tb927_01_v5.1	106870	108637	Tb927.1.275	108058	110934	579	00hr
Tb927_01_v5.1	108975	109572	Tb927.1.275	108058	110934	597	00hr
Tb927_01_v5.1	112278	112615	Tb927.1.280	112381	112743	234	00hr
Tb927_01_v5.1	115667	116730	Tb927.1.290	113137	117318	1063	00hr
Tb927_01_v5.1	116980	118737	Tb927.1.290	113137	117318	338	00hr
Tb927_01_v5.1	113354	115393	Tb927.1.290	113137	117318	2039	00hr
Tb927_01_v5.1	130241	130525	Tb927.1.320	130249	131017	276	00hr
Tb927_01_v5.1	131666	131985	Tb927.1.330	131092	131944	278	00hr
Tb927_01_v5.1	135427	135933	Tb927.1.350	133484	135438	11	00hr
Tb927_01_v5.1	138168	142367	Tb927.1.370	140214	144395	2153	00hr
Tb927_01_v5.1	142826	144024	Tb927.1.370	140214	144395	1198	00hr
Tb927_01_v5.1	144669	145082	Tb927.1.380	144726	145151	356	00hr
Tb927_01_v5.1	145689	148642	Tb927.1.400	147842	148204	362	00hr
Tb927_01_v5.1	151260	152740	Tb927.1.410	151277	153022	1463	00hr
Tb927_01_v5.1	153008	153207	Tb927.1.410	151277	153022	14	00hr
Tb927_01_v5.1	156425	157397	Tb927.1.420	156384	158411	972	00hr
Tb927_01_v5.1	157783	158153	Tb927.1.420	156384	158411	370	00hr
Tb927_01_v5.1	159613	160112	Tb927.1.430	159343	166610	499	00hr
Tb927_01_v5.1	172953	175861	Tb927.1.450	167799	174089	1136	00hr
Tb927_01_v5.1	181129	181533	Tb927.1.470	181089	181451	322	00hr
Tb927_01_v5.1	182176	183670	Tb927.1.480	181845	186029	1494	00hr
Tb927_01_v5.1	183918	190002	Tb927.1.480	181845	186029	2111	00hr
Tb927_01_v5.1	183918	190002	Tb927.1.490	189837	190085	165	00hr
Tb927_01_v5.1	190264	191375	Tb927.1.500	190759	196430	616	00hr
Tb927_01_v5.1	274616	280964	Tb927.1.880	264384	278162	3546	00hr
Tb927_01_v5.1	274616	280964	Tb927.1.890	278431	279201	770	00hr
Tb927_01_v5.1	286290	292313	Tb927.1.990	288582	289706	1124	00hr
Tb927_01_v5.1	286290	292313	Tb927.1.1000	289893	291155	1262	00hr
Tb927_01_v5.1	286290	292313	Tb927.1.1010	291585	293744	728	00hr
Tb927_01_v5.1	293011	294137	Tb927.1.1010	291585	293744	733	00hr
Tb927_01_v5.1	294563	295195	Tb927.1.1020	294228	295508	632	00hr
Tb927_01_v5.1	521805	522074	Tb927.1.2040	521080	522462	269	00hr
Tb927_01_v5.1	524322	528063	Tb927.1.2060	524736	524873	137	00hr
Tb927_01_v5.1	524322	528063	Tb927.1.2070	524998	525252	254	00hr
Tb927_01_v5.1	528747	531758	Tb927.1.2100	531583	535023	175	00hr
Tb927_01_v5.1	656404	658501	Tb927.1.2970	656593	657333	740	00hr
Tb927_01_v5.1	658795	659995	Tb927.1.2980	658938	662354	1057	00hr
Tb927_01_v5.1	660751	661909	Tb927.1.2980	658938	662354	1158	00hr
Tb927_01_v5.1	757667	757685	Tb927.1.3550	756777	757868	18	00hr
Tb927_01_v5.1	758253	765401	Tb927.1.3560	758687	761284	2597	00hr
Tb927_01_v5.1	758253	765401	Tb927.1.3590	765114	765398	284	00hr
Tb927_01_v5.1	765679	768882	Tb927.1.3620	766853	767080	227	00hr
Tb927_01_v5.1	765679	768882	Tb927.1.3640	768476	768652	176	00hr
Tb927_01_v5.1	813805	818275	Tb927.1.3800	814305	814850	545	00hr
Tb927_01_v5.1	813805	818275	Tb927.1.3810	815129	815491	362	00hr
Tb927_01_v5.1	813805	818275	Tb927.1.3820	815748	816149	401	00hr
Tb927_01_v5.1	813805	818275	Tb927.1.3830	816419	818242	1823	00hr
Tb927_01_v5.1	818728	818930	Tb927.1.3840	818737	820566	193	00hr
Tb927_01_v5.1	819538	820463	Tb927.1.3840	818737	820566	925	00hr
Tb927_01_v5.1	992517	992826	Tb927.1.4890	992004	993368	309	00hr
Tb927_01_v5.1	1001552	1001751	Tb927.1.4970	1001711	1002058	40	00hr
Tb927_01_v5.1	1003627	1006205	Tb927.1.5000	1004308	1005123	815	00hr
Tb927_01_v5.1	1006463	1007265	Tb927.1.5020	1007260	1007418	5	00hr
Tb927_01_v5.1	1007556	1008112	Tb927.1.5030	1007804	1010011	308	00hr
Tb927_01_v5.1	1008709	1008714	Tb927.1.5030	1007804	1010011	5	00hr
Tb927_01_v5.1	1009084	1009245	Tb927.1.5030	1007804	1010011	161	00hr
Tb927_02_v5.1	1662	1877	Tb927.2.100	1683	4172	194	00hr
Tb927_02_v5.1	2121	2339	Tb927.2.100	1683	4172	218	00hr
Tb927_02_v5.1	2713	3565	Tb927.2.100	1683	4172	852	00hr
Tb927_02_v5.1	3836	6048	Tb927.2.100	1683	4172	336	00hr
Tb927_02_v5.1	6828	10812	Tb927.2.150	9285	9527	242	00hr
Tb927_02_v5.1	12486	12854	Tb927.2.170	11937	16118	368	00hr
Tb927_02_v5.1	13269	13568	Tb927.2.170	11937	16118	299	00hr
Tb927_02_v5.1	14630	17281	Tb927.2.170	11937	16118	1488	00hr
Tb927_02_v5.1	17639	22306	Tb927.2.200	20739	21832	1093	00hr
Tb927_02_v5.1	26809	27485	Tb927.2.240	25548	27572	676	00hr
Tb927_02_v5.1	32024	32848	Tb927.2.270	31017	32759	735	00hr
Tb927_02_v5.1	35925	36255	Tb927.2.280	35798	38167	330	00hr
Tb927_02_v5.1	37410	37935	Tb927.2.280	35798	38167	525	00hr
Tb927_02_v5.1	47541	48261	Tb927.2.340	46167	48743	720	00hr
Tb927_02_v5.1	55360	55976	Tb927.2.370	55836	58340	140	00hr
Tb927_02_v5.1	57812	58163	Tb927.2.370	55836	58340	351	00hr
Tb927_02_v5.1	62778	63159	Tb927.2.380	61399	63768	381	00hr
Tb927_02_v5.1	77562	77873	Tb927.2.450	77151	79724	311	00hr
Tb927_02_v5.1	78178	79701	Tb927.2.450	77151	79724	1523	00hr
Tb927_02_v5.1	83946	84473	Tb927.2.460	83798	85775	527	00hr
Tb927_02_v5.1	87887	89293	Tb927.2.470	86881	89463	1406	00hr
Tb927_02_v5.1	92282	92624	Tb927.2.480	91630	94083	342	00hr
Tb927_02_v5.1	92965	93208	Tb927.2.480	91630	94083	243	00hr
Tb927_02_v5.1	99744	102231	Tb927.2.510	98073	100586	842	00hr
Tb927_02_v5.1	97647	99277	Tb927.2.510	98073	100586	1204	00hr
Tb927_02_v5.1	109075	109471	Tb927.2.560	108732	111269	396	00hr
Tb927_02_v5.1	110408	111213	Tb927.2.560	108732	111269	805	00hr
Tb927_02_v5.1	117828	120157	Tb927.2.650	118830	119201	371	00hr
Tb927_02_v5.1	124499	124872	Tb927.2.680	124625	125050	247	00hr
Tb927_02_v5.1	125576	126227	Tb927.2.690	125379	128711	651	00hr
Tb927_02_v5.1	127182	131248	Tb927.2.690	125379	128711	1529	00hr
Tb927_02_v5.1	140601	142111	Tb927.2.820	140725	142308	1386	00hr
Tb927_02_v5.1	143640	144910	Tb927.2.830	143717	144773	1056	00hr
Tb927_02_v5.1	149089	154329	Tb927.2.900	152344	152715	371	00hr
Tb927_02_v5.1	149089	154329	Tb927.2.910	153734	156642	595	00hr
Tb927_02_v5.1	155227	155568	Tb927.2.910	153734	156642	341	00hr
Tb927_02_v5.1	159170	159775	Tb927.2.950	158854	163038	605	00hr
Tb927_02_v5.1	161113	161470	Tb927.2.950	158854	163038	357	00hr
Tb927_02_v5.1	161928	162242	Tb927.2.950	158854	163038	314	00hr
Tb927_02_v5.1	162476	162896	Tb927.2.950	158854	163038	420	00hr
Tb927_02_v5.1	167773	168680	Tb927.2.980	167874	168341	467	00hr
Tb927_02_v5.1	175128	175949	Tb927.2.1050	174896	176335	821	00hr
Tb927_02_v5.1	180351	180682	Tb927.2.1080	179639	181663	331	00hr
Tb927_02_v5.1	181080	181386	Tb927.2.1080	179639	181663	306	00hr
Tb927_02_v5.1	185804	186185	Tb927.2.1100	185097	186844	381	00hr
Tb927_02_v5.1	186524	186807	Tb927.2.1100	185097	186844	283	00hr
Tb927_02_v5.1	188478	188784	Tb927.2.1110	187790	189616	306	00hr
Tb927_02_v5.1	191177	191542	Tb927.2.1120	190725	192860	365	00hr
Tb927_02_v5.1	192012	192209	Tb927.2.1120	190725	192860	197	00hr
Tb927_02_v5.1	196284	196698	Tb927.2.1130	196319	197055	379	00hr
Tb927_02_v5.1	197888	198575	Tb927.2.1140	197595	198616	687	00hr
Tb927_02_v5.1	201660	202132	Tb927.2.1150	201606	203037	472	00hr
Tb927_02_v5.1	202603	203304	Tb927.2.1150	201606	203037	434	00hr
Tb927_02_v5.1	206761	207226	Tb927.2.1170	205540	207567	465	00hr
Tb927_02_v5.1	211040	211393	Tb927.2.1180	210947	212686	353	00hr
Tb927_02_v5.1	212035	212668	Tb927.2.1180	210947	212686	633	00hr
Tb927_02_v5.1	221439	223511	Tb927.2.1210	219959	222484	1045	00hr
Tb927_02_v5.1	229745	230571	Tb927.2.1250	230037	230408	371	00hr
Tb927_02_v5.1	230864	231380	Tb927.2.1260	231301	234354	79	00hr
Tb927_02_v5.1	231788	232099	Tb927.2.1260	231301	234354	311	00hr
Tb927_02_v5.1	235756	236480	Tb927.2.1310	236401	240745	79	00hr
Tb927_02_v5.1	237193	238184	Tb927.2.1310	236401	240745	991	00hr
Tb927_02_v5.1	238451	239021	Tb927.2.1310	236401	240745	570	00hr
Tb927_02_v5.1	240070	241158	Tb927.2.1310	236401	240745	675	00hr
Tb927_02_v5.1	246749	247203	Tb927.2.1330	245650	247458	454	00hr
Tb927_02_v5.1	247908	249152	Tb927.2.1344	248938	249150	212	00hr
Tb927_02_v5.1	257133	257611	Tb927.2.1380	254762	257272	139	00hr
Tb927_02_v5.1	306601	310952	Tb927.2.1600	306671	307603	932	00hr
Tb927_02_v5.1	317327	317536	Tb927.2.1700	317225	319513	209	00hr
Tb927_02_v5.1	317895	318009	Tb927.2.1700	317225	319513	114	00hr
Tb927_02_v5.1	503472	504103	Tb927.2.2550	501836	503563	91	00hr
Tb927_02_v5.1	510232	513124	Tb927.2.2580	507090	510263	31	00hr
Tb927_02_v5.1	510232	513124	Tb927.2.2590	511041	511358	317	00hr
Tb927_02_v5.1	891702	892504	Tb927.2.5030	890406	892553	802	00hr
Tb927_02_v5.1	892743	899047	Tb927.2.5040	892875	893402	527	00hr
Tb927_02_v5.1	892743	899047	Tb927.2.5050	894053	895012	959	00hr
Tb927_02_v5.1	892743	899047	Tb927.2.5060	895261	896445	1184	00hr
Tb927_02_v5.1	892743	899047	Tb927.2.5070	896659	897177	518	00hr
Tb927_02_v5.1	892743	899047	Tb927.2.5080	897388	898935	1547	00hr
Tb927_02_v5.1	904710	910370	Tb927.2.5120	905713	906378	665	00hr
Tb927_02_v5.1	904710	910370	Tb927.2.5130	906606	907778	1172	00hr
Tb927_02_v5.1	904710	910370	Tb927.2.5140	907943	908392	449	00hr
Tb927_02_v5.1	904710	910370	Tb927.2.5150	909185	910654	1185	00hr
Tb927_02_v5.1	1030411	1033884	Tb927.2.5750	1031968	1033629	1661	00hr
Tb927_03_v5.1	132502	134060	Tb927.3.585	132747	133100	353	00hr
Tb927_03_v5.1	193034	195014	Tb927.3.820	192821	193387	353	00hr
Tb927_03_v5.1	193034	195014	Tb927.3.830	193729	194910	1181	00hr
Tb927_03_v5.1	195392	203210	Tb927.3.840	195485	196552	1067	00hr
Tb927_03_v5.1	195392	203210	Tb927.3.850	198108	200372	2264	00hr
Tb927_03_v5.1	195392	203210	Tb927.3.860	201449	201895	446	00hr
Tb927_03_v5.1	203469	210919	Tb927.3.870	206219	207517	1298	00hr
Tb927_03_v5.1	203469	210919	Tb927.3.880	207829	208563	734	00hr
Tb927_03_v5.1	203469	210919	Tb927.3.890	208791	209708	917	00hr
Tb927_03_v5.1	203469	210919	Tb927.3.900	209898	210968	1021	00hr
Tb927_03_v5.1	211226	212518	Tb927.3.910	211340	212683	1178	00hr
Tb927_03_v5.1	259159	261004	Tb927.3.1040	259855	261048	1149	00hr
Tb927_03_v5.1	262445	266005	Tb927.3.1060	262387	263532	1087	00hr
Tb927_03_v5.1	262445	266005	Tb927.3.1070	263824	265158	1334	00hr
Tb927_03_v5.1	262445	266005	Tb927.3.1080	265433	266188	572	00hr
Tb927_03_v5.1	578700	579581	Tb927.3.2210	577319	579103	403	00hr
Tb927_03_v5.1	578700	579581	Tb927.3.2220	579399	580061	182	00hr
Tb927_03_v5.1	580016	586857	Tb927.3.2220	579399	580061	45	00hr
Tb927_03_v5.1	580016	586857	Tb927.3.2230	580931	581836	905	00hr
Tb927_03_v5.1	580016	586857	Tb927.3.2240	582246	583445	1199	00hr
Tb927_03_v5.1	580016	586857	Tb927.3.2250	583617	584513	896	00hr
Tb927_03_v5.1	580016	586857	Tb927.3.2260	584707	585393	686	00hr
Tb927_03_v5.1	587563	593902	Tb927.3.2270	587858	589183	1325	00hr
Tb927_03_v5.1	587563	593902	Tb927.3.2280	589443	591236	1793	00hr
Tb927_03_v5.1	587563	593902	Tb927.3.2290	591399	592520	1121	00hr
Tb927_03_v5.1	587563	593902	Tb927.3.2300	592647	593252	605	00hr
Tb927_03_v5.1	594144	594393	Tb927.3.2310	593475	594377	233	00hr
Tb927_03_v5.1	587563	593902	Tb927.3.2310	593475	594377	427	00hr
Tb927_03_v5.1	870487	875806	Tb927.3.3410	871164	872519	1355	00hr
Tb927_03_v5.1	975623	982681	Tb927.3.3440	977888	978925	1037	00hr
Tb927_03_v5.1	975623	982681	Tb927.3.3450	979573	980109	536	00hr
Tb927_03_v5.1	975623	982681	Tb927.3.3460	980328	981779	1451	00hr
Tb927_03_v5.1	975623	982681	Tb927.3.3470	982589	983131	92	00hr
Tb927_03_v5.1	983022	983056	Tb927.3.3470	982589	983131	34	00hr
Tb927_03_v5.1	1223124	1223217	Tb927.3.4350	1220869	1223193	69	00hr
Tb927_03_v5.1	1223490	1224492	Tb927.3.4360	1223453	1223845	355	00hr
Tb927_03_v5.1	1223490	1224492	Tb927.3.4370	1224042	1225736	450	00hr
Tb927_03_v5.1	1224825	1229459	Tb927.3.4370	1224042	1225736	911	00hr
Tb927_03_v5.1	1224825	1229459	Tb927.3.4380	1226005	1227444	1439	00hr
Tb927_03_v5.1	1224825	1229459	Tb927.3.4390	1227814	1229331	1517	00hr
Tb927_03_v5.1	1366247	1366730	Tb927.3.4850	1365572	1366384	137	00hr
Tb927_03_v5.1	1367685	1373706	Tb927.3.4860	1368289	1369407	1118	00hr
Tb927_03_v5.1	1367685	1373706	Tb927.3.4870	1369724	1370695	971	00hr
Tb927_03_v5.1	1367685	1373706	Tb927.3.4880	1372191	1372739	548	00hr
Tb927_03_v5.1	1367685	1373706	Tb927.3.4890	1372947	1373561	614	00hr
Tb927_03_v5.1	1374355	1379160	Tb927.3.4900	1376060	1377436	1376	00hr
Tb927_03_v5.1	1374355	1379160	Tb927.3.4910	1377662	1378720	1058	00hr
Tb927_03_v5.1	1379544	1383455	Tb927.3.4920	1379439	1380575	1031	00hr
Tb927_03_v5.1	1379544	1383455	Tb927.3.4930	1382459	1383085	626	00hr
Tb927_03_v5.1	1379544	1383455	Tb927.3.4940	1383312	1385561	143	00hr
Tb927_03_v5.1	1607337	1607497	Tb927.3.5760	1607474	1608361	23	00hr
Tb927_04_v5.1	2108	2316	Tb927.4.100	1682	3133	208	00hr
Tb927_04_v5.1	2665	3167	Tb927.4.100	1682	3133	468	00hr
Tb927_04_v5.1	4294	4696	Tb927.4.110	3639	4715	402	00hr
Tb927_04_v5.1	7549	13521	Tb927.4.120	12267	12638	371	00hr
Tb927_04_v5.1	13757	14357	Tb927.4.130	13666	16569	600	00hr
Tb927_04_v5.1	17670	18124	Tb927.4.150	18000	18425	124	00hr
Tb927_04_v5.1	18396	18932	Tb927.4.150	18000	18425	29	00hr
Tb927_04_v5.1	18396	18932	Tb927.4.160	18746	22942	186	00hr
Tb927_04_v5.1	19179	20703	Tb927.4.160	18746	22942	1524	00hr
Tb927_04_v5.1	21042	21690	Tb927.4.160	18746	22942	648	00hr
Tb927_04_v5.1	21998	23156	Tb927.4.160	18746	22942	944	00hr
Tb927_04_v5.1	26133	27006	Tb927.4.170	26181	26354	173	00hr
Tb927_04_v5.1	26133	27006	Tb927.4.180	26747	26995	248	00hr
Tb927_04_v5.1	36482	36586	Tb927.4.200	34907	36946	104	00hr
Tb927_04_v5.1	39155	39446	Tb927.4.210	39136	40569	291	00hr
Tb927_04_v5.1	44926	45250	Tb927.4.230	43034	45070	144	00hr
Tb927_04_v5.1	50889	51293	Tb927.4.250	49436	51463	404	00hr
Tb927_04_v5.1	309314	310506	Tb927.4.1160	306804	309530	216	00hr
Tb927_04_v5.1	309314	310506	Tb927.4.1170	309801	310820	705	00hr
Tb927_04_v5.1	310877	317798	Tb927.4.1180	311027	312034	1007	00hr
Tb927_04_v5.1	310877	317798	Tb927.4.1190	312215	312826	611	00hr
Tb927_04_v5.1	318315	320075	Tb927.4.1200	319468	320463	607	00hr
Tb927_04_v5.1	530244	536948	Tb927.4.2070	517255	530622	378	00hr
Tb927_04_v5.1	530244	536948	Tb927.4.2080	532617	535337	2720	00hr
Tb927_04_v5.1	542057	546754	Tb927.4.2100	543683	544144	461	00hr
Tb927_04_v5.1	945073	948477	Tb927.4.3740	940044	945122	49	00hr
Tb927_04_v5.1	1277313	1279808	Tb927.4.4620	1277331	1277804	473	00hr
Tb927_04_v5.1	1277313	1279808	Tb927.4.4630	1278007	1278372	365	00hr
Tb927_04_v5.1	1277313	1279808	Tb927.4.4640	1278633	1279187	554	00hr
Tb927_04_v5.1	1277313	1279808	Tb927.4.4650	1279421	1280230	387	00hr
Tb927_04_v5.1	1280354	1281983	Tb927.4.4660	1280363	1280908	545	00hr
Tb927_04_v5.1	1387495	1387742	Tb927.4.5060	1387650	1388465	92	00hr
Tb927_04_v5.1	1389374	1391636	Tb927.4.5070	1389310	1390647	1273	00hr
Tb927_04_v5.1	1391924	1394334	Tb927.4.5080	1393458	1393847	389	00hr
Tb927_04_v5.1	1461608	1461806	Tb927.4.5380	1460755	1465137	198	00hr
Tb927_04_v5.1	1463503	1464109	Tb927.4.5380	1460755	1465137	606	00hr
Tb927_04_v5.1	1465963	1466147	Tb927.4.5390	1465473	1466768	184	00hr
Tb927_05_v5.1	18570	19741	Tb927.5.140	17942	18610	40	00hr
Tb927_05_v5.1	25847	26007	Tb927.5.150	25865	26680	142	00hr
Tb927_05_v5.1	29798	30307	Tb927.5.160	29811	30332	496	00hr
Tb927_05_v5.1	65297	65549	Tb927.5.280	65071	65901	252	00hr
Tb927_05_v5.1	67877	69124	Tb927.5.290	68504	69565	620	00hr
Tb927_05_v5.1	87202	87706	Tb927.5.286b	87259	88650	447	00hr
Tb927_05_v5.1	88146	89027	Tb927.5.286b	87259	88650	504	00hr
Tb927_05_v5.1	92510	98215	Tb927.5.287b	92029	93411	901	00hr
Tb927_05_v5.1	92510	98215	Tb927.5.288b	94008	94751	743	00hr
Tb927_05_v5.1	98526	104320	Tb927.5.289b	102825	103496	671	00hr
Tb927_05_v5.1	104693	106143	Tb927.5.291b	105030	106031	1001	00hr
Tb927_05_v5.1	106837	107853	Tb927.5.292b	107167	107907	686	00hr
Tb927_05_v5.1	111572	115222	Tb927.5.293b	111803	112684	881	00hr
Tb927_05_v5.1	111572	115222	Tb927.5.294b	114232	114693	461	00hr
Tb927_05_v5.1	117673	120138	Tb927.5.295b	117624	120113	2440	00hr
Tb927_05_v5.1	120766	121812	Tb927.5.296b	121427	121891	385	00hr
Tb927_05_v5.1	122904	123109	Tb927.5.297b	123010	123693	99	00hr
Tb927_05_v5.1	123366	123768	Tb927.5.297b	123010	123693	327	00hr
Tb927_05_v5.1	144274	144628	Tb927.5.330	142360	145983	354	00hr
Tb927_05_v5.1	152208	155242	Tb927.5.340	154748	156211	494	00hr
Tb927_05_v5.1	164376	165259	Tb927.5.360	163729	165300	883	00hr
Tb927_05_v5.1	163621	163942	Tb927.5.360	163729	165300	213	00hr
Tb927_05_v5.1	178754	178991	Tb927.5.390	178519	180087	237	00hr
Tb927_05_v5.1	238146	243462	Tb927.5.570	232750	239133	987	00hr
Tb927_05_v5.1	238146	243462	Tb927.5.580	239386	239793	407	00hr
Tb927_05_v5.1	238146	243462	Tb927.5.590	240200	241411	1211	00hr
Tb927_05_v5.1	238146	243462	Tb927.5.600	241603	241986	383	00hr
Tb927_05_v5.1	266289	266774	Tb927.5.630	266270	267475	485	00hr
Tb927_05_v5.1	267066	267294	Tb927.5.630	266270	267475	228	00hr
Tb927_05_v5.1	277538	277613	Tb927.5.640	276065	278515	75	00hr
Tb927_05_v5.1	294279	298946	Tb927.5.670	295064	297952	2888	00hr
Tb927_05_v5.1	294279	298946	Tb927.5.680	298168	299925	778	00hr
Tb927_05_v5.1	377344	380548	Tb927.5.950	378044	378712	668	00hr
Tb927_05_v5.1	377344	380548	Tb927.5.960	380194	381201	354	00hr
Tb927_05_v5.1	381240	381817	Tb927.5.970	381318	381890	499	00hr
Tb927_05_v5.1	382162	382450	Tb927.5.980	382114	383031	288	00hr
Tb927_05_v5.1	551947	557343	Tb927.5.1570	551550	552053	106	00hr
Tb927_05_v5.1	551947	557343	Tb927.5.1580	553736	555436	1700	00hr
Tb927_05_v5.1	557707	565867	Tb927.5.1590	562307	563071	764	00hr
Tb927_05_v5.1	557707	565867	Tb927.5.1600	565001	566857	866	00hr
Tb927_05_v5.1	731815	739026	Tb927.5.2140	732077	734605	2528	00hr
Tb927_05_v5.1	731815	739026	Tb927.5.2150	735600	737189	1589	00hr
Tb927_05_v5.1	748077	748324	Tb927.5.2160	747952	748302	225	00hr
Tb927_05_v5.1	971018	971303	Tb927.5.2900	971002	972762	285	00hr
Tb927_05_v5.1	971810	977741	Tb927.5.2900	971002	972762	952	00hr
Tb927_05_v5.1	978059	983389	Tb927.5.2910	980442	980981	539	00hr
Tb927_05_v5.1	978059	983389	Tb927.5.2920	981216	982595	1379	00hr
Tb927_05_v5.1	983676	984705	Tb927.5.2930	982813	983925	249	00hr
Tb927_05_v5.1	978059	983389	Tb927.5.2930	982813	983925	576	00hr
Tb927_05_v5.1	983676	984705	Tb927.5.2940	984246	985898	459	00hr
Tb927_05_v5.1	1150967	1164636	Tb927.5.3480	1149759	1151429	462	00hr
Tb927_05_v5.1	1150967	1164636	Tb927.5.3490	1151724	1152638	914	00hr
Tb927_05_v5.1	1150967	1164636	Tb927.5.3500	1153911	1155671	1760	00hr
Tb927_05_v5.1	1150967	1164636	Tb927.5.3510	1159531	1163130	3599	00hr
Tb927_05_v5.1	1164874	1167992	Tb927.5.3520	1165227	1166234	1007	00hr
Tb927_05_v5.1	1164874	1167992	Tb927.5.3530	1166404	1167198	794	00hr
Tb927_05_v5.1	1383019	1390327	Tb927.5.4490	1382737	1383159	140	00hr
Tb927_05_v5.1	1383019	1390327	Tb927.5.4500	1383439	1384023	584	00hr
Tb927_05_v5.1	1383019	1390327	Tb927.5.4510	1384252	1384671	419	00hr
Tb927_05_v5.1	1383019	1390327	Tb927.5.4520	1384956	1387736	2780	00hr
Tb927_05_v5.1	1383019	1390327	Tb927.5.4530	1387975	1388733	758	00hr
Tb927_05_v5.1	1383019	1390327	Tb927.5.4535	1389219	1389302	83	00hr
Tb927_05_v5.1	1431375	1431591	Tb927.5.4610	1431176	1432220	216	00hr
Tb927_06_v5.1	2462	3027	Tb927.6.120	2780	3205	247	00hr
Tb927_06_v5.1	3323	3595	Tb927.6.130	3541	7725	54	00hr
Tb927_06_v5.1	4549	4753	Tb927.6.130	3541	7725	204	00hr
Tb927_06_v5.1	7050	7433	Tb927.6.130	3541	7725	383	00hr
Tb927_06_v5.1	12789	13112	Tb927.6.140	12671	14509	323	00hr
Tb927_06_v5.1	13919	14369	Tb927.6.140	12671	14509	450	00hr
Tb927_06_v5.1	15866	17173	Tb927.6.150	15642	17141	1275	00hr
Tb927_06_v5.1	20620	21517	Tb927.6.160	20561	22579	897	00hr
Tb927_06_v5.1	22106	24628	Tb927.6.160	20561	22579	473	00hr
Tb927_06_v5.1	74749	76764	Tb927.6.190	72196	75831	1082	00hr
Tb927_06_v5.1	87039	87193	Tb927.6.200	85705	89469	154	00hr
Tb927_06_v5.1	112046	112321	Tb927.6.220	111910	113301	275	00hr
Tb927_06_v5.1	123979	124303	Tb927.6.270	121349	124942	324	00hr
Tb927_06_v5.1	128614	128899	Tb927.6.280	126013	129819	285	00hr
Tb927_06_v5.1	134143	134452	Tb927.6.290	132735	136322	309	00hr
Tb927_06_v5.1	151300	151593	Tb927.6.310	150979	154797	293	00hr
Tb927_06_v5.1	188010	192170	Tb927.6.400	190663	192090	1427	00hr
Tb927_06_v5.1	202999	203260	Tb927.6.430	200193	203930	261	00hr
Tb927_06_v5.1	299459	299724	Tb927.6.730	299469	301253	255	00hr
Tb927_06_v5.1	301540	306774	Tb927.6.740	303443	307198	3331	00hr
Tb927_06_v5.1	469853	470551	Tb927.6.1260	469738	470586	698	00hr
Tb927_06_v5.1	470848	477584	Tb927.6.1270	470831	471478	630	00hr
Tb927_06_v5.1	470848	477584	Tb927.6.1280	471788	472687	899	00hr
Tb927_06_v5.1	470848	477584	Tb927.6.1290	472929	475628	2699	00hr
Tb927_06_v5.1	483808	485215	Tb06.3A7.960	484320	485252	895	00hr
Tb927_06_v5.1	676429	678905	Tb927.6.2090	676609	678741	2132	00hr
Tb927_06_v5.1	679698	686648	Tb927.6.2110	679499	679699	1	00hr
Tb927_06_v5.1	679698	686648	Tb927.6.2120	679950	680702	752	00hr
Tb927_06_v5.1	679698	686648	Tb927.6.2130	680916	681443	527	00hr
Tb927_06_v5.1	679698	686648	Tb927.6.2140	682382	683185	803	00hr
Tb927_06_v5.1	679698	686648	Tb927.6.2150	684152	685795	1643	00hr
Tb927_06_v5.1	689547	698807	Tb927.6.2160	690029	690916	887	00hr
Tb927_06_v5.1	689547	698807	Tb927.6.2170	691093	691761	668	00hr
Tb927_06_v5.1	689547	698807	Tb927.6.2180	695798	696316	518	00hr
Tb927_06_v5.1	689547	698807	Tb927.6.2190	697471	698334	863	00hr
Tb927_06_v5.1	689547	698807	Tb927.6.2200	698549	699142	258	00hr
Tb927_06_v5.1	1273704	1279824	Tb927.6.4550	1272859	1275264	1560	00hr
Tb927_06_v5.1	1273704	1279824	Tb927.6.4560	1275568	1276791	1223	00hr
Tb927_06_v5.1	1273704	1279824	Tb927.6.4570	1277156	1277581	425	00hr
Tb927_06_v5.1	1273704	1279824	Tb927.6.4580	1277883	1278167	284	00hr
Tb927_06_v5.1	1284141	1291640	Tb927.6.4590	1285581	1287404	1823	00hr
Tb927_06_v5.1	1284141	1291640	Tb927.6.4600	1287787	1290687	2900	00hr
Tb927_06_v5.1	1284141	1291640	Tb927.6.4610	1290871	1292112	769	00hr
Tb927_06_v5.1	1291885	1292791	Tb927.6.4610	1290871	1292112	227	00hr
Tb927_06_v5.1	1291885	1292791	Tb927.6.4620	1292504	1292971	287	00hr
Tb927_06_v5.1	1435996	1436362	Tb927.6.5190	1436236	1438173	126	00hr
Tb927_06_v5.1	1437277	1437591	Tb927.6.5190	1436236	1438173	314	00hr
Tb927_07_v5.1	26730	29208	Tb927.7.180	27072	28385	1313	00hr
Tb927_07_v5.1	33496	41502	Tb927.7.190	34206	36263	2057	00hr
Tb927_07_v5.1	33496	41502	Tb927.7.200	36651	38267	1616	00hr
Tb927_07_v5.1	33496	41502	Tb927.7.210	39714	41384	1670	00hr
Tb927_07_v5.1	41809	43219	Tb927.7.220	41928	43148	1220	00hr
Tb927_07_v5.1	222599	230118	Tb927.7.920	216317	228655	6056	00hr
Tb927_07_v5.1	234444	241602	Tb927.7.930	235926	237158	1232	00hr
Tb927_07_v5.1	234444	241602	Tb927.7.940	237819	239264	1445	00hr
Tb927_07_v5.1	234444	241602	Tb927.7.950	239478	240962	1484	00hr
Tb927_07_v5.1	350253	353528	Tb927.7.1370	350498	352315	1817	00hr
Tb927_07_v5.1	350253	353528	Tb927.7.1380	352592	353047	455	00hr
Tb927_07_v5.1	350253	353528	Tb927.7.1390	353441	353995	87	00hr
Tb927_07_v5.1	353814	355149	Tb927.7.1390	353441	353995	181	00hr
Tb927_07_v5.1	353814	355149	Tb927.7.1400	354449	356110	700	00hr
Tb927_07_v5.1	355962	356385	Tb927.7.1400	354449	356110	148	00hr
Tb927_07_v5.1	704098	705085	Tb927.7.2690	703788	704150	52	00hr
Tb927_07_v5.1	704098	705085	Tb927.7.2695	704996	705076	80	00hr
Tb927_07_v5.1	705453	711857	Tb927.7.2700	705594	706457	863	00hr
Tb927_07_v5.1	705453	711857	Tb927.7.2710	706914	707777	863	00hr
Tb927_07_v5.1	705453	711857	Tb927.7.2720	707998	709989	1991	00hr
Tb927_07_v5.1	705453	711857	Tb927.7.2730	710233	711156	923	00hr
Tb927_07_v5.1	716397	720090	Tb927.7.2740	716953	717495	542	00hr
Tb927_07_v5.1	716397	720090	Tb927.7.2750	717763	718683	920	00hr
Tb927_07_v5.1	716397	720090	Tb927.7.2760	719444	720280	646	00hr
Tb927_07_v5.1	720817	722804	Tb927.7.2770	720553	721779	962	00hr
Tb927_07_v5.1	720817	722804	Tb927.7.2780	722307	722660	353	00hr
Tb927_07_v5.1	892445	892616	Tb927.7.3450	892522	893109	94	00hr
Tb927_07_v5.1	893064	897687	Tb927.7.3450	892522	893109	45	00hr
Tb927_07_v5.1	893064	897687	Tb927.7.3460	893320	894669	1349	00hr
Tb927_07_v5.1	893064	897687	Tb927.7.3470	894923	895705	782	00hr
Tb927_07_v5.1	1007280	1007965	Tb927.7.3850	1004929	1007913	633	00hr
Tb927_07_v5.1	1008412	1014734	Tb927.7.3860	1008426	1009145	719	00hr
Tb927_07_v5.1	1008412	1014734	Tb927.7.3870	1009516	1010286	770	00hr
Tb927_07_v5.1	1008412	1014734	Tb927.7.3880	1011321	1013651	2330	00hr
Tb927_07_v5.1	1018170	1026743	Tb927.7.3890	1019389	1020231	842	00hr
Tb927_07_v5.1	1018170	1026743	Tb927.7.3900	1021359	1021901	542	00hr
Tb927_07_v5.1	1018170	1026743	Tb927.7.3910	1022318	1023832	1514	00hr
Tb927_07_v5.1	1018170	1026743	Tb927.7.3920	1024201	1025163	962	00hr
Tb927_07_v5.1	1018170	1026743	Tb927.7.3930	1025926	1030125	817	00hr
Tb927_07_v5.1	1227420	1227494	Tb927.7.4630	1227274	1227846	74	00hr
Tb927_07_v5.1	1228256	1228358	Tb927.7.4640	1228173	1230377	102	00hr
Tb927_07_v5.1	1228834	1231158	Tb927.7.4640	1228173	1230377	1543	00hr
Tb927_07_v5.1	1228834	1231158	Tb927.7.4641	1230655	1230858	203	00hr
Tb927_07_v5.1	1228834	1231158	Tb927.7.4645	1230655	1230858	203	00hr
Tb927_07_v5.1	1231505	1239412	Tb927.7.4650	1231910	1235143	3233	00hr
Tb927_07_v5.1	1231505	1239412	Tb927.7.4660	1236305	1237234	929	00hr
Tb927_07_v5.1	1231505	1239412	Tb927.7.4670	1237468	1238373	905	00hr
Tb927_07_v5.1	1243737	1243989	Tb927.7.4680	1243975	1244241	14	00hr
Tb927_07_v5.1	1305612	1305623	Tb927.7.4950	1305128	1306342	11	00hr
Tb927_07_v5.1	1306183	1309564	Tb927.7.4950	1305128	1306342	159	00hr
Tb927_07_v5.1	1306183	1309564	Tb927.7.4960	1306638	1308017	1379	00hr
Tb927_07_v5.1	1315978	1321969	Tb927.7.4970	1318106	1319251	1145	00hr
Tb927_07_v5.1	1315978	1321969	Tb927.7.4980	1319805	1320992	1187	00hr
Tb927_07_v5.1	1315978	1321969	Tb927.7.4990	1321294	1323534	675	00hr
Tb927_07_v5.1	1741704	1746558	Tb927.7.6410	1737336	1741706	2	00hr
Tb927_07_v5.1	1741704	1746558	Tb927.7.6420	1742314	1742706	392	00hr
Tb927_07_v5.1	1741704	1746558	Tb927.7.6425	1744972	1745082	110	00hr
Tb927_07_v5.1	1741704	1746558	Tb927.7.6430	1746219	1746824	339	00hr
Tb927_07_v5.1	1746819	1747087	Tb927.7.6430	1746219	1746824	5	00hr
Tb927_07_v5.1	1748297	1749109	Tb927.7.6440	1748269	1748937	640	00hr
Tb927_07_v5.1	1751281	1751723	Tb927.7.6450	1751135	1752721	442	00hr
Tb927_07_v5.1	1798396	1798719	Tb927.7.6580	1796133	1799363	323	00hr
Tb927_07_v5.1	1886046	1889637	Tb927.7.6820	1888189	1889202	1013	00hr
Tb927_07_v5.1	1899914	1904903	Tb927.7.6840	1900001	1900525	524	00hr
Tb927_07_v5.1	1919523	1925045	Tb927.7.6852	1921573	1921746	173	00hr
Tb927_07_v5.1	1926342	1928879	Tb927.7.6855	1927542	1927646	104	00hr
Tb927_07_v5.1	2137295	2137331	Tb927.7.7440	2137235	2137654	36	00hr
Tb927_07_v5.1	2137603	2137665	Tb927.7.7440	2137235	2137654	51	00hr
Tb927_07_v5.1	2139213	2139751	Tb927.7.7450	2139598	2141403	153	00hr
Tb927_07_v5.1	2140079	2143907	Tb927.7.7450	2139598	2141403	1324	00hr
Tb927_07_v5.1	2140079	2143907	Tb927.7.7460	2141703	2142281	578	00hr
Tb927_07_v5.1	2149999	2150265	Tb927.7.7470	2147506	2151123	266	00hr
Tb927_07_v5.1	2153047	2159889	Tb927.7.7475	2156097	2156270	173	00hr
Tb927_07_v5.1	2153047	2159889	Tb927.7.7480	2156578	2159028	2450	00hr
Tb927_07_v5.1	2165514	2165746	Tb927.7.7490	2165331	2166167	232	00hr
Tb927_07_v5.1	2166123	2166640	Tb927.7.7490	2165331	2166167	44	00hr
Tb927_07_v5.1	2166958	2167273	Tb927.7.7492	2167074	2167151	77	00hr
Tb927_07_v5.1	2197430	2199039	Tb927.7.7540	2198108	2202454	931	00hr
Tb927_07_v5.1	2199352	2199709	Tb927.7.7540	2198108	2202454	357	00hr
Tb927_07_v5.1	2201052	2201591	Tb927.7.7540	2198108	2202454	539	00hr
Tb927_07_v5.1	2202848	2203321	Tb927.7.7550	2202621	2202935	87	00hr
Tb927_08_v5.1	440528	440770	Tb927.8.1360	432137	444811	242	00hr
Tb927_08_v5.1	441079	449173	Tb927.8.1360	432137	444811	3732	00hr
Tb927_08_v5.1	441079	449173	Tb927.8.1370	445051	445512	461	00hr
Tb927_08_v5.1	441079	449173	Tb927.8.1380	446031	447095	1064	00hr
Tb927_08_v5.1	461299	461655	Tb927.8.1390	460827	461729	356	00hr
Tb927_08_v5.1	462430	463228	Tb927.8.1400	462702	463460	526	00hr
Tb927_08_v5.1	463940	468593	Tb927.8.1410	464033	466366	2333	00hr
Tb927_08_v5.1	463940	468593	Tb927.8.1420	466770	468329	1559	00hr
Tb927_08_v5.1	463940	468593	Tb927.8.1430	468569	469069	24	00hr
Tb927_08_v5.1	617061	617369	Tb927.8.1900	616279	617463	308	00hr
Tb927_08_v5.1	618692	634310	Tb927.8.1910	617921	619105	413	00hr
Tb927_08_v5.1	618692	634310	Tb927.8.1920	620030	620917	887	00hr
Tb927_08_v5.1	618692	634310	Tb927.8.1930	621146	621931	785	00hr
Tb927_08_v5.1	618692	634310	Tb927.8.1940	622214	624100	1886	00hr
Tb927_08_v5.1	618692	634310	Tb927.8.1945	626551	626988	437	00hr
Tb927_08_v5.1	618692	634310	Tb927.8.1950	627302	629434	2132	00hr
Tb927_08_v5.1	618692	634310	Tb927.8.1960	629740	631044	1304	00hr
Tb927_08_v5.1	618692	634310	Tb927.8.1970	631389	632303	914	00hr
Tb927_08_v5.1	618692	634310	Tb927.8.1980	632487	633920	1433	00hr
Tb927_08_v5.1	618692	634310	Tb927.8.1990	634173	634853	137	00hr
Tb927_08_v5.1	794599	798521	Tb927.8.2670	794590	795876	1277	00hr
Tb927_08_v5.1	794599	798521	Tb927.8.2680	796181	798142	1961	00hr
Tb927_08_v5.1	799030	801412	Tb927.8.2685	800085	800207	122	00hr
Tb927_08_v5.1	799030	801412	Tb927.8.2690	800889	801998	523	00hr
Tb927_08_v5.1	870666	870736	Tb927.8.2870	868587	870833	70	00hr
Tb927_08_v5.1	872768	876248	Tb927.8.2880	872795	876190	3395	00hr
Tb927_08_v5.1	878057	881365	Tb927.8.2890	878180	879448	1268	00hr
Tb927_08_v5.1	878057	881365	Tb927.8.2895	879650	879742	92	00hr
Tb927_08_v5.1	1089456	1089752	Tb927.8.3630	1088840	1090738	296	00hr
Tb927_08_v5.1	1169073	1170411	Tb927.8.3930	1170056	1171984	355	00hr
Tb927_08_v5.1	1395402	1399437	Tb927.8.4755	1396094	1396174	80	00hr
Tb927_08_v5.1	1395402	1399437	Tb927.8.4760	1396417	1397151	734	00hr
Tb927_08_v5.1	1437738	1437808	Tb927.8.4880	1437486	1441508	70	00hr
Tb927_08_v5.1	1438172	1444180	Tb927.8.4880	1437486	1441508	3336	00hr
Tb927_08_v5.1	1438172	1444180	Tb927.8.4890	1441902	1443230	1328	00hr
Tb927_08_v5.1	1450338	1456862	Tb927.8.4895	1450520	1450828	308	00hr
Tb927_08_v5.1	1450338	1456862	Tb927.8.4900	1452352	1455438	3086	00hr
Tb927_08_v5.1	1450338	1456862	Tb927.8.4910	1455685	1456029	344	00hr
Tb927_08_v5.1	1457140	1457344	Tb927.8.4920	1457055	1458620	204	00hr
Tb927_08_v5.1	1603795	1603927	Tb927.8.5410	1603879	1605765	48	00hr
Tb927_08_v5.1	1604307	1609956	Tb927.8.5410	1603879	1605765	1458	00hr
Tb927_08_v5.1	1604307	1609956	Tb927.8.5420	1606120	1607364	1244	00hr
Tb927_08_v5.1	1604307	1609956	Tb927.8.5430	1607692	1608339	647	00hr
Tb927_08_v5.1	1615275	1617520	Tb927.8.5450	1614773	1616239	964	00hr
Tb927_08_v5.1	1615275	1617520	Tb927.8.5460	1617393	1618616	127	00hr
Tb927_08_v5.1	1740442	1748204	Tb927.8.5940	1742429	1743847	1418	00hr
Tb927_08_v5.1	1740442	1748204	Tb927.8.5950	1745474	1746529	1055	00hr
Tb927_08_v5.1	1740442	1748204	Tb927.8.5960	1746896	1747393	497	00hr
Tb927_08_v5.1	1987894	1988714	Tb927.8.6870	1986193	1988703	809	00hr
Tb927_08_v5.1	1988957	1996533	Tb927.8.6880	1988869	1991463	2506	00hr
Tb927_08_v5.1	1988957	1996533	Tb927.8.6890	1991804	1992070	266	00hr
Tb927_08_v5.1	1988957	1996533	Tb927.8.6900	1992261	1992896	635	00hr
Tb927_08_v5.1	1988957	1996533	Tb927.8.6910	1993116	1993703	587	00hr
Tb927_08_v5.1	1988957	1996533	Tb927.8.6920	1993981	1994775	794	00hr
Tb927_08_v5.1	1997530	2001006	Tb927.8.6930	1999223	2000518	1295	00hr
Tb927_08_v5.1	1997530	2001006	Tb927.8.6940	2000856	2005238	150	00hr
Tb927_08_v5.1	2006025	2006279	Tb927.8.6960	2006213	2007370	66	00hr
Tb927_08_v5.1	2102613	2104859	Tb927.8.7330	2101996	2102679	66	00hr
Tb927_08_v5.1	2113902	2118364	Tb927.8.7360	2116043	2119066	2321	00hr
Tb927_08_v5.1	2245979	2246612	Tb927.8.7750	2246545	2249859	67	00hr
Tb927_09_v5.1	171727	172059	Tb927.9.710	171362	172003	276	00hr
Tb927_09_v5.1	182511	183094	Tb927.9.740	182431	182748	237	00hr
Tb927_09_v5.1	433599	440110	Tb927.9.1940	433506	436880	3281	00hr
Tb927_09_v5.1	433599	440110	Tb927.9.1950	437034	438257	1223	00hr
Tb927_09_v5.1	433599	440110	Tb927.9.1960	438953	439774	821	00hr
Tb927_09_v5.1	682167	688407	Tb927.9.3130	681906	683606	1439	00hr
Tb927_09_v5.1	682167	688407	Tb927.9.3170	685684	686274	590	00hr
Tb927_09_v5.1	692758	699973	Tb927.9.3280	693332	694483	1151	00hr
Tb927_09_v5.1	692758	699973	Tb927.9.3320	695361	695498	137	00hr
Tb927_09_v5.1	692758	699973	Tb927.9.3290	696307	696477	170	00hr
Tb927_09_v5.1	692758	699973	Tb927.9.3340	696905	697411	506	00hr
Tb927_09_v5.1	692758	699973	Tb927.9.3350	697576	698796	1220	00hr
Tb927_09_v5.1	692758	699973	Tb927.9.3360	699144	700214	829	00hr
Tb927_09_v5.1	747742	749695	Tb927.9.3750	747848	748333	485	00hr
Tb927_09_v5.1	747742	749695	Tb927.9.3760	748720	749769	975	00hr
Tb927_09_v5.1	750226	750693	Tb927.9.3770	750397	751059	296	00hr
Tb927_09_v5.1	751435	753204	Tb927.9.3780	751314	751574	139	00hr
Tb927_09_v5.1	751435	753204	Tb927.9.3800	752798	754594	406	00hr
Tb927_09_v5.1	884239	887527	Tb927.9.4890	883934	884347	108	00hr
Tb927_09_v5.1	884239	887527	Tb927.9.4895	886397	886549	152	00hr
Tb927_09_v5.1	887844	888812	Tb927.9.4900	887922	891698	890	00hr
Tb927_09_v5.1	889276	889569	Tb927.9.4900	887922	891698	293	00hr
Tb927_09_v5.1	1120183	1120432	Tb927.9.6820	1120093	1120476	249	00hr
Tb927_09_v5.1	1121870	1122701	Tb927.9.6830	1122621	1122992	80	00hr
Tb927_09_v5.1	1123555	1127912	Tb927.9.6850	1123998	1124321	323	00hr
Tb927_09_v5.1	1123555	1127912	Tb927.9.6855	1125055	1125150	95	00hr
Tb927_09_v5.1	1123555	1127912	Tb927.9.6865	1125055	1125150	95	00hr
Tb927_09_v5.1	1123555	1127912	Tb927.9.6870	1125929	1126375	446	00hr
Tb927_09_v5.1	1123555	1127912	Tb927.9.6880	1126719	1128674	1193	00hr
Tb927_09_v5.1	1128215	1130087	Tb927.9.6880	1126719	1128674	459	00hr
Tb927_09_v5.1	1128215	1130087	Tb927.9.6890	1129039	1129242	203	00hr
Tb927_09_v5.1	1281449	1286212	Tb927.9.7820	1279297	1281612	163	00hr
Tb927_09_v5.1	1281449	1286212	Tb927.9.7830	1285094	1285696	602	00hr
Tb927_09_v5.1	1428313	1431546	Tb927.9.8905	1431517	1431795	29	00hr
Tb927_09_v5.1	1558952	1567206	Tb927.9.9820	1558099	1559166	214	00hr
Tb927_09_v5.1	1558952	1567206	Tb927.9.9840	1560755	1561171	416	00hr
Tb927_09_v5.1	1558952	1567206	Tb927.9.9860	1562466	1564628	2162	00hr
Tb927_09_v5.1	1558952	1567206	Tb927.9.9870	1565175	1566623	1448	00hr
Tb927_09_v5.1	1763945	1764871	Tb927.9.11130	1763333	1764070	125	00hr
Tb927_09_v5.1	1763945	1764871	Tb927.9.11140	1764390	1765820	481	00hr
Tb927_09_v5.1	1765446	1769531	Tb927.9.11140	1764390	1765820	374	00hr
Tb927_09_v5.1	1765446	1769531	Tb927.9.11150	1766123	1768546	2423	00hr
Tb927_09_v5.1	1774734	1780083	Tb927.9.11220	1774954	1776024	1070	00hr
Tb927_09_v5.1	1774734	1780083	Tb927.9.11230	1776292	1776717	425	00hr
Tb927_09_v5.1	1774734	1780083	Tb927.9.11250	1776940	1778274	1334	00hr
Tb927_09_v5.1	1774734	1780083	Tb927.9.11260	1778583	1779587	1004	00hr
Tb927_09_v5.1	1774734	1780083	Tb927.9.11270	1779935	1781641	148	00hr
Tb927_09_v5.1	1780348	1780899	Tb927.9.11270	1779935	1781641	551	00hr
Tb927_09_v5.1	1781605	1781682	Tb927.9.11270	1779935	1781641	36	00hr
Tb927_09_v5.1	2257548	2266208	Tb927.9.14470	2257508	2260993	3445	00hr
Tb927_09_v5.1	2257548	2266208	Tb927.9.14480	2261343	2261639	296	00hr
Tb927_09_v5.1	2257548	2266208	Tb927.9.14515	2264748	2264840	92	00hr
Tb927_09_v5.1	2267168	2269183	Tb927.9.14530	2267603	2268166	563	00hr
Tb927_09_v5.1	2267168	2269183	Tb927.9.14540	2268563	2271812	620	00hr
Tb927_09_v5.1	2269511	2269950	Tb927.9.14540	2268563	2271812	439	00hr
Tb927_09_v5.1	2270360	2271056	Tb927.9.14540	2268563	2271812	696	00hr
Tb927_09_v5.1	2271471	2280841	Tb927.9.14540	2268563	2271812	341	00hr
Tb927_09_v5.1	2271471	2280841	Tb927.9.14550	2276594	2278426	1832	00hr
Tb927_09_v5.1	2271471	2280841	Tb927.9.14570	2276594	2278426	1832	00hr
Tb927_09_v5.1	2341324	2341965	Tb927.9.14990	2341488	2341910	422	00hr
Tb927_09_v5.1	2342362	2342747	Tb927.9.15000	2342271	2343026	385	00hr
Tb927_09_v5.1	2343090	2343833	Tb927.9.15010	2343293	2343907	540	00hr
Tb927_09_v5.1	2344146	2346822	Tb927.9.15020	2345176	2346060	884	00hr
Tb927_09_v5.1	2344146	2346822	Tb927.9.15030	2346258	2347865	564	00hr
Tb927_09_v5.1	2500796	2501171	Tb927.9.15810	2500454	2502226	375	00hr
Tb927_09_v5.1	2501733	2502099	Tb927.9.15810	2500454	2502226	366	00hr
Tb927_09_v5.1	2506035	2507735	Tb927.9.15829	2506778	2507035	257	00hr
Tb927_09_v5.1	2509575	2509845	Tb927.9.15850	2509466	2510152	270	00hr
Tb927_09_v5.1	2511786	2512309	Tb927.9.15870	2511585	2512283	497	00hr
Tb927_09_v5.1	2516243	2516982	Tb927.9.15890	2516145	2517602	739	00hr
Tb927_09_v5.1	2517233	2517719	Tb927.9.15890	2516145	2517602	369	00hr
Tb927_09_v5.1	2538268	2538662	Tb927.9.16010	2537861	2538349	81	00hr
Tb927_09_v5.1	3389918	3390138	Tb927.9.19145	3389908	3390012	94	00hr
Tb927_10_v5.1	38173	39015	Tb927.10.70	38612	40018	403	00hr
Tb927_10_v5.1	54057	54411	Tb927.10.110	53636	55117	354	00hr
Tb927_10_v5.1	58123	59042	Tb927.10.130	58920	59393	122	00hr
Tb927_10_v5.1	65102	73648	Tb927.10.150	68681	69205	524	00hr
Tb927_10_v5.1	65102	73648	Tb927.10.160	69390	70517	1127	00hr
Tb927_10_v5.1	65102	73648	Tb927.10.170	70843	72126	1283	00hr
Tb927_10_v5.1	65102	73648	Tb927.10.180	72375	73292	917	00hr
Tb927_10_v5.1	65102	73648	Tb927.10.190	73558	74310	90	00hr
Tb927_10_v5.1	323097	323960	Tb927.10.1200	322922	323959	862	00hr
Tb927_10_v5.1	324266	324993	Tb927.10.1210	324529	326571	464	00hr
Tb927_10_v5.1	325295	327919	Tb927.10.1210	324529	326571	1276	00hr
Tb927_10_v5.1	441299	442575	Tb927.10.1620	440187	441854	555	00hr
Tb927_10_v5.1	442892	445537	Tb927.10.1630	442671	444566	1674	00hr
Tb927_10_v5.1	445795	448328	Tb927.10.1640	445829	446212	383	00hr
Tb927_10_v5.1	445795	448328	Tb927.10.1650	446333	446851	518	00hr
Tb927_10_v5.1	445795	448328	Tb927.10.1660	447045	447932	887	00hr
Tb927_10_v5.1	445795	448328	Tb927.10.1670	448165	448542	163	00hr
Tb927_10_v5.1	452021	457254	Tb927.10.1680	453285	454451	1166	00hr
Tb927_10_v5.1	452021	457254	Tb927.10.1690	454685	455623	938	00hr
Tb927_10_v5.1	452021	457254	Tb927.10.1700	455842	457329	1412	00hr
Tb927_10_v5.1	458261	458533	Tb927.10.1710	457807	459384	272	00hr
Tb927_10_v5.1	473106	474271	Tb927.10.1790	474247	474624	24	00hr
Tb927_10_v5.1	474653	479076	Tb927.10.1800	476009	477034	1025	00hr
Tb927_10_v5.1	474653	479076	Tb927.10.1810	477290	477610	320	00hr
Tb927_10_v5.1	474653	479076	Tb927.10.1820	477853	478647	794	00hr
Tb927_10_v5.1	479518	480325	Tb927.10.1830	480135	480827	190	00hr
Tb927_10_v5.1	480611	481601	Tb927.10.1830	480135	480827	216	00hr
Tb927_10_v5.1	480611	481601	Tb927.10.1840	481005	482555	596	00hr
Tb927_10_v5.1	628195	632643	Tb927.10.2430	624993	628721	526	00hr
Tb927_10_v5.1	628195	632643	Tb927.10.2440	630862	631923	1061	00hr
Tb927_10_v5.1	635187	645995	Tb927.10.2450	635686	636054	368	00hr
Tb927_10_v5.1	635187	645995	Tb927.10.2460	638376	640346	1970	00hr
Tb927_10_v5.1	635187	645995	Tb927.10.2470	640940	642592	1652	00hr
Tb927_10_v5.1	635187	645995	Tb927.10.2480	643732	646590	2263	00hr
Tb927_10_v5.1	802873	808613	Tb927.10.3070	802509	803225	352	00hr
Tb927_10_v5.1	802873	808613	Tb927.10.3080	806054	807238	1184	00hr
Tb927_10_v5.1	802873	808613	Tb927.10.3090	807422	809923	1191	00hr
Tb927_10_v5.1	809000	809252	Tb927.10.3090	807422	809923	252	00hr
Tb927_10_v5.1	809503	809712	Tb927.10.3090	807422	809923	209	00hr
Tb927_10_v5.1	1096128	1103176	Tb927.10.4170	1090438	1098057	1929	00hr
Tb927_10_v5.1	1096128	1103176	Tb927.10.4180	1100157	1100900	743	00hr
Tb927_10_v5.1	1104663	1110790	Tb927.10.4200	1105375	1107969	2594	00hr
Tb927_10_v5.1	1104663	1110790	Tb927.10.4210	1108328	1109311	983	00hr
Tb927_10_v5.1	1104663	1110790	Tb927.10.4220	1109764	1110693	929	00hr
Tb927_10_v5.1	1111052	1111129	Tb927.10.4230	1110970	1111833	77	00hr
Tb927_10_v5.1	1225116	1231586	Tb927.10.4910	1223487	1225601	485	00hr
Tb927_10_v5.1	1225116	1231586	Tb927.10.4920	1226058	1227398	1340	00hr
Tb927_10_v5.1	1225116	1231586	Tb927.10.4930	1227600	1228481	881	00hr
Tb927_10_v5.1	1225116	1231586	Tb927.10.4940	1228866	1230179	1313	00hr
Tb927_10_v5.1	1225116	1231586	Tb927.10.4950	1230434	1230829	395	00hr
Tb927_10_v5.1	1225116	1231586	Tb927.10.4960	1231470	1231709	116	00hr
Tb927_10_v5.1	1236145	1244616	Tb927.10.4970	1236491	1237102	611	00hr
Tb927_10_v5.1	1236145	1244616	Tb927.10.4980	1237310	1238218	908	00hr
Tb927_10_v5.1	1236145	1244616	Tb927.10.4990	1238533	1239468	935	00hr
Tb927_10_v5.1	1236145	1244616	Tb927.10.5000	1239920	1240657	737	00hr
Tb927_10_v5.1	1236145	1244616	Tb927.10.5010	1240921	1243161	2240	00hr
Tb927_10_v5.1	1245511	1245872	Tb927.10.5020	1245422	1246009	361	00hr
Tb927_10_v5.1	1620929	1621128	Tb927.10.6410	1620222	1623215	199	00hr
Tb927_10_v5.1	1621426	1621634	Tb927.10.6410	1620222	1623215	208	00hr
Tb927_10_v5.1	1621967	1628284	Tb927.10.6410	1620222	1623215	1248	00hr
Tb927_10_v5.1	1621967	1628284	Tb927.10.6415	1626480	1626701	221	00hr
Tb927_10_v5.1	1621967	1628284	Tb927.10.6420	1627827	1628363	457	00hr
Tb927_10_v5.1	1634326	1642661	Tb927.10.6440	1635920	1636657	737	00hr
Tb927_10_v5.1	1634326	1642661	Tb927.10.6450	1637005	1637919	914	00hr
Tb927_10_v5.1	1634326	1642661	Tb927.10.6460	1638171	1639346	1175	00hr
Tb927_10_v5.1	1634326	1642661	Tb927.10.6470	1641426	1641977	551	00hr
Tb927_10_v5.1	1880237	1881014	Tb927.10.7470	1880389	1880742	353	00hr
Tb927_10_v5.1	1881277	1885673	Tb927.10.7480	1881480	1882070	590	00hr
Tb927_10_v5.1	1881277	1885673	Tb927.10.7490	1882282	1884411	2129	00hr
Tb927_10_v5.1	1881277	1885673	Tb927.10.7500	1884735	1885637	902	00hr
Tb927_10_v5.1	1916315	1917288	Tb927.10.7610	1912770	1917068	753	00hr
Tb927_10_v5.1	1917903	1918423	Tb927.10.7620	1917843	1919816	520	00hr
Tb927_10_v5.1	1918720	1919332	Tb927.10.7620	1917843	1919816	612	00hr
Tb927_10_v5.1	1919689	1921410	Tb927.10.7620	1917843	1919816	127	00hr
Tb927_10_v5.1	1919689	1921410	Tb927.10.7630	1920327	1923152	1083	00hr
Tb927_10_v5.1	1921774	1923822	Tb927.10.7630	1920327	1923152	1378	00hr
Tb927_10_v5.1	1921774	1923822	Tb927.10.7640	1923736	1924104	86	00hr
Tb927_10_v5.1	2055814	2060033	Tb927.10.8310	2055911	2056762	851	00hr
Tb927_10_v5.1	2055814	2060033	Tb927.10.8320	2057210	2057584	374	00hr
Tb927_10_v5.1	2055814	2060033	Tb927.10.8330	2058131	2058838	707	00hr
Tb927_10_v5.1	2064380	2070683	Tb927.10.8360	2064995	2066524	1529	00hr
Tb927_10_v5.1	2064380	2070683	Tb927.10.8370	2066938	2067474	536	00hr
Tb927_10_v5.1	2064380	2070683	Tb927.10.8375	2067741	2067956	215	00hr
Tb927_10_v5.1	2064380	2070683	Tb927.10.8380	2068386	2068964	578	00hr
Tb927_10_v5.1	2064380	2070683	Tb927.10.8390	2069139	2080304	1544	00hr
Tb927_10_v5.1	2358814	2364686	Tb927.10.9560	2358932	2359936	1004	00hr
Tb927_10_v5.1	2358814	2364686	Tb927.10.9570	2360337	2363585	3248	00hr
Tb927_10_v5.1	2638218	2642912	Tb927.10.10850	2635529	2638240	22	00hr
Tb927_10_v5.1	2637085	2637836	Tb927.10.10850	2635529	2638240	751	00hr
Tb927_10_v5.1	2748108	2748165	Tb927.10.11240	2747777	2749063	57	00hr
Tb927_10_v5.1	2748884	2754123	Tb927.10.11240	2747777	2749063	179	00hr
Tb927_10_v5.1	2748884	2754123	Tb927.10.11250	2749376	2751994	2618	00hr
Tb927_10_v5.1	2748884	2754123	Tb927.10.11260	2752192	2752755	563	00hr
Tb927_10_v5.1	2748884	2754123	Tb927.10.11270	2753010	2753738	728	00hr
Tb927_10_v5.1	2758482	2765390	Tb927.10.11280	2758132	2758575	93	00hr
Tb927_10_v5.1	2758482	2765390	Tb927.10.11290	2758800	2760101	1301	00hr
Tb927_10_v5.1	2758482	2765390	Tb927.10.11300	2760514	2760894	380	00hr
Tb927_10_v5.1	2758482	2765390	Tb927.10.11310	2761335	2762576	1241	00hr
Tb927_10_v5.1	2758482	2765390	Tb927.10.11330	2764817	2765503	573	00hr
Tb927_10_v5.1	3040397	3041632	Tb927.10.12530	3040566	3041066	500	00hr
Tb927_10_v5.1	3041883	3045852	Tb927.10.12540	3042095	3043006	911	00hr
Tb927_10_v5.1	3041883	3045852	Tb927.10.12550	3044989	3045879	863	00hr
Tb927_10_v5.1	3160110	3167478	Tb927.10.13010	3160717	3161730	1013	00hr
Tb927_10_v5.1	3160110	3167478	Tb927.10.13020	3162115	3164862	2747	00hr
Tb927_10_v5.1	3160110	3167478	Tb927.10.13030	3165108	3167348	2240	00hr
Tb927_10_v5.1	3172037	3172602	Tb927.10.13040	3172254	3175883	348	00hr
Tb927_10_v5.1	3308041	3308397	Tb927.10.13550	3307745	3310885	356	00hr
Tb927_10_v5.1	3309146	3310726	Tb927.10.13550	3307745	3310885	1580	00hr
Tb927_10_v5.1	3415992	3420580	Tb927.10.14020	3416049	3417338	1289	00hr
Tb927_10_v5.1	3415992	3420580	Tb927.10.14030	3417589	3418938	1349	00hr
Tb927_10_v5.1	3415992	3420580	Tb927.10.14040	3419254	3420396	1142	00hr
Tb927_10_v5.1	3623776	3630970	Tb927.10.14860	3624761	3626902	2141	00hr
Tb927_10_v5.1	3623776	3630970	Tb927.10.14870	3627364	3629409	2045	00hr
Tb927_10_v5.1	3623776	3630970	Tb927.10.14880	3629662	3632214	1308	00hr
Tb927_10_v5.1	3947771	3949424	Tb927.10.16020	3947670	3948731	960	00hr
Tb927_10_v5.1	3947771	3949424	Tb927.10.16030	3949002	3950099	422	00hr
Tb927_11_v5.1	170834	176660	Tb927.11.710	171039	172244	1205	00hr
Tb927_11_v5.1	170834	176660	Tb927.11.715	173337	173609	272	00hr
Tb927_11_v5.1	170834	176660	Tb927.11.711	173337	173609	272	00hr
Tb927_11_v5.1	170834	176660	Tb927.11.720	174147	174941	794	00hr
Tb927_11_v5.1	181549	181994	Tb927.11.730	181242	181700	151	00hr
Tb927_11_v5.1	182542	186165	Tb927.11.740	184546	185046	500	00hr
Tb927_11_v5.1	182542	186165	Tb927.11.750	185390	188344	775	00hr
Tb927_11_v5.1	186844	187952	Tb927.11.750	185390	188344	1108	00hr
Tb927_11_v5.1	555459	555677	Tb927.11.1890	554728	555708	218	00hr
Tb927_11_v5.1	556311	561797	Tb927.11.1900	556305	557894	1583	00hr
Tb927_11_v5.1	556311	561797	Tb927.11.1910	558432	559400	968	00hr
Tb927_11_v5.1	556311	561797	Tb927.11.1920	561540	562256	257	00hr
Tb927_11_v5.1	567512	574194	Tb927.11.1930	567363	569027	1515	00hr
Tb927_11_v5.1	567512	574194	Tb927.11.1940	569285	570679	1394	00hr
Tb927_11_v5.1	567512	574194	Tb927.11.1950	570970	571638	668	00hr
Tb927_11_v5.1	567512	574194	Tb927.11.1960	571784	572962	1178	00hr
Tb927_11_v5.1	567512	574194	Tb927.11.1970	573210	574034	824	00hr
Tb927_11_v5.1	575354	575963	Tb927.11.1980	574332	575885	531	00hr
Tb927_11_v5.1	904579	910413	Tb927.11.3190	902324	907276	2697	00hr
Tb927_11_v5.1	904579	910413	Tb927.11.3200	908201	909106	905	00hr
Tb927_11_v5.1	904579	910413	Tb927.11.3210	909899	910447	514	00hr
Tb927_11_v5.1	915583	919601	Tb927.11.3220	914998	916116	533	00hr
Tb927_11_v5.1	920463	925896	Tb927.11.3230	924702	925022	320	00hr
Tb927_11_v5.1	920463	925896	Tb927.11.3240	925327	926961	569	00hr
Tb927_11_v5.1	926340	926371	Tb927.11.3240	925327	926961	31	00hr
Tb927_11_v5.1	1054069	1058282	Tb927.11.3570	1057399	1060014	883	00hr
Tb927_11_v5.1	1280646	1280813	Tb927.11.4420	1280598	1282187	167	00hr
Tb927_11_v5.1	1282107	1282919	Tb927.11.4420	1280598	1282187	80	00hr
Tb927_11_v5.1	1283518	1287255	Tb927.11.4430	1283901	1286240	2339	00hr
Tb927_11_v5.1	1288925	1289103	Tb927.11.4440	1288542	1289267	178	00hr
Tb927_11_v5.1	1290920	1295612	Tb927.11.4450	1291970	1292323	353	00hr
Tb927_11_v5.1	1290920	1295612	Tb927.11.4460	1292887	1293264	377	00hr
Tb927_11_v5.1	1290920	1295612	Tb927.11.4470	1293639	1296908	1973	00hr
Tb927_11_v5.1	1369783	1371108	Tb927.11.4770	1368738	1370987	1204	00hr
Tb927_11_v5.1	1377464	1381975	Tb927.11.4780	1378234	1379571	1337	00hr
Tb927_11_v5.1	1377464	1381975	Tb927.11.4790	1380235	1380729	494	00hr
Tb927_11_v5.1	1382319	1385232	Tb927.11.4800	1383235	1384713	1478	00hr
Tb927_11_v5.1	1774498	1778369	Tb927.11.6320	1776789	1778207	1418	00hr
Tb927_11_v5.1	1870781	1870867	Tb927.11.6630	1870430	1872268	86	00hr
Tb927_11_v5.1	1871885	1875812	Tb927.11.6630	1870430	1872268	383	00hr
Tb927_11_v5.1	1871885	1875812	Tb927.11.6640	1873006	1873407	401	00hr
Tb927_11_v5.1	1871885	1875812	Tb927.11.6650	1875599	1876312	213	00hr
Tb927_11_v5.1	1891530	1897852	Tb927.11.6700	1891950	1892348	398	00hr
Tb927_11_v5.1	1891530	1897852	Tb927.11.6710	1892618	1893763	1145	00hr
Tb927_11_v5.1	1891530	1897852	Tb927.11.6720	1894063	1897236	3173	00hr
Tb927_11_v5.1	2017209	2017863	Tb927.11.7211	2017365	2020223	498	00hr
Tb927_11_v5.1	2018279	2025218	Tb927.11.7211	2017365	2020223	1944	00hr
Tb927_11_v5.1	2018279	2025218	Tb927.11.7212	2021499	2022410	911	00hr
Tb927_11_v5.1	2018279	2025218	Tb927.11.7213	2022682	2023857	1175	00hr
Tb927_11_v5.1	2026171	2033779	Tb11.02.5090	2027812	2028567	755	00hr
Tb927_11_v5.1	2026171	2033779	Tb927.11.7214	2028730	2030391	1661	00hr
Tb927_11_v5.1	2026171	2033779	Tb11.02.5105	2030579	2030971	392	00hr
Tb927_11_v5.1	2026171	2033779	Tb927.11.7216	2031412	2032722	1310	00hr
Tb927_11_v5.1	2034081	2034347	Tb927.11.7218	2032952	2035792	266	00hr
Tb927_11_v5.1	2034890	2035581	Tb927.11.7218	2032952	2035792	691	00hr
Tb927_11_v5.1	2026171	2033779	Tb927.11.7218	2032952	2035792	827	00hr
Tb927_11_v5.1	2237954	2239991	Tb927.11.7920	2236927	2238171	217	00hr
Tb927_11_v5.1	2237954	2239991	Tb927.11.7930	2238419	2238868	449	00hr
Tb927_11_v5.1	2237954	2239991	Tb927.11.7940	2239089	2239553	464	00hr
Tb927_11_v5.1	2240373	2245631	Tb927.11.7950	2240686	2242542	1856	00hr
Tb927_11_v5.1	2240373	2245631	Tb927.11.7960	2242812	2244395	1583	00hr
Tb927_11_v5.1	2240373	2245631	Tb927.11.7970	2244598	2245554	956	00hr
Tb927_11_v5.1	2251900	2253754	Tb927.11.8000	2251917	2253551	1634	00hr
Tb927_11_v5.1	2253990	2255904	Tb927.11.8010	2254019	2256307	1885	00hr
Tb927_11_v5.1	2256187	2257199	Tb927.11.8010	2254019	2256307	120	00hr
Tb927_11_v5.1	2256187	2257199	Tb927.11.8020	2256629	2257126	497	00hr
Tb927_11_v5.1	2257460	2257487	Tb927.11.8030	2257349	2258602	27	00hr
Tb927_11_v5.1	2435643	2439141	Tb927.11.20730	2436212	2437258	1046	00hr
Tb927_11_v5.1	2435643	2439141	Tb927.11.8850	2437539	2437958	419	00hr
Tb927_11_v5.1	2435643	2439141	Tb927.11.8860	2438192	2440090	949	00hr
Tb927_11_v5.1	2646378	2650238	Tb927.11.9780	2643800	2647033	655	00hr
Tb927_11_v5.1	2646378	2650238	Tb927.11.9790	2647385	2647876	491	00hr
Tb927_11_v5.1	2646378	2650238	Tb927.11.9800	2648182	2649207	1025	00hr
Tb927_11_v5.1	2646378	2650238	Tb927.11.9810	2649461	2650201	740	00hr
Tb927_11_v5.1	2657080	2664283	Tb927.11.9820	2657333	2659084	1751	00hr
Tb927_11_v5.1	2657080	2664283	Tb927.11.9830	2659572	2660165	593	00hr
Tb927_11_v5.1	2657080	2664283	Tb927.11.9840	2660440	2661615	1175	00hr
Tb927_11_v5.1	2657080	2664283	Tb927.11.9850	2661816	2662178	362	00hr
Tb927_11_v5.1	2657080	2664283	Tb927.11.9860	2662380	2662691	311	00hr
Tb927_11_v5.1	2966173	2966822	Tb927.11.11078	2966156	2966548	375	00hr
Tb927_11_v5.1	2966173	2966822	Tb927.11.11075	2966156	2966548	375	00hr
Tb927_11_v5.1	3054359	3058212	Tb927.11.11425	3057709	3057786	77	00hr
Tb927_11_v5.1	3207250	3208295	Tb927.11.11970	3208176	3208508	119	00hr
Tb927_11_v5.1	3221906	3231302	Tb927.11.12010	3221874	3222371	465	00hr
Tb927_11_v5.1	3221906	3231302	Tb927.11.12020	3222819	3223502	683	00hr
Tb927_11_v5.1	3221906	3231302	Tb927.11.12030	3223665	3224735	1070	00hr
Tb927_11_v5.1	3221906	3231302	Tb927.11.12040	3225066	3225389	323	00hr
Tb927_11_v5.1	3221906	3231302	Tb927.11.12045	3225743	3225922	179	00hr
Tb927_11_v5.1	3221906	3231302	Tb927.11.12050	3226180	3228045	1865	00hr
Tb927_11_v5.1	3221906	3231302	Tb927.11.12060	3228270	3229220	950	00hr
Tb927_11_v5.1	3221906	3231302	Tb927.11.12070	3229549	3230424	875	00hr
Tb927_11_v5.1	3221906	3231302	Tb927.11.12080	3230683	3231441	619	00hr
Tb927_11_v5.1	3231536	3231804	Tb927.11.12090	3231652	3232431	152	00hr
Tb927_11_v5.1	3504272	3504426	Tb927.11.13110	3502582	3504765	154	00hr
Tb927_11_v5.1	3504862	3510241	Tb927.11.13120	3509094	3510032	938	00hr
Tb927_11_v5.1	3522621	3526480	Tb927.11.13150	3525442	3526167	725	00hr
Tb927_11_v5.1	3646110	3646450	Tb927.11.13680	3645444	3646463	340	00hr
Tb927_11_v5.1	3646782	3647798	Tb927.11.13690	3646794	3647303	509	00hr
Tb927_11_v5.1	3648121	3651882	Tb927.11.13700	3648469	3650733	2264	00hr
Tb927_11_v5.1	3648121	3651882	Tb927.11.13710	3650938	3651495	557	00hr
Tb927_11_v5.1	3655203	3657710	Tb927.11.13730	3655883	3657154	1271	00hr
Tb927_11_v5.1	3668562	3673915	Tb927.11.13750	3669517	3670113	596	00hr
Tb927_11_v5.1	3668562	3673915	Tb927.11.13760	3670418	3671203	785	00hr
Tb927_11_v5.1	3668562	3673915	Tb927.11.13770	3671467	3672540	1073	00hr
Tb927_11_v5.1	3668562	3673915	Tb927.11.13780	3673050	3673502	452	00hr
Tb927_11_v5.1	3668562	3673915	Tb927.11.13785	3673716	3673892	176	00hr
Tb927_11_v5.1	4076172	4076688	Tb927.11.15370	4073332	4076550	378	00hr
Tb927_11_v5.1	4077100	4079807	Tb927.11.15375	4078601	4078993	392	00hr
Tb927_11_v5.1	4080247	4081743	Tb927.11.15380	4081076	4081567	491	00hr
Tb927_11_v5.1	4273782	4280202	Tb927.11.16140	4272902	4275097	1315	00hr
Tb927_11_v5.1	4273782	4280202	Tb927.11.16150	4277407	4277793	386	00hr
Tb927_11_v5.1	4273782	4280202	Tb927.11.16160	4278044	4278613	569	00hr
Tb927_11_v5.1	4273782	4280202	Tb927.11.16170	4278876	4279478	602	00hr
Tb927_11_v5.1	4534721	4542048	Tb927.11.17000	4532213	4535212	491	00hr
Tb927_11_v5.1	4534721	4542048	Tb927.11.17010	4536919	4537242	323	00hr
Tb927_11_v5.1	4534721	4542048	Tb927.11.17015	4537546	4537764	218	00hr
Tb927_11_v5.1	4534721	4542048	Tb927.11.17016	4538053	4538622	569	00hr
Tb927_11_v5.1	4534721	4542048	Tb927.11.17020	4538812	4541385	2573	00hr
Tb927_11_v5.1	4830527	4830721	Tb927.11.17840	4830484	4830774	194	00hr
Tb927_11_v5.1	4842206	4843818	Tb927.11.17860	4842044	4842586	380	00hr
Tb927_11_v5.1	4845099	4846216	Tb927.11.17870	4845070	4845995	896	00hr
Tb927_11_v5.1	4846640	4847200	Tb927.11.17880	4846991	4847134	143	00hr
Tb927_01_v5.1	51624	55216	Tb927.1.90	50428	52205	581	01hr
Tb927_01_v5.1	61652	61862	Tb927.1.120	60266	62836	210	01hr
Tb927_01_v5.1	62305	64137	Tb927.1.120	60266	62836	531	01hr
Tb927_01_v5.1	75151	76448	Tb927.1.190	75424	77915	1024	01hr
Tb927_01_v5.1	76734	79016	Tb927.1.190	75424	77915	1181	01hr
Tb927_01_v5.1	79742	80655	Tb927.1.200	80183	80518	335	01hr
Tb927_01_v5.1	83319	85863	Tb927.1.220	85854	88355	9	01hr
Tb927_01_v5.1	90279	91326	Tb927.1.230	90305	90700	395	01hr
Tb927_01_v5.1	97890	109287	Tb927.1.240	91365	99081	1191	01hr
Tb927_01_v5.1	97890	109287	Tb927.1.250	103266	103589	323	01hr
Tb927_01_v5.1	97890	109287	Tb927.1.260	106271	106573	302	01hr
Tb927_01_v5.1	97890	109287	Tb927.1.270	106654	107025	371	01hr
Tb927_01_v5.1	97890	109287	Tb927.1.275	108058	110934	1229	01hr
Tb927_01_v5.1	112278	112766	Tb927.1.280	112381	112743	362	01hr
Tb927_01_v5.1	113350	118744	Tb927.1.290	113137	117318	3968	01hr
Tb927_01_v5.1	130209	130552	Tb927.1.320	130249	131017	303	01hr
Tb927_01_v5.1	131664	131992	Tb927.1.330	131092	131944	280	01hr
Tb927_01_v5.1	135402	136011	Tb927.1.350	133484	135438	36	01hr
Tb927_01_v5.1	136971	142508	Tb927.1.370	140214	144395	2294	01hr
Tb927_01_v5.1	142806	144158	Tb927.1.370	140214	144395	1352	01hr
Tb927_01_v5.1	144601	145130	Tb927.1.380	144726	145151	404	01hr
Tb927_01_v5.1	145554	148648	Tb927.1.400	147842	148204	362	01hr
Tb927_01_v5.1	149009	154687	Tb927.1.410	151277	153022	1745	01hr
Tb927_01_v5.1	156425	157280	Tb927.1.420	156384	158411	855	01hr
Tb927_01_v5.1	157726	158154	Tb927.1.420	156384	158411	428	01hr
Tb927_01_v5.1	159634	160113	Tb927.1.430	159343	166610	479	01hr
Tb927_01_v5.1	172920	180667	Tb927.1.450	167799	174089	1169	01hr
Tb927_01_v5.1	181068	181548	Tb927.1.470	181089	181451	362	01hr
Tb927_01_v5.1	182118	191384	Tb927.1.480	181845	186029	3911	01hr
Tb927_01_v5.1	182118	191384	Tb927.1.490	189837	190085	248	01hr
Tb927_01_v5.1	182118	191384	Tb927.1.500	190759	196430	625	01hr
Tb927_01_v5.1	274219	280997	Tb927.1.880	264384	278162	3943	01hr
Tb927_01_v5.1	274219	280997	Tb927.1.890	278431	279201	770	01hr
Tb927_01_v5.1	286272	298002	Tb927.1.990	288582	289706	1124	01hr
Tb927_01_v5.1	286272	298002	Tb927.1.1000	289893	291155	1262	01hr
Tb927_01_v5.1	286272	298002	Tb927.1.1010	291585	293744	2159	01hr
Tb927_01_v5.1	286272	298002	Tb927.1.1020	294228	295508	1280	01hr
Tb927_01_v5.1	286272	298002	Tb927.1.1025	296394	296645	251	01hr
Tb927_01_v5.1	286272	298002	Tb927.1.1030	296968	298341	1034	01hr
Tb927_01_v5.1	521396	522139	Tb927.1.2040	521080	522462	743	01hr
Tb927_01_v5.1	523408	531846	Tb927.1.2060	524736	524873	137	01hr
Tb927_01_v5.1	523408	531846	Tb927.1.2070	524998	525252	254	01hr
Tb927_01_v5.1	532193	533277	Tb927.1.2100	531583	535023	1084	01hr
Tb927_01_v5.1	523408	531846	Tb927.1.2100	531583	535023	263	01hr
Tb927_01_v5.1	649549	649773	Tb927.1.2880	649280	651238	224	01hr
Tb927_01_v5.1	650859	651115	Tb927.1.2880	649280	651238	256	01hr
Tb927_01_v5.1	655673	663333	Tb927.1.2950	655620	655889	216	01hr
Tb927_01_v5.1	655673	663333	Tb927.1.2970	656593	657333	740	01hr
Tb927_01_v5.1	655673	663333	Tb927.1.2980	658938	662354	3416	01hr
Tb927_01_v5.1	655673	663333	Tb927.1.2985	662973	663269	296	01hr
Tb927_01_v5.1	757385	770388	Tb927.1.3550	756777	757868	483	01hr
Tb927_01_v5.1	757385	770388	Tb927.1.3560	758687	761284	2597	01hr
Tb927_01_v5.1	757385	770388	Tb927.1.3590	765114	765398	284	01hr
Tb927_01_v5.1	757385	770388	Tb927.1.3620	766853	767080	227	01hr
Tb927_01_v5.1	757385	770388	Tb927.1.3640	768476	768652	176	01hr
Tb927_01_v5.1	813805	821324	Tb927.1.3800	814305	814850	545	01hr
Tb927_01_v5.1	813805	821324	Tb927.1.3810	815129	815491	362	01hr
Tb927_01_v5.1	813805	821324	Tb927.1.3820	815748	816149	401	01hr
Tb927_01_v5.1	813805	821324	Tb927.1.3830	816419	818242	1823	01hr
Tb927_01_v5.1	813805	821324	Tb927.1.3840	818737	820566	1829	01hr
Tb927_01_v5.1	813805	821324	Tb927.1.3850	821129	821290	161	01hr
Tb927_01_v5.1	1001496	1010672	Tb927.1.4970	1001711	1002058	347	01hr
Tb927_01_v5.1	1001496	1010672	Tb927.1.5000	1004308	1005123	815	01hr
Tb927_01_v5.1	1001496	1010672	Tb927.1.5020	1007260	1007418	158	01hr
Tb927_01_v5.1	1001496	1010672	Tb927.1.5030	1007804	1010011	2207	01hr
Tb927_02_v5.1	1504	11883	Tb927.2.100	1683	4172	2489	01hr
Tb927_02_v5.1	1504	11883	Tb927.2.150	9285	9527	242	01hr
Tb927_02_v5.1	1504	11883	Tb927.2.160	11173	11535	362	01hr
Tb927_02_v5.1	12293	13641	Tb927.2.170	11937	16118	1348	01hr
Tb927_02_v5.1	13946	22236	Tb927.2.170	11937	16118	2172	01hr
Tb927_02_v5.1	13946	22236	Tb927.2.200	20739	21832	1093	01hr
Tb927_02_v5.1	24251	24455	Tb927.2.220	23835	24616	204	01hr
Tb927_02_v5.1	26791	27554	Tb927.2.240	25548	27572	763	01hr
Tb927_02_v5.1	32058	32896	Tb927.2.270	31017	32759	701	01hr
Tb927_02_v5.1	35915	36269	Tb927.2.280	35798	38167	354	01hr
Tb927_02_v5.1	37288	38072	Tb927.2.280	35798	38167	784	01hr
Tb927_02_v5.1	47543	51075	Tb927.2.340	46167	48743	1200	01hr
Tb927_02_v5.1	52451	55983	Tb927.2.370	55836	58340	147	01hr
Tb927_02_v5.1	57735	58257	Tb927.2.370	55836	58340	522	01hr
Tb927_02_v5.1	62607	63257	Tb927.2.380	61399	63768	650	01hr
Tb927_02_v5.1	77528	79704	Tb927.2.450	77151	79724	2176	01hr
Tb927_02_v5.1	87869	89298	Tb927.2.470	86881	89463	1429	01hr
Tb927_02_v5.1	91763	91973	Tb927.2.480	91630	94083	210	01hr
Tb927_02_v5.1	92276	92637	Tb927.2.480	91630	94083	361	01hr
Tb927_02_v5.1	92944	93211	Tb927.2.480	91630	94083	267	01hr
Tb927_02_v5.1	93597	93942	Tb927.2.480	91630	94083	345	01hr
Tb927_02_v5.1	97641	103664	Tb927.2.510	98073	100586	2513	01hr
Tb927_02_v5.1	108966	109492	Tb927.2.560	108732	111269	526	01hr
Tb927_02_v5.1	110408	112928	Tb927.2.560	108732	111269	861	01hr
Tb927_02_v5.1	113278	120186	Tb927.2.650	118830	119201	371	01hr
Tb927_02_v5.1	124383	126268	Tb927.2.680	124625	125050	425	01hr
Tb927_02_v5.1	124383	126268	Tb927.2.690	125379	128711	889	01hr
Tb927_02_v5.1	126854	132048	Tb927.2.690	125379	128711	1857	01hr
Tb927_02_v5.1	140194	142206	Tb927.2.725	140136	140243	49	01hr
Tb927_02_v5.1	140194	142206	Tb927.2.820	140725	142308	1481	01hr
Tb927_02_v5.1	143601	146429	Tb927.2.830	143717	144773	1056	01hr
Tb927_02_v5.1	146952	154393	Tb927.2.900	152344	152715	371	01hr
Tb927_02_v5.1	155238	155563	Tb927.2.910	153734	156642	325	01hr
Tb927_02_v5.1	146952	154393	Tb927.2.910	153734	156642	659	01hr
Tb927_02_v5.1	158532	160067	Tb927.2.950	158854	163038	1213	01hr
Tb927_02_v5.1	161113	161466	Tb927.2.950	158854	163038	353	01hr
Tb927_02_v5.1	162038	163416	Tb927.2.950	158854	163038	1000	01hr
Tb927_02_v5.1	163766	166354	Tb927.2.960	166269	166442	85	01hr
Tb927_02_v5.1	174330	174734	Tb927.2.1045	174287	174394	64	01hr
Tb927_02_v5.1	175118	176420	Tb927.2.1050	174896	176335	1217	01hr
Tb927_02_v5.1	181209	181539	Tb927.2.1080	179639	181663	330	01hr
Tb927_02_v5.1	185061	186862	Tb927.2.1100	185097	186844	1747	01hr
Tb927_02_v5.1	196278	196550	Tb927.2.1130	196319	197055	231	01hr
Tb927_02_v5.1	197655	202160	Tb927.2.1140	197595	198616	961	01hr
Tb927_02_v5.1	197655	202160	Tb927.2.1150	201606	203037	554	01hr
Tb927_02_v5.1	202482	203247	Tb927.2.1150	201606	203037	555	01hr
Tb927_02_v5.1	203987	204297	Tb927.2.1160	203618	204608	310	01hr
Tb927_02_v5.1	206616	207234	Tb927.2.1170	205540	207567	618	01hr
Tb927_02_v5.1	207543	207795	Tb927.2.1170	205540	207567	24	01hr
Tb927_02_v5.1	210805	211423	Tb927.2.1180	210947	212686	476	01hr
Tb927_02_v5.1	211889	214833	Tb927.2.1180	210947	212686	797	01hr
Tb927_02_v5.1	219583	220111	Tb927.2.1210	219959	222484	152	01hr
Tb927_02_v5.1	220891	231424	Tb927.2.1210	219959	222484	1593	01hr
Tb927_02_v5.1	220891	231424	Tb927.2.1250	230037	230408	371	01hr
Tb927_02_v5.1	231765	232230	Tb927.2.1260	231301	234354	465	01hr
Tb927_02_v5.1	220891	231424	Tb927.2.1260	231301	234354	123	01hr
Tb927_02_v5.1	235716	239042	Tb927.2.1310	236401	240745	2641	01hr
Tb927_02_v5.1	240055	242861	Tb927.2.1310	236401	240745	690	01hr
Tb927_02_v5.1	247874	249168	Tb927.2.1344	248938	249150	212	01hr
Tb927_02_v5.1	247874	249168	Tb927.2.1350	249152	249667	16	01hr
Tb927_02_v5.1	306759	310999	Tb927.2.1600	306671	307603	844	01hr
Tb927_02_v5.1	316638	318971	Tb927.2.1700	317225	319513	1746	01hr
Tb927_02_v5.1	500492	508444	Tb927.2.2540	500796	501335	539	01hr
Tb927_02_v5.1	500492	508444	Tb927.2.2550	501836	503563	1727	01hr
Tb927_02_v5.1	500492	508444	Tb927.2.2570	504177	504677	500	01hr
Tb927_02_v5.1	509281	513082	Tb927.2.2580	507090	510263	982	01hr
Tb927_02_v5.1	500492	508444	Tb927.2.2580	507090	510263	1354	01hr
Tb927_02_v5.1	509281	513082	Tb927.2.2590	511041	511358	317	01hr
Tb927_02_v5.1	514367	521552	Tb927.2.2650	519905	530194	1647	01hr
Tb927_02_v5.1	890730	899191	Tb927.2.5030	890406	892553	1823	01hr
Tb927_02_v5.1	890730	899191	Tb927.2.5040	892875	893402	527	01hr
Tb927_02_v5.1	890730	899191	Tb927.2.5050	894053	895012	959	01hr
Tb927_02_v5.1	890730	899191	Tb927.2.5060	895261	896445	1184	01hr
Tb927_02_v5.1	890730	899191	Tb927.2.5070	896659	897177	518	01hr
Tb927_02_v5.1	890730	899191	Tb927.2.5080	897388	898935	1547	01hr
Tb927_02_v5.1	904706	910640	Tb927.2.5120	905713	906378	665	01hr
Tb927_02_v5.1	904706	910640	Tb927.2.5130	906606	907778	1172	01hr
Tb927_02_v5.1	904706	910640	Tb927.2.5140	907943	908392	449	01hr
Tb927_02_v5.1	904706	910640	Tb927.2.5150	909185	910654	1455	01hr
Tb927_02_v5.1	910910	911944	Tb927.2.5160	910854	912056	1034	01hr
Tb927_02_v5.1	1028405	1034746	Tb927.2.5720	1028398	1028763	358	01hr
Tb927_02_v5.1	1028405	1034746	Tb927.2.5750	1031968	1033629	1661	01hr
Tb927_02_v5.1	1028405	1034746	Tb927.2.5760	1034074	1043301	672	01hr
Tb927_03_v5.1	130907	144254	Tb927.3.585	132747	133100	353	01hr
Tb927_03_v5.1	190390	191168	Tb927.3.800	190449	191294	719	01hr
Tb927_03_v5.1	191432	213676	Tb927.3.810	191584	192588	1004	01hr
Tb927_03_v5.1	191432	213676	Tb927.3.820	192821	193387	566	01hr
Tb927_03_v5.1	191432	213676	Tb927.3.830	193729	194910	1181	01hr
Tb927_03_v5.1	191432	213676	Tb927.3.840	195485	196552	1067	01hr
Tb927_03_v5.1	191432	213676	Tb927.3.850	198108	200372	2264	01hr
Tb927_03_v5.1	191432	213676	Tb927.3.860	201449	201895	446	01hr
Tb927_03_v5.1	191432	213676	Tb927.3.870	206219	207517	1298	01hr
Tb927_03_v5.1	191432	213676	Tb927.3.880	207829	208563	734	01hr
Tb927_03_v5.1	191432	213676	Tb927.3.890	208791	209708	917	01hr
Tb927_03_v5.1	191432	213676	Tb927.3.900	209898	210968	1070	01hr
Tb927_03_v5.1	191432	213676	Tb927.3.910	211340	212683	1343	01hr
Tb927_03_v5.1	191432	213676	Tb927.3.920	213287	216754	389	01hr
Tb927_03_v5.1	258508	261118	Tb927.3.1040	259855	261048	1193	01hr
Tb927_03_v5.1	262381	267456	Tb927.3.1060	262387	263532	1145	01hr
Tb927_03_v5.1	262381	267456	Tb927.3.1070	263824	265158	1334	01hr
Tb927_03_v5.1	262381	267456	Tb927.3.1080	265433	266188	755	01hr
Tb927_03_v5.1	262381	267456	Tb927.3.1085	266632	266889	257	01hr
Tb927_03_v5.1	262381	267456	Tb927.3.1985	266632	266889	257	01hr
Tb927_03_v5.1	262381	267456	Tb927.3.1090	267367	268005	89	01hr
Tb927_03_v5.1	575629	576492	Tb927.3.2200	575548	576594	863	01hr
Tb927_03_v5.1	576901	597150	Tb927.3.2210	577319	579103	1784	01hr
Tb927_03_v5.1	576901	597150	Tb927.3.2220	579399	580061	662	01hr
Tb927_03_v5.1	576901	597150	Tb927.3.2230	580931	581836	905	01hr
Tb927_03_v5.1	576901	597150	Tb927.3.2240	582246	583445	1199	01hr
Tb927_03_v5.1	576901	597150	Tb927.3.2250	583617	584513	896	01hr
Tb927_03_v5.1	576901	597150	Tb927.3.2260	584707	585393	686	01hr
Tb927_03_v5.1	576901	597150	Tb927.3.2270	587858	589183	1325	01hr
Tb927_03_v5.1	576901	597150	Tb927.3.2280	589443	591236	1793	01hr
Tb927_03_v5.1	576901	597150	Tb927.3.2290	591399	592520	1121	01hr
Tb927_03_v5.1	576901	597150	Tb927.3.2300	592647	593252	605	01hr
Tb927_03_v5.1	576901	597150	Tb927.3.2310	593475	594377	902	01hr
Tb927_03_v5.1	576901	597150	Tb927.3.2320	594909	596231	1322	01hr
Tb927_03_v5.1	868483	869455	Tb927.3.3400	868667	870403	788	01hr
Tb927_03_v5.1	870364	875729	Tb927.3.3400	868667	870403	39	01hr
Tb927_03_v5.1	870364	875729	Tb927.3.3410	871164	872519	1355	01hr
Tb927_03_v5.1	975616	984236	Tb927.3.3440	977888	978925	1037	01hr
Tb927_03_v5.1	975616	984236	Tb927.3.3450	979573	980109	536	01hr
Tb927_03_v5.1	975616	984236	Tb927.3.3460	980328	981779	1451	01hr
Tb927_03_v5.1	975616	984236	Tb927.3.3470	982589	983131	542	01hr
Tb927_03_v5.1	975616	984236	Tb927.3.3480	983655	984008	353	01hr
Tb927_03_v5.1	1222219	1229801	Tb927.3.4350	1220869	1223193	974	01hr
Tb927_03_v5.1	1222219	1229801	Tb927.3.4360	1223453	1223845	392	01hr
Tb927_03_v5.1	1222219	1229801	Tb927.3.4370	1224042	1225736	1694	01hr
Tb927_03_v5.1	1222219	1229801	Tb927.3.4380	1226005	1227444	1439	01hr
Tb927_03_v5.1	1222219	1229801	Tb927.3.4390	1227814	1229331	1517	01hr
Tb927_03_v5.1	1364754	1385441	Tb927.3.4850	1365572	1366384	812	01hr
Tb927_03_v5.1	1364754	1385441	Tb927.3.4860	1368289	1369407	1118	01hr
Tb927_03_v5.1	1364754	1385441	Tb927.3.4870	1369724	1370695	971	01hr
Tb927_03_v5.1	1364754	1385441	Tb927.3.4880	1372191	1372739	548	01hr
Tb927_03_v5.1	1364754	1385441	Tb927.3.4890	1372947	1373561	614	01hr
Tb927_03_v5.1	1364754	1385441	Tb927.3.4900	1376060	1377436	1376	01hr
Tb927_03_v5.1	1364754	1385441	Tb927.3.4910	1377662	1378720	1058	01hr
Tb927_03_v5.1	1364754	1385441	Tb927.3.4920	1379439	1380575	1136	01hr
Tb927_03_v5.1	1364754	1385441	Tb927.3.4930	1382459	1383085	626	01hr
Tb927_03_v5.1	1364754	1385441	Tb927.3.4940	1383312	1385561	2129	01hr
Tb927_03_v5.1	1607156	1607633	Tb927.3.5760	1607474	1608361	159	01hr
Tb927_03_v5.1	1607894	1608093	Tb927.3.5760	1607474	1608361	199	01hr
[truncated: 3,378 more rows]
