# Supplementary material for: Genomic Occupancy of the Bromodomain Protein Bdf3 Is Dynamic during Differentiation of African Trypanosomes from Bloodstream to Procyclic Forms
Source: mSphere. 2022 Jun 1;7(3):e00023-22. doi: 10.1128/msphere.00023-22 (PMC9241505; doi:10.1128/msphere.00023-22)
Supplement: TABLE S1 [file msphere.00023-22-st007.xlsx]

## Sheet: Background RLE
chromosome	start	end	0h_1	0h_2	0h_3	0h_4	0h_5	1h_1	1h_2	1h_3	3h_1	3h_2	3h_3	24h_1	24h_2	24h_3	72h_1	72h_2	72h_3
Tb927_01_v5.1	7522	7922	754.668	675.676	771.862	586.019	802.123	687.134	1049.03	700.603	1560.33	1769.18	714.438	729.227	501.776	408.951	399.897	387.497	496.003
Tb927_01_v5.1	8637	9037	1271.35	726.583	1094.69	915.408	1109.82	1045.86	1241.42	1092.68	2226.85	2568.69	1179.44	1226.76	801.72	581.817	723.218	685.928	842.85
Tb927_01_v5.1	47702	48102	1099.55	784.895	2461.83	451.218	2082.8	992.808	1497.32	827.869	1829.09	1805.77	994.67	1234.19	821.343	449.79	635.702	641.973	1002.66
Tb927_01_v5.1	52656	53056	3243.93	1297.67	2974.78	845.469	4074.12	3655.45	4856.77	4534	5533.33	5779.55	5669.31	4556.55	5506.92	1042.8	3761.95	3648.26	4775.36
Tb927_01_v5.1	64561	64961	1182.27	373.01	1440.27	134.801	1840.12	727.554	1664.3	1054.12	1277.75	1298.98	1282.6	917.846	1063.82	150.489	843.552	746.077	1327.01
Tb927_01_v5.1	66275	66675	3493.36	2176.05	4062.43	1644.12	4433.22	4356.48	4090.86	4526.28	5474.97	6050.33	5435.27	8233.88	5100.46	1744.89	3634.32	3603.15	4290.01
Tb927_01_v5.1	67314	67714	1343.89	1462.42	2360	982.526	2318.67	1970.46	1809.49	1426.92	2715.22	2698.59	1756.84	3999.61	1474.49	1092.03	1396.6	1368.39	1639.53
Tb927_01_v5.1	68593	68993	1153	752.5	1464.1	434.861	1629.19	1453.84	1453.76	1381.92	1795.3	1875.29	1524.34	2034.71	1489.91	459.3	1144.99	1100.03	1367.26
Tb927_01_v5.1	74053	74453	992.649	316.55	907.276	151.722	1306.38	885.443	1317.64	940.994	1314.61	1304.47	1482.77	952.005	1189.97	197.482	854.491	911.486	1273.74
Tb927_01_v5.1	77062	77462	845.025	928.361	855.819	745.637	1245.14	2378.44	1513.66	2244.5	2713.68	3091.94	2631.41	3274.84	3094.75	886.153	1924.12	1740.85	1581.53
Tb927_01_v5.1	82560	82960	1382.07	1186.6	1619.01	721.948	1669.26	1904.78	1796.79	1763.72	2277.53	2307.06	2149.47	2888.69	1925.81	775.384	1451.3	1422.75	1633.61
Tb927_01_v5.1	89498	89898	744.487	255.461	399.201	178.231	571.541	769.237	1078.07	1239.23	1288.5	1403.27	1338.03	1018.84	1344.14	190.769	960.239	868.688	1291.5
Tb927_01_v5.1	90935	91335	1350.26	752.5	1121.77	407.224	1735.79	2062.67	2225.11	2361.48	3065.37	3240.14	3081.01	2446.1	2913.95	546.573	2215.84	2154.95	2754.65
Tb927_01_v5.1	101269	101669	2074.38	772.862	2055.05	373.947	2625.61	1590.26	2671.58	2178.94	2709.07	2764.45	2566.74	1878.76	2346.29	379.86	1849.98	1788.27	2684.81
Tb927_01_v5.1	111466	111866	374.152	414.662	685.196	225.609	647.898	367.566	386.581	268.672	629.66	592.775	357.219	389.119	284.527	300.979	330.614	296.117	395.382
Tb927_01_v5.1	112258	112658	1182.27	830.249	1381.23	547.665	1677.58	1676.15	1306.75	1956.55	2695.25	2969.36	2672.98	1433.21	2464.03	656.782	1869.43	1861.14	2044.38
Tb927_01_v5.1	116076	116476	1021.92	1015.37	1300.52	652.573	1196.76	1460.16	1225.08	1300.94	1867.48	1889.93	1669.07	1350.03	1309.1	709.37	826.535	923.053	1051.19
Tb927_01_v5.1	126407	126807	481.053	672.899	636.989	668.93	679.65	695.976	577.149	680.035	855.416	828.787	794.504	750.019	707.813	740.139	704.985	676.674	596.624
Tb927_01_v5.1	130180	130580	442.874	550.722	472.867	492.391	548.105	1002.91	785.867	863.863	1371.43	1388.63	1173.28	1103.49	1131.1	562.796	847.198	795.815	759.985
Tb927_01_v5.1	130963	131363	226.528	337.838	348.286	273.551	335.667	447.142	263.166	323.949	552.872	590.945	429.587	351.989	308.354	262.937	278.348	286.864	299.496
Tb927_01_v5.1	131628	132028	409.786	558.127	618.031	457.986	655.458	971.335	667.896	871.576	1262.39	1383.14	1096.29	916.36	939.078	516.363	719.571	719.473	709.083
Tb927_01_v5.1	141145	141545	2513.44	1180.12	1477.64	931.2	2277.09	4030.6	3314.07	5067.48	5795.94	6171.08	6272.89	3286.72	5421.42	910.768	2005.56	2052	2184.07
Tb927_01_v5.1	144650	145050	2682.7	1849.32	1774.47	1274.13	2531.87	5094.14	3354	5779.66	7024.55	7539.58	7447.71	3319.39	6518.88	1562.52	5015.12	5108.02	4853.49
Tb927_01_v5.1	150924	151324	1079.19	341.54	909.984	182.179	1377.44	1045.86	1477.36	1270.08	1612.54	1811.26	1578.23	1018.84	1283.87	216.503	1011.29	972.792	1341.22
Tb927_01_v5.1	167414	167814	422.512	693.262	330.953	494.083	416.56	1366.69	742.309	933.281	1468.18	1553.29	1176.36	1167.36	899.833	529.79	706.201	749.547	596.624
Tb927_01_v5.1	169180	169580	179.44	200.852	425.743	92.4996	483.088	189.467	161.529	206.967	253.4	270.774	241.739	196.045	235.47	133.706	221.22	234.812	240.307
Tb927_01_v5.1	179841	180241	3520.09	2576.83	1959.72	1796.97	3180.52	7115.12	5060.04	8324.97	9864.16	11526.2	10045.2	5112.01	8570.84	2029.09	7651.52	7252.56	7324.03
Tb927_01_v5.1	181137	181537	3007.22	1932.62	2105.96	1321.5	3170.69	5205.29	3802.29	6210.3	7609.67	8412.28	8228.35	3715.94	7315	1602.24	5653.25	5797.42	5336.47
Tb927_01_v5.1	183290	183690	3675.35	2186.23	2417.96	1445.02	3527.53	6753.87	4932.99	7535.66	8888.95	9773.47	9115.24	4852.11	8130.74	1701.82	4366.05	4506.54	4821.53
Tb927_01_v5.1	193716	194116	394.514	627.546	527.574	582.635	505.769	615.137	466.438	570.767	626.588	601.923	603.577	573.282	640.535	581.817	546.971	596.862	468.776
Tb927_01_v5.1	196053	196453	301.613	374.861	419.784	218.841	484.6	263.991	390.211	230.106	270.293	252.478	224.802	239.115	207.438	186.293	204.203	192.014	253.328
Tb927_01_v5.1	196683	197083	851.388	1039.43	976.608	773.838	1015.32	1919.93	1152.48	1617.17	2116.27	2041.78	1867.7	2278.28	1907.59	926.432	1512.07	1555.77	1187.33
Tb927_01_v5.1	201614	202014	372.88	315.624	411.118	206.432	430.168	276.622	346.653	235.248	379.332	373.229	291.01	264.363	199.029	214.825	205.418	222.088	266.35
Tb927_01_v5.1	204371	204771	355.063	370.234	514.033	315.852	461.164	353.672	330.318	323.949	443.833	439.092	411.11	383.178	284.527	309.93	294.149	292.647	346.847
Tb927_01_v5.1	207092	207492	257.071	276.75	343.411	236.889	284.259	243.781	223.237	253.246	367.046	347.615	294.09	301.493	225.659	255.105	232.159	255.633	267.534
Tb927_01_v5.1	209810	210210	277.433	346.168	309.286	328.825	323.571	337.252	294.02	230.106	339.402	373.229	315.646	274.76	245.282	354.685	274.701	290.334	259.247
Tb927_01_v5.1	211060	211460	212.529	266.568	279.495	291.599	236.63	277.885	215.977	195.398	297.937	272.603	261.755	249.511	234.069	306.573	212.711	218.618	215.448
Tb927_01_v5.1	218075	218475	250.708	291.559	379.702	165.258	340.203	198.309	219.607	206.967	242.649	225.035	203.245	190.104	173.8	188.531	187.186	178.133	255.696
Tb927_01_v5.1	230715	231115	229.073	345.243	285.995	340.105	286.527	293.043	172.419	278.956	277.972	272.603	289.471	231.689	239.675	311.049	261.331	252.162	233.204
Tb927_01_v5.1	279248	279648	824.663	720.104	506.991	397.635	825.559	1678.68	1239.6	1765.01	2537.07	2627.24	2332.7	1309.93	2030.93	499.58	2020.15	2071.66	2092.92
Tb927_01_v5.1	289451	289851	1698.96	1013.51	903.484	712.36	1466.65	3508.93	2361.23	3816.68	5531.79	6052.16	4785.5	2856.01	4434.69	888.95	3817.86	3911.99	4081.67
Tb927_01_v5.1	521726	522126	722.852	587.746	582.282	409.48	801.367	1768.36	1295.86	1234.09	2847.29	3216.35	2055.55	2171.34	2360.31	525.873	1507.21	1397.3	1693.99
Tb927_01_v5.1	526654	527054	813.209	714.551	465.284	566.842	738.619	1780.99	1513.66	1876.85	2607.71	2921.79	2398.91	1871.34	2178.1	653.426	2124.68	2049.69	1886.94
Tb927_01_v5.1	540967	541367	227.8	314.698	359.119	233.505	367.419	248.834	217.792	239.105	301.008	332.978	320.265	338.623	263.503	252.867	290.503	325.035	261.615
Tb927_01_v5.1	577603	578003	389.424	447.057	370.494	460.242	369.687	387.776	312.169	419.077	508.335	528.74	449.603	368.326	399.459	468.251	403.543	452.273	366.971
Tb927_01_v5.1	582655	583055	349.973	419.289	434.409	103.78	453.604	185.678	353.912	222.393	276.436	250.649	230.961	204.956	204.635	139.301	194.479	189.7	227.285
Tb927_01_v5.1	583789	584189	188.349	245.28	209.08	248.734	232.094	232.413	156.084	290.525	268.757	268.944	291.01	256.937	276.117	250.07	269.839	297.274	230.837
Tb927_01_v5.1	598452	598852	528.14	737.69	694.946	389.175	652.434	383.987	553.555	465.355	479.156	411.649	418.808	396.545	420.483	413.985	381.665	447.646	490.084
Tb927_01_v5.1	632597	632997	236.709	246.205	372.119	314.724	325.083	217.256	214.162	250.675	307.151	283.581	254.057	270.304	253.691	288.112	302.658	311.155	286.474
Tb927_01_v5.1	635478	635878	305.431	348.945	417.076	426.401	361.371	305.674	221.422	354.801	426.94	429.945	383.394	377.238	384.041	501.258	416.914	412.945	359.868
Tb927_01_v5.1	649413	649813	178.168	222.14	211.246	230.121	235.874	749.027	468.253	536.058	1002.85	1183.72	732.915	957.946	633.527	321.118	438.793	430.296	441.549
Tb927_01_v5.1	650800	651200	216.347	261.015	172.247	190.075	269.894	742.711	406.546	640.184	1317.68	1419.73	860.713	785.664	740.05	280.279	653.935	621.152	591.889
Tb927_01_v5.1	657660	658060	972.287	805.258	496.7	595.043	892.088	2431.49	1457.39	3044.09	4602.66	5334.97	3835.48	2801.06	3864.24	848.111	3876.2	3740.8	3369.03
Tb927_01_v5.1	762656	763056	1831.31	979.268	996.649	635.653	1599.71	3007.48	2375.75	3787.12	4650.27	4897.71	4485.25	3136.71	4556.63	844.195	4189.8	4149.11	4453.37
Tb927_01_v5.1	775949	776349	374.152	579.415	522.158	304.008	584.393	550.718	555.37	398.508	565.158	611.07	406.491	558.43	334.985	332.867	280.779	282.237	351.582
Tb927_01_v5.1	790055	790455	703.763	977.416	494.533	803.167	516.353	1259.32	918.357	1006.56	1319.21	1330.08	1036.24	1217.85	960.102	728.95	893.387	914.956	748.147
Tb927_01_v5.1	792722	793122	1160.64	156.424	5334.78	71.0668	4681.19	522.929	1134.33	921.711	680.34	788.537	965.415	647.542	951.693	50.3496	675.814	628.093	948.206
Tb927_01_v5.1	796781	797181	1128.82	424.843	2384.38	759.174	2607.47	1279.53	1562.66	2061.96	5852.77	7687.78	2568.28	1684.2	1138.11	461.538	1138.92	1112.75	1323.46
Tb927_01_v5.1	802074	802474	670.675	218.438	1400.73	403.84	1384.25	541.876	740.494	1385.78	3149.84	4491.55	1559.75	1128.74	1094.66	298.181	976.04	862.905	943.471
Tb927_01_v5.1	816690	817090	1910.21	1500.37	867.193	1097.02	1487.07	4972.88	2867.6	4989.07	8096.5	9070.92	6479.21	4699.13	6031.12	1484.75	6657.25	6546.97	5743.69
Tb927_01_v5.1	949155	949555	313.066	452.61	398.66	549.921	343.983	445.879	308.539	411.363	423.869	510.445	478.858	415.852	454.121	563.915	495.921	473.094	436.814
Tb927_01_v5.1	991710	992110	519.232	408.182	538.407	298.932	520.133	487.562	615.263	433.217	735.627	744.628	446.524	1247.56	419.081	312.727	368.294	358.58	441.549
Tb927_01_v5.1	992381	992781	540.867	500.741	684.113	397.071	632.778	516.614	624.338	366.371	614.302	751.946	463.461	1208.94	378.434	374.825	433.931	456.9	507.841
Tb927_01_v5.1	993755	994155	484.871	398.927	517.283	472.65	470.236	554.507	627.968	367.656	640.41	638.514	392.633	662.393	340.591	358.601	363.432	355.109	435.63
Tb927_01_v5.1	1004508	1004908	1898.76	1595.71	869.902	1376.78	1433.39	6110.95	3288.66	5453.14	8314.58	9316.08	7407.67	5236.77	7323.41	1677.2	6261	6438.24	4952.93
Tb927_01_v5.1	1019073	1019473	635.041	475.75	728.529	459.114	699.306	746.501	818.536	601.619	944.49	1059.31	603.577	1452.51	548.029	410.069	613.824	589.921	634.505
Tb927_01_v5.1	1020502	1020902	906.111	586.82	1179.19	436.553	1050.85	857.655	1136.15	584.907	1087.32	1253.24	740.613	1149.53	585.873	409.51	529.955	551.75	693.694
Tb927_01_v5.1	1046861	1047261	432.693	418.364	516.741	228.429	489.136	314.515	479.143	307.237	334.795	290.899	344.901	357.93	255.093	219.86	237.021	231.342	307.782
Tb927_01_v5.1	1058474	1058874	338.519	269.345	375.91	199.664	309.963	251.36	362.987	227.535	267.221	252.478	186.308	264.363	211.643	154.405	198.125	161.939	220.183
Tb927_01_v5.1	1060867	1061267	859.023	296.187	984.191	181.051	742.399	469.879	2039.99	547.628	918.382	858.06	446.524	796.06	420.483	104.615	348.846	350.483	527.965
Tb927_02_v5.1	578	978	1107.19	627.546	1405.6	368.306	1484.04	1503.11	1666.11	1306.08	1727.73	1827.72	1504.32	2284.22	1477.3	392.727	1023.44	1202.98	1401.59
Tb927_02_v5.1	24203	24603	1306.99	1301.37	2144.42	685.851	2091.11	2452.97	2078.1	1405.06	2589.28	2630.9	1639.82	3776.83	1314.71	894.544	1238.59	1175.22	1585.08
Tb927_02_v5.1	27168	27568	1562.79	1654.94	1713.8	1063.18	2017.78	2876.11	2727.85	2658.44	3782.57	4326.89	3245.77	3203.55	3330.22	1219.02	2231.64	2180.4	2212.48
Tb927_02_v5.1	33064	33464	472.145	234.173	570.365	111.676	563.225	373.882	586.224	537.344	726.412	744.628	625.133	442.586	559.242	102.937	388.957	401.378	558.743
Tb927_02_v5.1	35890	36290	666.857	733.062	638.614	648.061	738.619	1533.42	1056.29	1191.67	1723.12	1674.04	1455.05	1856.48	1419.83	749.09	1126.76	1084.99	970.698
Tb927_02_v5.1	37410	37810	399.605	423.917	523.241	296.676	573.053	913.232	575.334	803.444	1153.35	1099.56	962.336	1167.36	1177.35	359.72	599.238	582.981	546.905
Tb927_02_v5.1	39958	40358	1523.33	497.964	1149.94	243.657	1731.26	1288.38	1960.13	1875.56	2179.24	2358.29	2332.7	1838.66	2419.18	246.713	1637.27	1752.41	2220.77
Tb927_02_v5.1	41995	42395	520.505	293.41	1197.06	74.4509	1167.27	332.199	520.886	325.234	434.619	523.252	398.792	714.375	357.41	92.3076	288.072	298.431	435.63
Tb927_02_v5.1	45827	46227	591.772	729.36	848.777	509.876	892.088	894.285	769.533	691.605	1050.46	1000.76	799.123	1079.73	648.945	529.79	630.84	593.391	639.24
Tb927_02_v5.1	57860	58260	1202.63	1197.71	977.15	596.735	1388.78	2239.5	2221.48	2465.61	3051.55	3221.84	3070.24	3444.15	3433.94	712.167	2148.99	2092.49	2115.41
Tb927_02_v5.1	59354	59754	838.661	318.401	821.694	181.051	1127.21	728.817	1250.49	883.146	1050.46	1110.54	1113.23	822.794	1119.89	190.21	712.278	710.219	1080.79
Tb927_02_v5.1	62794	63194	990.104	1096.82	1478.72	887.207	1795.52	1969.2	1370.28	1819	2326.67	2533.93	2232.62	3172.36	2571.95	1019.3	1783.13	1813.72	1583.89
Tb927_02_v5.1	65285	65685	1916.58	820.993	1181.9	650.317	1693.46	2031.09	2882.12	3116.08	2862.65	3207.2	3439.77	2698.58	3871.24	725.034	2750.66	2771.47	3210.41
Tb927_02_v5.1	81270	81670	6449.68	2459.28	6426.22	980.27	8225.35	4601.53	8713.5	5960.91	7508.31	8157.97	7654.03	5847.18	7141.2	1043.36	5055.23	5084.89	7641.28
Tb927_02_v5.1	88774	89174	2328.91	1828.95	2335.08	1122.97	2957.5	3417.99	2943.83	4192.05	4793.09	5563.67	5033.4	4555.07	4991.13	1401.96	3230.78	3197.14	3601.05
Tb927_02_v5.1	89668	90068	3625.72	1385.6	3535.94	749.585	4656.25	2735.91	5776.94	3441.31	4513.59	4731.22	4266.61	3068.4	4249.68	839.16	2878.29	2896.4	4055.62
Tb927_02_v5.1	92380	92780	803.028	688.634	596.365	484.495	930.644	1749.41	1152.48	1740.58	2423.42	2764.45	2514.39	1358.95	1946.84	569.51	1688.32	1614.76	1624.14
Tb927_02_v5.1	96090	96490	468.327	312.847	809.778	221.661	729.547	425.67	386.581	343.231	494.513	486.661	409.57	649.027	360.214	275.804	328.183	366.677	464.041
Tb927_02_v5.1	101368	101768	3805.16	1314.33	2831.78	790.759	3954.67	3680.71	5588.19	4623.98	5373.61	5819.8	5774.01	3999.61	5384.98	854.265	3447.14	3453.93	4580.04
Tb927_02_v5.1	108204	108604	398.332	416.513	541.116	417.94	549.617	429.459	411.99	413.935	603.552	587.286	434.206	675.76	381.238	398.881	404.759	403.691	437.998
Tb927_02_v5.1	114081	114481	4949.25	2489.82	2813.37	1800.92	4243.47	7759.31	8136.35	9890.72	10742.6	11639.6	11851.4	7415.54	11284.4	2031.89	8768.56	8341.02	9525.86
Tb927_02_v5.1	122599	122999	374.152	558.127	763.195	551.613	777.175	661.872	433.77	547.628	1030.49	933.071	672.865	657.938	591.479	711.607	695.261	637.346	564.662
Tb927_02_v5.1	125318	125718	972.287	604.406	788.111	395.379	1027.41	1594.05	1352.13	1816.43	2142.38	2471.72	2149.47	1106.46	1949.64	458.181	1402.68	1447.04	1424.08
Tb927_02_v5.1	155484	155884	744.487	913.551	1130.98	668.93	1166.52	1357.85	796.757	874.147	1807.58	1781.98	1051.64	1177.75	933.472	872.167	1075.71	1128.95	1052.38
Tb927_02_v5.1	159403	159803	3782.25	2135.32	2980.2	1407.23	3849.59	6425.46	5001.96	6788.78	8587.95	9526.48	8487.03	4978.35	7752.3	1732.59	4923.96	4912.54	5653.72
Tb927_02_v5.1	162204	162604	472.145	396.15	530.824	345.181	504.257	660.609	546.296	673.608	927.596	967.833	782.186	663.879	623.716	327.832	407.19	386.341	376.441
Tb927_02_v5.1	164668	165068	2024.75	982.97	1531.27	719.692	1744.86	2099.3	2468.31	2829.41	3103.76	3247.45	3304.28	2054.01	2220.15	610.349	844.767	810.853	1009.76
Tb927_02_v5.1	178010	178410	654.13	737.69	963.067	432.605	963.909	678.292	633.412	550.199	792.45	735.48	618.974	692.097	553.636	454.265	551.833	598.018	574.132
Tb927_02_v5.1	180332	180732	640.132	712.699	1210.6	582.071	1258	890.496	771.347	727.599	1239.35	1211.16	916.143	1295.08	766.68	665.733	805.871	720.629	767.088
Tb927_02_v5.1	181194	181594	801.755	865.421	1277.77	518.9	1295.8	1150.7	1206.93	1007.84	1824.48	1996.04	1388.84	1452.51	1145.11	568.95	1006.43	978.575	1102.1
Tb927_02_v5.1	185799	186199	1592.06	1575.34	1684.01	1193.47	1763.01	2839.48	2230.56	2898.83	3750.32	4025.01	3275.02	3219.89	3134	1241.4	1949.65	1853.05	2027.81
Tb927_02_v5.1	189292	189692	846.297	746.021	1186.77	517.208	1201.29	942.283	896.578	728.885	1234.75	1220.31	865.332	1464.39	776.492	509.09	774.268	744.92	884.282
Tb927_02_v5.1	198218	198618	2033.66	1924.29	1881.18	1059.8	2764.72	3967.44	3486.49	4234.47	5261.5	5700.88	5309.01	5131.32	5548.97	1330.35	3385.15	3451.62	3543.05
Tb927_02_v5.1	202855	203255	890.839	1140.32	912.151	820.652	1025.9	1760.78	1324.9	1537.47	2260.63	2382.08	1901.58	1529.74	1453.47	855.384	1294.5	1216.86	1328.2
Tb927_02_v5.1	203933	204333	721.58	875.602	1139.11	781.17	997.173	1864.36	1118	1083.69	1594.11	1705.14	1247.19	2756.51	1047	895.104	945.653	914.956	976.617
Tb927_02_v5.1	207072	207472	507.778	524.806	634.281	380.715	613.878	930.915	751.383	869.005	1165.64	1317.28	886.888	1127.26	1118.48	436.923	562.773	535.556	542.17
Tb927_02_v5.1	210749	211149	1047.37	689.56	1113.65	417.376	1205.07	1417.21	1491.88	1279.08	1985.73	2038.12	1686.01	1364.89	1282.47	426.293	687.969	702.122	904.406
Tb927_02_v5.1	218679	219079	419.967	381.341	608.281	248.734	560.201	380.197	448.289	277.67	471.477	435.433	340.282	487.141	312.559	256.223	267.408	283.394	316.069
Tb927_02_v5.1	231752	232152	617.224	981.119	666.78	671.75	838.412	2036.14	1027.25	1335.65	2560.1	2662	1781.48	1347.06	1194.17	810.628	1142.56	1181	1055.93
Tb927_02_v5.1	232723	233123	1300.63	1952.98	2097.3	1368.88	2206.78	2983.48	1678.82	2013.11	3764.14	3812.79	2465.12	2137.18	1949.64	1738.18	2095.51	2083.23	2040.83
Tb927_02_v5.1	237202	237602	1187.36	969.086	986.9	684.159	1112.09	2206.66	1426.54	2178.94	2663	2899.84	2648.35	1528.26	2176.7	749.649	1605.67	1617.08	1779.22
Tb927_02_v5.1	241744	242144	829.753	382.266	616.948	197.408	805.903	793.236	1096.22	978.274	1161.03	1273.37	1251.81	849.527	817.138	184.056	295.365	300.744	400.117
Tb927_02_v5.1	244997	245397	841.207	791.374	1063.27	474.342	981.297	1016.81	954.656	750.738	1560.33	1470.96	996.21	1045.57	588.676	517.482	506.86	548.28	701.98
Tb927_02_v5.1	248088	248488	1294.26	995.928	1733.84	782.862	1618.61	1539.74	1626.18	1253.37	2030.27	2191.8	1350.35	1881.73	1452.07	865.453	1102.45	1052.6	1238.23
Tb927_02_v5.1	250730	251130	1440.61	987.598	2162.84	584.327	2254.41	1952.77	1825.82	1519.47	2166.95	2290.6	1809.19	3184.24	1704.36	688.111	1332.18	1294.36	1652.55
Tb927_02_v5.1	253224	253624	1467.34	972.789	1762.01	845.469	1850.7	1820.15	1767.75	1948.83	2478.71	2585.16	2301.91	2728.29	2220.15	802.796	1616.6	1499.09	1786.32
Tb927_02_v5.1	258519	258919	617.224	523.88	647.822	464.19	770.371	1114.07	876.614	1038.69	2507.89	2683.95	1433.5	1403.5	1225.01	492.866	1101.24	1202.98	1163.65
Tb927_02_v5.1	271698	272098	486.144	422.066	608.823	438.809	411.268	549.455	606.188	372.798	714.126	660.468	474.239	549.519	292.936	303.776	341.553	335.445	388.279
Tb927_02_v5.1	313168	313568	1823.68	1214.37	891.568	852.801	1581.57	4236.49	2586.28	4666.4	6645.22	7471.89	5838.68	3475.34	5417.22	1081.96	5977.79	5946.64	5561.39
Tb927_02_v5.1	316853	317253	862.841	898.742	535.157	606.888	797.587	3790.61	2161.59	2185.37	4191.08	4595.83	2631.41	3374.34	2525.7	838.041	1949.65	1924.76	1696.35
Tb927_02_v5.1	341434	341834	320.702	304.517	465.825	203.048	503.501	215.993	313.984	244.247	270.293	301.876	264.835	250.997	213.045	201.398	294.149	268.356	338.56
Tb927_02_v5.1	359817	360217	258.343	400.778	293.037	260.578	318.279	521.666	457.364	380.511	600.48	629.366	414.189	507.934	330.78	261.818	358.57	330.819	339.744
Tb927_02_v5.1	368856	369256	1370.62	555.35	1453.81	2285.98	1750.16	2561.6	2285	2956.68	9520.15	12204.9	3970.98	3628.31	2522.9	1253.7	2263.25	2308.79	2039.65
Tb927_02_v5.1	376362	376762	1004.1	784.895	911.068	1179.37	1140.06	1946.46	2108.95	2096.67	10073	11941.5	2803.86	2755.02	1449.26	701.538	1538.81	1471.33	1422.9
Tb927_02_v5.1	388771	389171	223.982	162.903	320.661	107.728	300.891	191.993	250.461	125.98	208.863	201.251	135.497	194.559	126.145	82.7971	137.351	144.589	155.075
Tb927_02_v5.1	415039	415439	189.621	197.149	150.039	127.469	194.294	492.615	343.023	479.496	731.02	856.23	578.941	430.704	473.744	151.049	483.766	511.265	432.079
Tb927_02_v5.1	516169	516569	1076.64	997.779	512.949	653.137	972.981	3303.04	1811.31	2883.4	4985.06	5499.63	4161.91	2802.55	3920.3	932.027	4062.17	4102.84	3713.51
Tb927_02_v5.1	896838	897238	1458.43	980.193	729.612	817.832	1388.78	3570.82	2468.31	3410.46	5135.57	5481.34	4529.91	2665.91	4684.18	977.341	4136.32	4157.21	3915.94
Tb927_02_v5.1	903084	903484	632.496	856.165	607.198	685.851	616.902	1288.38	829.425	949.993	1581.83	1747.22	1225.63	879.231	1115.68	729.51	1474.39	1457.45	1351.87
Tb927_02_v5.1	905914	906314	1852.95	1120.88	776.195	788.503	1654.14	4097.54	3704.28	4397.73	5636.22	6169.25	5365.98	3839.21	5776.03	956.083	4820.64	4844.29	5015.67
Tb927_02_v5.1	946726	947126	307.976	289.708	372.119	260.578	331.887	276.622	279.5	273.814	376.26	426.286	298.709	417.338	283.125	289.23	320.89	389.811	345.663
Tb927_02_v5.1	993346	993746	148.897	193.447	147.872	155.67	221.51	660.609	295.834	528.345	1113.42	1264.22	779.107	597.045	775.09	259.021	793.716	801.599	639.24
Tb927_02_v5.1	997154	997554	169.259	337.838	181.455	256.066	188.246	565.875	281.315	437.074	1056.6	976.981	592.799	384.663	372.828	314.965	453.379	453.43	396.566
Tb927_02_v5.1	1001900	1002300	153.988	147.168	111.581	118.445	190.514	563.349	257.721	350.944	901.489	958.685	500.414	647.542	598.487	177.902	499.567	520.519	414.322
Tb927_02_v5.1	1021809	1022209	332.156	388.745	417.076	522.284	366.663	495.141	390.211	349.659	500.656	506.786	366.457	494.567	413.475	593.566	491.059	521.676	422.609
Tb927_02_v5.1	1030063	1030463	1249.72	690.485	652.697	342.925	1174.83	1994.46	2308.6	1798.43	2902.58	3188.91	2221.84	2122.33	2370.12	481.118	2379.93	2305.32	2644.56
Tb927_02_v5.1	1063762	1064162	309.248	280.452	427.909	253.246	365.151	243.781	237.757	318.807	305.615	292.728	286.391	252.482	278.92	278.601	318.459	329.662	362.236
Tb927_02_v5.1	1115833	1116233	478.508	339.689	505.908	214.328	501.989	363.777	571.705	262.244	399.296	378.717	298.709	351.989	245.282	195.804	317.243	270.67	390.647
Tb927_02_v5.1	1120915	1121315	371.607	182.34	420.868	119.009	350.787	221.045	335.763	164.545	276.436	261.626	173.99	255.452	168.193	115.245	156.798	193.17	272.269
Tb927_02_v5.1	1159485	1159885	380.516	193.447	405.16	225.045	401.44	286.727	382.951	217.251	264.15	300.046	189.388	249.511	199.029	158.321	213.927	208.208	258.064
Tb927_03_v5.1	85926	86326	1908.94	514.625	2794.95	230.685	2130.43	781.868	3530.05	793.16	1525.01	1363.02	700.58	1234.19	669.969	149.37	566.419	537.869	1006.21
Tb927_03_v5.1	86643	87043	428.875	235.098	496.7	170.335	409	348.62	569.89	197.969	325.58	314.683	197.086	350.504	178.004	129.231	182.324	213.991	279.372
Tb927_03_v5.1	101771	102171	641.404	316.55	693.321	215.456	620.682	423.143	738.679	345.802	357.831	375.058	318.726	414.367	316.764	158.881	273.486	300.744	440.365
Tb927_03_v5.1	121309	121709	384.333	279.526	448.492	208.688	472.504	305.674	475.513	227.535	405.44	503.127	269.454	454.467	211.643	181.818	216.358	261.416	277.004
Tb927_03_v5.1	139824	140224	512.869	328.582	310.37	254.374	555.665	1256.8	883.873	1213.52	2004.16	1972.26	1545.9	1064.88	1426.84	353.566	1434.28	1338.31	1313.99
Tb927_03_v5.1	154224	154624	337.246	234.173	487.492	187.819	393.88	296.832	332.133	249.389	336.331	342.126	254.057	344.563	206.037	212.028	284.425	224.401	352.766
Tb927_03_v5.1	155153	155553	407.241	321.178	537.324	195.716	420.34	322.094	433.77	235.248	425.404	387.865	257.136	363.871	239.675	238.881	268.624	240.595	363.42
Tb927_03_v5.1	204261	204661	491.234	777.49	410.035	524.54	486.868	1731.73	1112.56	979.559	2011.84	1968.6	1257.97	883.686	849.375	561.118	821.673	773.838	803.785
Tb927_03_v5.1	260103	260503	1226.81	864.495	612.073	661.034	1174.83	3244.94	1869.38	3643.14	5212.35	6180.23	4545.3	3209.49	4643.53	982.376	4452.35	4276.35	4187.02
Tb927_03_v5.1	263301	263701	1206.45	857.091	597.448	547.665	1056.9	3117.37	2631.66	2804.98	4677.91	5278.26	3817.01	3338.7	4169.79	787.691	3166.36	3229.53	3043.49
Tb927_03_v5.1	588495	588895	1116.09	1047.76	700.905	779.478	1230.02	3309.36	1831.27	3486.31	5404.32	6015.57	4643.85	2657	4228.66	1036.64	4418.31	4262.47	3740.74
Tb927_03_v5.1	868822	869222	505.233	489.634	453.909	368.87	566.249	2410.02	1359.39	949.993	1783.01	1906.39	1216.39	2578.28	1034.39	472.167	877.585	844.397	840.482
Tb927_03_v5.1	872724	873124	1524.61	717.327	609.364	419.632	1089.41	2133.4	2232.37	2274.07	2933.29	3115.73	2609.85	1849.06	2504.68	543.216	2482.03	2499.65	2739.26
Tb927_03_v5.1	876443	876843	297.795	421.141	284.912	397.071	340.959	420.617	375.692	381.797	406.975	404.331	398.792	427.734	346.197	426.853	316.028	358.58	240.307
Tb927_03_v5.1	899624	900024	613.406	561.829	707.404	665.546	493.672	743.974	578.964	462.784	949.097	923.924	558.925	640.116	511.587	460.419	573.712	550.593	603.727
Tb927_03_v5.1	960891	961291	553.593	158.275	1754.97	118.445	1884.72	411.775	813.091	752.024	1053.53	1481.94	763.71	531.697	519.997	70.4894	441.224	381.714	526.781
Tb927_03_v5.1	977873	978273	1514.43	1117.18	690.071	837.009	1303.36	4235.22	2608.06	3873.24	6018.63	6582.73	5104.23	3090.67	3911.89	1042.8	4357.54	4305.27	4130.2
Tb927_03_v5.1	1227745	1228145	1189.91	916.328	632.656	743.945	1121.91	3452.09	2059.95	3460.6	5278.39	5609.41	4529.91	2959.98	4621.11	937.621	4773.24	4707.8	4203.59
Tb927_03_v5.1	1376967	1377367	1522.06	1063.5	744.779	968.426	1227.76	4081.12	2357.6	3979.94	5576.33	6130.83	5259.74	2777.3	5108.87	1165.31	4936.11	4975	4348.02
Tb927_03_v5.1	1602790	1603190	1168.27	1492.04	1459.77	1269.61	1519.57	1734.26	1468.28	1367.78	2348.17	2422.33	1599.79	1911.44	1400.21	1358.88	1409.97	1388.05	1304.52
Tb927_03_v5.1	1605006	1605406	832.298	724.732	749.112	556.126	830.851	1450.06	1148.85	1207.09	2168.49	2259.5	1692.17	1197.06	993.741	510.209	595.591	592.235	678.305
Tb927_03_v5.1	1607313	1607713	473.417	317.475	221.538	274.679	390.1	1213.85	838.5	1122.25	1549.58	1703.31	1396.54	990.62	1192.77	315.524	777.915	784.248	738.677
Tb927_03_v5.1	1611105	1611505	251.98	333.21	167.914	466.446	200.342	949.862	493.662	646.612	979.812	1030.04	717.517	592.59	602.692	436.923	563.988	520.519	432.079
Tb927_03_v5.1	1612375	1612775	1060.1	883.932	659.739	874.798	943.496	2869.8	1847.6	2661.01	3367.91	3668.25	3227.29	2293.13	3129.79	933.705	2623.03	2541.29	2134.35
Tb927_03_v5.1	1616833	1617233	962.106	665.495	562.782	677.39	805.147	2488.34	1756.86	2352.48	3036.19	3238.31	2956.29	2313.92	3209.69	673.566	1001.57	1022.53	918.611
Tb927_03_v5.1	1618574	1618974	169.259	209.182	165.747	151.158	214.706	963.756	805.831	429.361	763.271	795.855	523.511	983.194	570.455	171.189	210.28	216.304	209.529
Tb927_03_v5.1	1636001	1636401	290.159	405.406	358.577	257.194	377.247	497.667	323.058	347.088	585.123	592.775	440.365	579.223	419.081	275.244	336.691	385.184	303.047
Tb927_04_v5.1	184	584	663.039	604.406	947.9	353.078	927.62	992.808	1114.37	637.613	975.205	1103.22	706.739	1942.62	683.985	416.223	522.662	554.063	745.78
Tb927_04_v5.1	1117	1517	792.847	707.146	1471.14	310.212	1421.29	1481.63	1666.11	772.592	1715.44	1661.23	996.21	2487.69	888.62	358.041	589.514	615.369	845.217
Tb927_04_v5.1	1951	2351	384.333	355.424	428.993	296.112	461.164	1347.74	853.02	943.565	1400.61	1573.41	1114.77	1800.05	1218	375.384	672.167	660.481	594.256
Tb927_04_v5.1	14829	15229	1062.64	1266.2	1901.76	792.451	2119.84	1917.41	1123.44	1478.34	3091.48	2863.25	1969.32	1743.61	1492.71	1036.08	1426.99	1459.77	1467.88
Tb927_04_v5.1	17880	18280	2797.23	1650.32	1970.55	1227.88	2788.91	4681.1	3041.83	5430	6634.46	7171.84	6993.49	3156.02	5909.18	1410.35	5118.44	5013.17	4984.89
Tb927_04_v5.1	24975	25375	1182.27	584.043	1018.86	387.483	1093.19	913.232	1386.61	1196.81	1446.68	1659.4	1421.18	1142.11	1030.18	332.307	409.621	464.997	640.424
Tb927_04_v5.1	28617	29017	1071.55	1458.72	1428.89	1176.55	1430.36	1780.99	1237.79	1339.5	2314.38	2294.26	1545.9	2031.74	1267.05	1363.35	1328.53	1339.47	1232.31
Tb927_04_v5.1	30787	31187	1067.73	1180.12	1507.97	1069.39	1417.51	1327.53	1230.53	1011.7	1806.05	1741.73	1228.71	1363.4	884.415	1120	957.808	903.389	1111.57
Tb927_04_v5.1	33032	33432	641.404	544.243	1060.56	398.764	957.861	911.968	796.757	572.052	1173.32	1086.75	706.739	1868.37	608.298	426.853	560.342	622.309	722.104
Tb927_04_v5.1	35016	35416	507.778	547.946	784.861	284.267	775.663	579.769	745.938	498.778	764.806	773.9	588.18	846.557	444.31	309.93	460.672	427.982	516.127
Tb927_04_v5.1	38050	38450	1319.71	672.899	1097.94	495.211	1373.66	1679.94	1782.27	1789.43	2170.02	2382.08	2209.52	1529.74	2075.78	636.643	1726	1595.1	2085.82
Tb927_04_v5.1	38987	39387	949.38	845.058	1090.36	457.422	1163.49	1570.05	1453.76	1345.93	2005.7	2142.41	1753.76	1816.38	1330.13	488.391	1260.47	1149.77	1383.84
Tb927_04_v5.1	40135	40535	943.017	985.747	1213.85	611.4	1219.44	1072.38	1076.26	1033.55	1423.65	1474.62	1180.98	1102.01	1010.56	653.426	892.171	940.404	938.736
Tb927_04_v5.1	42340	42740	864.114	648.834	1487.39	487.315	1476.48	838.708	1078.07	665.895	1032.03	1048.33	706.739	1081.22	601.29	516.363	647.857	607.272	825.093
Tb927_04_v5.1	47089	47489	361.426	399.852	364.535	262.27	347.007	509.035	519.071	539.915	646.553	633.025	543.527	548.034	592.881	239.44	363.432	393.281	382.36
Tb927_04_v5.1	50907	51307	834.844	973.714	1024.82	879.31	1022.88	1773.41	1228.71	1438.49	2512.5	2533.93	1653.68	1973.81	1872.55	976.223	1110.96	1007.49	1021.6
Tb927_04_v5.1	51930	52330	757.213	537.764	1116.36	402.712	1008.51	689.66	1041.77	493.636	1101.14	1075.78	585.1	787.149	458.326	365.874	453.379	432.609	664.099
Tb927_04_v5.1	55940	56340	362.699	311.922	706.321	177.667	659.238	354.935	333.948	236.534	449.976	384.206	309.487	383.178	239.675	184.056	251.607	246.379	340.928
Tb927_04_v5.1	61626	62026	330.883	259.163	755.07	147.774	765.079	221.045	288.575	200.54	354.76	365.91	263.295	308.919	187.816	152.168	216.358	215.148	266.35
Tb927_04_v5.1	63772	64172	333.428	231.396	729.612	119.009	582.881	275.359	526.331	208.253	460.727	479.343	223.262	349.019	179.406	121.958	188.401	193.17	274.636
Tb927_04_v5.1	69389	69789	416.149	261.94	693.863	178.231	588.929	401.67	618.893	277.67	532.907	477.513	243.278	409.912	204.635	162.797	216.358	185.073	316.069
Tb927_04_v5.1	74520	74920	417.422	219.363	830.902	103.78	725.767	241.255	464.623	138.835	419.261	457.388	206.325	323.771	138.759	105.734	171.384	173.506	301.863
Tb927_04_v5.1	75596	75996	376.698	211.033	616.948	102.652	545.081	255.149	484.588	147.834	330.187	323.831	173.99	230.204	120.538	87.8321	143.428	158.469	258.064
Tb927_04_v5.1	307304	307704	286.341	351.722	394.327	263.398	459.652	1580.16	983.695	548.913	896.881	982.469	598.958	2446.1	483.555	290.349	420.56	470.78	407.22
Tb927_04_v5.1	314439	314839	1272.63	1006.11	744.779	644.113	1184.66	3567.03	2370.31	2887.26	4872.95	5124.57	3853.96	2397.09	3784.34	858.181	3507.91	3608.93	3704.04
Tb927_04_v5.1	325861	326261	604.498	427.62	730.154	1004.52	796.075	1798.67	1667.93	1542.61	4361.55	5900.3	1980.1	3104.04	1794.06	841.957	1493.84	1435.48	1356.61
Tb927_04_v5.1	326798	327198	467.054	400.778	464.742	240.273	433.948	442.09	555.37	295.668	479.156	495.809	386.474	464.864	377.033	299.86	522.662	489.288	513.76
Tb927_04_v5.1	524299	524699	491.234	410.959	586.073	301.752	411.268	741.448	488.218	449.929	605.088	576.309	483.477	1920.35	587.274	297.063	478.904	480.034	572.948
Tb927_04_v5.1	535170	535570	1370.62	864.495	796.778	525.668	1330.57	3152.73	2649.81	2766.42	4217.19	4676.33	3952.5	2713.44	4200.62	777.062	3720.62	3719.97	3853.2
Tb927_04_v5.1	946296	946696	1373.16	687.709	479.908	557.818	905.696	2773.8	2079.92	2961.82	3963.79	4495.21	3521.38	3421.87	3906.28	735.104	3831.23	3849.53	3732.45
Tb927_04_v5.1	966845	967245	785.211	597.927	407.326	449.525	756.763	1720.36	951.026	1811.28	3171.34	3525.55	2400.45	1719.85	2274.81	573.985	2461.37	2400.17	2403.07
Tb927_04_v5.1	970532	970932	544.685	469.271	359.66	435.989	514.085	1153.22	635.227	1230.23	2130.09	2404.03	1670.61	1099.04	1516.54	506.293	1761.25	1814.88	1570.87
Tb927_04_v5.1	1194990	1195390	324.52	212.884	481.533	155.106	450.58	296.832	272.24	294.382	391.618	428.115	375.696	548.034	347.599	189.091	290.503	261.416	332.642
Tb927_04_v5.1	1282605	1283005	929.018	589.597	475.575	463.626	869.408	2461.81	1878.46	2196.94	3596.74	3999.4	2965.53	2162.43	2785	618.74	2568.33	2461.48	2659.95
Tb927_04_v5.1	1286053	1286453	423.785	591.448	366.16	505.364	356.079	1229.01	738.679	645.326	1400.61	1458.15	959.256	816.853	686.789	504.615	838.69	842.084	765.904
Tb927_04_v5.1	1391957	1392357	1123.73	759.904	582.823	675.134	1044.05	2543.91	1858.49	2987.53	4347.72	4958.09	3809.31	2441.65	3561.49	820.139	3450.78	3332.48	3144.11
Tb927_04_v5.1	1397354	1397754	226.528	277.675	332.036	313.032	290.307	328.41	235.942	251.96	393.153	376.888	332.583	337.137	235.47	337.902	318.459	301.901	316.069
Tb927_04_v5.1	1427242	1427642	351.245	286.931	459.867	240.273	514.085	262.728	259.536	286.669	336.331	365.91	337.202	292.582	291.535	278.601	335.476	272.983	389.463
Tb927_04_v5.1	1461508	1461908	254.525	308.219	241.579	245.35	362.127	1350.27	782.237	642.755	1282.36	1414.24	954.637	1531.23	898.432	304.895	506.86	510.108	465.225
Tb927_04_v5.1	1463904	1464304	277.433	334.136	220.455	280.319	365.151	1421	874.799	919.14	1700.08	1851.51	1231.79	1244.59	1410.02	378.181	878.801	945.031	773.007
Tb927_04_v5.1	1465900	1466300	375.425	292.484	245.912	203.048	395.392	1102.7	767.718	1009.13	1767.65	1869.8	1368.83	947.549	1307.7	248.951	1231.29	1243.46	1322.28
Tb927_04_v5.1	1467414	1467814	1205.18	758.979	659.197	619.296	1099.99	2891.27	2018.21	2682.86	4321.62	5003.82	3555.25	2401.55	3111.57	761.957	3041.16	3177.48	3153.58
Tb927_04_v5.1	1473304	1473704	376.698	543.318	405.701	439.373	432.436	900.6	582.594	699.318	1388.32	1337.4	819.14	776.753	721.829	487.272	898.249	918.427	873.628
Tb927_04_v5.1	1475055	1475455	851.388	661.792	658.655	506.492	815.731	1511.95	1156.11	1462.91	2345.1	2554.05	1935.45	1234.19	1520.75	519.72	1092.73	1096.56	1151.82
Tb927_04_v5.1	1556279	1556679	439.056	277.675	399.743	208.688	401.44	366.303	535.406	213.395	304.08	279.921	210.944	341.593	187.816	160	188.401	246.379	256.88
Tb927_05_v5.1	16263	16663	239.254	180.489	94.2484	222.789	120.205	464.826	357.542	483.352	483.763	508.615	520.431	543.578	501.776	182.377	181.108	219.775	192.956
Tb927_05_v5.1	17594	17994	478.508	370.234	248.079	393.687	319.791	1493	1009.1	1248.23	1589.51	1825.89	1573.61	1214.88	1637.08	377.622	723.218	680.145	656.997
Tb927_05_v5.1	19155	19555	1752.41	1267.12	1226.31	948.121	1848.44	3942.18	3942.04	3590.43	4579.62	4958.09	4298.95	3374.34	4471.13	959.999	2509.99	2380.51	2826.86
Tb927_05_v5.1	24613	25013	365.244	316.55	297.912	293.855	349.275	922.073	549.925	887.003	1558.79	1602.69	1153.26	800.516	993.741	290.909	844.767	759.957	819.174
Tb927_05_v5.1	29333	29733	222.71	219.363	208.538	119.573	235.874	341.041	312.169	250.675	552.872	605.582	441.904	295.552	228.462	106.294	120.334	141.118	151.524
Tb927_05_v5.1	31542	31942	855.206	1033.88	968.483	948.685	1083.36	1203.75	934.692	1006.56	1650.94	1476.45	1127.09	1200.03	996.544	952.726	960.239	914.956	866.525
Tb927_05_v5.1	34507	34907	817.027	787.672	705.779	485.059	825.559	1110.28	1274.08	1304.79	1538.83	1672.21	1541.28	1587.66	1554.38	518.041	1063.56	962.381	1038.17
Tb927_05_v5.1	64989	65389	549.775	598.853	764.278	395.379	845.972	775.552	622.523	770.021	1078.1	1088.58	857.633	849.527	712.017	473.846	696.477	640.816	684.223
Tb927_05_v5.1	66721	67121	1729.5	958.905	940.859	834.752	1703.28	4236.49	3061.8	4004.37	5009.64	5746.62	5138.1	3485.73	4838.36	1069.65	3797.2	3783.59	3863.85
Tb927_05_v5.1	68638	69038	1509.34	1013.51	1155.35	702.207	1924.04	3093.37	2490.09	3519.73	4945.13	5208.73	4967.19	2757.99	4074.48	841.957	3715.76	3571.92	3533.58
Tb927_05_v5.1	70705	71105	464.509	379.489	560.074	204.74	619.926	671.977	889.318	506.491	750.985	858.06	651.309	1064.88	620.913	245.594	393.819	429.139	529.149
Tb927_05_v5.1	76197	76597	265.979	288.782	430.076	253.81	427.9	294.306	246.831	266.101	451.512	409.82	283.312	479.715	241.077	287.552	291.718	313.468	381.176
Tb927_05_v5.1	84241	84641	236.709	198.075	255.662	125.213	332.643	567.138	388.396	514.204	737.163	790.366	611.276	732.197	636.331	182.377	618.685	613.055	600.175
Tb927_05_v5.1	88756	89156	511.596	558.127	541.657	335.029	680.406	1952.77	1464.65	1261.09	1844.44	2102.15	1670.61	3072.85	1449.26	426.293	790.07	791.189	767.088
Tb927_05_v5.1	97514	97914	1156.82	976.491	927.317	659.906	1279.16	2598.23	2090.81	2418.05	3960.71	4046.97	3456.71	1969.36	2664.46	828.53	2509.99	2508.9	2438.58
Tb927_05_v5.1	107291	107691	771.212	1092.19	759.945	813.884	1048.58	2940.53	1651.59	2482.32	4197.22	4301.28	3267.32	1927.77	2194.92	875.523	1261.68	1169.43	1150.63
Tb927_05_v5.1	139176	139576	211.256	252.684	278.954	144.39	327.351	447.142	419.25	368.942	552.872	561.672	451.143	1020.32	452.72	187.412	356.139	359.736	343.296
Tb927_05_v5.1	142217	142617	517.959	646.983	701.988	417.94	749.959	1330.06	1157.93	707.031	989.027	1046.5	756.011	2924.33	646.142	519.72	686.753	660.481	684.223
Tb927_05_v5.1	143330	143730	325.793	428.545	548.157	323.749	629.754	1218.91	845.76	674.893	1253.18	1209.33	786.806	2114.91	730.238	425.174	666.09	670.891	620.299
Tb927_05_v5.1	144225	144625	549.775	557.201	553.574	358.154	721.987	2413.81	1508.21	1325.36	2772.04	2916.31	1689.09	2995.62	1834.71	584.615	1108.53	1102.34	1023.97
Tb927_05_v5.1	148333	148733	1488.97	1087.56	702.529	892.283	1419.02	3809.55	2477.39	3996.65	5909.59	6564.43	5603.1	3429.3	5443.85	1170.91	4947.05	4970.38	4505.46
Tb927_05_v5.1	159622	160022	701.218	639.578	675.447	541.461	683.43	1226.48	1061.74	1306.08	1509.65	1637.45	1475.07	1756.98	1588.02	585.734	1063.56	954.284	968.33
Tb927_05_v5.1	164452	164852	1406.25	1561.46	1305.94	1093.64	1679.09	6459.57	3829.51	3531.3	6804.93	7279.79	4705.44	5842.73	4658.95	1507.69	3302.49	3290.84	2899.07
Tb927_05_v5.1	171976	172376	1300.63	1138.47	652.697	666.674	1267.07	3425.57	2127.1	3188.07	5067.99	5667.95	4225.04	2411.94	3689.04	929.789	3865.26	3791.69	3715.88
Tb927_05_v5.1	178710	179110	447.965	497.038	375.91	547.665	484.6	2142.24	1032.7	1268.8	2440.32	2669.32	1602.87	1792.62	1559.99	698.74	1374.72	1357.98	1064.22
Tb927_05_v5.1	183362	183762	254.525	455.387	328.244	435.989	307.695	497.667	306.724	367.656	760.199	713.525	409.57	426.249	333.583	581.258	488.628	470.78	443.917
Tb927_05_v5.1	186681	187081	293.977	364.68	381.868	337.849	432.436	410.512	312.169	357.372	534.443	536.059	364.918	398.03	313.96	420.699	386.526	375.93	439.182
Tb927_05_v5.1	195056	195456	301.613	293.41	450.659	219.969	458.14	354.935	466.438	259.673	374.724	397.013	244.818	308.919	217.249	246.713	228.513	218.618	249.777
Tb927_05_v5.1	210248	210648	232.891	291.559	302.245	323.749	349.275	286.727	188.753	304.666	297.937	276.262	297.169	307.434	292.936	379.3	363.432	296.117	275.82
Tb927_05_v5.1	213377	213777	213.801	298.964	295.203	313.596	276.698	303.147	185.123	375.369	284.115	300.046	346.441	268.819	343.394	389.37	433.931	401.378	337.377
Tb927_05_v5.1	222350	222750	232.891	254.536	276.787	300.624	292.575	260.202	199.643	323.949	242.649	290.899	304.868	277.73	271.912	388.251	358.57	370.147	318.436
Tb927_05_v5.1	241463	241863	1536.06	1102.37	674.905	902.435	1157.45	4004.07	2419.31	4659.98	5895.77	6679.69	6217.46	3380.29	5762.02	1164.75	5726.18	5519.81	4890.19
Tb927_05_v5.1	248737	249137	689.764	559.978	815.194	417.376	646.386	747.764	756.828	451.214	674.197	662.298	514.272	601.501	470.941	368.671	464.318	470.78	548.089
Tb927_05_v5.1	260817	261217	274.888	248.982	379.702	223.353	381.783	395.355	286.76	275.099	453.048	435.433	352.6	423.278	309.756	250.629	405.974	410.631	429.711
Tb927_05_v5.1	272408	272808	1041.01	820.067	482.617	583.763	814.975	2770.01	1702.41	2761.28	4060.54	4478.74	3470.57	2046.59	3522.24	741.817	3567.47	3389.16	3397.44
Tb927_05_v5.1	296758	297158	1357.89	983.896	635.906	802.039	1087.14	3304.31	2016.39	3915.67	5313.71	5989.95	5079.59	2973.34	4873.4	1126.71	4569.03	4536.61	4098.24
Tb927_05_v5.1	379548	379948	1048.64	878.379	506.45	614.22	842.192	2958.21	1843.97	2909.11	4714.77	5307.53	3624.54	3463.46	3942.73	889.509	3592.99	3533.74	3309.84
Tb927_05_v5.1	432733	433133	225.255	305.443	200.413	276.371	297.867	257.675	215.977	329.091	234.971	223.205	327.964	314.86	291.535	309.37	354.924	312.311	273.453
Tb927_05_v5.1	561596	561996	1376.98	710.848	618.573	561.202	1008.51	2091.72	2500.98	2432.19	2864.18	3055.35	2848.51	2169.86	3470.38	602.517	2507.56	2320.36	2822.13
Tb927_05_v5.1	630128	630528	586.681	481.304	671.113	317.544	712.914	466.089	462.808	492.351	529.836	539.718	608.196	479.715	518.595	385.454	519.015	511.265	518.495
Tb927_05_v5.1	736402	736802	1271.35	976.491	674.363	805.423	1152.91	3775.45	2352.16	3533.87	5071.07	5591.11	4662.32	3034.24	4995.34	1046.15	4487.6	4331.87	4035.5
Tb927_05_v5.1	748020	748420	431.421	412.81	244.829	371.126	430.924	1362.9	704.195	1399.92	2065.59	2332.68	2049.39	1244.59	1738	467.692	1684.67	1688.79	1381.47
Tb927_05_v5.1	763570	763970	241.799	260.089	318.494	252.682	279.723	440.827	315.799	305.952	410.047	375.058	329.504	1886.19	363.017	276.363	318.459	296.117	288.842
Tb927_05_v5.1	977408	977808	444.147	583.118	360.202	403.276	447.556	1037.02	691.49	798.302	1581.83	1533.16	1056.26	744.079	696.6	499.02	681.891	652.384	653.445
Tb927_05_v5.1	1161548	1161948	1627.69	1189.38	823.861	1056.98	1375.18	4878.15	2978.31	4644.55	5938.77	6648.59	5824.82	3478.31	6773.98	1185.45	4899.65	4838.51	4423.78
Tb927_05_v5.1	1211742	1212142	327.065	243.429	259.454	158.49	378.003	573.454	840.315	557.912	764.806	823.298	611.276	521.301	775.09	168.951	341.553	366.677	419.057
Tb927_05_v5.1	1289428	1289828	370.335	315.624	465.284	219.969	456.628	478.72	430.14	426.79	517.55	605.582	525.05	821.308	487.76	209.79	353.708	403.691	422.609
Tb927_05_v5.1	1387425	1387825	1345.17	1090.34	717.154	762.558	1193.73	3924.5	3092.65	3397.61	5077.21	5344.12	4489.87	4033.77	5823.69	1012.03	4395.22	4064.67	4022.48
Tb927_05_v5.1	1395344	1395744	1370.62	889.486	856.36	527.925	1481.77	2820.53	2666.14	2801.13	4078.97	4337.87	3456.71	2704.53	3670.81	709.37	3257.52	3149.72	3543.05
Tb927_05_v5.1	1397702	1398102	198.53	145.317	109.956	94.1917	192.026	487.562	306.724	411.363	649.625	739.139	623.593	637.145	633.527	129.79	532.386	541.34	516.127
Tb927_05_v5.1	1399358	1399758	250.708	251.759	217.205	165.822	341.715	706.081	457.364	497.493	972.133	1013.57	631.292	1229.73	894.227	249.51	695.261	644.287	584.786
Tb927_05_v5.1	1405727	1406127	281.251	317.475	251.329	232.377	345.495	982.703	586.224	587.478	1222.46	1320.94	894.587	1439.15	1124.09	358.601	906.757	891.822	748.147
Tb927_05_v5.1	1414097	1414497	507.778	441.503	582.282	350.258	618.414	366.303	402.916	348.373	453.048	411.649	438.825	556.945	360.214	348.531	384.096	375.93	427.344
Tb927_05_v5.1	1417178	1417578	263.434	303.591	464.742	192.331	418.072	239.992	263.166	210.824	259.543	250.649	214.023	239.115	187.816	206.433	218.789	222.088	286.474
Tb927_05_v5.1	1417995	1418395	413.604	358.201	425.201	279.755	418.828	327.147	379.321	246.818	311.758	296.387	224.802	288.126	242.478	288.671	247.96	260.259	314.885
Tb927_05_v5.1	1429099	1429499	575.228	437.801	505.366	465.318	672.09	1845.41	1406.57	1586.32	2116.27	2292.43	1873.86	1844.6	2103.82	490.629	822.888	799.286	841.666
Tb927_05_v5.1	1455886	1456286	637.586	211.033	815.194	108.292	560.201	274.096	1194.23	245.533	562.087	470.195	244.818	444.071	238.274	59.8601	213.927	210.521	427.344
Tb927_05_v5.1	1470795	1471195	659.221	239.726	795.695	140.441	497.452	442.09	1785.9	334.233	671.125	614.729	292.55	506.449	263.503	71.6083	217.573	231.342	346.847
Tb927_05_v5.1	1587515	1587915	697.4	136.061	1146.15	81.7832	899.648	260.202	1132.52	213.395	563.622	501.297	206.325	467.834	238.274	51.4685	199.341	179.29	428.528
Tb927_06_v5.1	726	1126	442.874	625.695	572.532	595.607	575.321	884.18	531.776	676.179	1090.39	1020.89	723.676	785.664	622.314	689.789	692.831	707.906	597.808
Tb927_06_v5.1	2626	3026	2541.44	2289.89	2705.58	1687.55	3090.56	3815.87	3306.81	4548.14	6353.42	6694.33	5313.63	3476.82	4801.91	1973.7	4267.59	4086.65	4250.95
Tb927_06_v5.1	5377	5777	724.125	567.383	746.404	341.233	810.439	1175.96	847.575	1172.39	1612.54	1637.45	1618.26	778.238	1274.06	370.349	826.535	820.106	894.936
Tb927_06_v5.1	7369	7769	759.759	595.15	654.322	397.071	665.286	1126.7	1036.33	1266.23	1528.08	1525.85	1504.32	1012.9	1295.09	408.391	702.554	717.159	817.99
Tb927_06_v5.1	16335	16735	1728.23	1800.26	2215.38	1040.62	2404.86	2962	2432.01	2847.41	4590.37	4669.02	3644.56	2714.92	2663.06	1074.68	1971.53	1864.61	2153.29
Tb927_06_v5.1	23590	23990	1892.4	1972.42	2679.04	1167.53	2320.18	2379.71	2519.13	1713.59	2761.29	2641.87	1896.96	3646.13	1589.42	1110.49	1527.87	1452.83	1772.12
Tb927_06_v5.1	25305	25705	1654.42	1782.67	2328.04	1059.23	2284.65	2164.98	2139.81	1723.87	2713.68	2801.04	1983.18	3614.95	1817.89	1161.4	1547.32	1570.81	1862.08
Tb927_06_v5.1	35915	36315	230.346	341.54	172.789	197.408	273.674	695.976	388.396	655.611	1024.35	1024.55	820.68	393.575	483.555	258.461	447.301	440.706	415.506
Tb927_06_v5.1	42729	43129	271.07	289.708	518.366	174.847	597.245	637.873	399.286	439.645	1021.28	964.174	605.117	681.701	555.037	279.16	438.793	489.288	488.9
Tb927_06_v5.1	45355	45755	439.056	399.852	843.902	243.093	861.092	413.038	475.513	294.382	721.805	627.536	372.616	380.208	351.804	280.839	415.698	364.363	478.246
Tb927_06_v5.1	48078	48478	1244.63	708.997	2044.76	877.618	1919.5	1325.01	1410.2	1353.64	4048.25	4696.46	1946.23	2309.47	1182.96	723.356	1318.81	1308.24	1340.04
Tb927_06_v5.1	50073	50473	427.603	283.229	577.948	219.969	617.658	371.356	580.779	426.79	1365.29	1663.06	512.732	512.39	327.977	168.951	419.345	343.542	503.106
Tb927_06_v5.1	77055	77455	633.768	333.21	352.619	266.782	685.698	1666.05	1079.89	1731.58	2317.46	2619.92	2274.19	1835.69	2436	403.916	2358.05	2271.78	2092.92
Tb927_06_v5.1	79103	79503	954.471	695.113	762.653	401.584	1173.32	1981.83	1219.64	2171.23	3002.4	3340.76	2693	1629.25	2199.12	508.531	2042.03	1977.97	2207.75
Tb927_06_v5.1	81264	81664	828.48	555.35	442.534	429.785	793.051	1994.46	1261.38	2249.64	3117.58	3364.55	2962.45	1655.98	2857.88	584.055	2681.38	2623.41	2345.06
Tb927_06_v5.1	82736	83136	724.125	352.647	430.618	143.262	803.635	1031.96	1361.2	1123.54	1621.76	1774.67	1427.34	1036.66	1509.53	220.979	1270.19	1261.97	1412.25
Tb927_06_v5.1	84359	84759	705.036	631.248	409.493	480.547	732.571	2398.65	1304.94	1925.7	3234.3	3584.09	2449.72	2193.62	3142.41	824.614	2761.6	2725.21	2214.85
Tb927_06_v5.1	86688	87088	272.342	284.154	345.036	241.965	464.944	853.865	537.221	489.78	1085.78	1097.73	692.882	1055.97	763.877	354.685	668.521	584.138	591.889
Tb927_06_v5.1	89229	89629	313.066	253.61	387.285	240.837	458.14	698.502	431.955	521.917	949.097	991.617	569.703	836.16	703.608	376.503	662.443	651.227	643.975
Tb927_06_v5.1	89896	90296	237.981	163.828	178.205	73.3229	244.19	425.67	433.77	362.514	668.054	702.548	454.222	399.515	482.154	153.287	398.681	403.691	473.511
Tb927_06_v5.1	105184	105584	510.324	967.235	480.45	660.47	560.201	1759.52	1025.44	1063.12	2019.52	2102.15	1237.95	914.875	805.925	794.964	946.868	978.575	900.855
Tb927_06_v5.1	123173	123573	510.324	386.894	605.031	250.426	734.839	1179.75	724.159	969.275	1746.15	1878.95	1217.93	1590.64	1254.44	406.153	1072.06	1078.05	1040.54
Tb927_06_v5.1	123950	124350	815.754	712.699	967.942	443.885	1117.38	1619.31	1221.45	1653.17	2787.4	2866.91	1970.86	2377.78	1935.62	660.698	1533.95	1508.35	1773.3
Tb927_06_v5.1	127615	128015	335.974	380.415	520.533	268.474	531.473	1042.07	604.373	554.055	1021.28	1128.83	677.484	1174.78	783.5	397.202	517.8	544.81	522.046
Tb927_06_v5.1	128576	128976	358.881	444.28	473.95	327.697	601.781	1688.78	1079.89	987.272	1881.3	1992.38	1285.68	1774.8	1345.54	488.391	1070.85	1006.34	861.79
Tb927_06_v5.1	129372	129772	333.428	361.903	329.869	246.478	449.824	1314.9	816.721	943.565	1669.37	1944.81	1159.42	1403.5	1516.54	408.391	1089.08	1139.36	952.941
Tb927_06_v5.1	129898	130298	184.531	151.796	217.746	101.524	295.599	361.251	264.981	272.528	448.441	523.252	424.967	530.212	374.23	149.93	342.769	378.244	379.993
Tb927_06_v5.1	134106	134506	590.499	529.434	562.24	386.355	845.972	1616.79	985.51	1551.61	2397.31	2715.05	1838.45	1841.63	1820.69	619.3	1629.97	1577.75	1582.71
Tb927_06_v5.1	135940	136340	549.775	383.192	560.074	232.377	667.554	1068.59	731.419	934.566	1666.29	1717.95	1211.77	1508.95	1021.77	365.314	678.245	732.196	810.888
Tb927_06_v5.1	141763	142163	520.505	433.173	378.618	362.666	649.41	1966.67	1016.36	1469.34	2553.96	2830.32	1953.93	2046.59	2536.91	586.852	2293.63	2356.22	1823.02
Tb927_06_v5.1	144404	144804	836.116	575.713	355.327	360.974	746.935	1937.62	1417.46	2076.1	2830.4	2987.66	2731.49	1614.4	2436	479.999	2326.45	2335.39	2342.7
Tb927_06_v5.1	145207	145607	325.793	172.159	182.539	117.881	386.319	594.927	393.841	777.734	1015.13	1234.95	1023.93	524.271	913.849	168.951	798.578	815.479	807.336
Tb927_06_v5.1	147657	148057	627.405	410.034	399.743	208.124	703.086	1121.65	809.461	1183.96	1867.48	2005.19	1681.39	944.579	1328.73	264.615	1273.84	1213.39	1363.71
Tb927_06_v5.1	148481	148881	1200.09	496.113	741.529	277.499	1299.58	2249.61	1793.16	2230.36	3036.19	3415.77	2836.2	2150.55	2843.87	456.503	2523.36	2510.06	3024.55
Tb927_06_v5.1	151242	151642	456.873	526.657	417.076	343.489	610.097	1693.84	891.133	1352.36	2397.31	2590.65	1645.98	1673.81	1925.81	586.852	1482.9	1536.11	1306.89
Tb927_06_v5.1	162196	162596	190.894	190.67	119.165	158.49	173.882	649.241	343.023	511.633	847.737	907.458	551.226	766.356	794.712	232.727	722.002	673.204	533.884
Tb927_06_v5.1	169612	170012	148.897	205.48	190.122	143.826	238.142	540.613	310.354	397.223	746.377	805.003	492.716	579.223	437.302	241.678	401.112	447.646	378.809
Tb927_06_v5.1	176441	176841	222.71	323.954	377.535	292.727	310.719	387.776	248.646	298.239	560.551	519.593	366.457	409.912	330.78	380.419	399.897	381.714	355.133
Tb927_06_v5.1	180310	180710	384.333	387.82	471.783	201.356	531.473	1169.64	693.305	887.003	1887.44	1979.58	1111.69	1474.79	1547.38	387.692	931.067	899.919	827.461
Tb927_06_v5.1	182584	182984	141.262	216.587	197.163	170.335	222.266	539.35	321.244	471.782	876.917	901.969	588.18	597.045	712.017	281.398	536.032	526.302	485.349
Tb927_06_v5.1	189584	189984	1466.07	964.458	751.279	669.494	1450.02	3449.57	2461.05	3397.61	5356.72	6061.3	4574.56	3023.84	4366.01	921.957	4527.71	4501.91	4414.31
Tb927_06_v5.1	200197	200597	227.8	275.824	228.579	227.301	270.65	851.339	466.438	617.045	1032.03	1108.71	808.362	1143.59	1030.18	347.412	871.508	842.084	755.25
Tb927_06_v5.1	201717	202117	274.888	326.731	464.742	253.81	442.264	507.772	308.539	419.077	640.41	720.843	528.13	848.042	524.202	337.902	576.143	580.668	531.516
Tb927_06_v5.1	202953	203353	321.975	374.861	267.579	287.087	354.567	968.809	520.886	880.575	1406.75	1534.99	1248.73	873.29	1251.64	427.971	1132.84	1080.37	1023.97
Tb927_06_v5.1	205581	205981	213.801	281.377	307.661	292.163	296.355	271.57	239.571	281.527	348.617	329.319	341.822	346.049	346.197	337.342	362.217	380.557	359.868
Tb927_06_v5.1	225909	226309	236.709	218.438	329.869	336.157	328.107	530.508	451.919	362.514	1270.07	1578.9	557.385	1376.77	437.302	526.433	663.659	586.451	664.099
Tb927_06_v5.1	226950	227350	251.98	295.261	388.91	277.499	383.295	568.401	571.705	431.932	1652.47	2050.93	740.613	1722.82	566.25	492.866	841.121	864.061	883.098
Tb927_06_v5.1	234416	234816	376.698	503.518	506.45	452.91	418.072	581.033	450.104	371.513	704.912	786.707	489.636	647.542	363.017	589.65	537.248	565.63	559.927
Tb927_06_v5.1	306023	306423	786.484	833.025	556.282	690.363	766.591	1501.84	727.789	2001.54	3824.03	4407.39	3144.14	1503.01	2224.35	896.223	2891.66	2821.21	2406.62
Tb927_06_v5.1	316424	316824	216.347	293.41	189.58	150.03	315.255	583.559	460.994	507.777	889.203	945.878	714.438	1064.88	826.949	233.846	838.69	846.711	735.126
Tb927_06_v5.1	331556	331956	193.439	245.28	246.996	129.161	275.186	533.034	364.802	352.23	766.342	757.434	549.686	842.101	657.355	189.091	658.797	663.951	588.337
Tb927_06_v5.1	332375	332775	246.89	289.708	272.454	211.508	334.155	712.396	515.442	491.065	1035.1	1095.9	668.246	1456.97	818.54	372.027	790.07	809.696	670.018
Tb927_06_v5.1	334246	334646	259.616	175.861	232.371	112.24	311.475	631.557	477.328	496.207	860.023	973.322	725.216	845.071	646.142	189.65	771.837	650.07	709.083
Tb927_06_v5.1	335343	335743	164.169	145.317	207.996	93.0636	264.602	424.406	270.425	345.802	529.836	627.536	421.888	657.938	500.374	150.489	523.877	579.511	496.003
Tb927_06_v5.1	339219	339619	301.613	227.694	363.994	138.749	354.567	185.678	333.948	182.543	328.652	318.342	206.325	245.056	173.8	169.51	206.634	197.797	252.145
Tb927_06_v5.1	415972	416372	661.766	694.188	646.197	665.546	668.31	613.874	582.594	703.174	586.659	638.514	754.471	717.345	769.483	740.698	740.235	787.718	662.915
Tb927_06_v5.1	473990	474390	925.2	781.193	567.115	653.701	935.936	3272.73	1838.53	2645.58	4449.08	4910.52	3647.64	2585.71	3777.34	830.209	2996.19	2923	2725.06
Tb927_06_v5.1	480981	481381	549.775	660.867	391.618	500.287	610.097	1426.06	853.02	1420.49	2802.75	2797.38	1796.87	1149.53	1515.14	563.915	1798.93	1840.32	1669.13
Tb927_06_v5.1	482418	482818	309.248	278.601	144.081	264.526	279.723	930.915	537.221	955.135	1680.12	1641.11	1144.02	839.131	911.046	327.272	1117.04	1031.78	1002.66
Tb927_06_v5.1	486490	486890	217.619	300.815	345.036	262.834	318.279	392.829	241.386	287.954	528.3	508.615	331.043	519.815	234.069	396.083	407.19	357.423	384.728
Tb927_06_v5.1	684337	684737	1473.7	1112.55	801.111	1115.64	1379.71	4260.48	2205.15	4446.58	6447.1	7204.77	5994.2	2882.75	5401.8	1347.69	5353.03	5319.7	4543.34
Tb927_06_v5.1	693005	693405	1292.99	1042.21	704.154	1009.04	1188.44	4418.37	2753.26	3859.1	5505.68	6246.09	5102.69	3017.9	5827.89	1192.73	4412.24	4321.46	3739.55
Tb927_06_v5.1	778248	778648	286.341	301.74	352.077	195.716	365.151	438.301	388.396	275.099	552.872	539.718	351.06	571.797	204.635	234.965	228.513	235.969	271.085
Tb927_06_v5.1	1277010	1277410	1357.89	900.593	721.488	630.577	1330.57	3488.72	3399.37	3130.22	4406.08	4742.2	3980.22	3337.22	4716.42	780.978	3873.77	3885.38	3853.2
Tb927_06_v5.1	1282023	1282423	332.156	595.15	402.451	598.427	331.887	1006.7	559	448.643	918.382	925.753	465.001	635.66	442.909	615.943	528.739	577.198	475.879
Tb927_06_v5.1	1286607	1287007	1380.8	1033.88	768.07	799.219	1342.67	3983.86	2829.48	3595.57	5095.64	5788.7	4957.95	3249.59	5425.63	1000.84	4746.5	4611.8	4311.32
Tb927_06_v5.1	1421596	1421996	521.777	363.754	454.992	314.16	470.236	815.972	691.49	794.446	1019.74	1079.44	873.031	791.605	768.082	328.951	612.608	554.063	679.488
Tb927_06_v5.1	1423564	1423964	596.862	354.499	987.983	254.374	954.081	453.458	722.344	334.233	697.233	669.616	315.646	565.856	322.37	266.853	361.001	380.557	537.435
Tb927_06_v5.1	1426219	1426619	576.5	364.68	680.322	243.657	619.17	521.666	731.419	559.197	893.81	858.06	606.656	608.927	569.053	241.119	447.301	415.258	588.337
Tb927_06_v5.1	1427407	1427807	306.703	289.708	379.702	222.789	443.776	535.56	439.214	532.202	637.339	713.525	554.305	684.671	542.423	230.489	471.611	462.683	391.83
Tb927_06_v5.1	1433054	1433454	423.785	495.187	488.575	250.426	591.953	800.814	600.744	620.902	1001.31	949.537	808.362	839.131	639.134	320	516.584	522.832	436.814
Tb927_06_v5.1	1434984	1435384	419.967	518.327	422.493	420.196	437.728	887.969	751.383	622.187	999.777	925.753	594.338	1632.22	655.953	435.244	544.54	534.399	524.414
Tb927_06_v5.1	1435992	1436392	563.774	510.922	1021.57	428.657	896.624	663.135	678.786	559.197	855.416	916.605	545.067	1299.54	587.274	440.279	504.429	542.496	578.867
Tb927_06_v5.1	1437242	1437642	572.682	477.601	772.945	479.419	691.746	544.402	490.033	422.933	672.661	644.002	489.636	870.32	423.286	439.72	436.362	406.005	540.986
Tb927_06_v5.1	1438817	1439217	869.204	727.509	1159.69	548.793	1209.61	797.025	1067.18	629.9	1205.57	1114.2	691.342	905.964	534.013	590.768	561.557	632.72	754.066
Tb927_06_v5.1	1458333	1458733	333.428	157.349	363.994	124.085	338.691	213.466	381.136	143.977	187.362	237.842	124.719	173.767	120.538	76.6433	131.273	127.238	171.648
Tb927_06_v5.1	1467894	1468294	1177.18	373.936	1659.1	203.048	1130.23	587.348	2724.22	533.487	1004.38	912.946	477.318	944.579	511.587	107.412	393.819	449.96	652.261
Tb927_06_v5.1	1484445	1484845	544.685	621.992	722.029	350.822	605.561	596.19	549.925	498.778	569.765	576.309	478.858	656.453	465.334	338.461	415.698	431.452	417.874
Tb927_06_v5.1	1524474	1524874	845.025	565.532	853.652	418.504	832.363	704.818	1003.66	687.748	1388.32	1553.29	731.375	712.89	519.997	273.007	446.086	418.728	533.884
Tb927_07_v5.1	25244	25644	808.118	728.434	592.573	612.528	878.48	3361.15	2363.05	2473.32	3761.07	4078.07	3318.13	3200.58	4176.8	775.384	1999.48	2011.52	1908.25
Tb927_07_v5.1	27821	28221	1334.99	1249.54	739.904	791.887	1260.26	3556.93	2620.77	3560.87	4957.42	5227.03	4409.81	2787.7	4748.65	981.817	3250.23	3110.39	3105.05
Tb927_07_v5.1	36028	36428	1168.27	987.598	830.902	602.375	1288.99	3172.94	2504.61	3081.37	4157.29	4557.41	3673.81	2307.98	3827.79	766.433	2830.88	2808.49	2977.2
Tb927_07_v5.1	45232	45632	259.616	314.698	362.91	333.337	339.447	1522.05	774.977	537.344	932.204	978.81	715.978	2925.82	548.029	424.615	431.5	485.818	421.425
Tb927_07_v5.1	227322	227722	1312.08	919.105	646.739	817.268	1096.21	3900.5	2170.66	3645.71	5797.48	6185.71	4990.29	2989.68	5327.52	1028.25	4463.29	4514.63	3904.1
Tb927_07_v5.1	236574	236974	1364.26	1012.59	709.029	1009.04	1192.22	4120.28	2430.2	4039.08	5762.16	6229.62	5387.54	3322.36	5731.18	1188.81	5171.92	5113.81	4194.12
Tb927_07_v5.1	352643	353043	1053.74	845.058	537.324	744.509	914.012	3025.16	1892.98	3145.65	5210.82	5812.49	4097.24	3824.36	4717.82	987.411	4160.63	4149.11	3584.48
Tb927_07_v5.1	464880	465280	439.056	191.596	450.117	132.545	378.759	276.622	490.033	196.683	367.046	334.808	241.739	362.386	189.217	140.419	201.772	205.894	292.393
Tb927_07_v5.1	476163	476563	411.059	141.614	557.365	112.24	467.968	247.57	466.438	190.256	297.937	340.297	184.768	328.226	190.619	83.916	224.866	161.939	321.988
Tb927_07_v5.1	693108	693508	176.895	233.247	228.579	311.904	218.486	306.937	214.162	262.244	245.721	303.706	274.073	683.186	273.314	320	294.149	327.348	266.35
Tb927_07_v5.1	711377	711777	553.593	626.62	402.993	579.251	668.31	1513.21	969.175	1703.3	2712.14	2974.85	2235.7	1446.57	1823.49	695.943	1880.37	1843.79	1632.43
Tb927_07_v5.1	895089	895489	1286.63	919.105	522.699	745.637	1013.81	3570.82	2426.57	3373.18	5086.42	5483.17	4440.6	3607.52	5002.34	952.167	4375.77	4276.35	4022.48
Tb927_07_v5.1	1020283	1020683	1529.7	1074.6	956.567	830.24	1694.21	4001.55	2938.38	4165.06	5817.44	6083.26	5746.3	3383.26	5522.34	995.803	4967.72	4935.67	4809.69
Tb927_07_v5.1	1036783	1037183	199.802	263.791	329.328	338.977	379.515	255.149	177.864	294.382	273.365	267.115	311.027	396.545	297.141	317.762	402.328	364.363	312.517
Tb927_07_v5.1	1235115	1235515	1258.63	872.825	653.239	739.997	1128.72	3550.61	2326.75	3409.17	5384.36	5914.94	4397.49	3564.45	5134.09	960.558	3674.43	3576.54	3351.27
Tb927_07_v5.1	1308619	1309019	1173.36	777.49	533.532	566.842	1059.92	2667.7	2381.2	2486.18	3536.85	3959.15	3079.47	2805.52	3567.1	748.531	2977.96	3014.38	3300.37
Tb927_07_v5.1	1318616	1319016	1280.26	1131.99	745.32	798.091	1208.85	4053.33	2809.52	3366.75	5402.79	5847.25	4682.34	3200.58	5396.2	1081.96	4356.32	4453.33	3937.24
Tb927_07_v5.1	1592138	1592538	380.516	223.066	393.243	138.749	403.708	234.939	348.468	174.829	244.185	292.728	186.308	185.648	183.611	124.196	150.721	193.17	245.042
Tb927_07_v5.1	1747201	1747601	360.154	660.867	310.911	583.763	378.759	1245.43	615.263	825.298	1773.8	1910.05	1222.55	846.557	787.704	636.643	803.44	809.696	683.04
Tb927_07_v5.1	1784962	1785362	203.62	428.545	246.996	290.471	216.218	620.189	386.581	376.655	775.557	770.241	546.607	464.864	420.483	295.944	390.173	409.475	343.296
Tb927_07_v5.1	1790376	1790776	708.853	490.559	442.534	391.431	732.571	1515.74	1335.79	1347.22	1965.77	2171.68	1809.19	1427.26	1831.9	464.335	1707.77	1846.11	1937.84
Tb927_07_v5.1	1797062	1797462	1628.96	2146.43	1251.77	944.173	1388.03	989.018	1382.98	1108.11	1250.11	1218.48	1151.72	1104.98	1215.2	1138.46	1292.07	1310.55	1443.02
Tb927_07_v5.1	1798327	1798727	1257.36	1951.13	1139.11	1027.08	1343.42	952.388	1319.46	1155.67	1245.5	1240.44	1102.45	1165.87	1192.77	1273.84	1276.27	1190.25	1334.12
Tb927_07_v5.1	1887857	1888257	1035.92	854.314	605.031	601.811	1111.33	3261.36	1949.24	2672.58	5143.25	5611.24	3821.63	2808.49	3656.8	788.251	3945.49	3914.3	3676.81
Tb927_07_v5.1	1903315	1903715	1371.89	988.523	695.488	648.625	1351.74	2890.01	1985.54	3154.64	5625.47	6024.71	4271.23	2622.84	4010	936.502	4244.5	4110.94	3947.9
Tb927_07_v5.1	1911049	1911449	328.338	645.132	393.785	901.871	415.804	1037.02	609.818	566.91	1141.07	1147.13	635.911	913.39	639.134	1238.6	757.252	727.57	569.397
Tb927_07_v5.1	1915042	1915442	544.685	625.695	771.862	493.519	690.99	961.23	666.081	469.211	935.275	1026.38	569.703	1379.74	595.684	633.286	704.985	666.264	717.369
Tb927_07_v5.1	1929304	1929704	876.84	904.295	700.905	699.387	968.445	2288.76	1749.6	1587.61	3334.13	3441.39	1992.42	1859.45	1812.28	787.691	2138.05	2204.69	2233.79
Tb927_07_v5.1	1931462	1931862	374.152	637.727	627.781	516.644	580.613	987.755	593.484	493.636	1068.89	1077.61	589.719	779.723	583.069	625.454	700.123	666.264	658.18
Tb927_07_v5.1	1941176	1941576	967.197	324.88	1744.14	262.27	1905.89	717.449	1203.3	1334.36	2663	3472.49	1582.85	1093.1	953.094	186.293	876.37	798.129	1150.63
Tb927_07_v5.1	1947853	1948253	464.509	419.289	596.365	512.132	487.624	597.453	551.74	442.216	879.988	819.639	485.017	657.938	463.933	374.825	475.257	441.863	446.284
Tb927_07_v5.1	1948631	1949031	800.483	663.644	4098.72	556.69	3560.79	867.759	1098.04	597.763	1177.92	1044.67	723.676	665.364	511.587	431.888	598.022	614.212	585.97
Tb927_07_v5.1	1964930	1965330	495.052	654.388	508.616	835.317	508.793	690.924	517.257	578.48	735.627	719.014	754.471	760.416	536.816	684.754	559.126	564.474	485.349
Tb927_07_v5.1	2142401	2142801	1084.28	760.83	576.865	482.803	1044.05	2185.19	1834.9	2279.21	3868.57	3979.28	2793.08	2082.23	2614	693.705	2847.9	2784.2	2819.76
Tb927_07_v5.1	2153887	2154287	1397.34	1354.13	815.194	877.618	1237.58	3786.82	2978.31	3188.07	6066.24	6282.68	4300.49	2873.84	3337.23	1151.33	2745.8	2610.69	2453.97
Tb927_07_v5.1	2179494	2179894	446.692	312.847	573.615	263.398	581.369	479.983	488.218	500.064	714.126	786.707	534.289	810.912	553.636	284.755	378.018	421.042	465.225
Tb927_07_v5.1	2180270	2180670	651.585	398.927	924.609	342.925	897.38	815.972	718.714	820.156	1147.21	1209.33	1036.24	1439.15	919.456	431.328	639.349	718.316	765.904
Tb927_07_v5.1	2180952	2181352	411.059	301.74	566.032	159.618	670.578	469.879	486.403	449.929	592.802	737.309	568.163	763.386	470.941	186.293	347.631	378.244	504.289
Tb927_07_v5.1	2183214	2183614	212.529	199.926	290.328	159.054	282.747	328.41	266.795	309.808	353.224	369.569	372.616	565.856	365.82	200.839	275.917	296.117	254.512
Tb927_07_v5.1	2185894	2186294	257.071	239.726	270.287	109.42	312.987	409.249	315.799	401.079	706.448	665.957	580.481	488.627	465.334	133.706	328.183	367.833	326.723
Tb927_07_v5.1	2187042	2187442	623.587	446.131	703.613	297.24	685.698	760.395	767.718	608.047	964.455	1127	748.312	1191.12	726.034	343.496	550.618	520.519	694.877
Tb927_07_v5.1	2187919	2188319	519.232	381.341	733.946	283.703	667.554	560.823	589.854	542.486	731.02	806.832	591.259	941.609	524.202	306.573	478.904	437.236	556.375
Tb927_07_v5.1	2189873	2190273	519.232	440.578	880.193	432.041	884.528	799.551	560.815	669.751	919.918	1017.23	840.696	1399.05	784.901	476.643	622.332	661.637	686.591
Tb927_07_v5.1	2193240	2193640	423.785	363.754	386.743	231.249	505.769	669.451	470.068	727.599	1127.24	1258.73	1036.24	601.501	655.953	295.384	599.238	598.018	701.98
Tb927_07_v5.1	2195105	2195505	363.971	408.182	485.325	415.684	481.576	418.091	379.321	375.369	571.301	625.707	411.11	472.289	393.852	504.055	430.284	366.677	406.036
Tb927_07_v5.1	2196242	2196642	495.052	321.178	605.573	212.636	679.65	452.195	640.672	437.074	654.232	700.718	555.845	504.964	407.868	184.056	260.115	271.826	365.787
Tb927_07_v5.1	2199324	2199724	951.925	616.439	764.278	499.159	921.572	1813.83	1297.68	1968.12	2501.75	2768.11	2546.72	1425.78	2054.76	571.188	1182.67	1120.85	1250.07
Tb927_07_v5.1	2200209	2200609	1028.28	707.146	855.277	441.065	988.857	1529.63	1199.67	1592.75	1996.48	2120.45	2029.37	1082.7	1625.87	463.216	942.006	997.083	1132.88
Tb927_07_v5.1	2201125	2201525	2211.83	1639.21	1719.76	1244.8	2066.17	4065.96	3005.53	4464.58	5439.65	5781.38	5687.79	3135.23	4785.09	1371.19	3295.2	3214.49	3309.84
Tb927_07_v5.1	2203062	2203462	888.294	781.193	739.362	547.665	795.319	1529.63	1163.37	1546.47	2011.84	2179	1661.38	1203	1623.06	626.573	1459.81	1518.76	1536.54
Tb927_07_v5.1	2204572	2204972	341.064	374.861	559.532	368.87	492.16	510.298	399.286	345.802	832.38	861.719	469.62	564.371	364.418	452.587	435.146	468.467	475.879
Tb927_08_v5.1	60033	60433	823.39	597.927	826.569	420.76	968.445	1111.54	1105.3	1099.11	1357.61	1459.98	1276.44	1443.6	1302.09	422.377	852.06	845.554	1023.97
Tb927_08_v5.1	89174	89574	703.763	221.215	1159.15	107.164	871.676	338.515	1542.69	277.67	540.586	499.468	226.341	418.823	255.093	57.6223	243.098	198.954	393.014
Tb927_08_v5.1	100993	101393	1055.01	438.727	928.942	289.907	841.436	807.13	976.435	777.734	1139.53	1194.7	948.478	796.06	549.431	229.37	319.674	375.93	478.246
Tb927_08_v5.1	116839	117239	1706.59	609.034	1598.43	352.514	1233.05	966.282	3938.41	860.007	1735.4	1483.77	739.074	1537.17	646.142	190.21	594.376	581.824	1032.25
Tb927_08_v5.1	443999	444399	1296.81	1059.79	772.945	647.497	1463.63	3636.51	2637.1	3341.04	5584.01	5931.41	4660.78	3573.36	4405.26	887.831	4296.76	4223.14	4286.46
Tb927_08_v5.1	461268	461668	804.3	1005.18	813.028	759.738	817.243	1487.95	834.87	1523.33	2936.36	3053.52	2172.57	1612.91	1701.55	863.775	1916.83	1917.82	1737.79
Tb927_08_v5.1	464370	464770	1565.33	1109.77	693.863	865.21	1217.93	4275.64	2922.05	4418.3	6004.8	6858.99	6023.45	4029.31	6129.24	1107.69	4983.52	5156.61	4480.6
Tb927_08_v5.1	624570	624970	638.859	994.077	498.866	907.511	648.654	2336.76	1304.94	1569.61	2947.12	3155.98	2097.12	1280.23	1335.73	943.216	1409.97	1418.12	1255.99
Tb927_08_v5.1	796581	796981	1009.19	796.002	511.866	605.196	835.388	3027.68	1932.91	2650.72	4315.47	4727.56	3453.63	2778.78	3595.13	741.258	2979.17	2977.37	2807.92
Tb927_08_v5.1	879145	879545	1186.09	965.384	650.53	878.182	1177.86	3596.09	2029.1	3478.59	5465.75	6000.93	4579.18	2848.59	4681.37	1154.12	4596.99	4587.51	4011.82
Tb927_08_v5.1	882763	883163	234.163	186.968	139.206	125.777	266.87	837.445	546.296	532.202	1119.57	1234.95	782.186	800.516	845.17	205.874	616.254	570.257	524.414
Tb927_08_v5.1	1037330	1037730	264.706	263.791	146.247	269.038	241.922	663.135	408.36	893.43	1348.39	1401.44	1171.74	632.69	1035.79	296.503	1152.29	1109.28	931.633
Tb927_08_v5.1	1039748	1040148	276.16	223.991	186.33	199.664	257.042	626.505	437.399	646.612	754.056	870.867	714.438	620.808	776.492	220.419	667.305	720.629	612.013
Tb927_08_v5.1	1041361	1041761	155.261	160.126	90.4568	147.774	150.445	613.874	352.097	440.93	711.055	775.73	583.56	638.63	741.451	186.293	392.604	395.594	330.274
Tb927_08_v5.1	1089398	1089798	353.79	300.815	376.993	340.669	325.839	463.563	464.623	317.521	468.405	455.558	332.583	445.556	278.92	223.216	277.132	290.334	287.658
Tb927_08_v5.1	1166261	1166661	230.346	304.517	247.537	321.493	314.499	1269.43	653.377	753.309	1297.71	1421.56	939.24	1488.16	919.456	358.601	554.264	580.668	503.106
Tb927_08_v5.1	1169240	1169640	1294.26	706.22	639.697	381.279	1180.88	2172.56	2865.78	2230.36	3309.55	3554.82	2796.16	2339.17	2712.11	453.706	2241.37	2306.48	2739.26
Tb927_08_v5.1	1172497	1172897	484.871	699.741	346.661	544.281	483.088	881.654	584.409	979.559	2002.63	2056.42	1391.92	938.638	1013.36	601.398	1301.79	1141.67	1027.52
Tb927_08_v5.1	1176125	1176525	255.798	406.331	354.244	425.273	310.719	420.617	319.429	332.947	571.301	581.797	358.759	478.23	346.197	481.678	402.328	393.281	396.566
Tb927_08_v5.1	1395642	1396042	1202.63	814.514	729.071	699.387	1169.54	3252.52	2052.69	3523.59	4877.56	5569.16	4599.19	3652.07	5414.42	924.754	4229.91	4248.59	4030.76
Tb927_08_v5.1	1442717	1443117	1346.44	1152.35	797.32	865.21	1329.06	4204.91	2566.32	3661.13	6116.92	6860.82	5384.46	3450.09	5438.24	1106.57	5272.8	5407.61	5125.76
Tb927_08_v5.1	1610256	1610656	525.595	833.951	424.118	560.074	541.301	1820.15	1239.6	1154.39	2209.95	2385.74	1470.45	1443.6	997.946	621.538	1165.66	1063.02	1074.87
Tb927_08_v5.1	1615060	1615460	761.031	729.36	463.117	596.171	814.975	3464.72	2101.7	2349.91	3953.04	4601.32	2985.55	4029.31	3944.13	847.551	2061.47	2012.67	1769.75
Tb927_08_v5.1	1743317	1743717	1532.24	1235.65	746.404	862.954	1333.6	4441.11	3206.99	4391.31	6139.95	6644.93	5624.66	4886.27	6045.14	1094.26	4457.21	4579.41	4396.55
Tb927_08_v5.1	1894987	1895387	389.424	501.666	493.991	279.755	464.944	491.351	444.659	404.936	589.73	548.866	437.285	493.082	353.206	288.671	399.897	368.99	339.744
Tb927_08_v5.1	1993600	1994000	1048.64	833.951	535.699	588.275	951.057	3193.15	2136.18	2717.57	4336.97	4566.56	3806.23	2422.34	3721.27	758.6	3415.53	3393.78	3219.88
Tb927_08_v5.1	2002060	2002460	383.061	375.787	281.662	375.639	458.14	1842.88	1012.73	1336.93	2375.81	2724.2	1907.73	1598.06	2141.66	519.16	1395.38	1405.4	1157.73
Tb927_08_v5.1	2002770	2003170	133.626	125.879	88.8318	94.1917	154.225	551.981	323.058	448.643	795.521	812.321	563.544	457.438	650.347	145.454	331.829	386.341	288.842
Tb927_08_v5.1	2004257	2004657	253.253	287.857	229.663	188.947	325.839	1216.38	829.425	746.882	1483.54	1599.03	959.256	1256.47	1024.58	230.489	431.5	411.788	388.279
Tb927_08_v5.1	2006041	2006441	388.151	444.28	333.661	335.593	492.916	2098.03	1339.42	921.711	1964.23	1966.77	1182.52	2827.8	1048.4	416.223	568.85	572.571	526.781
Tb927_08_v5.1	2094195	2094595	220.165	305.443	307.12	219.969	366.663	309.463	254.091	249.389	373.189	358.592	283.312	423.278	253.691	324.475	313.597	334.289	368.155
Tb927_08_v5.1	2097416	2097816	248.162	171.233	161.414	112.804	239.654	602.506	393.841	470.497	832.38	925.753	572.782	693.582	616.708	148.811	579.79	647.757	623.851
Tb927_08_v5.1	2105598	2105998	879.386	709.923	599.073	504.8	926.108	2023.51	1722.37	1785.57	3392.48	3602.39	2300.37	1513.41	1826.3	628.81	1137.7	1177.53	1255.99
Tb927_08_v5.1	2107936	2108336	304.158	295.261	173.872	281.447	264.602	860.181	482.773	862.578	1548.04	1772.84	1022.39	653.482	993.741	343.496	1001.57	1004.02	898.487
Tb927_08_v5.1	2110373	2110773	103.083	149.019	48.7492	175.411	102.817	477.457	201.458	394.652	770.949	799.514	520.431	320.8	440.105	187.972	444.87	470.78	352.766
Tb927_08_v5.1	2115125	2115525	1266.26	792.3	609.906	477.727	1130.99	2358.23	1802.23	2401.33	3882.39	4297.62	2943.98	2140.15	2905.54	595.803	2971.88	2835.09	3144.11
Tb927_08_v5.1	2214782	2215182	309.248	268.419	436.576	219.405	394.636	286.727	212.347	280.241	282.579	312.853	312.567	292.582	304.149	258.461	323.321	368.99	332.642
Tb927_08_v5.1	2244167	2244567	1382.07	937.616	657.03	658.778	1133.25	3300.52	2212.41	3366.75	4716.31	5077.01	4477.55	3167.9	4452.91	829.649	4037.86	3833.33	4020.11
Tb927_09_v5.1	2230	2630	1362.98	422.992	1837.3	236.889	1316.21	690.924	2983.75	712.173	1386.79	1139.81	500.414	1047.06	496.17	114.685	501.998	434.922	786.028
Tb927_09_v5.1	3361	3761	1426.62	433.173	1556.72	292.727	1083.36	817.235	3246.92	681.321	1480.47	1269.71	598.958	1050.03	569.053	144.895	531.17	489.288	789.58
Tb927_09_v5.1	99653	100053	439.056	186.042	401.368	131.981	344.739	245.044	433.77	192.827	216.542	236.012	155.513	258.423	147.169	104.615	159.229	154.999	221.366
Tb927_09_v5.1	105803	106203	432.693	159.2	443.617	96.4478	405.976	191.993	426.51	142.692	175.076	188.444	147.815	206.441	145.767	63.7761	123.98	129.551	243.858
Tb927_09_v5.1	155045	155445	265.979	154.572	298.453	131.417	265.358	209.677	312.169	131.122	238.042	181.126	147.815	190.104	114.932	128.671	137.351	133.021	155.075
Tb927_09_v5.1	156164	156564	375.425	337.838	510.783	244.222	373.467	365.04	359.357	311.094	531.371	515.934	340.282	353.475	235.47	206.993	288.072	262.573	307.782
Tb927_09_v5.1	171757	172157	829.753	617.364	439.284	659.906	612.366	2362.02	1755.04	2162.23	2787.4	2969.36	2477.44	2404.52	2776.59	694.824	1299.36	1351.04	1209.82
Tb927_09_v5.1	174392	174792	887.021	556.276	505.908	481.111	763.567	1792.36	1382.98	1988.69	2371.21	2680.29	2084.8	1461.42	2183.71	517.482	1559.48	1497.94	1546.01
Tb927_09_v5.1	175650	176050	409.786	394.299	264.329	315.288	387.075	1004.18	615.263	1133.82	1546.51	1798.45	1404.24	833.19	1045.6	364.755	899.464	898.762	833.379
Tb927_09_v5.1	177796	178196	129.808	168.456	66.6238	187.819	113.401	381.461	255.906	314.95	540.586	541.547	400.332	267.334	311.157	184.056	271.055	247.536	217.815
Tb927_09_v5.1	179893	180293	449.237	472.048	245.912	483.931	359.103	1480.37	858.464	1372.93	1925.84	2041.78	1847.68	1124.29	1474.49	478.321	1081.79	1150.92	936.368
Tb927_09_v5.1	182449	182849	902.293	930.212	1050.82	533.001	999.441	1268.17	1130.7	1041.26	1990.34	2206.44	1459.67	1687.17	824.146	568.391	685.538	645.443	835.747
Tb927_09_v5.1	183779	184179	370.335	433.173	446.326	277.499	489.892	594.927	373.877	375.369	747.913	755.605	488.097	588.134	356.009	294.825	317.243	328.505	361.052
Tb927_09_v5.1	185251	185651	416.149	418.364	660.28	269.602	696.282	473.668	417.435	393.366	635.803	658.639	515.812	534.667	421.884	356.363	447.301	436.079	429.711
Tb927_09_v5.1	186123	186523	534.503	451.685	751.279	373.383	587.417	557.033	551.74	388.224	723.341	711.696	444.984	558.43	358.812	397.202	380.449	371.303	433.263
Tb927_09_v5.1	187043	187443	702.49	769.16	1052.44	557.818	977.517	1083.75	934.692	934.566	1406.75	1518.53	1156.34	1748.07	978.323	565.034	807.087	810.853	969.514
Tb927_09_v5.1	188522	188922	1186.09	974.64	1448.39	867.466	1521.84	2297.6	1794.97	1851.14	2560.1	2824.83	2041.69	3726.33	1995.89	942.656	1316.38	1379.95	1495.11
Tb927_09_v5.1	300939	301339	276.16	370.234	389.993	156.798	364.395	342.304	422.88	273.814	387.01	426.286	337.202	409.912	361.615	152.727	260.115	256.789	295.944
Tb927_09_v5.1	303650	304050	408.513	403.555	509.7	318.672	472.504	591.137	453.734	466.64	496.049	470.195	523.511	616.353	542.423	325.594	435.146	370.147	395.382
Tb927_09_v5.1	436960	437360	1369.35	916.328	694.946	781.734	1149.13	3507.67	2500.98	3825.68	4969.71	5583.79	4623.83	3819.9	5062.61	932.586	3915.1	3792.85	3661.42
Tb927_09_v5.1	442521	442921	446.692	422.066	437.117	437.681	368.931	598.716	421.065	507.777	528.3	537.888	521.971	623.779	548.029	377.062	472.826	445.333	388.279
Tb927_09_v5.1	651401	651801	316.884	204.554	455.534	84.6033	405.22	173.047	362.987	138.835	161.254	181.126	160.133	237.63	152.775	94.5453	148.29	183.917	245.042
Tb927_09_v5.1	685862	686262	1595.87	1110.7	834.694	1047.95	1412.22	4756.89	3032.76	5008.35	6261.28	7213.92	6428.4	4413.98	7819.58	1292.31	6507.74	6381.56	5340.02
Tb927_09_v5.1	690286	690686	272.342	535.913	440.367	429.221	281.235	822.287	509.997	344.517	775.557	751.946	404.951	500.508	298.543	440.279	395.035	389.811	362.236
Tb927_09_v5.1	694863	695263	925.2	719.179	526.491	597.299	918.548	3063.05	2036.36	2670.01	3937.68	4217.12	3479.81	2334.71	3696.04	728.95	3081.27	3241.1	3148.85
Tb927_09_v5.1	741003	741403	125.99	233.247	148.956	172.027	159.517	367.566	241.386	223.679	466.87	532.4	311.027	292.582	241.077	205.314	267.408	311.155	279.372
Tb927_09_v5.1	748603	749003	1015.56	733.062	458.784	696.567	870.92	2714.43	1671.56	2932.25	4295.51	4840.99	3649.18	2860.47	4175.39	926.992	3817.86	3795.16	3195.02
Tb927_09_v5.1	879737	880137	271.07	365.606	348.827	331.645	275.942	344.83	264.981	285.383	571.301	614.729	372.616	423.278	301.346	445.874	404.759	409.475	388.279
Tb927_09_v5.1	886323	886723	1415.16	1143.1	608.823	750.713	1245.14	3894.18	2918.42	3973.51	5227.71	6052.16	5119.63	4917.45	5909.18	1010.91	5114.79	5045.56	4796.67
Tb927_09_v5.1	1121982	1122382	1687.5	1279.16	769.695	945.301	1471.95	2734.64	2292.26	4057.07	5362.86	6024.71	5324.41	2720.86	3946.93	925.873	3724.27	3618.18	3804.66
Tb927_09_v5.1	1124501	1124901	1849.13	1209.74	833.611	1058.11	1504.45	4350.17	2805.89	5232.03	6683.61	7457.25	7201.35	4412.49	6839.85	1195.52	5220.54	5221.38	4718.54
Tb927_09_v5.1	1153294	1153694	310.521	199.001	206.371	163.566	291.063	335.988	277.685	473.068	678.804	766.582	643.61	357.93	497.571	167.273	443.655	525.146	439.182
Tb927_09_v5.1	1283557	1283957	1219.18	823.77	502.116	605.196	938.96	2615.91	2056.32	2961.82	3684.28	4288.47	3401.28	3412.96	4359	760.838	3343.82	3455.09	3238.82
Tb927_09_v5.1	1426680	1427080	878.113	841.356	1622.81	590.531	1496.89	2743.48	2315.86	1506.62	3228.16	3494.44	1867.7	5557.57	1974.87	791.607	1275.05	1235.36	1306.89
Tb927_09_v5.1	1429049	1429449	689.764	581.267	376.452	411.172	719.718	2014.67	2027.28	1852.42	2802.75	3093.77	2351.18	2661.46	2906.94	540.978	2458.94	2405.95	2306
Tb927_09_v5.1	1565041	1565441	1107.19	761.755	636.989	580.379	1028.17	2379.71	2167.03	2403.91	3429.34	3584.09	3000.95	2052.53	3190.06	689.789	2733.64	2865.17	2732.16
Tb927_09_v5.1	1570103	1570503	190.894	299.889	277.329	254.374	241.166	323.357	259.536	236.534	449.976	472.024	260.216	369.812	236.872	335.104	307.52	329.662	298.312
Tb927_09_v5.1	1768120	1768520	1300.63	978.342	751.82	719.692	1315.45	3417.99	2384.82	3153.36	4611.87	5144.7	4084.92	2677.79	4192.21	901.258	4189.8	4021.88	3855.56
Tb927_09_v5.1	1777026	1777426	967.197	848.76	545.991	730.408	942.74	3276.52	2098.07	3022.24	4375.37	4875.76	3889.38	2832.25	4410.86	918.6	4107.15	4107.47	3467.28
Tb927_09_v5.1	2271528	2271928	4781.26	3029.44	2559.33	2082.93	3982.64	7903.31	6141.74	10214.7	11544.3	12280	12353.3	5960.06	10615.8	2100.14	6897.92	6737.83	7058.87
Tb927_09_v5.1	2349049	2349449	286.341	374.861	321.203	319.8	317.523	1043.33	635.227	389.51	669.59	691.571	488.097	1700.54	389.647	330.07	413.267	372.46	320.804
Tb927_09_v5.1	2443123	2443523	273.615	280.452	498.325	229.557	448.312	247.57	301.279	253.246	273.365	236.012	230.961	218.322	243.88	246.154	268.624	288.02	330.274
Tb927_09_v5.1	2450349	2450749	206.166	286.931	272.995	284.267	277.454	253.886	210.532	271.243	254.935	192.103	275.613	258.423	262.101	291.468	268.624	246.379	241.491
Tb927_09_v5.1	2457043	2457443	318.157	343.392	379.16	384.099	393.88	333.462	317.614	318.807	462.262	525.081	367.997	448.526	316.764	447.552	390.173	352.796	336.193
Tb927_09_v5.1	2501722	2502122	776.303	731.211	746.945	398.199	899.648	1415.95	1197.86	1429.49	1892.05	2153.38	1787.63	1654.5	1773.04	482.797	1023.44	1022.53	1025.15
Tb927_09_v5.1	2502459	2502859	301.613	314.698	336.369	185.563	312.987	663.135	680.601	403.65	767.878	781.219	377.236	750.019	431.696	193.007	201.772	174.663	236.756
Tb927_09_v5.1	2503881	2504281	461.964	319.326	308.203	260.014	356.079	592.401	515.442	740.454	780.164	779.389	857.633	649.027	898.432	245.594	540.894	541.34	493.635
Tb927_09_v5.1	2506772	2507172	1656.96	692.337	908.901	615.912	1151.4	2072.77	2515.5	2964.39	2933.29	3146.83	3270.4	2073.32	2884.51	562.796	1516.93	1442.42	1754.36
Tb927_09_v5.1	2510388	2510788	794.119	399.852	494.533	352.514	700.062	1090.07	1332.16	1487.34	1663.22	1769.18	1735.28	920.816	1510.93	354.125	1157.15	1012.12	1225.21
Tb927_09_v5.1	2511939	2512339	754.668	595.15	427.368	507.056	601.781	1546.05	1036.33	1930.84	2240.67	2425.99	2191.05	1197.06	1843.12	524.755	1355.27	1293.2	1154.18
Tb927_09_v5.1	2513942	2514342	435.239	591.448	501.575	445.013	485.356	1207.54	813.091	671.037	1353	1298.98	809.902	833.19	569.053	478.321	515.369	556.377	525.597
Tb927_09_v5.1	2521349	2521749	496.325	372.085	385.66	204.74	599.513	1014.28	1052.66	962.848	1540.36	1533.16	1282.6	853.983	1006.36	248.951	948.084	927.68	1084.34
Tb927_09_v5.1	2524960	2525360	109.446	146.242	146.247	129.725	166.321	367.566	243.201	237.82	539.05	550.695	278.692	328.226	326.575	186.293	220.004	210.521	200.058
Tb927_09_v5.1	2536560	2536960	285.069	300.815	277.329	222.789	300.135	989.018	774.977	430.646	912.239	991.617	562.004	796.06	494.768	284.755	218.789	253.319	190.588
Tb927_09_v5.1	2538349	2538749	510.324	435.95	376.452	302.316	596.489	1764.57	1241.42	1162.1	2213.02	2263.16	1468.91	1433.21	1559.99	469.37	662.443	716.003	588.337
Tb927_09_v5.1	2539471	2539871	151.443	101.814	104.54	76.707	151.957	496.404	259.536	380.511	606.624	740.968	497.335	383.178	493.366	104.056	289.287	305.371	344.479
Tb927_09_v5.1	2541943	2542343	730.488	488.708	566.574	297.804	898.136	1535.95	1196.04	1509.19	2342.03	2630.9	2089.42	1373.8	1785.65	394.405	1497.49	1512.97	1638.35
Tb927_09_v5.1	2546196	2546596	3990.96	1305.07	2901.12	782.298	3581.96	3685.77	5121.75	5026.35	5487.26	5675.27	5781.71	3461.97	4318.36	832.446	1496.27	1486.37	2036.1
Tb927_09_v5.1	2698237	2698637	680.856	273.047	552.49	134.237	412.024	431.985	1978.28	357.372	500.656	442.752	269.454	607.441	248.085	74.4055	228.513	190.857	340.928
Tb927_09_v5.1	2877154	2877554	1137.73	408.182	1333.02	200.792	797.587	717.449	3047.28	523.203	1282.36	1083.09	452.683	865.864	417.68	97.902	433.931	401.378	693.694
Tb927_09_v5.1	2993321	2993721	987.559	424.843	1261.52	340.105	1474.21	596.19	1110.74	1477.05	3733.42	5023.95	1587.47	1454	960.102	180.14	972.394	921.897	1000.29
Tb927_09_v5.1	3270360	3270760	2924.5	1015.37	3260.24	462.498	2341.35	1410.9	7038.32	1403.78	2492.53	2235.71	1147.1	2343.63	1083.44	247.832	997.919	976.262	1761.46
Tb927_09_v5.1	3364814	3365214	2256.37	556.276	4007.18	249.298	2884.92	943.546	4506.48	826.583	1697.01	1498.4	785.266	1467.36	653.15	149.93	684.322	643.13	1138.79
Tb927_09_v5.1	3377461	3377861	403.423	136.061	281.12	112.24	346.251	370.092	386.581	663.324	577.444	687.911	782.186	406.941	713.419	100.699	460.672	443.019	516.127
Tb927_09_v5.1	3380268	3380668	375.425	260.089	328.244	253.81	436.972	745.237	515.442	838.153	1144.14	1137.98	886.888	518.33	751.263	259.58	523.877	478.877	554.008
Tb927_09_v5.1	3382400	3382800	286.341	440.578	282.745	275.243	321.303	871.549	542.666	541.2	889.203	1105.05	612.815	617.838	368.623	293.706	348.846	308.841	340.928
Tb927_09_v5.1	3386211	3386611	1139	672.899	803.278	559.51	1248.92	1941.41	1306.75	2317.78	3255.8	3593.24	3071.78	1143.59	2452.82	659.58	2228	2112.15	2154.48
Tb927_09_v5.1	3387439	3387839	222.71	296.187	183.08	282.011	179.174	593.664	384.766	407.507	761.735	834.276	518.891	418.823	347.599	316.643	340.338	271.826	250.961
Tb927_09_v5.1	3388599	3388999	230.346	153.647	234.538	75.0149	319.791	372.619	257.721	390.795	609.695	693.4	523.511	307.434	410.672	96.2237	376.803	409.475	414.322
Tb927_09_v5.1	3389816	3390216	589.226	344.317	341.786	271.859	666.042	1289.64	872.984	1282.94	1815.26	2010.68	1655.22	1096.07	1506.73	347.972	1222.79	1243.46	1251.25
Tb927_09_v5.1	3391048	3391448	225.255	128.656	178.747	85.7313	314.499	630.294	381.136	457.642	821.629	828.787	674.405	501.993	613.905	128.671	469.18	500.855	486.533
Tb927_09_v5.1	3392856	3393256	203.62	323.954	240.496	313.596	254.774	906.916	415.62	543.771	1035.1	1163.59	642.07	662.393	559.242	411.188	444.87	402.535	340.928
Tb927_09_v5.1	3398070	3398470	226.528	286.931	291.953	284.267	329.619	319.568	268.61	263.53	545.193	499.468	295.629	291.097	213.045	379.3	244.314	275.297	230.837
Tb927_09_v5.1	3407225	3407625	649.04	531.285	446.326	485.059	659.238	2164.98	1486.43	1578.61	2750.54	2919.96	2060.17	1746.58	2112.23	659.02	1305.44	1311.71	1231.13
Tb927_09_v5.1	3408681	3409081	656.676	437.801	470.159	421.324	756.763	2124.56	1332.16	1951.41	2858.04	3079.14	2497.45	1906.98	2574.76	483.356	1778.26	1993.01	1740.15
Tb927_09_v5.1	3413151	3413551	740.669	486.857	539.491	388.047	703.086	1418.48	1012.73	1676.31	1984.2	2312.55	2234.16	1406.47	1704.36	406.153	1198.48	1197.19	1148.26
Tb927_09_v5.1	3416649	3417049	335.974	263.791	411.118	166.95	455.872	453.458	346.653	362.514	760.199	757.434	497.335	283.671	210.241	164.475	221.22	218.618	314.885
Tb927_09_v5.1	3419662	3420062	315.612	186.968	285.995	150.03	409.756	503.983	468.253	610.618	760.199	869.037	836.077	460.408	782.098	171.748	481.335	545.966	511.392
Tb927_09_v5.1	3480368	3480768	1058.83	771.937	1099.56	428.093	1005.49	663.135	1039.96	512.919	678.804	589.116	532.749	637.145	434.499	282.517	457.025	441.863	575.316
Tb927_09_v5.1	3538604	3539004	813.209	293.41	917.567	126.341	657.726	391.565	1651.59	331.662	731.02	636.684	304.868	592.59	299.944	91.1887	291.718	284.55	422.609
Tb927_10_v5.1	5514	5914	1732.05	601.629	1673.18	226.737	1258	973.861	4722.46	750.738	1243.96	1079.44	566.623	1200.03	519.997	119.161	555.48	481.191	829.828
Tb927_10_v5.1	20889	21289	207.438	243.429	183.08	231.813	189.002	630.294	446.474	379.226	583.587	642.173	485.017	837.645	769.483	293.706	299.011	278.767	261.615
Tb927_10_v5.1	35658	36058	272.342	308.219	387.827	233.505	393.88	429.459	402.916	314.95	491.442	525.081	369.537	833.19	360.214	247.832	292.934	284.55	299.496
Tb927_10_v5.1	38511	38911	1074.1	1006.11	1497.14	634.525	1667	1793.62	1455.58	1546.47	2189.99	2175.34	1843.07	3289.69	1595.03	758.6	1326.1	1371.86	1459.6
Tb927_10_v5.1	48821	49221	338.519	247.131	473.95	176.539	412.78	327.147	350.283	296.953	818.558	975.151	475.779	908.934	473.744	269.65	681.891	632.72	848.769
Tb927_10_v5.1	50339	50739	627.405	386.894	392.702	276.371	661.506	1493	1482.8	1384.5	2203.81	2400.37	1913.89	1489.64	1924.41	357.482	1693.18	1588.16	1808.81
Tb927_10_v5.1	53504	53904	195.985	189.745	189.58	130.853	247.214	433.248	388.396	466.64	626.588	651.32	617.435	553.975	500.374	159.44	426.638	388.654	461.673
Tb927_10_v5.1	55889	56289	362.699	357.275	189.58	202.484	328.863	1002.91	744.123	839.439	1280.82	1414.24	1105.53	1069.33	1265.65	284.195	782.777	719.473	790.763
Tb927_10_v5.1	56756	57156	1609.87	820.993	785.945	692.055	1346.45	3847.45	3698.84	3927.24	4852.99	5503.29	4693.12	3788.71	4538.41	776.502	3494.54	3353.3	3480.31
Tb927_10_v5.1	58463	58863	2820.14	1369.86	1817.8	994.935	2983.96	4811.2	4508.3	5536.7	7171.98	7609.11	7193.65	4363.48	6284.82	1266.57	5289.82	5136.94	5956.77
Tb927_10_v5.1	62472	62872	482.326	403.555	527.574	241.965	604.049	618.926	479.143	682.606	1058.14	1097.73	874.571	720.316	801.72	280.839	771.837	750.704	793.131
Tb927_10_v5.1	68661	69061	1861.85	1268.05	856.36	976.886	1617.85	3844.92	3599.02	4233.19	5576.33	5871.03	5604.64	3208	5753.61	984.614	3990.46	4097.06	3627.09
Tb927_10_v5.1	240608	241008	533.231	396.15	438.201	362.102	536.765	521.666	419.25	527.059	580.516	501.297	534.289	533.182	529.808	397.762	511.722	526.302	552.824
Tb927_10_v5.1	324781	325181	1015.56	836.728	438.742	703.335	767.347	2989.79	1909.31	2965.67	4613.41	5119.09	3857.04	3181.27	4043.64	911.887	3132.32	3263.07	2881.31
Tb927_10_v5.1	445686	446086	790.302	690.485	480.992	634.525	848.996	2408.76	1851.23	2430.9	3536.85	3778.02	2897.78	2071.84	3281.17	792.167	2844.25	2902.18	2689.54
Tb927_10_v5.1	453990	454390	1116.09	1104.22	667.863	795.835	1285.97	3767.87	2310.41	3229.2	5898.84	6421.73	4443.68	2763.93	4487.95	1089.79	4507.04	4339.97	3910.02
Tb927_10_v5.1	476352	476752	1267.54	1011.66	681.947	852.801	1279.16	4290.8	2662.51	3829.54	5794.41	6654.08	5284.38	3635.74	5558.78	1099.3	5187.72	5157.76	4701.96
Tb927_10_v5.1	634656	635056	357.608	760.83	339.077	781.734	443.776	1869.41	1081.7	1144.1	2312.85	2299.75	1695.25	1651.53	1208.19	870.488	1106.1	1001.71	919.795
Tb927_10_v5.1	804237	804637	1355.35	1007.96	708.488	692.055	1249.68	3179.26	2807.7	3310.19	4708.63	5166.65	4166.53	3423.36	4569.25	838.6	3958.86	3804.41	3996.43
Tb927_10_v5.1	1102349	1102749	837.389	851.537	522.699	846.033	857.312	2458.02	1372.09	2427.04	4155.76	4451.3	3322.75	2122.33	2958.8	1043.36	3163.93	3169.38	2604.31
Tb927_10_v5.1	1229415	1229815	1376.98	1001.48	837.944	736.049	1445.49	4034.39	2753.26	3681.7	5232.32	5980.8	4825.54	3543.66	5417.22	966.712	4667.49	4735.56	4456.92
Tb927_10_v5.1	1238666	1239066	1217.9	899.667	737.737	785.683	1282.94	3465.99	2230.56	3540.3	4833.02	5314.85	4366.69	2646.6	4879	909.09	3940.63	3988.33	3802.29
Tb927_10_v5.1	1245670	1246070	379.243	479.452	402.993	354.77	517.865	2691.7	1952.87	1096.54	1955.02	1952.13	1359.59	4137.73	1265.65	388.251	632.056	663.951	616.748
Tb927_10_v5.1	1615678	1616078	371.607	472.048	580.657	408.352	608.585	540.613	426.51	501.349	496.049	506.786	518.891	3358.01	549.431	429.65	510.507	502.011	567.029
Tb927_10_v5.1	1625952	1626352	1379.53	967.235	672.197	752.969	1246.66	3013.79	2551.8	3000.38	4369.23	4625.11	3970.98	2645.12	4354.8	873.845	4098.64	3798.63	3803.48
Tb927_10_v5.1	1637377	1637777	1306.99	1035.73	586.073	901.871	1236.07	3789.34	2568.13	3797.4	5382.82	5671.61	4680.8	3003.05	5470.48	1065.73	4874.12	4857.02	4247.39
Tb927_10_v5.1	1885252	1885652	1084.28	1027.4	485.867	870.286	946.521	3157.79	2039.99	3054.37	5043.42	5322.17	3937.11	2866.41	3945.53	1057.9	4090.13	4011.46	3429.4
Tb927_10_v5.1	1923200	1923600	884.476	777.49	554.657	602.375	889.064	2519.91	1459.21	2128.81	4476.73	4513.5	3033.28	1837.18	2570.55	760.279	3287.91	3145.09	2890.79
Tb927_10_v5.1	2058195	2058595	1733.32	1206.04	872.068	1020.32	1531.67	4503	3114.43	4422.16	6050.88	6569.92	5841.76	4045.65	6555.33	1171.47	6000.88	5796.27	5225.19
Tb927_10_v5.1	2361108	2361508	1277.72	989.449	522.699	874.234	990.369	3563.25	1941.98	3868.1	5201.6	6107.04	5150.42	3989.21	5516.73	1115.52	5033.35	4926.42	4336.18
Tb927_10_v5.1	2510068	2510468	181.986	187.894	196.08	216.584	176.15	171.784	199.643	176.115	370.117	360.422	221.722	674.275	284.527	340.139	503.214	481.191	563.478
Tb927_10_v5.1	2512713	2513113	206.166	243.429	184.705	163.002	173.126	257.675	225.052	188.97	511.407	600.093	331.043	910.42	298.543	354.125	538.463	559.847	629.77
Tb927_10_v5.1	2517136	2517536	109.446	139.763	109.415	170.899	92.9888	190.73	185.123	156.832	560.551	629.366	286.391	758.931	267.707	435.244	471.611	430.296	420.241
Tb927_10_v5.1	2626006	2626406	278.705	295.261	201.497	254.938	323.571	637.873	382.951	638.899	1254.71	1306.3	951.557	601.501	846.572	315.524	972.394	911.486	764.72
Tb927_10_v5.1	2639836	2640236	1352.8	889.486	610.448	657.086	1233.8	2790.22	2731.48	2856.41	4177.26	4473.25	3673.81	3164.93	4147.36	851.467	3554.1	3429.64	3335.89
Tb927_10_v5.1	2647668	2648068	531.958	309.145	342.327	759.174	412.78	1568.79	1263.19	1482.19	3859.35	4963.57	1803.03	2740.17	1719.77	624.894	1512.07	1405.4	1225.21
Tb927_10_v5.1	2757643	2758043	313.066	646.983	400.285	545.973	303.159	1074.91	609.818	606.761	1234.75	1227.63	694.421	787.149	487.76	581.817	644.211	684.771	569.397
Tb927_10_v5.1	3044069	3044469	1084.28	715.476	533.532	439.937	967.689	1858.04	1702.41	2069.67	3761.07	3959.15	2865.45	2777.3	3296.58	662.936	3197.96	3190.2	3234.08
Tb927_10_v5.1	3047974	3048374	237.981	333.21	280.578	373.947	207.146	329.673	255.906	244.247	466.87	488.49	298.709	378.723	297.141	474.964	378.018	372.46	332.642
Tb927_10_v5.1	3164397	3164797	1467.34	903.37	838.485	723.64	1426.58	3530.4	3114.43	3612.29	4871.42	5378.88	4608.43	3678.81	5623.26	959.439	4003.83	4099.37	3958.55
Tb927_10_v5.1	3172643	3173043	343.609	460.941	317.953	420.76	474.772	1782.25	882.059	1043.83	2629.21	2854.1	1508.94	1850.54	1646.89	631.048	1300.58	1391.52	1151.82
Tb927_10_v5.1	3309043	3309443	884.476	854.314	469.617	751.277	792.295	3041.58	1738.71	3269.05	5111	5964.34	4342.06	3824.36	5176.14	1083.08	4295.55	4543.55	3534.76
Tb927_10_v5.1	3418230	3418630	1080.46	871.9	580.115	680.774	1014.56	3646.61	2446.53	3155.93	5046.49	5737.47	4261.99	4188.23	4951.89	848.111	4406.16	4373.51	4055.62
Tb927_10_v5.1	3625600	3626000	1139	957.979	661.364	788.503	1220.95	3234.84	2123.47	3207.35	4922.1	5338.63	4426.74	2441.65	4457.12	916.922	4469.36	4261.31	3944.35
Tb927_10_v5.1	3891688	3892088	425.058	553.499	352.619	785.119	390.1	565.875	477.328	602.905	537.515	572.65	489.636	583.678	641.937	744.055	591.945	536.713	475.879
Tb927_10_v5.1	3947851	3948251	1146.64	858.016	487.492	656.522	948.789	3017.58	1934.72	2842.26	4763.91	5506.95	3801.61	4305.56	4175.39	810.069	3978.31	3916.61	3816.5
Tb927_10_v5.1	3985841	3986241	115.809	25.9163	380.785	39.4815	322.059	85.8918	112.526	154.261	496.049	706.207	254.057	173.767	102.317	22.937	96.0239	120.298	113.643
Tb927_10_v5.1	4047990	4048390	897.202	290.633	615.864	131.981	402.196	348.62	1825.82	380.511	767.878	634.854	301.788	647.542	298.543	71.0489	334.26	323.878	499.554
Tb927_10_v5.1	4091801	4092201	324.52	149.019	329.869	76.707	304.671	142.732	357.542	111.839	138.218	146.364	97.0034	117.33	103.719	54.2657	105.748	85.5964	160.994
Tb927_10_v5.1	4106193	4106593	1247.17	381.341	1948.34	116.189	1557.37	487.562	2341.27	444.787	1122.64	1033.7	446.524	952.005	447.113	91.1887	382.88	401.378	728.023
Tb927_10_v5.1	4138840	4139240	1319.71	372.085	1994.92	191.203	1282.19	517.877	2778.67	483.352	965.99	814.151	374.156	931.212	423.286	108.531	446.086	351.639	674.753
Tb927_10_v5.1	4139608	4140008	1221.72	402.629	1094.69	270.167	707.622	707.344	3308.63	640.184	1027.42	945.878	492.716	998.046	441.507	122.517	475.257	433.766	675.937
Tb927_10_v5.1	4140471	4140871	2288.18	671.048	3825.18	280.883	2797.23	1030.7	4805.95	779.02	1687.8	1406.93	742.153	1544.59	749.861	191.328	651.504	645.443	1202.72
Tb927_11_v5.1	6016	6416	1712.96	555.35	2207.25	249.862	1642.8	833.655	4036.42	699.318	1256.25	1057.48	571.242	1198.55	623.716	147.692	510.507	497.385	815.623
Tb927_11_v5.1	172600	173000	1793.13	1497.59	1122.31	1059.8	1886.99	5629.7	5308.69	4233.19	6608.36	7232.22	5235.11	5685.3	5958.24	1320.28	3832.45	3765.09	3856.75
Tb927_11_v5.1	184211	184611	1122.46	786.746	665.697	543.717	1143.84	2914	2885.75	2550.45	4023.68	4196.99	3567.57	3055.03	4115.12	703.775	3144.48	3213.34	3240
Tb927_11_v5.1	293201	293601	654.13	537.764	472.867	308.52	560.957	495.141	569.89	541.2	529.836	483.002	554.305	583.678	632.126	347.412	565.204	624.623	600.175
Tb927_11_v5.1	298755	299155	678.31	553.499	512.408	421.324	527.693	509.035	459.179	510.348	589.73	622.048	640.531	548.034	580.266	426.853	587.083	626.936	600.175
Tb927_11_v5.1	304068	304468	369.062	318.401	235.079	250.99	272.918	328.41	259.536	336.804	327.116	329.319	311.027	332.682	349.001	244.475	292.934	297.274	332.642
Tb927_11_v5.1	448837	449237	243.072	239.726	187.413	205.868	254.018	540.613	303.094	658.182	1070.42	1298.98	1047.02	491.597	831.154	238.321	810.733	808.539	757.618
Tb927_11_v5.1	458280	458680	465.782	344.317	255.662	275.243	274.43	785.657	657.007	824.012	989.027	971.492	882.269	591.104	669.969	280.279	419.345	481.191	505.473
Tb927_11_v5.1	559627	560027	1252.27	1035.73	755.07	648.625	1388.03	3615.03	3041.83	3157.21	4879.1	5408.16	4331.28	3840.69	5244.82	855.384	4637.1	4623.36	4701.96
Tb927_11_v5.1	569105	569505	1418.98	1169.94	746.404	1135.38	1335.11	4146.8	2299.52	4436.3	5869.66	6683.35	5675.47	2988.2	6258.19	1273.29	5180.43	5177.43	4387.08
Tb927_11_v5.1	918458	918858	1010.47	861.718	729.612	728.716	1159.71	2716.96	1726	2407.76	4389.19	4745.86	3328.91	1987.18	3021.87	840.838	3196.74	3208.71	3099.13
Tb927_11_v5.1	1055470	1055870	1107.19	669.197	558.449	455.166	972.225	2277.4	2255.96	2239.36	3658.17	3885.97	2984.01	3089.19	3627.36	627.132	3272.1	3234.16	3367.85
Tb927_11_v5.1	1290372	1290772	349.973	524.806	255.121	593.915	322.059	1333.85	789.497	956.42	1738.48	1882.61	1359.59	1171.81	1091.85	623.775	1189.97	1115.07	923.347
Tb927_11_v5.1	1368936	1369336	492.507	426.694	845.527	337.849	761.299	562.086	528.146	401.079	746.377	653.15	475.779	739.623	396.655	398.321	464.318	478.877	577.683
Tb927_11_v5.1	1370288	1370688	1399.89	1426.32	1274.52	920.484	1584.59	2979.69	2372.12	2559.45	3908.5	4206.14	3325.83	3909.01	3285.37	1023.22	2072.41	2048.53	1998.22
Tb927_11_v5.1	1379889	1380289	1007.92	628.471	434.951	521.156	767.347	2421.39	1633.44	2263.78	3241.98	3554.82	2839.27	1752.52	2800.42	594.125	2305.79	2263.68	2341.51
Tb927_11_v5.1	1775866	1776266	1041.01	992.226	495.075	564.022	935.936	2518.65	2165.22	2758.71	4329.3	4881.24	3228.83	3956.54	4000.19	770.908	3498.19	3425.01	3344.17
Tb927_11_v5.1	1873971	1874371	1230.63	858.016	497.783	543.717	1062.95	2764.96	2486.46	2766.42	4244.83	4363.48	3541.39	3484.25	4417.87	745.174	3815.43	3657.51	3696.94
Tb927_11_v5.1	1894627	1895027	1135.18	851.537	677.072	679.646	1133.25	3334.62	2034.54	3226.63	5187.78	5775.89	4403.65	3133.74	4567.84	915.803	4127.81	4165.31	3828.34
Tb927_11_v5.1	2021803	2022203	1197.54	1092.19	635.906	1069.95	1099.23	4393.11	2649.81	4287.18	5878.87	6626.64	5604.64	3669.9	6493.66	1292.31	5220.54	5088.36	4150.32
Tb927_11_v5.1	2242281	2242681	1193.72	896.891	625.073	615.912	1089.41	3008.74	2176.11	2621.16	4555.05	4879.41	3818.55	2429.77	3815.18	707.132	2979.17	2928.79	2888.42
Tb927_11_v5.1	2248338	2248738	167.987	327.657	246.454	359.846	151.201	468.615	232.312	224.964	500.656	406.16	278.692	366.841	250.888	438.601	380.449	357.423	324.355
Tb927_11_v5.1	2253596	2253996	754.668	494.262	352.619	297.24	677.382	1426.06	1876.64	1245.66	2183.84	2252.18	1579.77	1336.67	1796.86	405.034	1622.68	1486.37	1840.77
Tb927_11_v5.1	2437236	2437636	1007.92	698.816	439.826	412.864	872.432	2206.66	1972.83	2150.66	3426.27	3617.02	2830.04	2942.16	3361.06	557.762	2867.35	2874.42	2984.3
Tb927_11_v5.1	2473576	2473976	281.251	332.285	311.453	372.819	325.839	258.938	308.539	331.662	299.472	290.899	367.997	325.256	396.655	381.538	352.493	375.93	297.128
Tb927_11_v5.1	2649814	2650214	1141.55	922.807	653.239	708.412	1106.04	3755.24	2428.38	3177.78	5055.71	5550.86	4323.58	3800.59	5441.05	953.845	4798.76	4784.15	4481.78
Tb927_11_v5.1	2659933	2660333	1182.27	904.295	727.987	618.168	1242.88	3234.84	2324.93	2775.42	4352.33	4992.85	3656.88	2755.02	4188.01	786.013	3628.24	3621.65	3558.44
Tb927_11_v5.1	2963527	2963927	1179.73	1026.47	583.907	798.091	1137.79	3587.24	2451.98	3572.43	5805.16	6493.08	4897.9	4093.18	5146.71	1024.89	5191.37	5059.44	4454.56
Tb927_11_v5.1	3056012	3056412	1222.99	895.039	680.863	694.875	1122.67	3213.36	2237.82	3445.17	5154	5748.45	4440.6	3011.96	4562.24	834.684	4194.66	4197.69	4221.35
Tb927_11_v5.1	3113161	3113561	488.689	364.68	502.116	175.975	436.216	346.093	335.763	262.244	296.401	276.262	335.663	314.86	298.543	179.58	263.762	340.072	338.56
Tb927_11_v5.1	3201158	3201558	254.525	319.326	294.662	338.413	314.499	361.251	205.088	296.953	508.335	428.115	369.537	317.83	326.575	429.09	339.122	388.654	316.069
Tb927_11_v5.1	3209138	3209538	999.012	1037.58	728.529	741.125	1165.01	3108.52	2370.31	2618.59	4793.09	5122.74	3683.05	2783.24	3303.59	938.74	3022.93	3109.23	2990.22
Tb927_11_v5.1	3212909	3213309	530.686	777.49	601.24	539.769	600.269	1635.73	1098.04	974.417	2400.39	2585.16	1485.85	1011.41	906.841	608.111	923.774	830.517	958.86
Tb927_11_v5.1	3225409	3225809	1551.33	929.286	853.652	588.839	1455.31	2772.54	2689.73	2610.87	4432.19	4447.64	3470.57	2206.99	3526.45	673.006	2888.01	2831.62	3049.41
Tb927_11_v5.1	3507739	3508139	1292.99	872.825	613.156	538.077	1192.98	3299.25	2571.76	2790.84	4627.23	5199.59	3804.69	3663.96	4489.35	761.957	3926.04	3888.85	4088.77
Tb927_11_v5.1	3519272	3519672	540.867	589.597	646.739	422.452	635.046	1960.35	1295.86	799.588	1925.84	2063.73	1034.7	2276.79	1045.6	572.866	792.501	808.539	890.201
Tb927_11_v5.1	3524472	3524872	972.287	898.742	488.033	698.823	1006.25	3073.16	1925.65	2707.29	4905.2	5576.47	3920.17	2753.54	4305.74	984.614	4152.12	3946.69	3578.56
Tb927_11_v5.1	3532573	3532973	503.96	738.616	509.7	486.751	511.061	1044.6	782.237	726.314	1170.25	1103.22	851.475	993.59	700.805	482.797	640.564	689.398	613.197
Tb927_11_v5.1	3669311	3669711	1146.64	744.169	619.656	603.503	1058.41	2821.8	2217.85	2576.16	4118.9	4323.23	3221.13	2444.62	3405.91	735.104	3223.49	3155.5	3270.78
Tb927_11_v5.1	4079340	4079740	1248.45	731.211	584.448	478.855	1028.93	2482.02	2343.08	2032.39	3753.39	4074.41	2996.33	3026.81	3684.83	683.635	3125.03	2988.93	3183.18
Tb927_11_v5.1	4083505	4083905	262.161	323.954	324.453	269.038	345.495	540.613	344.838	482.067	792.45	880.014	575.862	467.834	479.35	346.293	618.685	592.235	567.029
Tb927_11_v5.1	4084523	4084923	586.681	534.062	597.99	417.376	622.95	1259.32	769.533	1126.11	1958.09	2270.47	1421.18	1174.78	1297.89	537.062	1354.06	1348.72	1370.81
Tb927_11_v5.1	4115834	4116234	188.349	185.117	258.371	93.0636	251.75	157.889	152.455	152.976	195.041	212.228	229.421	172.282	201.832	142.657	187.186	185.073	200.058
Tb927_11_v5.1	4278187	4278587	1701.5	1304.15	847.694	1153.99	1497.65	4907.2	2929.31	4611.13	6485.5	7223.07	6299.06	3877.82	6354.9	1283.35	5247.28	5060.6	4594.24
Tb927_11_v5.1	4282191	4282591	234.163	435.024	312.536	295.548	252.506	620.189	424.695	349.659	793.986	682.423	441.904	386.149	291.535	321.678	297.796	285.707	337.377
Tb927_11_v5.1	4283735	4284135	278.705	364.68	382.41	226.737	357.591	346.093	473.698	235.248	526.764	556.184	270.994	402.486	245.282	299.3	238.236	275.297	310.15
Tb927_11_v5.1	4538692	4539092	1253.54	1053.31	692.78	835.881	1252.7	4244.06	2778.67	3581.43	5332.14	5891.16	4787.04	3384.74	5184.55	991.887	3709.68	3831.02	3597.5
Tb927_11_v5.1	4558074	4558474	852.66	213.81	2519.25	223.917	2249.12	660.609	1090.78	1615.89	2765.9	3816.44	1826.13	1155.48	1070.83	133.706	870.292	791.189	1130.51
Tb927_11_v5.1	4567167	4567567	533.231	291.559	395.951	257.758	402.196	519.14	562.63	485.923	592.802	777.559	538.908	521.301	350.402	196.363	220.004	231.342	340.928
Tb927_11_v5.1	4681730	4682130	582.863	250.833	462.034	139.313	427.144	252.623	666.081	190.256	293.329	318.342	167.831	291.097	193.422	104.615	166.522	192.014	272.269
Tb927_11_v5.1	4780469	4780869	437.784	244.354	354.244	184.435	316.767	282.938	526.331	186.399	239.578	208.569	172.451	274.76	165.39	128.112	171.384	180.447	217.815
Tb927_11_v5.1	4825829	4826229	478.508	554.425	795.695	351.95	723.499	693.45	555.37	464.069	853.88	898.31	572.782	739.623	403.663	472.167	442.439	424.512	544.538
Tb927_11_v5.1	4831688	4832088	478.508	419.289	577.407	242.529	538.277	627.768	573.52	498.778	939.883	1050.16	665.166	745.564	444.31	256.783	281.994	314.625	378.809
Tb927_11_v5.1	4841266	4841666	941.744	708.997	623.989	600.119	870.92	2456.76	2292.26	2244.5	2933.29	3435.9	2688.38	2455.01	2832.65	634.405	1700.47	1632.12	1827.75
Tb927_11_v5.1	4912149	4912549	950.653	366.531	969.567	187.255	791.539	605.032	2553.61	451.214	707.983	634.854	354.139	651.997	364.418	109.091	281.994	327.348	479.43
Tb927_11_v5.1	4924184	4924584	1519.52	522.029	2228.92	268.474	1415.24	754.079	3755.1	698.032	1525.01	1348.38	592.799	1119.83	570.455	155.524	562.773	569.101	974.249
Tb927_11_v5.1	5204417	5204817	1546.24	1124.58	1710.01	742.817	1750.91	1192.38	2007.32	880.575	1342.25	1328.25	900.746	1094.58	784.901	529.79	756.036	698.652	951.757

## Sheet: Spike-In Library
chromosome	start	end	0h_1	0h_2	0h_3	0h_4	0h_5	1h_1	1h_2	1h_3	3h_1	3h_2	3h_3	24h_1	24h_2	24h_3	72h_1	72h_2	72h_3
Tb927_01_v5.1	7522	7922	511.91	698.526	1022.28	1287.31	1254.59	1067.36	376.244	606.398	1548.84	1353.09	873.211	522.034	223.225	992.716	353.725	315.939	466.203
Tb927_01_v5.1	8637	9037	862.391	751.154	1449.84	2010.89	1735.85	1624.59	445.244	945.758	2210.45	1964.57	1441.55	878.207	356.661	1412.34	639.715	559.259	792.211
Tb927_01_v5.1	47702	48102	745.852	811.438	3260.53	991.195	3257.68	1542.18	537.027	716.551	1815.62	1381.08	1215.72	883.523	365.391	1091.85	562.304	523.421	942.42
Tb927_01_v5.1	52656	53056	2200.44	1341.55	3939.89	1857.25	6372.29	5678.22	1741.92	3924.34	5492.59	4420.29	6929.23	3261.91	2449.86	2531.36	3327.59	2974.54	4488.46
Tb927_01_v5.1	64561	64961	801.964	385.625	1907.53	296.12	2878.11	1130.15	596.914	912.378	1268.34	993.481	1567.64	657.061	473.262	365.308	746.155	608.3	1247.29
Tb927_01_v5.1	66275	66675	2369.63	2249.64	5380.41	3611.67	6933.96	6767.17	1467.22	3917.66	5434.66	4627.38	6643.18	5894.41	2269.04	4235.68	3214.7	2937.76	4032.27
Tb927_01_v5.1	67314	67714	911.597	1511.88	3125.66	2158.33	3626.61	3060.82	648.989	1235.05	2695.22	2063.92	2147.27	2863.21	655.958	2650.86	1235.35	1115.69	1541.03
Tb927_01_v5.1	68593	68993	782.109	777.947	1939.1	955.264	2548.21	2258.34	521.404	1196.11	1782.08	1434.25	1863.1	1456.59	662.816	1114.94	1012.79	896.889	1285.12
Tb927_01_v5.1	74053	74453	673.339	327.255	1201.62	333.289	2043.29	1375.41	472.584	814.465	1304.93	997.679	1812.29	681.514	529.38	479.382	755.831	743.163	1197.22
Tb927_01_v5.1	77062	77462	573.201	959.755	1133.47	1637.95	1947.51	3694.57	542.886	1942.7	2693.7	2364.76	3216.2	2344.37	1376.76	2151.11	1701.96	1419.37	1486.51
Tb927_01_v5.1	82560	82960	937.495	1226.73	2144.27	1585.91	2610.88	2958.8	644.432	1526.56	2260.76	1764.48	2627.16	2067.93	856.735	1882.22	1283.73	1160.01	1535.47
Tb927_01_v5.1	89498	89898	505.004	264.1	528.715	391.522	893.941	1194.9	386.659	1072.6	1279.01	1073.24	1635.39	729.359	597.969	463.086	849.369	708.269	1213.91
Tb927_01_v5.1	90935	91335	915.913	777.947	1485.71	894.554	2714.93	3204.05	798.055	2043.95	3042.8	2478.11	3765.72	1751.1	1296.33	1326.79	1960	1757	2589.15
Tb927_01_v5.1	101269	101669	1407.11	798.999	2721.77	821.453	4106.69	2470.24	958.186	1885.95	2689.13	2114.3	3137.16	1344.95	1043.8	922.098	1636.38	1458.03	2523.51
Tb927_01_v5.1	111466	111866	253.797	428.684	907.495	495.598	1013.37	570.961	138.651	232.545	625.024	453.363	436.606	278.56	126.577	730.617	292.441	241.434	371.627
Tb927_01_v5.1	112258	112658	801.964	858.326	1829.34	1203.06	2623.88	2603.66	468.678	1693.46	2675.41	2271.01	3267.02	1025.99	1096.17	1594.32	1653.58	1517.45	1921.56
Tb927_01_v5.1	116076	116476	693.194	1049.7	1722.45	1433.52	1871.84	2268.15	439.386	1126.01	1853.73	1445.44	2040	966.453	582.381	1721.97	731.103	752.594	988.039
Tb927_01_v5.1	126407	126807	326.31	695.655	843.648	1469.45	1063.03	1081.1	207	588.595	849.118	633.869	971.071	536.919	314.885	1796.67	623.588	551.714	560.779
Tb927_01_v5.1	130180	130580	300.413	569.346	626.279	1081.64	857.285	1557.88	281.858	747.705	1361.33	1062.05	1434.02	789.961	503.192	1366.17	749.38	648.853	714.325
Tb927_01_v5.1	130963	131363	153.659	349.263	461.28	600.912	525.013	694.571	94.3866	280.389	548.801	451.964	525.056	251.98	137.177	638.271	246.21	233.889	281.502
Tb927_01_v5.1	131628	132028	277.968	577.001	818.539	1006.06	1025.19	1508.83	239.547	754.381	1253.1	1057.85	1339.93	655.998	417.768	1253.46	636.49	586.609	666.481
Tb927_01_v5.1	141145	141545	1704.93	1220.03	1957.03	2045.58	3561.58	6260.95	1188.62	4386.09	5753.27	4719.73	7666.95	2352.87	2411.83	2210.86	1774	1673.06	2052.85
Tb927_01_v5.1	144650	145050	1819.74	1911.86	2350.16	2798.89	3960.07	7913.01	1202.94	5002.5	6972.83	5766.39	9102.85	2376.26	2900.06	3792.96	4436.07	4164.73	4561.89
Tb927_01_v5.1	150924	151324	732.04	353.09	1205.21	400.195	2154.45	1624.59	529.867	1099.3	1600.67	1385.28	1928.97	729.359	571.157	525.555	894.526	793.148	1260.64
Tb927_01_v5.1	167414	167814	286.601	716.707	438.324	1085.36	651.537	2122.96	266.235	807.789	1457.37	1187.98	1437.79	835.679	400.309	1286.05	624.663	611.129	560.779
Tb927_01_v5.1	169180	169580	121.719	207.644	563.867	203.195	755.593	294.31	57.9338	179.138	251.534	207.092	295.462	140.343	104.754	324.568	195.678	191.449	225.869
Tb927_01_v5.1	179841	180241	2387.76	2663.97	2595.51	3947.43	4974.62	11052.3	1814.83	7205.56	9791.53	8815.39	12277.7	3659.55	3812.91	4925.55	6768.08	5913.24	6884.01
Tb927_01_v5.1	181137	181537	2039.87	1997.98	2789.2	2902.96	4959.25	8085.68	1363.72	5375.24	7553.64	6433.84	10057	2660.14	3254.22	3889.38	5000.53	4726.82	5015.86
Tb927_01_v5.1	183290	183690	2493.08	2260.16	3202.42	3174.3	5517.37	10491.2	1769.26	6522.39	8823.51	7474.89	11141	3473.49	3617.12	4131.11	3861.94	3674.32	4531.85
Tb927_01_v5.1	193716	194116	267.609	648.768	698.735	1279.88	791.067	955.526	167.292	494.019	621.975	460.359	737.713	410.397	284.955	1412.34	483.818	486.64	440.612
Tb927_01_v5.1	196053	196453	204.591	387.538	555.975	480.73	757.958	410.072	139.953	199.166	268.303	193.099	274.761	171.176	92.283	452.222	180.625	156.555	238.108
Tb927_01_v5.1	196683	197083	577.517	1074.58	1293.45	1699.9	1588.05	2982.34	413.348	1399.72	2100.69	1561.58	2282.77	1630.96	848.63	2248.89	1337.49	1268.47	1115.99
Tb927_01_v5.1	201614	202014	252.934	326.298	544.497	453.472	672.821	429.693	124.33	203.616	376.539	285.451	355.683	189.251	88.5418	521.481	181.701	181.075	250.348
Tb927_01_v5.1	204371	204771	240.848	382.754	680.801	693.837	721.302	549.379	118.471	280.389	440.566	335.825	502.473	274.307	126.577	752.345	260.187	238.605	326.008
Tb927_01_v5.1	207092	207492	174.377	286.108	454.824	520.377	444.606	378.679	80.0659	219.193	364.343	265.861	359.447	215.831	100.389	619.259	205.354	208.425	251.46
Tb927_01_v5.1	209810	210210	188.19	357.875	409.628	722.334	506.094	523.872	105.453	199.166	336.903	285.451	385.794	196.693	109.118	860.987	242.984	236.718	243.672
Tb927_01_v5.1	211060	211460	144.164	275.583	370.172	640.56	370.111	431.655	77.4621	169.124	295.743	208.491	319.927	178.618	104.13	744.197	188.151	178.246	202.503
Tb927_01_v5.1	218075	218475	170.061	301.419	502.889	363.025	532.108	308.044	78.764	179.138	240.863	172.11	248.414	136.09	77.3182	457.654	165.573	145.238	240.334
Tb927_01_v5.1	230715	231115	155.386	356.918	378.781	747.113	448.153	455.199	61.8395	241.446	275.925	208.491	353.801	165.86	106.624	755.061	231.158	205.596	219.193
Tb927_01_v5.1	279248	279648	559.389	744.456	671.475	873.491	1291.25	2607.59	444.593	1527.68	2518.39	2009.35	2851.11	937.747	903.501	1212.72	1786.9	1689.09	1967.18
Tb927_01_v5.1	289451	289851	1152.45	1047.79	1196.6	1564.85	2293.98	5450.62	846.875	3303.48	5491.06	4628.78	5849.01	2044.54	1972.86	2157.9	3377.05	3189.57	3836.44
Tb927_01_v5.1	521726	522126	490.329	607.622	771.192	899.51	1253.41	2746.89	464.773	1068.15	2826.33	2459.91	2512.36	1554.41	1050.03	1276.54	1333.19	1139.27	1592.21
Tb927_01_v5.1	526654	527054	551.62	738.715	616.236	1245.19	1155.27	2766.51	542.886	1624.48	2588.51	2234.63	2932.03	1339.64	968.972	1586.17	1879.36	1671.17	1773.57
Tb927_01_v5.1	540967	541367	154.523	325.341	475.628	512.944	574.677	386.527	78.113	206.954	298.792	254.667	391.44	242.411	117.224	613.827	256.961	265.011	245.897
Tb927_01_v5.1	577603	578003	264.156	462.175	490.693	1011.02	578.224	602.354	111.962	362.726	504.592	404.389	549.521	263.675	177.707	1136.67	356.95	368.752	344.924
Tb927_01_v5.1	582655	583055	237.395	433.469	575.345	227.975	709.477	288.424	126.934	192.49	274.401	191.7	282.288	146.722	91.0359	338.148	172.024	154.669	213.63
Tb927_01_v5.1	583789	584189	127.762	253.574	276.912	546.396	363.016	361.02	55.981	251.46	266.778	205.693	355.683	183.934	122.836	607.037	238.684	242.377	216.968
Tb927_01_v5.1	598452	598852	358.251	762.637	920.408	854.906	1020.46	596.468	198.537	402.782	475.628	314.835	511.883	283.876	187.06	1004.94	337.597	364.98	460.64
Tb927_01_v5.1	632597	632997	160.565	254.531	492.845	691.359	508.459	337.475	76.8111	216.968	304.89	216.887	310.517	193.503	112.86	699.382	267.713	253.694	269.263
Tb927_01_v5.1	635478	635878	207.181	360.745	552.388	936.679	565.217	474.82	79.4149	307.093	423.797	328.828	468.598	270.054	170.848	1216.79	368.777	336.687	338.248
Tb927_01_v5.1	649413	649813	120.856	229.652	279.781	505.51	368.928	1163.51	167.943	463.978	995.465	905.327	895.795	685.767	281.837	779.506	388.13	350.834	415.021
Tb927_01_v5.1	650800	651200	146.753	269.841	228.129	417.541	422.139	1153.69	145.811	554.103	1307.98	1085.83	1051.99	562.436	329.226	680.37	578.431	506.445	556.328
Tb927_01_v5.1	657660	658060	659.527	832.49	657.844	1307.14	1395.31	3776.98	522.706	2634.77	4568.77	4080.27	4687.87	2005.2	1719.08	2058.76	3428.66	3049.99	3166.62
Tb927_01_v5.1	762656	763056	1242.22	1012.38	1319.99	1396.35	2502.09	4671.68	852.083	3277.89	4616.03	3745.84	5482.04	2245.49	2027.11	2049.26	3706.05	3382.9	4185.81
Tb927_01_v5.1	775949	776349	253.797	599.01	691.562	667.818	914.043	855.461	199.188	344.924	560.997	467.356	496.827	399.765	149.025	808.024	248.36	230.117	330.459
Tb927_01_v5.1	790055	790455	477.38	1010.47	654.975	1764.33	807.622	1956.18	329.377	871.21	1309.5	1017.27	1266.53	871.828	427.121	1769.51	790.236	745.993	703.199
Tb927_01_v5.1	792722	793122	787.288	161.714	7065.55	156.113	7321.8	812.295	406.839	797.775	675.331	603.085	1179.96	463.557	423.379	122.222	597.784	512.104	891.238
Tb927_01_v5.1	796781	797181	765.707	439.21	3157.94	1667.69	4078.31	1987.57	560.461	1784.7	5809.67	5879.73	3139.04	1205.67	506.309	1120.37	1007.42	907.263	1243.95
Tb927_01_v5.1	802074	802474	454.935	225.825	1855.16	887.12	2165.09	841.726	265.584	1199.44	3126.64	3435.21	1906.39	808.036	486.98	723.827	863.346	703.553	886.787
Tb927_01_v5.1	816690	817090	1295.75	1551.11	1148.54	2409.84	2325.9	7724.65	1028.49	4318.22	8036.89	6937.57	7919.12	3363.98	2683.07	3604.2	5888.6	5337.95	5398.61
Tb927_01_v5.1	949155	949555	212.361	467.917	527.997	1208.02	538.02	692.609	110.66	356.05	420.748	390.396	585.278	297.697	202.025	1368.89	438.662	385.728	410.57
Tb927_01_v5.1	991710	992110	352.208	421.986	713.083	656.667	813.534	757.358	220.669	374.965	730.211	569.502	545.757	893.092	186.437	759.135	325.771	292.361	415.021
Tb927_01_v5.1	992381	992781	366.883	517.675	906.06	872.252	989.721	802.485	223.924	317.107	609.779	575.099	566.458	865.449	168.354	909.876	383.829	372.525	477.33
Tb927_01_v5.1	993755	994155	328.9	412.417	685.105	1038.28	735.491	861.347	225.226	318.22	635.695	488.345	479.89	474.189	151.519	870.493	321.47	289.532	409.458
Tb927_01_v5.1	1004508	1004908	1287.98	1649.67	1152.12	3024.38	2241.95	9492.48	1179.51	4719.89	8253.36	7125.08	9053.92	3748.86	3257.96	4071.36	5538.1	5249.3	4655.35
Tb927_01_v5.1	1019073	1019473	430.764	491.839	964.886	1008.54	1093.78	1159.58	293.575	520.723	937.536	810.177	737.713	1039.81	243.802	995.432	542.951	480.981	596.384
Tb927_01_v5.1	1020502	1020902	614.637	606.665	1561.75	958.981	1643.62	1332.24	407.49	506.259	1079.31	958.499	905.204	822.921	260.637	994.074	468.766	449.859	652.017
Tb927_01_v5.1	1046861	1047261	293.507	432.512	684.388	501.793	765.053	488.554	171.849	265.925	332.33	222.484	421.55	256.232	113.483	533.703	209.654	188.62	289.291
Tb927_01_v5.1	1058474	1058874	229.626	278.453	497.867	438.604	484.809	390.451	130.188	196.94	265.254	193.099	227.712	189.251	94.1536	374.815	175.25	132.034	206.954
Tb927_01_v5.1	1060867	1061267	582.697	306.203	1303.49	397.717	1161.18	729.889	731.659	473.992	911.62	656.257	545.757	569.878	187.06	253.95	308.568	285.76	496.245
Tb927_02_v5.1	578	978	751.032	648.768	1861.62	809.063	2321.17	2334.86	597.565	1130.46	1715	1397.87	1838.64	1635.21	657.205	953.333	905.277	980.825	1317.39
Tb927_02_v5.1	24203	24603	886.563	1345.38	2840.14	1506.62	3270.69	3810.33	745.328	1216.13	2570.22	2012.15	2004.25	2703.73	584.875	2171.48	1095.58	958.19	1489.85
Tb927_02_v5.1	27168	27568	1060.08	1710.91	2269.81	2335.5	3155.99	4467.62	978.366	2300.97	3754.72	3309.27	3967.09	2293.33	1481.52	2959.13	1973.98	1777.75	2079.56
Tb927_02_v5.1	33064	33464	320.267	242.092	755.409	245.321	880.934	580.772	210.254	465.09	721.064	569.502	764.06	316.835	248.79	249.876	344.048	327.256	525.174
Tb927_02_v5.1	35890	36290	452.345	757.853	845.8	1423.6	1155.27	2381.95	378.848	1031.43	1710.43	1280.33	1778.42	1329.01	631.64	1818.39	996.665	884.629	912.378
Tb927_02_v5.1	37410	37810	271.062	438.253	692.996	651.711	896.306	1418.57	206.349	695.41	1144.86	840.961	1176.2	835.679	523.768	873.209	530.05	475.323	514.047
Tb927_02_v5.1	39958	40358	1033.32	514.804	1523.01	535.245	2707.84	2001.31	703.017	1623.37	2163.19	1803.66	2851.11	1316.25	1076.22	598.889	1448.23	1428.8	2087.34
Tb927_02_v5.1	41995	42395	353.071	303.332	1585.43	163.547	1825.72	516.023	186.82	281.502	431.419	400.191	487.418	511.402	159.001	224.074	254.811	243.32	409.458
Tb927_02_v5.1	45827	46227	401.413	754.025	1124.15	1120.05	1395.31	1389.14	275.999	598.609	1042.72	765.4	976.717	772.95	288.696	1286.05	558.004	483.811	600.835
Tb927_02_v5.1	57860	58260	815.776	1238.21	1294.17	1310.86	2172.18	3478.74	796.753	2134.08	3029.08	2464.11	3752.55	2465.57	1527.66	1728.76	1900.87	1706.07	1988.32
Tb927_02_v5.1	59354	59754	568.885	329.168	1088.28	397.717	1763.05	1132.11	448.499	764.395	1042.72	849.356	1360.63	589.016	498.204	461.728	630.039	579.064	1015.86
Tb927_02_v5.1	62794	63194	671.612	1133.91	1958.47	1948.94	2808.35	3058.86	491.461	1574.41	2309.54	1937.99	2728.79	2271.01	1144.18	2474.32	1577.25	1478.78	1488.73
Tb927_02_v5.1	65285	65685	1300.06	848.757	1565.34	1428.56	2648.71	3155	1033.7	2697.08	2841.57	2452.92	4204.21	1931.84	1722.2	1760	2433.07	2259.67	3017.52
Tb927_02_v5.1	81270	81670	4374.97	2542.44	8511.09	2153.37	12865.2	7147.81	3125.17	5159.39	7453.03	6239.34	9355.03	4185.84	3176.9	2532.71	4471.55	4145.87	7182.2
Tb927_02_v5.1	88774	89174	1579.76	1890.8	3092.66	2466.84	4625.79	5309.35	1055.83	3628.37	4757.8	4255.18	6152	3260.85	2220.4	3403.21	2857.75	2606.73	3384.7
Tb927_02_v5.1	89668	90068	2459.41	1432.46	4683.11	1646.62	7282.78	4249.84	2071.95	2978.58	4480.35	3618.51	5214.8	2196.58	1890.55	2037.04	2545.96	2361.52	3811.96
Tb927_02_v5.1	92380	92780	544.714	711.922	789.844	1064.3	1455.61	2717.46	413.348	1506.54	2405.58	2114.3	3073.18	972.833	866.088	1382.47	1493.39	1316.57	1526.56
Tb927_02_v5.1	96090	96490	317.678	323.427	1072.49	486.925	1141.08	661.216	138.651	297.079	490.872	372.206	500.591	464.621	160.248	669.506	290.291	298.963	436.161
Tb927_02_v5.1	101368	101768	2581.13	1358.78	3750.5	1737.07	6185.46	5717.46	2004.25	4002.23	5334.05	4451.07	7057.2	2863.21	2395.62	2073.7	3049.13	2816.1	4304.87
Tb927_02_v5.1	108204	108604	270.199	430.598	716.67	918.095	859.65	667.103	147.764	358.275	599.108	449.165	530.702	483.758	169.601	968.271	358.025	329.142	411.683
Tb927_02_v5.1	114081	114481	3357.2	2574.02	3726.11	3956.11	6637.16	12053	2918.17	8560.78	10663.5	8902.15	14485.1	5308.58	5020.07	4932.34	7756.14	6800.7	8953.55
Tb927_02_v5.1	122599	122999	253.797	577.001	1010.8	1211.74	1215.57	1028.12	155.575	473.992	1022.9	713.627	822.4	471	263.131	1727.41	614.987	519.649	530.737
Tb927_02_v5.1	125318	125718	659.527	624.846	1043.8	868.535	1606.97	2476.13	484.952	1572.18	2126.61	1890.41	2627.16	792.088	867.336	1112.22	1240.72	1179.82	1338.53
Tb927_02_v5.1	155484	155884	505.004	944.445	1497.91	1469.45	1824.54	2109.22	285.764	756.606	1794.28	1362.89	1285.35	843.122	415.274	2117.16	951.509	920.466	989.152
Tb927_02_v5.1	159403	159803	2565.59	2207.53	3947.07	3091.29	6021.1	9981.03	1794	5875.94	8524.72	7285.99	10373.2	3563.86	3448.77	4205.8	4355.44	4005.35	5314.05
Tb927_02_v5.1	162204	162604	320.267	409.547	703.04	758.264	788.702	1026.16	195.934	583.032	920.767	740.213	956.016	475.253	277.473	795.802	360.176	314.996	353.825
Tb927_02_v5.1	164668	165068	1373.44	1016.21	2028.05	1580.96	2729.12	3260.95	885.281	2448.96	3080.91	2483.7	4038.6	1470.41	987.678	1481.6	747.23	661.114	949.096
Tb927_02_v5.1	178010	178410	443.713	762.637	1275.52	950.308	1507.64	1053.63	227.179	476.217	786.615	562.506	756.532	495.454	246.296	1102.72	488.119	487.583	539.638
Tb927_02_v5.1	180332	180732	434.217	736.801	1603.36	1278.64	1967.62	1383.26	276.65	629.764	1230.23	926.316	1119.74	927.115	341.073	1616.05	712.825	587.552	721.001
Tb927_02_v5.1	181194	181594	543.85	894.687	1692.32	1139.87	2026.74	1787.44	432.876	872.323	1811.04	1526.6	1697.49	1039.81	509.427	1381.11	890.225	797.863	1035.88
Tb927_02_v5.1	185799	186199	1079.93	1628.62	2230.36	2621.71	2757.5	4410.72	800.008	2509.04	3722.7	3078.39	4002.85	2305.03	1394.22	3013.46	1724.54	1510.85	1905.98
Tb927_02_v5.1	189292	189692	574.064	771.249	1571.8	1136.16	1878.93	1463.7	321.565	630.876	1225.66	933.312	1057.64	1048.32	345.438	1235.8	684.871	607.357	831.154
Tb927_02_v5.1	198218	198618	1379.48	1989.36	2491.49	2328.07	4324.26	6162.85	1250.46	3665.09	5222.76	4360.12	6488.86	3673.37	2468.57	3229.38	2994.3	2814.21	3330.18
Tb927_02_v5.1	202855	203255	604.278	1178.88	1208.08	1802.74	1604.6	2735.12	475.188	1330.74	2243.99	1821.85	2324.17	1095.1	646.605	2076.42	1145.04	992.142	1248.4
Tb927_02_v5.1	203933	204333	489.465	905.213	1508.67	1716.01	1559.67	2896.01	400.98	937.969	1582.38	1304.12	1524.36	1973.31	465.78	2172.84	836.468	745.993	917.942
Tb927_02_v5.1	207072	207472	344.439	542.554	840.061	836.321	960.159	1446.04	269.49	752.156	1157.06	1007.47	1083.99	806.973	497.58	1060.62	497.795	436.656	509.597
Tb927_02_v5.1	210749	211149	710.459	712.879	1474.95	916.856	1884.84	2201.44	535.074	1107.09	1971.11	1558.79	2060.7	977.086	570.533	1034.81	608.536	572.462	850.07
Tb927_02_v5.1	218679	219079	284.874	394.236	805.626	546.396	876.204	590.582	160.783	240.334	468.006	333.026	415.905	348.731	139.048	621.975	236.533	231.06	297.079
Tb927_02_v5.1	231752	232152	418.679	1014.3	883.104	1475.64	1311.35	3162.85	368.433	1156.05	2541.26	2035.94	2177.38	964.327	531.251	1967.78	1010.64	962.906	992.49
Tb927_02_v5.1	232723	233123	882.246	2019.03	2777.72	3007.04	3451.61	4634.4	602.121	1742.42	3736.42	2916.08	3012.96	1529.95	867.336	4219.38	1853.56	1698.52	1918.22
Tb927_02_v5.1	237202	237602	805.417	1001.86	1307.08	1502.9	1739.4	3427.73	511.64	1885.95	2643.39	2217.84	3236.9	1094.04	968.348	1819.75	1420.27	1318.45	1672.32
Tb927_02_v5.1	241744	242144	562.842	395.193	817.104	433.648	1260.5	1232.18	393.169	846.732	1152.48	973.891	1530	608.153	363.52	446.79	261.262	245.206	376.078
Tb927_02_v5.1	244997	245397	570.611	818.136	1408.23	1041.99	1534.84	1579.46	342.395	649.791	1548.84	1125.01	1217.6	748.496	261.884	1256.17	448.338	447.03	659.805
Tb927_02_v5.1	248088	248488	877.93	1029.61	2296.36	1719.72	2531.65	2391.76	583.244	1084.84	2015.32	1676.32	1650.45	1347.08	645.981	2100.86	975.162	858.222	1163.84
Tb927_02_v5.1	250730	251130	977.204	1021	2864.53	1283.6	3526.1	3033.35	654.848	1315.16	2151	1751.88	2211.26	2279.51	758.217	1670.37	1178.37	1055.33	1553.27
Tb927_02_v5.1	253224	253624	995.333	1005.69	2333.66	1857.25	2894.67	2827.34	634.017	1686.79	2460.46	1977.17	2813.47	1953.11	987.678	1948.76	1429.95	1222.26	1679
Tb927_02_v5.1	258519	258919	418.679	541.597	857.996	1019.69	1204.93	1730.54	314.405	899.026	2489.42	2052.73	1752.07	1004.73	544.969	1196.42	974.087	980.825	1093.74
Tb927_02_v5.1	271698	272098	329.763	436.339	806.344	963.937	643.259	853.499	217.415	322.67	708.869	505.136	579.632	393.386	130.319	737.407	302.118	273.499	364.951
Tb927_02_v5.1	313168	313568	1237.04	1255.43	1180.82	1873.36	2473.71	6580.77	927.592	4038.94	6596.29	5714.61	7136.25	2487.9	2409.96	2626.42	5287.59	4848.48	5227.26
Tb927_02_v5.1	316853	317253	585.287	929.135	708.779	1333.16	1247.5	5888.16	775.272	1891.52	4160.22	3514.96	3216.2	2415.6	1123.61	2034.32	1724.54	1569.32	1594.44
Tb927_02_v5.1	341434	341834	217.54	314.815	616.953	446.038	787.52	335.513	112.613	211.405	268.303	230.879	323.69	179.682	94.7771	488.889	260.187	218.799	318.22
Tb927_02_v5.1	359817	360217	175.241	414.331	388.107	572.415	497.816	810.333	164.037	329.346	596.059	481.348	506.237	363.616	147.154	635.555	317.17	269.727	319.332
Tb927_02_v5.1	368856	369256	929.725	574.131	1925.47	5021.64	2737.4	3979.07	819.536	2559.11	9450.06	9334.52	4853.48	2597.41	1122.36	3043.33	2001.93	1882.43	1917.11
Tb927_02_v5.1	376362	376762	681.108	811.438	1206.65	2590.74	1783.15	3023.54	756.395	1814.74	9998.86	9133.03	3426.98	1972.25	644.734	1702.96	1361.14	1199.62	1337.41
Tb927_02_v5.1	388771	389171	151.933	168.412	424.693	236.648	470.62	298.234	89.83	109.04	207.325	153.92	165.609	139.28	56.118	200.988	121.492	117.888	145.758
Tb927_02_v5.1	415039	415439	128.625	203.816	198.716	280.013	303.893	765.206	123.028	415.021	725.638	654.858	707.602	308.329	210.754	366.666	427.91	416.851	406.12
Tb927_02_v5.1	516169	516569	730.313	1031.52	679.366	1434.76	1521.83	5130.8	649.64	2495.69	4948.36	4206.2	5086.83	2006.27	1744.02	2262.47	3593.16	3345.18	3490.4
Tb927_02_v5.1	896838	897238	989.29	1013.34	966.321	1796.54	2172.18	5546.76	885.281	2951.88	5097.76	4192.21	5536.61	1908.45	2083.85	2372.47	3658.74	3389.5	3680.67
Tb927_02_v5.1	903084	903484	429.038	885.118	804.191	1506.62	964.889	2001.31	297.48	822.253	1570.18	1336.3	1498.01	629.417	496.333	1770.86	1304.16	1188.31	1270.65
Tb927_02_v5.1	905914	906314	1256.9	1158.79	1028.02	1732.11	2587.23	6364.94	1328.57	3806.4	5594.73	4718.33	6558.5	2748.39	2569.58	2320.86	4264.05	3949.71	4714.33
Tb927_02_v5.1	946726	947126	208.908	299.505	492.845	572.415	519.101	429.693	100.245	236.996	373.49	326.03	365.093	298.761	125.954	702.098	283.84	317.825	324.896
Tb927_02_v5.1	993346	993746	101.001	199.989	195.847	341.962	346.461	1026.16	106.104	457.302	1105.23	966.895	952.252	427.408	344.814	628.765	702.074	653.569	600.835
Tb927_02_v5.1	997154	997554	114.813	349.263	240.325	562.503	294.433	879.006	100.896	378.303	1048.82	747.21	724.54	275.37	165.86	764.568	401.031	369.696	372.74
Tb927_02_v5.1	1001900	1002300	104.454	152.145	147.782	260.189	297.98	875.082	92.4338	303.755	894.851	733.217	611.624	463.557	266.249	431.852	441.887	424.395	389.43
Tb927_02_v5.1	1021809	1022209	225.309	401.892	552.388	1147.31	573.494	769.13	139.953	302.643	496.97	387.597	447.897	354.047	183.942	1440.86	434.361	425.338	397.218
Tb927_02_v5.1	1030063	1030463	847.716	713.836	864.452	753.308	1837.55	3098.1	827.998	1556.61	2881.21	2438.93	2715.61	1519.32	1054.4	1167.9	2105.15	1879.6	2485.67
Tb927_02_v5.1	1063762	1064162	209.771	289.936	566.736	556.308	571.129	378.679	85.2734	275.939	303.365	223.883	350.037	180.745	124.083	676.296	281.69	268.784	340.473
Tb927_02_v5.1	1115833	1116233	324.584	351.177	670.04	470.818	785.155	565.075	205.047	226.982	396.357	289.649	365.093	251.98	109.118	475.308	280.614	220.686	367.177
Tb927_02_v5.1	1120915	1121315	252.07	188.506	557.41	261.428	548.662	343.362	120.424	142.42	274.401	200.095	212.657	182.871	74.8241	279.753	138.695	157.498	255.911
Tb927_02_v5.1	1159485	1159885	258.113	199.989	536.606	494.359	627.887	445.389	137.349	188.039	262.205	229.48	231.476	178.618	88.5418	384.321	189.227	169.758	242.559
Tb927_03_v5.1	85926	86326	1294.88	532.028	3701.72	506.749	3332.18	1214.52	1266.08	686.509	1513.78	1042.46	856.274	883.523	298.049	362.592	501.02	438.542	945.758
Tb927_03_v5.1	86643	87043	290.917	243.049	657.844	374.176	639.712	541.53	204.396	171.349	323.183	240.674	240.886	250.916	79.1888	313.704	161.273	174.474	262.587
Tb927_03_v5.1	101771	102171	435.08	327.255	918.256	473.296	970.801	657.292	264.933	299.305	355.197	286.85	389.558	296.634	140.919	385.679	241.909	245.206	413.908
Tb927_03_v5.1	121309	121709	260.703	288.979	593.997	458.428	739.039	474.82	170.547	196.94	402.454	384.799	329.336	325.341	94.1536	441.358	191.377	213.141	260.362
Tb927_03_v5.1	139824	140224	347.892	339.694	411.063	558.786	869.11	1952.26	317.009	1050.35	1989.41	1508.41	1889.45	762.318	634.757	858.271	1268.68	1091.17	1235.05
Tb927_03_v5.1	154224	154624	228.762	242.092	645.649	412.585	616.063	461.086	119.122	215.855	333.854	261.663	310.517	246.664	91.6595	514.691	251.585	182.962	331.572
Tb927_03_v5.1	155153	155553	276.241	332.039	711.648	429.931	657.449	500.327	155.575	203.616	422.272	296.645	314.281	260.485	106.624	579.876	237.608	196.165	341.586
Tb927_03_v5.1	204261	204661	333.216	803.783	543.062	1152.26	761.506	2689.99	399.027	847.844	1997.03	1505.61	1537.53	632.607	377.862	1362.1	726.802	630.934	755.494
Tb927_03_v5.1	260103	260503	832.178	893.73	810.648	1452.1	1837.55	5040.55	670.47	3153.27	5173.98	4726.73	5555.43	2297.59	2065.77	2384.69	3938.28	3486.64	3935.47
Tb927_03_v5.1	263301	263701	818.365	886.075	791.278	1203.06	1653.08	4842.38	943.866	2427.82	4643.47	4036.89	4665.28	2390.09	1855.01	1912.1	2800.77	2633.14	2860.64
Tb927_03_v5.1	588495	588895	757.074	1083.19	928.299	1712.29	1923.87	5140.61	656.8	3017.52	5364.53	4600.8	5675.87	1902.07	1881.2	2516.42	3908.17	3475.33	3515.99
Tb927_03_v5.1	868822	869222	342.712	506.192	601.171	810.302	885.664	3743.62	487.555	822.253	1769.88	1458.04	1486.72	1845.72	460.168	1146.17	776.259	688.464	789.986
Tb927_03_v5.1	872724	873124	1034.18	741.586	807.061	921.812	1703.93	3313.93	800.659	1968.29	2911.7	2382.95	3189.86	1323.69	1114.25	1318.64	2195.46	2038.04	2574.69
Tb927_03_v5.1	876443	876843	202.002	435.382	377.346	872.252	533.29	653.368	134.745	330.459	403.979	309.238	487.418	306.203	154.013	1036.17	279.539	292.361	225.869
Tb927_03_v5.1	899624	900024	416.089	580.829	936.908	1462.01	772.148	1155.66	207.65	400.556	942.109	706.631	683.137	458.241	227.59	1117.65	507.471	448.916	567.455
Tb927_03_v5.1	960891	961291	375.516	163.627	2324.34	260.189	2947.88	639.634	291.622	650.904	1045.77	1133.41	933.433	380.627	231.331	171.111	390.28	311.223	495.132
Tb927_03_v5.1	977873	978273	1027.27	1154.96	913.952	1838.67	2038.56	6578.81	935.404	3352.43	5974.31	5034.57	6238.57	2212.53	1740.28	2531.36	3854.42	3510.22	3882.06
Tb927_03_v5.1	1227745	1228145	807.143	947.316	837.909	1634.23	1754.77	5362.33	738.819	2995.27	5239.53	4290.16	5536.61	2118.97	2055.79	2276.05	4222.12	3838.42	3951.04
Tb927_03_v5.1	1376967	1377367	1032.45	1099.46	986.408	2127.35	1920.32	6339.44	845.574	3444.78	5535.27	4688.95	6428.64	1988.19	2272.78	2828.76	4366.19	4056.28	4086.79
Tb927_03_v5.1	1602790	1603190	792.468	1542.5	1933.36	2788.98	2376.75	2693.92	526.612	1183.87	2330.88	1852.63	1955.32	1368.35	622.91	3298.64	1247.18	1131.72	1226.15
Tb927_03_v5.1	1605006	1605406	564.569	749.241	992.147	1221.65	1299.53	2252.45	412.046	1044.78	2152.52	1728.1	2068.23	856.943	442.085	1238.52	526.824	482.868	637.552
Tb927_03_v5.1	1607313	1607713	321.131	328.211	293.412	603.39	610.15	1885.55	300.735	971.349	1538.17	1302.72	1706.9	709.158	530.627	765.926	688.097	639.422	694.298
Tb927_03_v5.1	1611105	1611505	170.924	344.478	222.39	1024.65	313.352	1475.47	177.056	559.666	972.598	787.788	876.975	424.219	268.12	1060.62	498.87	424.395	406.12
Tb927_03_v5.1	1612375	1612775	719.091	913.825	873.778	1921.68	1475.71	4457.81	662.659	2303.2	3343.12	2805.53	3944.51	1641.59	1392.35	2266.54	2320.18	2071.99	2006.12
Tb927_03_v5.1	1616833	1617233	652.621	688	745.366	1488.03	1259.32	3865.27	630.112	2036.16	3013.83	2476.71	3613.29	1656.47	1427.89	1635.06	885.925	833.701	863.421
Tb927_03_v5.1	1618574	1618974	114.813	216.256	219.521	332.05	335.819	1497.06	289.018	371.627	757.651	608.682	639.853	703.842	253.778	415.555	186.001	176.36	196.94
Tb927_03_v5.1	1636001	1636401	196.822	419.115	474.911	564.981	590.049	773.054	115.868	300.417	580.815	453.363	538.23	414.65	186.437	668.148	297.817	314.053	284.84
Tb927_04_v5.1	184	584	449.756	624.846	1255.43	775.61	1450.88	1542.18	399.678	551.878	968.025	843.759	863.802	1390.67	304.285	1010.37	462.315	451.745	700.974
Tb927_04_v5.1	1117	1517	537.808	731.06	1948.42	681.447	2223.03	2301.5	597.565	668.707	1702.81	1270.54	1217.6	1780.87	395.32	869.135	521.448	501.73	794.437
Tb927_04_v5.1	1951	2351	260.703	367.444	568.171	650.472	721.302	2093.52	305.943	816.69	1390.3	1203.37	1362.51	1288.6	541.851	911.234	594.559	538.511	558.554
Tb927_04_v5.1	14829	15229	720.818	1309.02	2518.75	1740.79	3315.62	2978.42	402.933	1279.56	3068.71	2189.86	2406.98	1248.2	664.064	2515.06	1262.23	1190.19	1379.69
Tb927_04_v5.1	17880	18280	1897.43	1706.13	2609.86	2697.29	4362.1	7271.42	1090.98	4699.86	6585.62	5485.13	8547.69	2259.31	2628.82	3423.58	4527.46	4087.4	4685.4
Tb927_04_v5.1	24975	25375	801.964	603.794	1349.41	851.189	1709.84	1418.57	497.32	1035.88	1436.03	1269.14	1737.01	817.605	458.297	806.666	362.326	379.127	601.947
Tb927_04_v5.1	28617	29017	726.86	1508.05	1892.47	2584.54	2237.22	2766.51	443.942	1159.39	2297.34	1754.68	1889.45	1454.46	563.675	3309.5	1175.14	1092.11	1158.28
Tb927_04_v5.1	30787	31187	724.271	1220.03	1997.21	2349.13	2217.12	2062.13	441.339	875.661	1792.75	1332.1	1501.77	976.022	393.45	2718.76	847.219	736.562	1044.78
Tb927_04_v5.1	33032	33432	435.08	562.648	1404.64	875.969	1498.18	1416.61	285.764	495.132	1164.68	831.166	863.802	1337.51	270.614	1036.17	495.645	507.388	678.72
Tb927_04_v5.1	35016	35416	344.439	566.476	1039.49	624.453	1213.21	900.588	267.537	431.711	759.175	591.891	718.894	606.027	197.66	752.345	407.482	348.947	485.118
Tb927_04_v5.1	38050	38450	895.195	695.655	1454.14	1087.84	2148.53	2609.55	639.225	1548.82	2154.05	1821.85	2700.56	1095.1	923.454	1545.43	1526.71	1300.54	1960.5
Tb927_04_v5.1	38987	39387	643.988	873.636	1444.1	1004.82	1819.81	2438.85	521.404	1164.95	1990.93	1638.54	2143.51	1300.3	591.734	1185.55	1114.93	937.442	1300.7
Tb927_04_v5.1	40135	40535	639.672	1019.08	1607.67	1343.07	1907.31	1665.79	386.009	894.576	1413.16	1127.81	1443.43	788.898	449.568	1586.17	789.161	766.741	882.337
Tb927_04_v5.1	42340	42740	586.15	670.776	1969.95	1070.49	2309.35	1302.81	386.659	576.356	1024.43	801.781	863.802	774.013	267.496	1253.46	573.056	495.128	775.522
Tb927_04_v5.1	47089	47489	245.164	413.374	482.802	576.132	542.75	790.713	186.169	467.316	641.793	484.147	664.318	392.323	263.755	581.234	321.47	320.654	359.388
Tb927_04_v5.1	50907	51307	566.295	1006.64	1357.3	1931.59	1599.87	2754.74	440.688	1245.06	2494	1937.99	2021.18	1413	833.041	2369.75	982.688	821.441	960.223
Tb927_04_v5.1	51930	52330	513.637	555.95	1478.54	884.642	1577.4	1071.29	373.641	427.26	1093.03	822.77	715.13	563.499	203.896	888.148	401.031	352.72	624.2
Tb927_04_v5.1	55940	56340	246.028	322.47	935.473	390.283	1031.11	551.341	119.773	204.729	446.663	293.846	378.266	274.307	106.624	446.79	222.556	200.88	320.445
Tb927_04_v5.1	61626	62026	224.446	267.928	1000.04	324.616	1196.65	343.362	103.5	173.574	352.148	279.854	321.809	221.147	83.5535	369.383	191.377	175.417	250.348
Tb927_04_v5.1	63772	64172	226.173	239.221	966.321	261.428	911.678	427.73	188.773	180.25	457.335	366.608	272.879	249.853	79.8123	296.049	166.648	157.498	258.136
Tb927_04_v5.1	69389	69789	282.284	270.798	918.973	391.522	921.138	623.937	221.971	240.334	528.984	365.209	297.344	293.445	91.0359	395.185	191.377	150.896	297.079
Tb927_04_v5.1	74520	74920	283.148	226.782	1100.47	227.975	1135.16	374.755	166.641	120.167	416.174	349.817	252.177	231.779	61.7298	256.667	151.596	141.465	283.727
Tb927_04_v5.1	75596	75996	255.523	218.17	817.104	225.497	852.555	396.337	173.801	127.956	327.756	247.671	212.657	164.797	53.6239	213.21	126.868	129.205	242.559
Tb927_04_v5.1	307304	307704	194.232	363.616	522.258	578.61	718.937	2454.54	352.811	475.104	890.278	751.407	732.067	1751.1	215.119	704.814	372.002	383.842	382.754
Tb927_04_v5.1	314439	314839	863.255	1040.13	986.408	1414.93	1852.92	5540.88	850.13	2499.03	4837.08	3919.35	4710.45	1716.01	1683.54	2083.21	3102.89	2942.47	3481.5
Tb927_04_v5.1	325861	326261	410.046	442.081	967.038	2206.65	1245.13	2793.98	598.216	1335.19	4329.43	4512.64	2420.15	2222.1	798.123	2043.83	1321.36	1170.39	1275.1
Tb927_04_v5.1	326798	327198	316.814	414.331	615.519	527.811	678.733	686.723	199.188	255.911	475.628	379.202	472.362	332.783	167.731	727.901	462.315	398.932	482.893
Tb927_04_v5.1	524299	524699	333.216	424.857	776.213	662.862	643.259	1151.73	175.103	389.43	600.633	440.77	590.923	1374.72	261.261	721.111	423.61	391.387	538.526
Tb927_04_v5.1	535170	535570	929.725	893.73	1055.28	1154.74	2081.13	4897.32	950.375	2394.44	4186.14	3576.53	4830.89	1942.48	1868.73	1886.3	3291.04	3033.01	3621.7
Tb927_04_v5.1	946296	946696	931.452	710.965	635.605	1225.37	1416.59	4308.7	745.979	2563.56	3934.6	3438	4303.95	2449.62	1737.79	1784.44	3388.88	3138.64	3508.21
Tb927_04_v5.1	966845	967245	532.628	618.147	539.475	987.478	1183.64	2672.33	341.094	1567.73	3147.99	2696.39	2933.92	1231.19	1012	1393.33	2177.18	1956.93	2258.69
Tb927_04_v5.1	970532	970932	369.473	485.14	476.345	957.742	804.074	1791.37	227.83	1064.81	2114.41	1838.64	2041.88	786.772	674.664	1229.01	1557.89	1479.73	1476.5
Tb927_04_v5.1	1194990	1195390	220.13	220.083	637.758	340.723	704.747	461.086	97.6413	254.798	388.734	327.429	459.189	392.323	154.636	459.012	256.961	213.141	312.656
Tb927_04_v5.1	1282605	1283005	630.176	609.535	629.866	1018.45	1359.83	3824.07	673.725	1901.53	3570.26	3058.8	3624.58	1548.03	1238.96	1501.97	2271.79	2006.92	2500.14
Tb927_04_v5.1	1286053	1286453	287.464	611.449	484.954	1110.14	556.94	1909.09	264.933	558.554	1390.3	1115.22	1172.44	584.763	305.532	1224.94	741.854	686.577	719.889
Tb927_04_v5.1	1391957	1392357	762.254	785.602	771.909	1483.08	1632.98	3951.6	666.565	2585.81	4315.71	3792.02	4655.87	1747.91	1584.4	1990.86	3052.35	2717.07	2955.22
Tb927_04_v5.1	1397354	1397754	153.659	287.065	439.759	687.642	454.065	510.137	84.6224	218.081	390.259	288.249	406.495	241.348	104.754	820.247	281.69	246.149	297.079
Tb927_04_v5.1	1427242	1427642	238.258	296.634	609.062	527.811	804.074	408.11	93.0847	248.122	333.854	279.854	412.141	209.451	129.695	676.296	296.742	222.572	366.064
Tb927_04_v5.1	1461508	1461908	172.651	318.643	319.955	538.962	566.399	2097.45	280.556	556.328	1272.91	1081.63	1166.79	1096.16	399.685	740.123	448.338	415.907	437.274
Tb927_04_v5.1	1463904	1464304	188.19	345.435	291.977	615.78	571.129	2207.32	313.754	795.549	1687.56	1416.06	1505.54	890.966	627.275	918.024	777.334	770.513	726.565
Tb927_04_v5.1	1465900	1466300	254.66	302.376	325.694	446.038	618.428	1712.88	275.348	873.435	1754.64	1430.05	1673.03	678.325	581.757	604.321	1089.13	1013.83	1242.84
Tb927_04_v5.1	1467414	1467814	817.502	784.645	873.061	1360.42	1720.48	4491.17	723.847	2322.11	4289.8	3827	4345.36	1719.2	1384.25	1849.63	2690.03	2590.7	2964.12
Tb927_04_v5.1	1473304	1473704	255.523	561.691	537.323	965.176	676.368	1398.95	208.952	605.285	1378.1	1022.87	1001.18	556.056	321.12	1182.84	794.537	748.822	821.141
Tb927_04_v5.1	1475055	1475455	577.517	684.173	872.343	1112.62	1275.88	2348.59	414.65	1266.2	2327.83	1953.38	2365.58	883.523	676.534	1261.6	966.561	894.06	1082.61
Tb927_04_v5.1	1556279	1556679	297.823	287.065	529.432	458.428	627.887	568.999	192.028	184.701	301.841	214.088	257.823	244.537	83.5535	388.395	166.648	200.88	241.446
Tb927_05_v5.1	16263	16663	162.292	186.593	124.825	489.403	188.011	722.04	128.236	418.359	480.201	388.997	636.089	389.133	223.225	442.716	160.198	179.189	181.363
Tb927_05_v5.1	17594	17994	324.584	382.754	328.563	864.818	500.181	2319.16	361.924	1080.39	1577.8	1396.47	1923.32	869.702	728.288	916.666	639.715	554.543	617.524
Tb927_05_v5.1	19155	19555	1188.7	1309.98	1624.17	2082.75	2891.12	6123.61	1413.85	3107.65	4545.91	3792.02	5254.32	2415.6	1989.07	2330.37	2220.19	1940.9	2657.02
Tb927_05_v5.1	24613	25013	247.754	327.255	394.563	645.516	546.297	1432.31	197.235	767.733	1547.32	1225.76	1409.56	573.068	442.085	706.172	747.23	619.617	769.958
Tb927_05_v5.1	29333	29733	151.07	226.782	276.194	262.667	368.928	529.758	111.962	216.968	548.801	463.158	540.111	211.578	101.636	258.025	106.44	115.058	142.42
Tb927_05_v5.1	31542	31942	580.107	1068.84	1282.69	2083.99	1694.47	1869.85	335.235	871.21	1638.78	1129.21	1377.57	859.07	443.333	2312.71	849.369	745.993	814.465
Tb927_05_v5.1	34507	34907	554.21	814.309	934.756	1065.53	1291.25	1724.66	456.961	1129.35	1527.5	1278.93	1883.8	1136.57	691.499	1257.53	940.757	784.66	975.8
Tb927_05_v5.1	64989	65389	372.926	619.104	1012.23	868.535	1323.17	1204.71	223.273	666.481	1070.16	832.565	1048.23	608.153	316.755	1150.25	616.062	522.478	643.115
Tb927_05_v5.1	66721	67121	1173.16	991.332	1246.1	1833.71	2664.09	6580.77	1098.14	3465.93	4972.75	4395.1	6279.97	2495.34	2152.44	2596.54	3358.77	3084.88	3631.71
Tb927_05_v5.1	68638	69038	1023.82	1047.79	1530.19	1542.55	3009.37	4805.1	893.092	3046.45	4908.72	3983.72	6071.08	1974.37	1812.61	2043.83	3286.74	2912.3	3321.28
Tb927_05_v5.1	70705	71105	315.088	392.323	741.779	449.755	969.619	1043.82	318.962	438.387	745.455	656.257	796.053	762.318	276.225	596.173	348.349	349.89	497.357
Tb927_05_v5.1	76197	76597	180.42	298.548	569.606	557.547	669.273	457.161	88.5281	230.32	448.188	313.436	346.274	343.415	107.248	698.024	258.036	255.58	358.275
Tb927_05_v5.1	84241	84641	160.565	204.773	338.607	275.057	520.283	880.968	139.302	445.063	731.735	604.484	747.123	524.16	283.084	442.716	547.252	499.843	564.117
Tb927_05_v5.1	88756	89156	347.028	577.001	717.388	735.962	1064.22	3033.35	525.31	1091.52	1830.86	1607.76	2041.88	2199.77	644.734	1034.81	698.848	645.081	721.001
Tb927_05_v5.1	97514	97914	784.699	1009.51	1228.17	1449.62	2000.73	4035.97	749.885	2092.91	3931.55	3095.18	4224.91	1409.81	1185.34	2011.23	2220.19	2045.59	2292.07
Tb927_05_v5.1	107291	107691	523.132	1129.12	1006.49	1787.87	1640.07	4567.69	592.357	2148.54	4166.32	3289.68	3993.44	1380.04	976.454	2125.31	1116.01	953.475	1081.5
Tb927_05_v5.1	139176	139576	143.3	261.229	369.455	317.182	512.006	694.571	150.368	319.332	548.801	429.576	551.403	730.422	201.401	454.938	315.019	293.304	322.67
Tb927_05_v5.1	142217	142617	351.345	668.862	929.734	918.095	1173	2066.06	415.301	611.961	981.745	800.382	924.023	2093.45	287.449	1261.6	607.46	538.511	643.115
Tb927_05_v5.1	143330	143730	220.993	443.038	725.996	711.183	984.991	1893.39	303.339	584.145	1243.95	924.917	961.662	1514	324.861	1032.1	589.183	546.998	583.032
Tb927_05_v5.1	144225	144625	372.926	576.045	733.17	786.761	1129.25	3749.51	540.933	1147.15	2751.63	2230.43	2064.47	2144.48	816.206	1419.14	980.538	898.775	962.448
Tb927_05_v5.1	148333	148733	1010.01	1124.34	930.452	1960.09	2219.48	5917.59	888.536	3459.25	5866.08	5020.58	6848.31	2454.94	2421.81	2842.34	4375.87	4052.5	4234.77
Tb927_05_v5.1	159622	160022	475.653	661.207	894.582	1189.43	1068.95	1905.17	380.801	1130.46	1498.53	1252.35	1802.88	1257.77	706.464	1421.85	940.757	778.058	910.153
Tb927_05_v5.1	164452	164852	953.896	1614.26	1729.62	2402.41	2626.25	10034	1373.49	3056.47	6754.83	5567.69	5751.15	4182.65	2072.63	3659.87	2921.19	2683.12	2724.9
Tb927_05_v5.1	171976	172376	882.246	1176.97	864.452	1464.49	1981.81	5321.12	762.904	2759.39	5030.68	4334.93	5163.99	1726.65	1641.14	2257.04	3418.98	3091.48	3492.63
Tb927_05_v5.1	178710	179110	303.866	513.847	497.867	1203.06	757.958	3327.66	370.386	1098.19	2422.35	2041.53	1959.08	1283.29	693.993	1696.17	1216	1107.2	1000.28
Tb927_05_v5.1	183362	183762	172.651	470.787	434.737	957.742	481.262	773.054	110.009	318.22	754.602	545.715	500.591	305.14	148.401	1410.99	432.211	383.842	417.246
Tb927_05_v5.1	186681	187081	199.412	377.013	505.758	742.157	676.368	637.672	111.962	309.319	530.508	409.986	446.015	284.939	139.672	1021.23	341.898	306.508	412.796
Tb927_05_v5.1	195056	195456	204.591	303.332	596.866	483.208	716.572	551.341	167.292	224.757	371.965	303.641	299.225	221.147	96.6477	598.889	202.128	178.246	234.771
Tb927_05_v5.1	210248	210648	157.976	301.419	400.302	711.183	546.297	445.389	67.698	263.7	295.743	211.29	363.211	220.083	130.319	920.74	321.47	241.434	259.249
Tb927_05_v5.1	213377	213777	145.027	309.074	390.976	688.881	432.781	470.896	66.3961	324.896	282.023	229.48	423.432	192.44	152.766	945.185	383.829	327.256	317.107
Tb927_05_v5.1	222350	222750	157.976	263.143	366.585	660.384	457.613	404.186	71.6036	280.389	240.863	222.484	372.62	198.819	120.966	942.469	317.17	301.792	299.305
Tb927_05_v5.1	241463	241863	1041.95	1139.65	893.865	1982.39	1810.35	6219.75	867.706	4033.38	5852.36	5108.73	7599.2	2419.85	2563.35	2827.41	5065.04	4500.48	4596.38
Tb927_05_v5.1	248737	249137	467.884	578.915	1079.67	916.856	1011	1161.54	271.443	390.542	669.233	506.535	628.562	430.598	209.507	894.938	410.708	383.842	515.16
Tb927_05_v5.1	260817	261217	186.463	257.402	502.889	490.642	597.143	614.127	102.849	238.108	449.712	333.026	430.96	303.013	137.801	608.395	359.101	334.801	403.894
Tb927_05_v5.1	272408	272808	706.142	847.8	639.192	1282.36	1274.69	4302.81	610.584	2389.99	4030.64	3425.41	4241.85	1465.1	1566.94	1800.74	3155.57	2763.29	3193.32
Tb927_05_v5.1	296758	297158	921.093	1017.17	842.213	1761.85	1700.38	5132.77	723.196	3389.15	5274.59	4581.21	6208.46	2128.54	2168.03	2735.06	4041.49	3698.84	3852.02
Tb927_05_v5.1	379548	379948	711.322	908.083	670.757	1349.26	1317.26	4595.16	661.357	2517.94	4680.06	4059.28	4430.04	2479.39	1754	2159.26	3178.15	2881.17	3110.99
Tb927_05_v5.1	432733	433133	152.796	315.772	265.433	607.107	465.89	400.262	77.4621	284.84	233.241	170.711	400.849	225.399	129.695	750.987	313.944	254.637	257.024
Tb927_05_v5.1	561596	561996	934.042	734.887	819.257	1232.8	1577.4	3249.18	896.998	2105.15	2843.1	2336.78	3481.55	1553.34	1543.87	1462.59	2218.04	1891.86	2652.57
Tb927_05_v5.1	630128	630528	397.96	497.58	888.843	697.554	1115.06	724.002	165.99	426.147	525.935	412.784	743.359	343.415	230.708	935.679	459.09	416.851	487.344
Tb927_05_v5.1	736402	736802	862.391	1009.51	893.147	1769.28	1803.25	5864.62	843.621	3058.69	5033.73	4276.17	5698.46	2172.13	2222.27	2539.5	3969.46	3531.91	3793.05
Tb927_05_v5.1	748020	748420	292.643	426.771	324.259	815.258	674.003	2117.07	252.565	1211.68	2050.38	1784.07	2504.84	890.966	773.182	1135.31	1490.16	1376.93	1298.47
Tb927_05_v5.1	763570	763970	164.018	268.885	421.824	555.069	437.511	684.761	113.264	264.812	407.028	286.85	402.731	1350.27	161.495	670.864	281.69	241.434	271.488
Tb927_05_v5.1	977408	977808	301.276	602.837	477.063	885.881	700.017	1610.86	248.009	690.96	1570.18	1172.59	1291	532.666	309.896	1211.36	603.16	531.909	614.186
Tb927_05_v5.1	1161548	1161948	1104.1	1229.6	1091.15	2321.87	2150.9	7577.5	1068.2	4020.03	5895.04	5084.94	7119.31	2490.03	3013.54	2877.65	4333.93	3944.99	4158
Tb927_05_v5.1	1211742	1212142	221.856	251.661	343.629	348.157	591.231	890.778	301.386	482.893	759.175	629.671	747.123	373.185	344.814	410.123	302.118	298.963	393.88
Tb927_05_v5.1	1289428	1289828	251.207	326.298	616.236	483.208	714.207	743.623	154.273	369.402	513.739	463.158	641.735	587.952	216.99	509.259	312.869	329.142	397.218
Tb927_05_v5.1	1387425	1387825	912.46	1127.21	949.821	1675.12	1867.11	6096.14	1109.21	2940.75	5039.83	4087.26	5487.68	2887.67	2590.78	2456.67	3887.75	3314.06	3780.81
Tb927_05_v5.1	1395344	1395744	929.725	919.566	1134.19	1159.7	2317.63	4381.29	956.234	2424.48	4048.94	3317.67	4224.91	1936.1	1633.04	1721.97	2881.41	2568.06	3330.18
Tb927_05_v5.1	1397702	1398102	134.668	150.231	145.63	206.912	300.345	757.358	110.009	356.05	644.842	565.305	762.178	456.115	281.837	315.062	470.916	441.371	485.118
Tb927_05_v5.1	1399358	1399758	170.061	260.273	287.672	364.264	534.473	1096.8	164.037	430.598	964.976	775.195	771.588	880.334	397.815	605.679	614.987	525.307	549.652
Tb927_05_v5.1	1405727	1406127	190.779	328.211	332.868	510.466	540.385	1526.49	210.254	508.484	1213.46	1010.27	1093.4	1030.25	500.074	870.493	802.063	727.131	703.199
Tb927_05_v5.1	1414097	1414497	344.439	456.434	771.192	769.415	967.254	568.999	144.509	301.53	449.712	314.835	536.348	398.702	160.248	846.049	339.748	306.508	401.669
Tb927_05_v5.1	1417178	1417578	178.694	313.858	615.519	422.497	653.901	372.793	94.3866	182.476	257.632	191.7	261.587	171.176	83.5535	501.111	193.527	181.075	269.263
Tb927_05_v5.1	1417995	1418395	280.558	370.314	563.149	614.541	655.084	508.175	136.047	213.63	309.463	226.682	274.761	206.262	107.871	700.74	219.331	212.198	295.967
Tb927_05_v5.1	1429099	1429499	390.191	452.606	669.323	1022.17	1051.21	2866.58	504.48	1373.02	2100.69	1753.28	2290.3	1320.5	935.924	1190.99	727.877	651.683	791.099
Tb927_05_v5.1	1455886	1456286	432.491	218.17	1079.67	237.887	876.204	425.768	428.32	212.517	557.948	359.612	299.225	317.898	106.001	145.309	189.227	171.644	401.669
Tb927_05_v5.1	1470795	1471195	447.166	247.833	1053.84	308.51	778.06	686.723	640.527	289.291	666.184	470.154	357.565	362.553	117.224	173.827	192.452	188.62	326.008
Tb927_05_v5.1	1587515	1587915	473.064	140.662	1517.99	179.654	1407.13	404.186	406.188	184.701	559.473	383.4	252.177	334.91	106.001	124.938	176.325	146.181	402.782
Tb927_06_v5.1	726	1126	300.413	646.854	758.279	1308.38	899.854	1373.45	190.726	585.257	1082.36	780.792	884.503	562.436	276.849	1674.44	612.836	577.178	561.892
Tb927_06_v5.1	2626	3026	1723.92	2367.33	3583.35	3707.07	4833.9	5927.4	1186.02	3936.58	6306.64	5119.92	6494.51	2488.96	2136.23	4791.11	3774.86	3331.98	3995.55
Tb927_06_v5.1	5377	5777	491.192	586.57	988.56	749.591	1267.6	1826.68	303.99	1014.74	1600.67	1252.35	1977.9	557.119	566.792	899.012	731.103	668.658	841.168
Tb927_06_v5.1	7369	7769	515.363	615.277	866.604	872.252	1040.57	1750.16	371.688	1095.97	1516.83	1166.99	1838.64	725.106	576.145	991.358	621.437	584.723	768.846
Tb927_06_v5.1	16335	16735	1172.3	1861.14	2934.12	2285.94	3761.41	4601.05	872.262	2464.53	4556.58	3570.93	4454.51	1943.54	1184.71	2608.76	1743.9	1520.28	2023.92
Tb927_06_v5.1	23590	23990	1283.66	2039.12	3548.2	2564.72	3628.98	3696.53	903.507	1483.17	2740.96	2020.54	2318.53	2610.17	707.087	2695.68	1351.47	1184.53	1665.65
Tb927_06_v5.1	25305	25705	1122.23	1842.96	3083.33	2326.83	3573.4	3362.98	767.461	1492.07	2693.7	2142.28	2423.91	2587.84	808.723	2819.26	1368.67	1280.73	1750.21
Tb927_06_v5.1	35915	36315	156.249	353.09	228.847	433.648	428.051	1081.1	139.302	567.455	1016.81	783.591	1003.06	281.749	215.119	627.407	395.656	359.321	390.542
Tb927_06_v5.1	42729	43129	183.873	299.505	686.54	384.088	934.145	990.843	143.207	380.529	1013.76	737.415	739.595	488.011	246.919	677.654	388.13	398.932	459.527
Tb927_06_v5.1	45355	45755	297.823	413.374	1117.69	534.006	1346.82	641.596	170.547	254.798	716.491	479.949	455.425	272.181	156.507	681.728	367.702	297.077	449.513
Tb927_06_v5.1	48078	48478	844.263	732.974	2708.14	1927.87	3002.27	2058.21	505.782	1171.63	4018.45	3591.92	2378.75	1653.28	526.263	1755.93	1166.54	1066.65	1259.53
Tb927_06_v5.1	50073	50473	290.054	292.807	765.453	483.208	966.071	576.847	208.301	369.402	1355.23	1271.94	626.68	366.806	145.907	410.123	370.927	280.101	472.879
Tb927_06_v5.1	77055	77455	429.901	344.478	467.019	586.044	1072.49	2587.97	387.31	1498.75	2300.39	2003.75	2779.6	1314.12	1083.7	980.493	2085.79	1852.25	1967.18
Tb927_06_v5.1	79103	79503	647.441	718.62	1010.08	882.164	1835.18	3078.48	437.433	1879.28	2980.3	2555.06	3291.48	1166.34	978.325	1234.44	1806.25	1612.7	2075.1
Tb927_06_v5.1	81264	81664	561.979	574.131	586.106	944.113	1240.4	3098.1	452.405	1947.15	3094.63	2573.26	3620.82	1185.47	1271.39	1417.78	2371.78	2138.95	2204.17
Tb927_06_v5.1	82736	83136	491.192	364.573	570.323	314.704	1256.96	1603.01	488.206	972.462	1609.82	1357.29	1744.54	742.117	671.546	536.419	1123.53	1028.92	1327.4
Tb927_06_v5.1	84359	84759	478.243	652.595	542.345	1055.62	1145.81	3725.96	468.027	1666.76	3210.49	2741.17	2994.14	1570.35	1397.96	2001.73	2442.74	2221.95	2081.78
Tb927_06_v5.1	86688	87088	184.737	293.764	456.976	531.528	727.214	1326.36	192.679	423.922	1077.79	839.561	846.865	755.939	339.826	860.987	591.333	476.266	556.328
Tb927_06_v5.1	89229	89629	212.361	262.186	512.932	529.05	716.572	1085.02	154.924	451.739	942.109	758.404	696.311	598.584	313.014	913.95	585.957	530.966	605.285
Tb927_06_v5.1	89896	90296	161.429	169.369	236.021	161.069	381.935	661.216	155.575	313.769	663.135	537.319	555.167	286.002	214.496	372.099	352.65	329.142	445.063
Tb927_06_v5.1	105184	105584	346.165	999.944	636.323	1450.86	876.204	2733.16	367.782	920.167	2004.65	1607.76	1513.06	654.934	358.532	1929.75	837.543	797.863	846.732
Tb927_06_v5.1	123173	123573	346.165	399.978	801.322	550.113	1149.35	1832.57	259.726	838.943	1733.3	1437.05	1488.6	1138.69	558.063	985.925	948.283	878.97	978.025
Tb927_06_v5.1	123950	124350	553.346	736.801	1281.97	975.088	1747.68	2515.37	438.084	1430.88	2766.87	2192.65	2408.86	1702.19	861.1	1603.83	1356.84	1229.8	1666.76
Tb927_06_v5.1	127615	128015	227.899	393.28	689.409	589.761	831.271	1618.7	216.764	479.555	1013.76	863.349	828.045	840.995	348.555	964.197	458.014	444.2	490.682
Tb927_06_v5.1	128576	128976	243.438	459.305	627.714	719.856	941.24	2623.28	387.31	854.52	1867.45	1523.8	1571.4	1270.53	598.592	1185.55	947.208	820.498	810.014
Tb927_06_v5.1	129372	129772	226.173	374.142	436.889	541.44	703.565	2042.51	292.924	816.69	1657.08	1487.42	1417.09	1004.73	674.664	991.358	963.336	928.954	895.689
Tb927_06_v5.1	129898	130298	125.172	156.929	288.39	223.019	462.343	561.151	95.0375	235.883	445.139	400.191	519.41	379.564	166.484	363.95	303.193	308.394	357.163
Tb927_06_v5.1	134106	134506	400.55	547.338	744.648	848.711	1323.17	2511.44	353.461	1342.98	2379.66	2076.51	2247.01	1318.37	809.97	1503.33	1441.78	1286.39	1487.62
Tb927_06_v5.1	135940	136340	372.926	396.15	741.779	510.466	1044.11	1659.91	262.33	808.901	1654.03	1313.91	1481.07	1080.22	454.556	886.79	599.934	596.983	762.17
Tb927_06_v5.1	141763	142163	353.071	447.822	501.454	796.673	1015.73	3054.94	364.527	1271.77	2535.16	2164.67	2388.16	1465.1	1128.6	1424.57	2028.81	1921.1	1713.49
Tb927_06_v5.1	144404	144804	567.158	595.182	470.606	792.956	1168.27	3009.81	508.386	1796.94	2809.56	2285.01	3338.53	1155.7	1083.7	1165.18	2057.84	1904.12	2201.95
Tb927_06_v5.1	145207	145607	220.993	177.981	241.76	258.95	604.238	924.133	141.254	673.157	1007.66	944.506	1251.48	375.311	406.544	410.123	706.374	664.886	758.832
Tb927_06_v5.1	147657	148057	425.585	423.9	529.432	457.189	1099.69	1742.31	290.32	1024.76	1853.73	1533.6	2055.06	676.198	591.11	642.345	1126.76	989.313	1281.78
Tb927_06_v5.1	148481	148881	814.049	512.89	982.104	609.585	2032.65	3494.44	643.131	1930.46	3013.83	2612.43	3466.5	1539.52	1265.15	1108.15	2232.01	2046.53	2842.84
Tb927_06_v5.1	151242	151642	309.908	544.467	552.388	754.547	954.247	2631.13	319.612	1170.51	2379.66	1981.36	2011.77	1198.23	856.735	1424.57	1311.68	1252.44	1228.37
Tb927_06_v5.1	162196	162596	129.488	197.118	157.825	348.157	271.966	1008.5	123.028	442.837	841.496	694.037	673.728	548.614	353.544	564.938	638.64	548.885	501.808
Tb927_06_v5.1	169612	170012	101.001	212.428	251.803	315.943	372.476	839.764	111.311	343.811	740.882	615.678	602.215	414.65	194.543	586.666	354.8	364.98	356.05
Tb927_06_v5.1	176441	176841	151.07	334.91	500.019	643.038	485.992	602.354	89.179	258.136	556.424	397.392	447.897	293.445	147.154	923.456	353.725	311.223	333.797
Tb927_06_v5.1	180310	180710	260.703	400.935	624.845	442.321	831.271	1816.87	248.66	767.733	1873.55	1514.01	1358.75	1055.76	688.381	941.111	823.566	733.732	777.747
Tb927_06_v5.1	182584	182984	95.8213	223.911	261.129	374.176	347.644	837.802	115.217	408.345	870.46	689.84	718.894	427.408	316.755	683.086	474.142	429.111	456.189
Tb927_06_v5.1	189584	189984	994.469	997.074	995.017	1470.69	2267.96	5358.4	882.677	2940.75	5317.28	4635.78	5591.19	2164.69	1942.31	2238.02	4004.94	3670.55	4149.1
Tb927_06_v5.1	200197	200597	154.523	285.152	302.738	499.315	423.321	1322.43	167.292	534.075	1024.43	847.957	988.009	818.668	458.297	843.333	770.883	686.577	709.875
Tb927_06_v5.1	201717	202117	186.463	337.78	615.519	557.547	691.74	788.751	110.66	362.726	635.695	551.312	645.499	607.09	233.202	820.247	509.622	473.437	499.583
Tb927_06_v5.1	202953	203353	218.403	387.538	354.389	630.648	554.575	1504.9	186.82	762.17	1396.39	1173.99	1526.24	625.165	556.816	1038.89	1002.04	880.856	962.448
Tb927_06_v5.1	205581	205981	145.027	290.893	407.476	641.799	463.525	421.844	85.9243	243.672	346.05	251.868	417.787	247.727	154.013	818.888	320.395	310.28	338.248
Tb927_06_v5.1	225909	226309	160.565	225.825	436.889	738.44	513.188	824.068	162.085	313.769	1260.72	1207.57	681.256	985.591	194.543	1277.9	587.033	478.152	624.2
Tb927_06_v5.1	226950	227350	170.924	305.246	515.084	609.585	599.508	882.93	205.047	373.853	1640.31	1568.58	905.204	1233.32	251.908	1196.42	744.005	704.496	830.042
Tb927_06_v5.1	234416	234816	255.523	520.545	670.757	994.912	653.901	902.55	161.434	321.558	699.722	601.686	598.451	463.557	161.495	1431.36	475.217	461.176	526.287
Tb927_06_v5.1	306023	306423	533.491	861.196	736.757	1516.53	1199.02	2332.9	261.028	1732.41	3795.88	3370.84	3842.88	1075.96	989.548	2175.55	2557.78	2300.22	2262.03
Tb927_06_v5.1	316424	316824	146.753	303.332	251.086	329.572	493.087	906.475	165.339	439.499	882.656	723.422	873.211	762.318	367.885	567.654	741.854	690.35	690.96
Tb927_06_v5.1	331556	331956	131.215	253.574	327.129	283.73	430.416	827.992	130.839	304.868	760.7	579.297	671.846	602.837	292.437	459.012	582.732	541.34	552.99
Tb927_06_v5.1	332375	332775	167.471	299.505	360.846	464.623	522.648	1106.61	184.868	425.035	1027.48	838.162	816.754	1043	364.144	903.086	698.848	660.171	629.764
Tb927_06_v5.1	334246	334646	176.104	181.808	307.759	246.56	487.174	981.033	171.198	429.485	853.691	744.411	886.385	604.964	287.449	460.37	682.721	530.023	666.481
Tb927_06_v5.1	335343	335743	111.36	150.231	275.477	204.434	413.862	659.254	96.9903	299.305	525.935	479.949	515.646	471	222.602	365.308	463.39	472.494	466.203
Tb927_06_v5.1	339219	339619	204.591	235.394	482.084	304.793	554.575	288.424	119.773	157.997	326.232	243.473	252.177	175.429	77.3182	411.481	182.776	161.27	236.996
Tb927_06_v5.1	415972	416372	448.892	717.663	855.843	1462.01	1045.3	953.564	208.952	608.623	582.339	488.345	922.141	513.528	342.32	1798.02	654.767	642.252	623.088
Tb927_06_v5.1	473990	474390	627.586	807.611	751.105	1435.99	1463.89	5083.71	659.404	2289.85	4416.33	3755.64	4458.27	1851.04	1680.42	2015.31	2650.25	2383.22	2561.34
Tb927_06_v5.1	480981	481381	372.926	683.216	518.671	1098.99	954.247	2215.17	305.943	1229.49	2782.12	2139.48	2196.2	822.921	674.04	1368.89	1591.22	1500.47	1568.85
Tb927_06_v5.1	482418	482818	209.771	288.022	190.825	581.088	437.511	1446.04	192.679	826.704	1667.75	1255.14	1398.27	600.711	405.297	794.444	988.064	841.246	942.42
Tb927_06_v5.1	486490	486890	147.617	310.988	456.976	577.371	497.816	610.203	86.5753	249.235	524.41	388.997	404.613	372.122	104.13	961.481	360.176	291.418	361.613
Tb927_06_v5.1	684337	684737	999.649	1150.18	1061.02	2450.73	2157.99	6618.05	790.894	3848.68	6399.63	5510.32	7326.32	2063.68	2403.1	3271.48	4734.97	4337.32	4270.38
Tb927_06_v5.1	693005	693405	877.067	1077.45	932.604	2216.56	1858.83	6863.31	987.479	3340.19	5465.15	4777.1	6236.69	2160.43	2592.65	2895.31	3902.8	3523.42	3514.88
Tb927_06_v5.1	778248	778648	194.232	311.944	466.302	429.931	571.129	680.837	139.302	238.108	548.801	412.784	429.078	409.334	91.0359	570.37	202.128	192.393	254.798
Tb927_06_v5.1	1277010	1277410	921.093	931.049	955.56	1385.2	2081.13	5419.23	1219.21	2709.32	4373.64	3626.9	4864.77	2389.02	2098.19	1895.8	3426.51	3167.88	3621.7
Tb927_06_v5.1	1282023	1282423	225.309	615.277	533.019	1314.57	519.101	1563.77	200.49	388.317	911.62	708.03	568.34	455.052	197.037	1495.18	467.691	470.607	447.288
Tb927_06_v5.1	1286607	1287007	936.631	1068.84	1017.26	1755.65	2100.05	6188.36	1014.82	3112.1	5058.12	4427.29	6059.79	2326.29	2413.7	2429.5	4198.47	3760.14	4052.3
Tb927_06_v5.1	1421596	1421996	353.934	376.056	602.606	690.12	735.491	1267.49	248.009	687.622	1012.23	825.569	1067.05	566.688	341.697	798.518	541.876	451.745	638.665
Tb927_06_v5.1	1423564	1423964	404.866	366.487	1308.51	558.786	1492.27	704.382	259.075	289.291	692.1	512.132	385.794	405.081	143.413	647.777	319.32	310.28	505.146
Tb927_06_v5.1	1426219	1426619	391.054	377.013	901.039	535.245	968.436	810.333	262.33	484.006	887.229	656.257	741.477	435.914	253.155	585.308	395.656	338.573	552.99
Tb927_06_v5.1	1427407	1427807	208.044	299.505	502.889	489.403	694.105	831.916	157.528	460.64	632.646	545.715	677.492	490.138	241.308	559.506	417.159	377.24	368.289
Tb927_06_v5.1	1433054	1433454	287.464	511.933	647.084	550.113	925.868	1243.95	215.462	537.413	993.94	726.221	988.009	600.711	284.331	776.79	456.939	426.282	410.57
Tb927_06_v5.1	1434984	1435384	284.874	535.855	559.562	923.051	684.645	1379.33	269.49	538.526	992.416	708.03	726.422	1168.46	291.814	1056.54	481.668	435.713	492.907
Tb927_06_v5.1	1435992	1436392	382.422	528.2	1352.99	941.635	1402.4	1030.08	243.452	484.006	849.118	701.034	666.2	930.304	261.261	1068.76	446.188	442.314	544.089
Tb927_06_v5.1	1437242	1437642	388.465	493.752	1023.71	1053.14	1081.95	845.651	175.754	366.064	667.708	492.543	598.451	623.038	188.307	1067.41	385.979	331.028	508.484
Tb927_06_v5.1	1438817	1439217	589.603	752.111	1535.93	1205.54	1891.94	1238.06	382.754	545.202	1196.69	852.155	844.983	648.555	237.566	1434.07	496.72	515.876	708.762
Tb927_06_v5.1	1458333	1458733	226.173	162.67	482.084	272.579	529.743	331.589	136.698	124.618	185.983	181.905	152.436	124.395	53.6239	186.049	116.116	103.741	161.335
Tb927_06_v5.1	1467894	1468294	798.511	386.581	2197.36	446.038	1767.78	912.361	977.064	461.752	996.989	698.235	583.396	676.198	227.59	260.741	348.349	366.866	613.074
Tb927_06_v5.1	1484445	1484845	369.473	643.026	956.278	770.654	947.152	926.095	197.235	431.711	565.57	440.77	585.278	469.937	207.013	821.605	367.702	351.777	392.768
Tb927_06_v5.1	1524474	1524874	573.201	584.657	1130.6	919.334	1301.89	1094.83	359.971	595.271	1378.1	1187.98	893.913	510.338	231.331	662.716	394.581	341.403	501.808
Tb927_07_v5.1	25244	25644	548.167	753.068	784.822	1345.55	1374.02	5221.06	847.526	2140.75	3733.37	3118.97	4055.54	2291.21	1858.13	1882.22	1768.62	1640.05	1793.6
Tb927_07_v5.1	27821	28221	905.554	1291.79	979.951	1739.55	1971.16	5525.18	939.96	3082.06	4920.92	3997.71	5389.82	1995.64	2112.53	2383.33	2874.95	2536	2918.5
Tb927_07_v5.1	36028	36428	792.468	1021	1100.47	1323.25	2016.1	4928.71	898.3	2667.04	4126.68	3485.58	4490.26	1652.22	1702.87	1860.49	2504.03	2289.85	2798.33
Tb927_07_v5.1	45232	45632	176.104	325.341	480.65	732.245	530.925	2364.29	277.952	465.09	925.34	748.609	875.093	2094.51	243.802	1030.74	381.679	396.102	396.106
Tb927_07_v5.1	227322	227722	890.016	950.186	856.561	1795.3	1714.57	6058.86	778.527	3155.49	5754.79	4730.93	6099.31	2140.23	2370.05	2496.05	3947.96	3680.92	3669.54
Tb927_07_v5.1	236574	236974	925.409	1046.83	939.06	2216.56	1864.74	6400.26	871.611	3495.97	5719.73	4764.51	6584.84	2378.39	2549.63	2885.8	4574.77	4169.45	3942.14
Tb927_07_v5.1	352643	353043	714.775	873.636	711.648	1635.47	1429.6	4699.15	678.932	2722.67	5172.45	4445.48	5007.79	2737.75	2098.81	2396.91	3680.24	3382.9	3369.12
Tb927_07_v5.1	464880	465280	297.823	198.075	596.149	291.164	592.413	429.693	175.754	170.236	364.343	256.066	295.462	259.422	84.1771	340.864	178.475	167.872	274.826
Tb927_07_v5.1	476163	476563	278.831	146.403	738.192	246.56	731.944	384.565	167.292	164.673	295.743	260.264	225.831	234.968	84.8006	203.704	198.903	132.034	302.643
Tb927_07_v5.1	693108	693508	119.992	241.135	302.738	685.164	341.732	476.782	76.8111	226.982	243.912	232.279	334.982	489.074	121.589	776.79	260.187	266.898	250.348
Tb927_07_v5.1	711377	711777	375.516	647.811	533.736	1272.45	1045.3	2350.56	347.603	1474.27	2692.18	2275.21	2732.55	1035.56	811.218	1689.38	1663.26	1503.3	1534.35
Tb927_07_v5.1	895089	895489	872.75	950.186	692.279	1637.95	1585.68	5546.76	870.309	2919.61	5048.97	4193.61	5427.46	2582.53	2225.39	2311.36	3870.54	3486.64	3780.81
Tb927_07_v5.1	1020283	1020683	1037.63	1110.94	1266.91	1823.8	2649.9	6215.83	1053.87	3605.01	5774.61	4652.57	7023.33	2421.98	2456.72	2417.28	4394.14	4024.21	4520.72
Tb927_07_v5.1	1036783	1037183	135.531	272.712	436.172	744.635	593.596	396.337	63.7923	254.798	271.352	204.293	380.148	283.876	132.189	771.358	355.875	297.077	293.741
Tb927_07_v5.1	1235115	1235515	853.759	902.342	865.169	1625.56	1765.42	5515.37	834.508	2950.77	5344.72	4523.84	5374.77	2551.69	2284	2331.73	3250.18	2916.07	3149.93
Tb927_07_v5.1	1308619	1309019	795.921	803.783	706.627	1245.19	1657.81	4143.88	854.036	2151.88	3510.8	3028.02	3763.84	2008.39	1586.89	1817.04	2634.12	2457.72	3102.09
Tb927_07_v5.1	1318616	1319016	868.434	1170.27	987.125	1753.18	1890.76	6296.27	1007.66	2914.05	5363.01	4472.06	5722.92	2291.21	2400.61	2626.42	3853.34	3630.94	3700.7
Tb927_07_v5.1	1592138	1592538	258.113	230.609	520.823	304.793	631.435	364.944	124.981	151.321	242.387	223.883	227.712	132.901	81.6829	301.481	133.319	157.498	230.32
Tb927_07_v5.1	1747201	1747601	244.301	683.216	411.78	1282.36	592.413	1934.6	220.669	714.325	1760.74	1460.84	1494.25	606.027	350.426	1545.43	710.675	660.171	642.003
Tb927_07_v5.1	1784962	1785362	138.121	443.038	327.129	638.082	338.184	963.375	138.651	326.008	769.847	589.092	668.082	332.783	187.06	718.395	345.124	333.858	322.67
Tb927_07_v5.1	1790376	1790776	480.833	507.149	586.106	859.862	1145.81	2354.48	479.093	1166.06	1951.29	1660.93	2211.26	1021.74	814.959	1127.16	1510.59	1505.19	1821.42
Tb927_07_v5.1	1797062	1797462	1104.97	2219.02	1657.88	2074.08	2171	1536.3	496.018	959.11	1240.9	931.913	1407.68	791.025	540.604	2763.58	1142.89	1068.53	1356.33
Tb927_07_v5.1	1798327	1798727	852.896	2017.11	1508.67	2256.21	2101.23	1479.4	473.235	1000.28	1236.33	948.704	1347.46	834.616	530.627	3092.22	1128.91	970.451	1253.96
Tb927_07_v5.1	1887857	1888257	702.689	883.205	801.322	1322.01	1738.22	5066.06	699.112	2313.21	5105.38	4291.56	4670.93	2010.52	1626.8	1913.46	3489.94	3191.45	3455.91
Tb927_07_v5.1	1903315	1903715	930.589	1021.95	921.126	1424.84	2114.24	4489.21	712.13	2730.46	5584.05	4607.79	5220.45	1877.62	1783.93	2273.33	3754.43	3351.78	3710.71
Tb927_07_v5.1	1911049	1911449	222.72	666.949	521.541	1981.15	650.354	1610.86	218.716	490.682	1132.67	877.342	777.234	653.871	284.331	3006.67	669.819	593.21	535.188
Tb927_07_v5.1	1915042	1915442	369.473	646.854	1022.28	1084.12	1080.77	1493.13	238.896	406.12	928.389	784.99	696.311	987.718	265.002	1537.28	623.588	543.226	674.27
Tb927_07_v5.1	1929304	1929704	594.782	934.876	928.299	1536.35	1514.73	3555.26	627.508	1374.13	3309.58	2632.02	2435.21	1331.13	806.229	1912.1	1891.19	1797.55	2099.58
Tb927_07_v5.1	1931462	1931862	253.797	659.293	831.452	1134.92	908.131	1534.34	212.858	427.26	1061.02	824.169	720.776	558.183	259.39	1518.27	619.287	543.226	618.637
Tb927_07_v5.1	1941176	1941576	656.074	335.866	2309.99	576.132	2980.99	1114.45	431.574	1154.94	2643.39	2655.81	1934.62	782.519	424.003	452.222	775.184	650.74	1081.5
Tb927_07_v5.1	1947853	1948253	315.088	433.469	789.844	1125.01	762.688	928.057	197.886	382.754	873.509	626.872	592.805	471	206.39	909.876	420.384	360.265	419.472
Tb927_07_v5.1	1948631	1949031	542.987	686.086	5428.47	1222.89	5569.4	1347.94	393.82	517.385	1169.25	798.983	884.503	476.316	227.59	1048.39	528.974	500.787	550.765
Tb927_07_v5.1	1964930	1965330	335.806	676.517	673.627	1834.95	795.797	1073.25	185.518	500.695	730.211	549.913	922.141	544.361	238.813	1662.22	494.57	460.233	456.189
Tb927_07_v5.1	2142401	2142801	735.493	786.559	764.018	1060.58	1632.98	3394.37	658.102	1972.74	3840.09	3043.41	3413.81	1490.61	1162.89	1683.95	2519.08	2270.04	2650.35
Tb927_07_v5.1	2153887	2154287	947.854	1399.92	1079.67	1927.87	1935.69	5882.27	1068.2	2759.39	6021.57	4805.09	5256.21	2057.3	1484.63	2794.81	2428.77	2128.58	2306.54
Tb927_07_v5.1	2179494	2179894	303.002	323.427	759.713	578.61	909.313	745.585	175.103	432.823	708.869	601.686	653.027	580.51	246.296	691.234	334.372	343.289	437.274
Tb927_07_v5.1	2180270	2180670	441.986	412.417	1224.58	753.308	1403.58	1267.49	257.773	709.875	1138.76	924.917	1266.53	1030.25	409.038	1047.04	565.53	585.666	719.889
Tb927_07_v5.1	2180952	2181352	278.831	311.944	749.67	350.635	1048.84	729.889	174.452	389.43	588.437	563.905	694.429	546.487	209.507	452.222	307.493	308.394	473.992
Tb927_07_v5.1	2183214	2183614	144.164	206.687	384.52	349.396	442.241	510.137	95.6885	268.15	350.623	282.652	455.425	405.081	162.742	487.531	244.059	241.434	239.221
Tb927_07_v5.1	2185894	2186294	174.377	247.833	357.976	240.365	489.539	635.709	113.264	347.149	701.246	509.334	709.484	349.794	207.013	324.568	290.291	299.906	307.093
Tb927_07_v5.1	2187042	2187442	422.995	461.218	931.886	652.95	1072.49	1181.16	275.348	526.287	957.354	861.95	914.614	852.691	322.991	833.827	487.044	424.395	653.129
Tb927_07_v5.1	2187919	2188319	352.208	394.236	972.06	623.214	1044.11	871.157	211.556	469.541	725.638	617.078	722.658	674.072	233.202	744.197	423.61	356.492	522.949
Tb927_07_v5.1	2189873	2190273	352.208	455.477	1165.75	949.069	1383.48	1241.99	201.141	579.694	913.145	777.993	1027.53	1001.54	349.179	1157.04	550.477	539.454	645.341
Tb927_07_v5.1	2193240	2193640	287.464	376.056	512.215	507.988	791.067	1039.9	168.594	629.764	1118.95	962.697	1266.53	430.598	291.814	717.037	530.05	487.583	659.805
Tb927_07_v5.1	2195105	2195505	246.891	421.986	642.779	913.139	753.228	649.444	136.047	324.896	567.095	478.55	502.473	338.099	175.213	1223.58	380.604	298.963	381.641
Tb927_07_v5.1	2196242	2196642	335.806	332.039	802.039	467.101	1063.03	702.42	229.782	378.303	649.415	535.92	679.374	361.49	181.448	446.79	230.082	221.629	343.811
Tb927_07_v5.1	2199324	2199724	645.715	637.285	1012.23	1096.51	1441.42	2817.53	465.423	1703.48	2483.33	2117.09	3112.7	1020.68	914.101	1386.54	1046.12	913.865	1174.97
Tb927_07_v5.1	2200209	2200609	697.51	731.06	1132.75	968.893	1546.66	2376.06	430.273	1378.58	1981.78	1621.75	2480.37	775.077	723.299	1124.44	833.242	812.953	1064.81
Tb927_07_v5.1	2201125	2201525	1500.34	1694.64	2277.71	2734.46	3231.67	6315.89	1077.96	3864.26	5399.6	4421.69	6951.82	2244.43	2128.74	3328.52	2914.74	2620.88	3110.99
Tb927_07_v5.1	2203062	2203462	602.552	807.611	979.234	1203.06	1243.95	2376.06	417.254	1338.53	1997.03	1666.53	2030.59	861.196	722.052	1520.99	1291.26	1238.29	1444.23
Tb927_07_v5.1	2204572	2204972	231.352	387.538	741.061	810.302	769.783	792.675	143.207	299.305	826.251	659.056	573.986	404.018	162.119	1098.64	384.904	381.956	447.288
Tb927_08_v5.1	60033	60433	558.526	618.147	1094.73	924.29	1514.73	1726.62	396.424	951.321	1347.61	1116.62	1560.11	1033.44	579.263	1025.31	753.681	689.407	962.448
Tb927_08_v5.1	89174	89574	477.38	228.695	1535.21	235.409	1363.38	525.834	553.301	240.334	536.606	382	276.642	299.824	113.483	139.876	215.03	162.213	369.402
Tb927_08_v5.1	100993	101393	715.638	453.563	1230.32	636.843	1316.08	1253.76	350.207	673.157	1131.14	913.723	1159.26	569.878	244.425	556.79	282.765	306.508	449.513
Tb927_08_v5.1	116839	117239	1157.62	629.63	2117.01	774.371	1928.6	1500.98	1412.54	744.367	1722.63	1134.81	903.322	1100.42	287.449	461.728	525.749	474.38	970.236
Tb927_08_v5.1	443999	444399	879.657	1095.63	1023.71	1422.37	2289.25	5648.79	945.819	2891.79	5542.89	4536.43	5696.58	2558.07	1959.77	2155.18	3800.66	3443.26	4028.93
Tb927_08_v5.1	461268	461668	545.577	1039.18	1076.8	1668.92	1278.24	2311.31	299.433	1318.5	2914.75	2335.38	2655.39	1154.64	756.97	2096.79	1695.51	1563.66	1633.38
Tb927_08_v5.1	464370	464770	1061.8	1147.3	918.973	1900.62	1904.95	6641.59	1048.02	3824.2	5960.59	5245.86	7362.08	2884.48	2726.71	2688.89	4408.12	4204.34	4211.4
Tb927_08_v5.1	624570	624970	433.354	1027.69	660.714	1993.54	1014.55	3629.82	468.027	1358.55	2925.42	2413.74	2563.18	916.483	594.228	2289.63	1247.18	1156.24	1180.53
Tb927_08_v5.1	796581	796981	684.561	822.921	677.931	1329.44	1306.62	4703.07	693.253	2294.3	4283.7	3615.71	4221.15	1989.26	1599.36	1799.38	2635.2	2427.54	2639.22
Tb927_08_v5.1	879145	879545	804.553	998.031	861.582	1929.11	1842.28	5586	727.753	3010.85	5425.51	4589.6	5596.83	2039.23	2082.6	2801.6	4066.22	3740.34	3770.79
Tb927_08_v5.1	882763	883163	158.839	193.291	184.369	276.296	417.409	1300.85	195.934	460.64	1111.32	944.506	956.016	573.068	375.991	499.753	545.102	464.949	492.907
Tb927_08_v5.1	1037330	1037730	179.557	272.712	193.695	591	378.388	1030.08	146.462	773.296	1338.47	1071.84	1432.14	452.925	460.792	719.753	1019.24	904.434	875.661
Tb927_08_v5.1	1039748	1040148	187.326	231.566	246.781	438.604	402.037	973.185	156.877	559.666	748.504	666.052	873.211	444.42	345.438	535.061	590.258	587.552	575.243
Tb927_08_v5.1	1041361	1041761	105.317	165.541	119.804	324.616	235.31	953.564	126.283	381.641	705.82	593.29	713.248	457.178	329.849	452.222	347.274	322.54	310.431
Tb927_08_v5.1	1089398	1089798	239.985	310.988	499.302	748.352	509.641	720.078	166.641	274.826	464.957	348.418	406.495	318.962	124.083	541.852	245.134	236.718	270.376
Tb927_08_v5.1	1166261	1166661	156.249	314.815	327.846	706.227	491.904	1971.88	234.339	652.017	1288.16	1087.23	1147.97	1065.33	409.038	870.493	490.269	473.437	472.879
Tb927_08_v5.1	1169240	1169640	877.93	730.103	847.235	837.56	1847.01	3374.75	1027.84	1930.46	3285.19	2718.78	3417.57	1674.55	1206.54	1101.36	1982.58	1880.54	2574.69
Tb927_08_v5.1	1172497	1172897	328.9	723.405	459.128	1195.63	755.593	1369.52	209.603	847.844	1987.88	1572.78	1701.26	671.946	450.815	1459.88	1151.49	930.841	965.786
Tb927_08_v5.1	1176125	1176525	173.514	420.072	469.171	934.201	485.992	653.368	114.566	288.178	567.095	444.967	438.488	342.352	154.013	1169.26	355.875	320.654	372.74
Tb927_08_v5.1	1395642	1396042	815.776	842.058	965.604	1536.35	1829.27	5052.32	736.215	3049.79	4841.65	4259.37	5621.3	2614.42	2408.71	2244.81	3741.53	3464.01	3788.6
Tb927_08_v5.1	1442717	1443117	913.323	1191.32	1055.99	1900.62	2078.77	6531.72	920.432	3168.85	6071.88	5247.26	6581.08	2469.83	2419.31	2686.17	4664.01	4409	4817.8
Tb927_08_v5.1	1610256	1610656	356.524	862.153	561.714	1230.32	846.643	2827.34	444.593	999.166	2193.68	1824.65	1797.23	1033.44	443.956	1508.76	1031.07	866.71	1010.29
Tb927_08_v5.1	1615060	1615460	516.226	754.025	613.366	1309.62	1274.69	5381.95	753.791	2033.94	3923.93	3519.16	3649.05	2884.48	1754.62	2057.41	1823.46	1641	1663.42
Tb927_08_v5.1	1743317	1743717	1039.36	1277.44	988.56	1895.66	2085.86	6898.62	1150.21	3800.83	6094.75	5082.14	6874.66	3497.94	2689.3	2656.29	3942.58	3733.74	4132.41
Tb927_08_v5.1	1894987	1895387	264.156	518.631	654.257	614.541	727.214	763.244	159.481	350.487	585.388	419.781	534.466	352.984	157.131	700.74	353.725	300.849	319.332
Tb927_08_v5.1	1993600	1994000	711.322	862.153	709.496	1292.27	1487.54	4960.1	766.159	2352.16	4305.04	3492.58	4652.11	1734.09	1655.48	1841.48	3021.18	2767.06	3026.43
Tb927_08_v5.1	2002060	2002460	259.84	388.495	373.042	825.17	716.572	2862.65	363.226	1157.16	2358.32	2083.51	2331.7	1144.01	952.76	1260.25	1234.27	1145.87	1088.18
Tb927_08_v5.1	2002770	2003170	90.6417	130.136	117.652	206.912	241.222	857.423	115.868	388.317	789.664	621.275	688.783	327.467	289.32	353.086	293.516	314.996	271.488
Tb927_08_v5.1	2004257	2004657	171.788	297.591	304.172	415.063	509.641	1889.47	297.48	646.453	1472.62	1222.96	1172.44	899.472	455.803	559.506	381.679	335.744	364.951
Tb927_08_v5.1	2006041	2006441	263.293	459.305	441.911	737.201	770.965	3258.99	480.395	797.775	1949.77	1504.21	1445.32	2024.34	466.403	1010.37	503.171	466.835	495.132
Tb927_08_v5.1	2094195	2094595	149.343	315.772	406.759	483.208	573.494	480.706	91.1319	215.855	370.441	274.257	346.274	303.013	112.86	787.654	277.389	272.556	346.036
Tb927_08_v5.1	2097416	2097816	168.335	177.024	213.781	247.799	374.84	935.906	141.254	407.232	826.251	708.03	700.075	496.517	274.355	361.234	512.847	528.136	586.37
Tb927_08_v5.1	2105598	2105998	596.509	733.931	793.431	1108.9	1448.52	3143.23	617.744	1545.48	3367.51	2755.16	2811.59	1083.41	812.465	1526.42	1006.34	960.077	1180.53
Tb927_08_v5.1	2107936	2108336	206.318	305.246	230.281	618.258	413.862	1336.17	173.151	746.593	1536.64	1355.89	1249.6	467.81	442.085	833.827	885.925	818.612	844.506
Tb927_08_v5.1	2110373	2110773	69.9236	154.058	64.5649	385.327	160.815	741.661	72.2546	341.586	765.273	611.48	636.089	229.652	195.79	456.296	393.505	383.842	331.572
Tb927_08_v5.1	2115125	2115525	858.938	819.093	807.778	1049.43	1768.96	3663.18	646.385	2078.44	3853.81	3286.88	3598.23	1532.08	1292.59	1446.3	2628.74	2311.54	2955.22
Tb927_08_v5.1	2214782	2215182	209.771	277.497	578.214	481.969	617.245	445.389	76.1602	242.559	280.499	239.275	382.03	209.451	135.307	627.407	285.99	300.849	312.656
Tb927_08_v5.1	2244167	2244567	937.495	969.324	870.191	1447.15	1772.51	5126.88	793.498	2914.05	4681.58	3882.97	5472.63	2267.82	1980.97	2013.95	3571.65	3125.44	3778.58
Tb927_09_v5.1	2230	2630	924.546	437.296	2433.38	520.377	2058.67	1073.25	1070.15	616.412	1376.58	871.744	611.624	749.56	220.731	278.395	444.037	354.606	738.804
Tb927_09_v5.1	3361	3761	967.709	447.822	2061.77	643.038	1694.47	1269.46	1164.54	589.708	1469.57	971.093	732.067	751.686	253.155	351.728	469.841	398.932	742.142
Tb927_09_v5.1	99653	100053	297.823	192.334	531.584	289.925	539.203	380.641	155.575	166.898	214.947	180.506	190.074	184.998	65.4711	253.95	140.845	126.376	208.067
Tb927_09_v5.1	105803	106203	293.507	164.584	587.54	211.868	634.982	298.234	152.971	123.505	173.787	144.125	180.664	147.786	64.8475	154.815	109.665	105.627	229.207
Tb927_09_v5.1	155045	155445	180.42	159.8	395.281	288.686	415.044	325.703	111.962	113.491	236.29	138.528	180.664	136.09	51.1298	312.346	121.492	108.457	145.758
Tb927_09_v5.1	156164	156564	254.66	349.263	676.496	536.484	584.136	567.037	128.886	269.263	527.459	394.594	415.905	253.043	104.754	502.469	254.811	214.084	289.291
Tb927_09_v5.1	171757	172157	562.842	638.242	581.801	1449.62	957.794	3669.06	629.461	1871.49	2766.87	2271.01	3028.01	1721.33	1235.22	1686.67	1149.34	1101.54	1137.13
Tb927_09_v5.1	174392	174792	601.689	575.088	670.04	1056.86	1194.29	2784.17	496.018	1721.28	2353.75	2049.93	2548.12	1046.19	971.466	1256.17	1379.42	1221.32	1453.13
Tb927_09_v5.1	175650	176050	277.968	407.633	350.085	692.598	605.421	1559.84	220.669	981.363	1535.12	1375.48	1716.31	596.458	465.156	885.432	795.612	732.789	783.31
Tb927_09_v5.1	177796	178196	88.052	174.153	88.2387	412.585	177.369	592.544	91.7828	272.601	536.606	414.184	489.3	191.377	138.425	446.79	239.759	201.824	204.729
Tb927_09_v5.1	179893	180293	304.729	488.011	325.694	1063.06	561.669	2299.54	307.896	1188.32	1911.66	1561.58	2258.31	804.846	655.958	1161.11	956.885	938.385	880.111
Tb927_09_v5.1	182449	182849	612.048	961.669	1391.73	1170.85	1563.21	1969.91	405.537	901.252	1975.69	1687.52	1784.06	1207.8	366.638	1379.75	606.385	526.25	785.536
Tb927_09_v5.1	183779	184179	251.207	447.822	591.127	609.585	766.235	924.133	134.094	324.896	742.406	577.898	596.569	421.029	158.378	715.679	280.614	267.841	339.36
Tb927_09_v5.1	185251	185651	282.284	432.512	874.495	592.239	1089.05	735.775	149.717	340.473	631.122	503.737	630.444	382.754	187.684	865.061	395.656	355.549	403.894
Tb927_09_v5.1	186123	186523	362.567	466.96	995.017	820.214	918.773	865.271	197.886	336.022	718.015	544.316	543.875	399.765	159.625	964.197	336.522	302.735	407.232
Tb927_09_v5.1	187043	187443	476.517	795.171	1393.88	1225.37	1528.92	1683.45	335.235	808.901	1396.39	1161.39	1413.32	1251.39	435.227	1371.6	713.9	661.114	911.266
Tb927_09_v5.1	188522	188922	804.553	1007.6	1918.29	1905.57	2380.3	3569	643.782	1602.23	2541.26	2160.47	2495.43	2667.58	887.912	2288.27	1164.39	1125.12	1405.29
Tb927_09_v5.1	300939	301339	187.326	382.754	516.519	344.44	569.947	531.72	151.669	236.996	384.161	326.03	412.141	293.445	160.872	370.741	230.082	209.368	278.164
Tb927_09_v5.1	303650	304050	277.105	417.202	675.062	700.032	739.039	918.247	162.735	403.894	492.397	359.612	639.853	441.23	241.308	790.37	384.904	301.792	371.627
Tb927_09_v5.1	436960	437360	928.862	947.316	920.408	1717.25	1797.34	5448.66	896.998	3311.27	4933.12	4270.57	5651.41	2734.56	2252.2	2263.83	3463.06	3092.43	3441.45
Tb927_09_v5.1	442521	442921	303.002	436.339	578.932	961.459	577.041	930.019	151.019	439.499	524.41	411.385	637.971	446.546	243.802	915.308	418.234	363.094	364.951
Tb927_09_v5.1	651401	651801	214.95	211.471	603.323	185.849	633.8	268.803	130.188	120.167	160.067	138.528	195.72	170.113	67.9652	229.506	131.168	149.953	230.32
Tb927_09_v5.1	685862	686262	1082.52	1148.26	1105.49	2302.05	2208.84	7389.14	1087.72	4334.91	6215.18	5517.32	7857.02	3159.85	3478.7	3137.04	5756.36	5203.09	5019.19
Tb927_09_v5.1	690286	690686	184.737	554.036	583.236	942.874	439.876	1277.31	182.915	298.192	769.847	575.099	494.945	358.3	132.813	1068.76	349.424	317.825	340.473
Tb927_09_v5.1	694863	695263	627.586	743.499	697.301	1312.09	1436.69	4758.01	730.357	2310.99	3908.69	3225.31	4253.14	1671.36	1644.26	1769.51	2725.51	2642.57	2959.67
Tb927_09_v5.1	741003	741403	85.4622	241.135	197.282	377.893	249.499	570.961	86.5753	193.602	463.432	407.187	380.148	209.451	107.248	498.395	236.533	253.694	262.587
Tb927_09_v5.1	748603	749003	688.877	757.853	607.627	1530.16	1362.2	4216.48	599.518	2537.97	4263.88	3702.47	4460.15	2047.73	1857.51	2250.25	3377.05	3094.31	3003.06
Tb927_09_v5.1	879737	880137	183.873	377.969	461.998	728.528	431.599	535.644	95.0375	247.01	567.095	470.154	455.425	303.013	134.06	1082.35	358.025	333.858	364.951
Tb927_09_v5.1	886323	886723	959.939	1181.75	806.344	1649.1	1947.51	6049.05	1046.71	3439.22	5189.22	4628.78	6257.39	3520.27	2628.82	2453.95	4524.24	4113.81	4508.48
Tb927_09_v5.1	1121982	1122382	1144.68	1322.41	1019.41	2076.55	2302.25	4247.87	822.14	3511.54	5323.37	4607.79	6507.68	1947.79	1755.87	2247.53	3294.26	2950.02	3576.08
Tb927_09_v5.1	1124501	1124901	1254.31	1250.65	1104.06	2324.35	2353.1	6757.36	1006.36	4528.51	6634.4	5703.42	8801.75	3158.78	3042.85	2902.1	4617.77	4257.16	4435.05
Tb927_09_v5.1	1153294	1153694	210.634	205.73	273.325	359.308	455.248	521.91	99.5941	409.458	673.806	586.294	786.643	256.232	221.355	406.049	392.43	428.168	412.796
Tb927_09_v5.1	1283557	1283957	826.998	851.627	665.018	1329.44	1468.62	4063.44	737.517	2563.56	3657.15	3279.89	4157.16	2443.25	1939.19	1846.91	2957.74	2817.04	3044.23
Tb927_09_v5.1	1426680	1427080	595.646	869.808	2149.29	1297.23	2341.27	4261.61	830.602	1304.03	3204.39	2672.6	2282.77	3978.51	878.559	1921.6	1127.83	1007.23	1228.37
Tb927_09_v5.1	1429049	1429449	467.884	600.924	498.584	903.227	1125.7	3129.5	727.102	1603.34	2782.12	2366.16	2873.69	1905.26	1293.21	1313.21	2175.03	1961.65	2167.45
Tb927_09_v5.1	1565041	1565441	751.032	787.516	843.648	1274.92	1608.15	3696.53	777.225	2080.67	3404.09	2741.17	3667.86	1469.35	1419.16	1674.44	2418.02	2336.06	2568.01
Tb927_09_v5.1	1570103	1570503	129.488	310.031	367.302	558.786	377.205	502.289	93.0847	204.729	446.663	361.011	318.045	264.738	105.377	813.456	272.013	268.784	280.389
Tb927_09_v5.1	1768120	1768520	882.246	1011.43	995.734	1580.96	2057.48	5309.35	855.338	2729.35	4577.92	3934.74	4992.74	1916.96	1864.99	2187.78	3706.05	3279.16	3623.92
Tb927_09_v5.1	1777026	1777426	656.074	877.463	723.127	1604.5	1474.53	5089.6	752.489	2615.86	4343.15	3729.05	4753.73	2027.53	1962.26	2229.88	3632.94	3348.95	3258.97
Tb927_09_v5.1	2271528	2271928	3243.25	3131.88	3389.66	4575.6	6229.21	12276.6	2202.79	8841.17	11459.3	9391.89	15098.7	4266.64	4722.65	5098.02	6101.48	5493.56	6634.77
Tb927_09_v5.1	2349049	2349449	194.232	387.538	425.411	702.51	496.634	1620.67	227.83	337.135	664.66	528.924	596.569	1217.37	173.342	801.234	365.551	303.678	301.53
Tb927_09_v5.1	2443123	2443523	185.6	289.936	659.997	504.271	701.2	384.565	108.056	219.193	271.352	180.506	282.288	156.291	108.495	597.531	237.608	234.832	310.431
Tb927_09_v5.1	2450349	2450749	139.847	296.634	361.563	624.453	433.964	394.375	75.5093	234.771	253.058	146.923	336.864	184.998	116.601	707.531	237.608	200.88	226.982
Tb927_09_v5.1	2457043	2457443	215.814	355.004	502.171	843.755	616.063	517.985	113.915	275.939	458.859	401.59	449.779	321.088	140.919	1086.42	345.124	287.646	315.994
Tb927_09_v5.1	2501722	2502122	526.585	755.939	989.277	874.73	1407.13	2199.48	429.622	1237.27	1878.12	1646.94	2184.91	1184.41	788.77	1171.97	905.277	833.701	963.561
Tb927_09_v5.1	2502459	2502859	204.591	325.341	445.498	407.629	489.539	1030.08	244.103	349.374	762.224	597.488	461.071	536.919	192.048	468.518	178.475	142.408	222.531
Tb927_09_v5.1	2503881	2504281	313.361	330.125	408.194	571.176	556.94	920.209	184.868	640.89	774.42	596.089	1048.23	464.621	399.685	596.173	478.442	441.371	463.978
Tb927_09_v5.1	2506772	2507172	1123.96	715.75	1203.78	1352.98	1800.89	3219.75	902.205	2565.79	2911.7	2406.74	3997.2	1484.23	1283.23	1366.17	1341.79	1176.05	1648.96
Tb927_09_v5.1	2510388	2510788	538.671	413.374	654.975	774.371	1094.96	1693.26	477.791	1287.34	1650.98	1353.09	2120.93	659.187	672.169	859.629	1023.54	825.213	1151.6
Tb927_09_v5.1	2511939	2512339	511.91	615.277	566.019	1113.86	941.24	2401.57	371.688	1671.21	2224.17	1855.43	2677.97	856.943	819.947	1273.83	1198.79	1054.39	1084.84
Tb927_09_v5.1	2513942	2514342	295.233	611.449	664.301	977.566	759.141	1875.74	291.622	580.807	1343.04	993.481	989.891	596.458	253.155	1161.11	455.864	453.632	494.019
Tb927_09_v5.1	2521349	2521749	336.669	384.668	510.78	449.755	937.692	1575.54	377.546	833.38	1529.02	1172.59	1567.64	611.343	447.697	604.321	838.618	756.367	1019.19
Tb927_09_v5.1	2524960	2525360	74.2399	151.188	193.695	284.969	260.142	570.961	87.2262	205.841	535.081	421.18	340.628	234.968	145.283	452.222	194.602	171.644	188.039
Tb927_09_v5.1	2536560	2536960	193.369	310.988	367.302	489.403	469.437	1536.3	277.952	372.74	905.522	758.404	686.901	569.878	220.107	691.234	193.527	206.539	179.138
Tb927_09_v5.1	2538349	2538749	346.165	450.693	498.584	664.101	932.962	2741.01	445.244	1005.84	2196.73	1730.9	1795.35	1025.99	693.993	1139.38	585.957	583.779	552.99
Tb927_09_v5.1	2539471	2539871	102.727	105.257	138.456	168.503	237.675	771.092	93.0847	329.346	602.157	566.704	607.861	274.307	219.484	252.592	255.886	248.979	323.783
Tb927_09_v5.1	2541943	2542343	495.508	505.235	750.387	654.189	1404.76	2385.87	428.971	1306.26	2324.78	2012.15	2553.77	983.465	794.382	957.407	1324.59	1233.58	1539.92
Tb927_09_v5.1	2546196	2546596	2707.17	1349.21	3842.33	1718.48	5602.5	5725.31	1836.96	4350.49	5446.85	4340.53	7066.61	2478.33	1921.11	2020.74	1323.51	1211.88	1913.77
Tb927_09_v5.1	2698237	2698637	461.841	282.281	731.735	294.881	644.442	671.027	709.527	309.319	496.97	338.623	329.336	434.851	110.365	180.617	202.128	155.612	320.445
Tb927_09_v5.1	2877154	2877554	771.75	421.986	1765.49	441.082	1247.5	1114.45	1092.93	452.851	1272.91	828.367	553.285	619.849	185.813	237.654	383.829	327.256	652.017
Tb927_09_v5.1	2993321	2993721	669.886	439.21	1670.8	747.113	2305.8	926.095	398.376	1278.44	3705.93	3842.39	1940.26	1040.88	427.121	437.284	860.121	751.651	940.195
Tb927_09_v5.1	3270360	3270760	1983.76	1049.7	4317.96	1015.98	3662.08	2191.63	2524.35	1215.02	2474.18	1709.91	1402.03	1677.74	481.992	601.605	882.699	795.977	1655.63
Tb927_09_v5.1	3364814	3365214	1530.55	575.088	5307.23	547.635	4512.27	1465.66	1616.29	715.438	1684.52	1146	959.78	1050.45	290.567	363.95	605.31	524.364	1070.38
Tb927_09_v5.1	3377461	3377861	273.652	140.662	372.324	246.56	541.568	574.885	138.651	574.131	573.193	526.125	956.016	291.318	317.379	244.444	407.482	361.208	485.118
Tb927_09_v5.1	3380268	3380668	254.66	268.885	434.737	557.547	683.463	1157.62	184.868	725.452	1135.71	870.345	1083.99	371.059	334.214	630.123	463.39	390.444	520.723
Tb927_09_v5.1	3382400	3382800	194.232	455.477	374.476	604.629	502.546	1353.83	194.632	468.428	882.656	845.158	749.005	442.293	163.989	712.963	308.568	251.808	320.445
Tb927_09_v5.1	3386211	3386611	772.613	695.655	1063.89	1229.08	1953.43	3015.7	468.678	2006.12	3231.83	2748.16	3754.43	818.668	1091.18	1601.11	1970.75	1722.1	2025.03
Tb927_09_v5.1	3387439	3387839	151.07	306.203	242.477	619.497	280.243	922.171	138	352.712	756.126	638.067	634.207	299.824	154.636	768.642	301.042	221.629	235.883
Tb927_09_v5.1	3388599	3388999	156.249	158.843	310.629	164.786	500.181	578.81	92.4338	338.248	605.206	530.323	639.853	220.083	182.695	233.58	333.297	333.858	389.43
Tb927_09_v5.1	3389816	3390216	399.687	355.961	452.672	597.195	1041.75	2003.27	313.103	1110.43	1801.9	1537.8	2023.07	784.645	670.299	844.691	1081.6	1013.83	1176.08
Tb927_09_v5.1	3391048	3391448	152.796	133.007	236.738	188.327	491.904	979.071	136.698	396.106	815.58	633.869	824.282	359.363	273.108	312.346	415.008	408.363	457.302
Tb927_09_v5.1	3392856	3393256	138.121	334.91	318.52	688.881	398.49	1408.76	149.066	470.654	1027.48	889.935	784.761	474.189	248.79	998.148	393.505	328.199	320.445
Tb927_09_v5.1	3398070	3398470	153.659	296.634	386.672	624.453	515.553	496.403	96.3394	228.095	541.179	382	361.329	208.388	94.7771	920.74	216.105	224.458	216.968
Tb927_09_v5.1	3407225	3407625	440.26	549.252	591.127	1065.53	1031.11	3362.98	533.121	1366.34	2730.29	2233.23	2518.01	1250.33	939.665	1599.75	1154.71	1069.48	1157.16
Tb927_09_v5.1	3408681	3409081	445.439	452.606	622.692	925.529	1183.64	3300.2	477.791	1689.01	2837	2354.97	3052.48	1365.16	1145.43	1173.33	1572.95	1624.96	1635.61
Tb927_09_v5.1	3413151	3413551	502.414	503.321	714.518	852.428	1099.69	2203.4	363.226	1450.9	1969.59	1768.68	2730.67	1006.86	758.217	985.925	1060.1	976.109	1079.28
Tb927_09_v5.1	3416649	3417049	227.899	272.712	544.497	366.742	713.025	704.382	124.33	313.769	754.602	579.297	607.861	203.072	93.5301	399.259	195.678	178.246	295.967
Tb927_09_v5.1	3419662	3420062	214.087	193.291	378.781	329.572	640.894	782.864	167.943	528.512	754.602	664.653	1021.88	329.594	347.932	416.913	425.76	445.144	480.668
Tb927_09_v5.1	3480368	3480768	718.228	798.042	1456.3	940.396	1572.67	1030.08	372.99	443.95	673.806	450.565	651.145	456.115	193.295	685.802	404.257	360.265	540.751
Tb927_09_v5.1	3538604	3539004	551.62	303.332	1215.25	277.535	1028.74	608.241	592.357	287.065	725.638	486.946	372.62	424.219	133.436	221.358	258.036	232.003	397.218
Tb927_10_v5.1	5514	5914	1174.89	621.975	2216.01	498.076	1967.62	1512.75	1693.75	649.791	1234.8	825.569	692.547	859.07	231.331	289.259	491.344	392.33	779.972
Tb927_10_v5.1	20889	21289	140.711	251.661	242.477	509.227	295.615	979.071	160.132	328.234	579.29	491.143	592.805	599.648	342.32	712.963	264.487	227.287	245.897
Tb927_10_v5.1	35658	36058	184.737	318.643	513.649	512.944	616.063	667.103	144.509	272.601	487.824	401.59	451.661	596.458	160.248	601.605	259.111	232.003	281.502
Tb927_10_v5.1	38511	38911	728.587	1040.13	1982.86	1393.87	2607.33	2786.13	522.055	1338.53	2173.86	1663.73	2252.66	2355	709.582	1841.48	1172.99	1118.52	1371.91
Tb927_10_v5.1	48821	49221	229.626	255.488	627.714	387.805	645.624	508.175	125.632	257.024	812.531	745.81	581.514	650.682	210.754	654.568	603.16	515.876	797.775
Tb927_10_v5.1	50339	50739	425.585	399.978	520.106	607.107	1034.65	2319.16	531.82	1198.33	2187.58	1835.84	2339.23	1066.39	856.112	867.777	1497.69	1294.88	1700.14
Tb927_10_v5.1	53504	53904	132.941	196.161	251.086	287.447	386.665	672.989	139.302	403.894	621.975	498.14	754.65	396.576	222.602	387.037	377.378	316.882	433.936
Tb927_10_v5.1	55889	56289	246.028	369.357	251.086	444.799	514.371	1557.88	266.886	726.565	1271.39	1081.63	1351.22	765.508	563.051	689.876	692.397	586.609	743.255
Tb927_10_v5.1	56756	57156	1092.02	848.757	1040.93	1520.25	2105.96	5976.45	1326.62	3399.17	4817.26	4209	5736.1	2712.24	2019	1884.94	3091.06	2734.05	3271.21
Tb927_10_v5.1	58463	58863	1912.97	1416.19	2407.55	2185.59	4667.18	7473.51	1616.94	4792.21	7119.17	5819.56	8792.34	3123.7	2795.93	3074.57	4679.06	4188.31	5598.89
Tb927_10_v5.1	62472	62872	327.174	417.202	698.735	531.528	944.787	961.412	171.849	590.821	1050.35	839.561	1068.93	515.654	356.661	681.728	682.721	612.072	745.48
Tb927_10_v5.1	68661	69061	1262.94	1310.93	1134.19	2145.94	2530.47	5972.53	1290.82	3663.98	5535.27	4490.25	6850.19	2296.52	2559.61	2390.12	3529.72	3340.46	3409.18
Tb927_10_v5.1	240608	241008	361.704	409.547	580.367	795.434	839.548	810.333	150.368	456.189	576.242	383.4	653.027	381.691	235.696	965.555	452.639	429.111	519.611
Tb927_10_v5.1	324781	325181	688.877	865.024	581.084	1545.03	1200.2	4644.21	684.791	2566.9	4579.44	3915.15	4714.21	2277.39	1798.9	2213.58	2770.66	2660.49	2708.21
Tb927_10_v5.1	445686	446086	536.081	713.836	637.04	1393.87	1327.9	3741.66	663.961	2104.03	3510.8	2889.49	3541.78	1483.17	1459.69	1922.96	2515.85	2366.24	2527.96
Tb927_10_v5.1	453990	454390	757.074	1141.56	884.539	1748.22	2011.37	5852.84	828.649	2794.99	5855.41	4911.43	5431.22	1978.62	1996.56	2645.43	3986.66	3538.51	3675.1
Tb927_10_v5.1	476352	476752	859.802	1045.87	903.191	1873.36	2000.73	6665.14	954.932	3314.6	5751.74	5089.14	6458.75	2602.73	2472.94	2668.52	4588.75	4205.29	4419.47
Tb927_10_v5.1	634656	635056	242.575	786.559	449.085	1717.25	694.105	2903.86	387.961	990.264	2295.82	1758.88	2072	1182.28	537.486	2113.09	978.388	816.725	864.534
Tb927_10_v5.1	804237	804637	919.366	1042.05	938.343	1520.25	1954.61	4938.52	1007.01	2865.09	4673.96	3951.54	5092.48	2450.69	2032.72	2035.68	3501.77	3101.86	3756.33
Tb927_10_v5.1	1102349	1102749	568.022	880.334	692.279	1858.49	1340.91	3818.18	492.112	2100.7	4125.16	3404.42	4061.19	1519.32	1316.28	2532.71	2798.62	2584.1	2447.84
Tb927_10_v5.1	1229415	1229815	934.042	1035.35	1109.8	1616.89	2260.87	6266.84	987.479	3186.65	5193.8	4574.21	5897.94	2536.81	2409.96	2346.67	4128.58	3861.05	4189.15
Tb927_10_v5.1	1238666	1239066	826.135	930.092	977.082	1725.92	2006.64	5383.91	800.008	3064.26	4797.44	4064.88	5337.13	1894.63	2170.52	2206.79	3485.64	3251.81	3573.85
Tb927_10_v5.1	1245670	1246070	257.25	495.666	533.736	779.327	809.986	4181.16	700.414	949.096	1940.62	1493.02	1661.74	2962.09	563.051	942.469	559.079	541.34	579.694
Tb927_10_v5.1	1615678	1616078	252.07	488.011	769.039	897.032	951.882	839.764	152.971	433.936	492.397	387.597	634.207	2403.91	244.425	1042.96	451.564	409.306	532.962
Tb927_10_v5.1	1625952	1626352	935.768	999.944	890.278	1654.06	1949.88	4681.49	915.224	2596.94	4337.06	3537.35	4853.48	1893.57	1937.32	2121.23	3625.41	3097.14	3574.97
Tb927_10_v5.1	1637377	1637777	886.563	1070.75	776.213	1981.15	1933.33	5886.2	921.083	3286.79	5343.19	4337.73	5721.04	2149.8	2433.65	2587.04	4311.36	3960.08	3992.21
Tb927_10_v5.1	1885252	1885652	735.493	1062.14	643.497	1911.77	1480.44	4905.17	731.659	2643.67	5006.29	4070.47	4812.07	2051.99	1755.25	2568.02	3617.88	3270.67	3223.37
Tb927_10_v5.1	1923200	1923600	599.962	803.783	734.605	1323.25	1390.58	3914.32	523.357	1842.56	4443.77	3452	3707.39	1315.18	1143.56	1845.55	2908.28	2564.29	2717.11
Tb927_10_v5.1	2058195	2058595	1175.75	1246.82	1154.99	2241.34	2395.67	6994.77	1117.02	3827.54	6006.33	5024.77	7140.01	2896.17	2916.27	2843.7	5308.02	4725.88	4911.27
Tb927_10_v5.1	2361108	2361508	866.708	1022.91	692.279	1920.44	1549.03	5534.99	696.508	3347.98	5163.31	4670.76	6295.03	2855.77	2454.23	2707.9	4452.2	4016.67	4075.66
Tb927_10_v5.1	2510068	2510468	123.445	194.248	259.694	475.774	275.514	266.841	71.6036	152.434	367.392	275.656	270.997	482.695	126.577	825.679	445.113	392.33	529.625
Tb927_10_v5.1	2512713	2513113	139.847	251.661	244.629	358.069	270.784	400.262	80.7168	163.561	507.641	458.96	404.613	651.745	132.813	859.629	476.292	456.461	591.933
Tb927_10_v5.1	2517136	2517536	74.2399	144.49	144.912	375.415	145.443	296.272	66.3961	135.744	556.424	481.348	350.037	543.298	119.095	1056.54	417.159	350.834	394.993
Tb927_10_v5.1	2626006	2626406	189.053	305.246	266.868	560.025	506.094	990.843	137.349	552.99	1245.47	999.078	1163.03	430.598	376.614	765.926	860.121	743.163	718.776
Tb927_10_v5.1	2639836	2640236	917.64	919.566	808.496	1443.43	1929.78	4334.2	979.668	2472.32	4146.5	3421.21	4490.26	2265.69	1845.04	2066.91	3143.74	2796.29	3135.47
Tb927_10_v5.1	2647668	2648068	360.84	319.599	453.389	1667.69	645.624	2436.89	453.056	1282.89	3830.94	3796.22	2203.73	1961.61	765.076	1516.91	1337.49	1145.87	1151.6
Tb927_10_v5.1	2757643	2758043	212.361	668.862	530.149	1199.35	474.167	1669.72	218.716	525.174	1225.66	938.909	848.747	563.499	216.99	1412.34	569.83	558.316	535.188
Tb927_10_v5.1	3044069	3044469	735.493	739.672	706.627	966.415	1513.55	2886.2	610.584	1791.38	3733.37	3028.02	3502.26	1988.19	1466.55	1609.26	2828.72	2601.07	3039.78
Tb927_10_v5.1	3047974	3048374	161.429	344.478	371.607	821.453	323.995	512.099	91.7828	211.405	463.432	373.605	365.093	271.117	132.189	1152.96	334.372	303.678	312.656
Tb927_10_v5.1	3164397	3164797	995.333	933.919	1110.52	1589.63	2231.31	5483.98	1117.02	3126.56	4835.55	4113.85	5632.59	2633.56	2501.62	2329.01	3541.55	3342.35	3720.72
Tb927_10_v5.1	3172643	3173043	233.079	476.529	421.106	924.29	742.586	2768.48	316.358	903.477	2609.86	2182.86	1844.28	1324.75	732.652	1531.85	1150.41	1134.55	1082.61
Tb927_10_v5.1	3309043	3309443	599.962	883.205	621.975	1650.34	1239.22	4724.66	623.602	2829.49	5073.36	4561.62	5307.02	2737.75	2302.71	2629.13	3799.58	3704.5	3322.39
Tb927_10_v5.1	3418230	3418630	732.903	901.385	768.322	1495.47	1586.86	5664.49	877.47	2731.57	5009.34	4388.11	5209.16	2998.24	2202.95	2058.76	3897.42	3565.86	3811.96
Tb927_10_v5.1	3625600	3626000	772.613	990.376	875.93	1732.11	1909.68	5024.85	761.602	2776.08	4885.86	4083.07	5410.52	1747.91	1982.84	2225.8	3953.33	3474.38	3707.37
Tb927_10_v5.1	3891688	3892088	288.327	572.217	467.019	1724.68	610.15	879.006	171.198	521.836	533.557	437.971	598.451	417.84	285.578	1806.17	523.599	437.599	447.288
Tb927_10_v5.1	3947851	3948251	777.792	887.032	645.649	1442.19	1483.99	4687.38	693.904	2460.08	4728.84	4211.8	4646.46	3082.23	1857.51	1966.42	3518.97	3193.34	3587.2
Tb927_10_v5.1	3985841	3986241	78.5562	26.7928	504.323	86.7296	503.729	133.421	40.3584	133.519	492.397	540.118	310.517	124.395	45.518	55.679	84.9369	98.0825	106.815
Tb927_10_v5.1	4047990	4048390	608.595	300.462	815.67	289.925	629.07	541.53	654.848	329.346	762.224	485.546	368.857	463.557	132.813	172.469	295.667	264.068	469.541
Tb927_10_v5.1	4091801	4092201	220.13	154.058	436.889	168.503	476.532	221.713	128.236	96.8011	137.2	111.942	118.561	83.9932	46.1415	131.728	93.5382	69.7895	151.321
Tb927_10_v5.1	4106193	4106593	845.99	394.236	2580.44	255.233	2435.87	757.358	839.715	384.979	1114.37	790.587	545.757	681.514	198.907	221.358	338.673	327.256	684.284
Tb927_10_v5.1	4138840	4139240	895.195	384.668	2642.14	420.019	2005.46	804.447	996.592	418.359	958.878	622.675	457.307	666.63	188.307	263.457	394.581	286.703	634.214
Tb927_10_v5.1	4139608	4140008	828.724	416.245	1449.84	593.478	1106.78	1098.76	1186.67	554.103	1019.86	723.422	602.215	714.474	196.413	297.407	420.384	353.663	635.327
Tb927_10_v5.1	4140471	4140871	1552.13	693.741	5066.19	617.019	4375.11	1601.05	1723.69	674.27	1675.37	1076.04	907.086	1105.73	333.591	464.444	576.281	526.25	1130.46
Tb927_11_v5.1	6016	6416	1161.94	574.131	2923.35	548.874	2569.49	1294.96	1447.69	605.285	1247	808.777	698.193	858.007	277.473	358.518	451.564	405.533	766.62
Tb927_11_v5.1	172600	173000	1216.33	1548.24	1486.43	2328.07	2951.43	8744.93	1904.01	3663.98	6559.7	5531.31	6398.53	4069.95	2650.64	3204.94	3389.95	3069.79	3625.03
Tb927_11_v5.1	184211	184611	761.391	813.352	881.669	1194.39	1789.06	4526.49	1035	2207.51	3994.06	3209.92	4360.41	2187.01	1830.7	1708.39	2781.42	2619.93	3045.34
Tb927_11_v5.1	293201	293601	443.713	555.95	626.279	677.73	877.387	769.13	204.396	468.428	525.935	369.407	677.492	417.84	281.214	843.333	499.945	509.274	564.117
Tb927_11_v5.1	298755	299155	460.115	572.217	678.649	925.529	825.358	790.713	164.688	441.725	585.388	475.751	782.879	392.323	258.143	1036.17	519.298	511.161	564.117
Tb927_11_v5.1	304068	304468	250.344	329.168	311.346	551.352	426.869	510.137	93.0847	291.516	324.708	251.868	380.148	238.158	155.26	593.456	259.111	242.377	312.656
Tb927_11_v5.1	448837	449237	164.882	247.833	248.216	452.233	397.307	839.764	108.707	569.68	1062.54	993.481	1279.71	351.921	369.756	578.518	717.126	659.227	712.1
Tb927_11_v5.1	458280	458680	315.951	355.961	338.607	604.629	429.234	1220.41	235.641	713.213	981.745	743.012	1078.34	423.156	298.049	680.37	370.927	392.33	475.104
Tb927_11_v5.1	559627	560027	849.443	1070.75	1000.04	1424.84	2171	5615.43	1090.98	2732.68	4843.17	4136.24	5293.84	2749.45	2333.26	2076.42	4101.7	3769.57	4419.47
Tb927_11_v5.1	569105	569505	962.529	1209.5	988.56	2494.09	2088.23	6441.46	824.743	3839.78	5826.44	5111.53	6936.76	2139.17	2784.08	3090.86	4582.29	4221.32	4123.51
Tb927_11_v5.1	918458	918858	685.424	890.86	966.321	1600.78	1813.9	4220.4	619.046	2084.01	4356.87	3629.7	4068.71	1422.57	1344.34	2041.11	2827.65	2616.16	2912.93
Tb927_11_v5.1	1055470	1055870	751.032	691.828	739.627	999.868	1520.65	3537.61	809.121	1938.25	3631.24	2972.05	3647.16	2211.47	1613.71	1522.34	2894.31	2636.91	3165.51
Tb927_11_v5.1	1290372	1290772	237.395	542.554	337.89	1304.66	503.729	2071.94	283.16	827.816	1725.68	1439.85	1661.74	838.869	485.733	1514.2	1052.57	909.149	867.872
Tb927_11_v5.1	1368936	1369336	334.08	441.124	1119.84	742.157	1190.74	873.119	189.424	347.149	740.882	499.539	581.514	529.476	176.46	966.913	410.708	390.444	542.976
Tb927_11_v5.1	1370288	1370688	949.58	1474.56	1688.01	2022.04	2478.44	4628.51	850.781	2215.3	3879.72	3216.92	4064.95	2798.36	1461.56	2483.83	1833.13	1670.23	1878.16
Tb927_11_v5.1	1379889	1380289	683.698	649.725	576.062	1144.83	1200.2	3761.28	585.848	1959.39	3218.11	2718.78	3470.26	1254.58	1245.82	1442.22	2039.56	1845.65	2200.83
Tb927_11_v5.1	1775866	1776266	706.142	1025.78	655.692	1238.99	1463.89	3912.36	776.574	2387.76	4297.42	3733.25	3946.39	2832.38	1779.57	1871.36	3094.29	2792.52	3143.25
Tb927_11_v5.1	1873971	1874371	834.767	887.032	659.279	1194.39	1662.54	4294.96	891.79	2394.44	4213.58	3337.26	4328.42	2494.28	1965.38	1808.89	3374.9	2982.08	3474.83
Tb927_11_v5.1	1894627	1895027	770.023	880.334	896.734	1492.99	1772.51	5179.85	729.706	2792.77	5149.59	4417.49	5382.3	2243.36	2032.1	2223.09	3651.21	3396.11	3598.33
Tb927_11_v5.1	2021803	2022203	812.323	1129.12	842.213	2350.37	1719.3	6824.07	950.375	3710.71	5835.59	5068.15	6850.19	2627.18	2888.83	3137.04	4617.77	4148.7	3900.97
Tb927_11_v5.1	2242281	2242681	809.733	927.221	827.865	1352.98	1703.93	4673.64	780.479	2268.71	4521.51	3731.85	4667.16	1739.4	1697.26	1716.54	2635.2	2387.93	2714.88
Tb927_11_v5.1	2248338	2248738	113.95	338.737	326.411	790.478	236.492	727.927	83.3206	194.715	496.97	310.638	340.628	262.612	111.613	1064.69	336.522	291.418	304.868
Tb927_11_v5.1	2253596	2253996	511.91	510.976	467.019	652.95	1059.49	2215.17	673.074	1078.16	2167.77	1722.5	1930.85	956.885	799.37	983.209	1435.33	1211.88	1730.18
Tb927_11_v5.1	2437236	2437636	683.698	722.448	582.519	906.944	1364.56	3427.73	707.574	1861.47	3401.04	2766.35	3458.97	2106.21	1495.23	1353.95	2536.28	2343.61	2805.01
Tb927_11_v5.1	2473576	2473976	190.779	343.522	412.498	818.975	509.641	402.224	110.66	287.065	297.267	222.484	449.779	232.842	176.46	926.172	311.794	306.508	279.277
Tb927_11_v5.1	2649814	2650214	774.339	954.014	865.169	1556.18	1729.94	5833.22	870.96	2750.49	5018.48	4245.38	5284.44	2720.74	2420.56	2315.43	4244.7	3900.67	4212.52
Tb927_11_v5.1	2659933	2660333	801.964	934.876	964.169	1357.94	1943.97	5024.85	833.857	2402.23	4320.29	3818.6	4469.56	1972.25	1863.12	1908.02	3209.33	2952.85	3344.65
Tb927_11_v5.1	2963527	2963927	800.237	1061.19	773.344	1753.18	1779.61	5572.27	879.423	3092.07	5762.42	4966.01	5986.39	2930.19	2289.62	2487.9	4591.97	4125.12	4186.93
Tb927_11_v5.1	3056012	3056412	829.588	925.307	901.756	1526.44	1755.96	4991.5	802.611	2981.92	5116.05	4396.5	5427.46	2156.18	2029.6	2026.17	3710.35	3422.51	3967.73
Tb927_11_v5.1	3113161	3113561	331.49	377.013	665.018	386.566	682.281	537.606	120.424	226.982	294.219	211.29	410.259	225.399	132.813	435.926	233.308	277.272	318.22
Tb927_11_v5.1	3201158	3201558	172.651	330.125	390.259	743.396	491.904	561.151	73.5564	257.024	504.592	327.429	451.661	227.526	145.283	1041.6	299.967	316.882	297.079
Tb927_11_v5.1	3209138	3209538	677.655	1072.67	964.886	1628.04	1822.17	4828.65	850.13	2266.48	4757.8	3917.95	4501.56	1992.45	1469.67	2278.76	2673.9	2535.06	2810.57
Tb927_11_v5.1	3212909	3213309	359.977	803.783	796.3	1185.72	938.875	2540.88	393.82	843.394	2382.71	1977.17	1816.05	724.043	403.426	1476.17	817.115	677.146	901.252
Tb927_11_v5.1	3225409	3225809	1052.31	960.712	1130.6	1293.51	2276.24	4306.74	964.696	2259.81	4399.56	3401.62	4241.85	1579.92	1568.81	1633.7	2554.56	2308.71	2866.2
Tb927_11_v5.1	3507739	3508139	877.067	902.342	812.083	1182	1865.92	5124.92	922.385	2415.58	4593.16	3976.72	4650.23	2622.93	1997.18	1849.63	3472.74	3170.71	3843.12
Tb927_11_v5.1	3519272	3519672	366.883	609.535	856.561	928.007	993.268	3045.13	464.773	692.072	1911.66	1578.38	1264.65	1629.89	465.156	1390.62	700.999	659.227	836.718
Tb927_11_v5.1	3524472	3524872	659.527	929.135	646.366	1535.11	1573.86	4773.71	690.649	2343.25	4869.09	4264.97	4791.37	1971.18	1915.5	2390.12	3672.72	3217.86	3363.56
Tb927_11_v5.1	3532573	3532973	341.849	763.594	675.062	1069.25	799.344	1622.63	280.556	628.651	1161.63	843.759	1040.7	711.284	311.767	1171.97	566.605	562.088	576.356
Tb927_11_v5.1	3669311	3669711	777.792	769.335	820.691	1325.72	1655.45	4383.26	795.451	2229.76	4088.57	3306.47	3936.98	1750.04	1515.19	1784.44	2851.3	2572.78	3074.27
Tb927_11_v5.1	4079340	4079740	846.853	755.939	774.061	1051.91	1609.33	3855.46	840.366	1759.11	3725.75	3116.17	3662.22	2166.81	1639.27	1659.51	2764.21	2436.97	2991.93
Tb927_11_v5.1	4083505	4083905	177.83	334.91	429.715	591	540.385	839.764	123.679	417.246	786.615	673.048	703.839	334.91	213.249	840.617	547.252	482.868	532.962
Tb927_11_v5.1	4084523	4084923	397.96	552.122	791.996	916.856	974.349	1956.18	275.999	974.687	1943.67	1736.49	1737.01	840.995	577.392	1303.7	1197.72	1099.66	1288.46
Tb927_11_v5.1	4115834	4116234	127.762	191.377	342.194	204.434	393.76	245.258	54.6791	132.406	193.605	162.315	280.406	123.332	89.7889	346.296	165.573	150.896	188.039
Tb927_11_v5.1	4278187	4278587	1154.17	1348.25	1122.71	2534.98	2342.46	7622.63	1050.62	3991.1	6437.75	5524.31	7698.94	2776.03	2827.1	3115.31	4641.43	4126.07	4318.22
Tb927_11_v5.1	4282191	4282591	158.839	449.736	413.933	649.233	394.942	963.375	152.32	302.643	788.14	521.927	540.111	276.433	129.695	780.864	263.412	232.946	317.107
Tb927_11_v5.1	4283735	4284135	189.053	377.013	506.476	498.076	559.305	537.606	169.896	203.616	522.886	425.378	331.218	288.129	109.118	726.543	210.73	224.458	291.516
Tb927_11_v5.1	4538692	4539092	850.306	1088.93	917.539	1836.19	1959.34	6592.54	996.592	3099.86	5292.89	4505.65	5850.89	2423.04	2306.45	2407.78	3281.36	3123.55	3381.36
Tb927_11_v5.1	4558074	4558474	578.381	221.04	3336.57	491.881	3517.82	1026.16	391.216	1398.61	2745.53	2918.87	2231.96	827.174	476.38	324.568	769.808	645.081	1062.59
Tb927_11_v5.1	4567167	4567567	361.704	301.419	524.41	566.22	629.07	806.409	201.792	420.584	588.437	594.689	658.672	373.185	155.883	476.666	194.602	188.62	320.445
Tb927_11_v5.1	4681730	4682130	395.371	259.316	611.932	306.032	668.091	392.413	238.896	164.673	291.17	243.473	205.129	208.388	86.0477	253.95	147.296	156.555	255.911
Tb927_11_v5.1	4780469	4780869	296.96	252.618	469.171	405.151	495.452	439.503	188.773	161.335	237.814	159.517	210.775	196.693	73.577	310.988	151.596	147.124	204.729
Tb927_11_v5.1	4825829	4826229	324.584	573.174	1053.84	773.132	1131.62	1077.17	199.188	401.669	847.593	687.041	700.075	529.476	179.578	1146.17	391.355	346.118	511.822
Tb927_11_v5.1	4831688	4832088	324.584	433.469	764.735	532.767	841.913	975.147	205.698	431.711	932.962	803.18	812.99	533.729	197.66	623.333	249.435	256.523	356.05
Tb927_11_v5.1	4841266	4841666	638.808	732.974	826.43	1318.29	1362.2	3816.22	822.14	1942.7	2911.7	2627.83	3285.83	1757.48	1260.16	1540	1504.14	1330.72	1717.94
Tb927_11_v5.1	4912149	4912549	644.851	378.926	1284.12	411.346	1238.04	939.83	915.875	390.542	702.771	485.546	432.842	466.747	162.119	264.815	249.435	266.898	450.626
Tb927_11_v5.1	4924184	4924584	1030.73	539.683	2952.05	589.761	2213.57	1171.35	1346.8	604.172	1513.78	1031.26	724.54	801.657	253.778	377.531	497.795	464.006	915.716
Tb927_11_v5.1	5204417	5204817	1048.85	1162.61	2264.79	1631.76	2738.58	1852.19	719.942	762.17	1332.37	1015.87	1100.92	783.582	349.179	1286.05	668.744	569.633	894.576

## Sheet: Spike-In RLE
chromosome	start	end	0h_1	0h_2	0h_3	0h_4	0h_5	1h_1	1h_2	1h_3	3h_1	3h_2	3h_3	24h_1	24h_2	24h_3	72h_1	72h_2	72h_3
Tb927_01_v5.1	7522	7922	272.379	418.86	658.541	1044.64	739.216	660.549	439.988	624.738	1252.16	1283.24	640.056	580.477	402.296	926.272	384.14	374.496	348.603
Tb927_01_v5.1	8637	9037	458.865	450.418	933.973	1631.8	1022.78	1005.39	520.678	974.362	1787.04	1863.15	1056.64	976.525	642.775	1317.82	694.721	662.913	592.375
Tb927_01_v5.1	47702	48102	396.856	486.566	2100.4	804.339	1919.45	954.396	628.011	738.222	1467.84	1309.78	891.113	982.437	658.507	1018.77	610.654	620.433	704.693
Tb927_01_v5.1	52656	53056	1170.82	804.44	2538.04	1507.13	3754.61	3514.02	2037.04	4043.03	4440.5	4192.09	5079.07	3627.09	4415.15	2361.93	3613.71	3525.85	3356.24
Tb927_01_v5.1	64561	64961	426.712	231.234	1228.81	240.296	1695.81	699.405	698.043	939.973	1025.39	942.193	1149.07	730.621	852.913	340.858	810.313	721.044	932.658
Tb927_01_v5.1	66275	66675	1260.84	1348.96	3466.01	2930.81	4085.55	4187.93	1715.8	4036.15	4393.66	4388.49	4869.39	6554.31	4089.26	3952.18	3491.12	3482.25	3015.12
Tb927_01_v5.1	67314	67714	485.046	906.573	2013.52	1751.45	2136.83	1894.22	758.941	1272.4	2178.96	1957.37	1573.93	3183.76	1182.17	2473.44	1341.57	1322.47	1152.3
Tb927_01_v5.1	68593	68993	416.148	466.484	1249.15	775.182	1501.42	1397.59	609.741	1232.28	1440.73	1360.21	1365.64	1619.66	1194.53	1040.31	1099.88	1063.12	960.946
Tb927_01_v5.1	74053	74453	358.273	196.233	774.075	270.459	1203.93	851.185	552.649	839.097	1054.97	946.174	1328.39	757.812	954.049	447.297	820.821	880.903	895.219
Tb927_01_v5.1	77062	77462	304.991	575.502	730.172	1329.17	1147.49	2286.42	634.862	2001.45	2177.73	2242.68	2357.45	2606.83	2481.2	2007.13	1848.31	1682.44	1111.54
Tb927_01_v5.1	82560	82960	498.826	735.587	1381.32	1286.94	1538.35	1831.08	753.613	1572.73	1827.71	1673.39	1925.69	2299.45	1544.01	1756.24	1394.11	1375.01	1148.14
Tb927_01_v5.1	89498	89898	268.705	158.363	340.593	317.714	526.718	739.475	452.168	1105.04	1034.02	1017.83	1198.73	811.013	1077.66	432.092	922.402	839.541	907.698
Tb927_01_v5.1	90935	91335	487.343	466.484	957.08	725.916	1599.66	1982.86	933.262	2105.77	2459.96	2350.17	2760.24	1947.14	2336.24	1237.99	2128.53	2082.64	1936.04
Tb927_01_v5.1	101269	101669	748.698	479.107	1753.34	666.596	2419.7	1528.73	1120.52	1942.99	2174.03	2005.14	2299.51	1495.53	1881.13	860.382	1777.08	1728.27	1886.95
Tb927_01_v5.1	111466	111866	135.041	257.054	584.6	402.169	597.086	353.345	162.141	239.578	505.302	429.958	320.028	309.745	228.118	681.716	317.587	286.182	277.884
Tb927_01_v5.1	112258	112658	426.712	514.681	1178.44	976.266	1546.01	1611.3	548.082	1744.68	2162.94	2153.77	2394.69	1140.86	1975.52	1487.61	1795.77	1798.7	1436.84
Tb927_01_v5.1	116076	116476	368.837	629.437	1109.58	1163.28	1102.9	1403.67	513.827	1160.06	1498.65	1370.82	1495.3	1074.65	1049.57	1606.72	793.966	892.082	738.805
Tb927_01_v5.1	126407	126807	173.624	417.138	543.47	1192.43	626.348	669.048	242.07	606.397	686.471	601.145	711.787	597.028	567.485	1676.41	677.207	653.97	419.322
Tb927_01_v5.1	130180	130580	159.845	341.399	403.443	877.735	505.12	964.11	329.61	770.319	1100.57	1007.22	1051.13	878.4	906.852	1274.73	813.816	769.114	534.136
Tb927_01_v5.1	130963	131363	81.7597	209.43	297.152	487.631	309.342	429.842	110.378	288.87	443.68	428.631	384.862	280.19	247.221	595.551	267.38	277.239	210.493
Tb927_01_v5.1	131628	132028	147.902	345.99	527.295	816.404	604.053	933.754	280.131	777.197	1013.07	1003.24	982.156	729.438	752.901	1169.56	691.218	695.332	498.361
Tb927_01_v5.1	141145	141545	907.165	731.57	1260.7	1659.95	2098.51	3874.65	1390	4518.75	4651.24	4476.08	5619.81	2616.28	4346.6	2062.89	1926.54	1983.15	1535.02
Tb927_01_v5.1	144650	145050	968.255	1146.41	1513.95	2271.25	2333.3	4897.05	1406.74	5153.8	5637.2	5468.7	6672.31	2642.29	5226.48	3539.1	4817.51	4936.64	3411.15
Tb927_01_v5.1	150924	151324	389.507	211.725	776.385	324.752	1269.42	1005.39	619.637	1132.55	1294.07	1313.76	1413.92	811.013	1029.34	490.38	971.441	940.152	942.642
Tb927_01_v5.1	167414	167814	152.496	429.762	282.364	880.751	383.891	1313.81	311.341	832.22	1178.22	1126.65	1053.89	929.236	721.436	1199.97	678.374	724.398	419.322
Tb927_01_v5.1	169180	169580	64.7647	124.51	363.237	164.889	445.202	182.137	67.749	184.556	203.353	196.401	216.571	156.055	188.787	302.844	212.503	226.933	168.893
Tb927_01_v5.1	179841	180241	1270.49	1597.41	1672	3203.28	2931.09	6839.84	2122.3	7423.49	7915.99	8360.3	8999.41	4069.25	6871.63	4595.88	7350.03	7009.22	5147.51
Tb927_01_v5.1	181137	181537	1085.38	1198.05	1796.78	2355.71	2922.03	5003.9	1594.77	5537.81	6106.76	6101.69	7371.68	2957.95	5864.76	3629.06	5430.5	5602.9	3750.6
Tb927_01_v5.1	183290	183690	1326.53	1355.27	2062.97	2575.9	3250.88	6492.56	2069.01	6719.66	7133.38	7089	8166.24	3862.36	6518.77	3854.61	4194.01	4355.33	3388.69
Tb927_01_v5.1	193716	194116	142.39	389.023	450.119	1038.6	466.104	591.337	195.635	508.961	502.837	436.593	540.737	456.342	513.546	1317.82	525.419	576.835	329.467
Tb927_01_v5.1	196053	196453	108.86	232.381	358.154	390.104	446.595	253.777	163.663	205.189	216.91	183.13	201.397	190.34	166.312	421.954	196.156	185.571	178.045
Tb927_01_v5.1	196683	197083	307.288	644.356	833.228	1379.44	935.691	1845.65	483.378	1442.06	1698.31	1480.97	1673.25	1813.55	1529.4	2098.37	1452.49	1503.57	834.484
Tb927_01_v5.1	201614	202014	134.582	195.659	350.76	367.985	396.432	265.919	145.394	209.774	304.414	270.714	260.713	210.438	159.57	486.578	197.324	214.636	187.197
Tb927_01_v5.1	204371	204771	128.151	229.512	438.565	563.037	424.997	339.988	138.543	288.87	356.176	318.488	368.308	305.016	228.118	701.99	282.559	282.828	243.772
Tb927_01_v5.1	207092	207492	92.7835	171.56	292.993	422.278	261.966	234.349	93.6307	225.823	294.554	252.136	263.472	239.994	180.921	577.812	223.011	247.055	188.029
Tb927_01_v5.1	209810	210210	100.133	214.594	263.879	586.162	298.195	324.203	123.318	205.189	272.37	270.714	282.784	218.713	196.653	803.361	263.877	280.592	182.205
Tb927_01_v5.1	211060	211460	76.7071	165.249	238.461	519.804	218.072	267.134	90.5858	174.239	239.094	197.728	234.503	198.615	187.663	694.388	204.33	211.283	151.422
Tb927_01_v5.1	218075	218475	90.4868	180.741	323.956	294.589	313.523	190.636	92.1082	184.556	194.726	163.225	182.085	151.326	139.343	427.023	179.81	172.156	179.709
Tb927_01_v5.1	230715	231115	82.6783	214.02	244.007	606.271	264.056	281.705	72.3164	248.749	223.072	197.728	259.333	184.429	192.158	704.525	251.033	243.702	163.902
Tb927_01_v5.1	279248	279648	297.642	446.401	432.558	708.824	760.815	1613.73	519.917	1573.88	2036	1905.62	2089.84	1042.73	1628.29	1131.55	1940.55	2002.15	1470.95
Tb927_01_v5.1	289451	289851	613.198	628.29	770.84	1269.85	1351.63	3373.17	990.354	3403.39	4439.26	4389.82	4287.27	2273.44	3555.49	2013.47	3667.42	3780.73	2868.69
Tb927_01_v5.1	521726	522126	260.896	364.351	496.794	729.938	738.52	1699.94	543.515	1100.46	2284.95	2332.92	1841.54	1728.43	1892.37	1191.1	1447.82	1350.42	1190.57
Tb927_01_v5.1	526654	527054	293.508	442.959	396.973	1010.45	680.692	1712.08	634.862	1673.61	2092.69	2119.27	2149.16	1489.62	1746.28	1480.01	2040.96	1980.91	1326.19
Tb927_01_v5.1	540967	541367	82.219	195.085	306.395	416.245	338.604	239.206	91.347	213.213	241.559	241.52	286.922	269.549	211.262	572.743	279.056	314.129	183.869
Tb927_01_v5.1	577603	578003	140.553	277.136	316.1	820.426	340.694	372.773	130.931	373.696	407.939	383.512	402.794	293.194	320.264	1060.59	387.642	437.098	257.916
Tb927_01_v5.1	582655	583055	126.314	259.923	370.632	184.998	418.03	178.494	148.439	198.311	221.84	181.803	206.915	163.148	164.065	315.516	186.816	183.335	159.742
Tb927_01_v5.1	583789	584189	67.98	152.052	178.384	443.392	213.892	223.421	65.4654	259.066	215.678	195.074	260.713	204.527	221.375	566.407	259.207	287.3	162.238
Tb927_01_v5.1	598452	598852	190.619	457.303	592.918	693.742	601.267	369.13	232.174	414.963	384.522	298.582	375.206	315.657	337.12	937.677	366.626	432.626	344.443
Tb927_01_v5.1	632597	632997	85.4343	152.626	317.486	561.026	299.588	208.85	89.8246	223.53	246.489	205.69	227.606	215.167	203.396	652.572	290.732	300.714	201.341
Tb927_01_v5.1	635478	635878	110.238	216.315	355.843	760.1	333.031	293.847	92.8695	316.381	342.619	311.852	343.479	300.287	307.903	1135.35	400.486	399.089	252.924
Tb927_01_v5.1	649413	649813	64.3054	137.707	180.232	410.213	217.376	720.047	196.396	478.01	804.786	858.59	656.61	762.541	507.927	727.333	421.503	415.858	310.331
Tb927_01_v5.1	650800	651200	78.0851	161.806	146.959	338.828	248.728	713.975	170.514	570.861	1057.44	1029.78	771.102	625.402	593.331	634.832	628.167	600.311	415.994
Tb927_01_v5.1	657660	658060	350.924	499.189	423.777	1060.72	822.126	2337.42	611.264	2714.46	3693.63	3869.62	3436.17	2229.69	3098.13	1920.97	3723.47	3615.28	2367.84
Tb927_01_v5.1	762656	763056	660.967	607.06	850.327	1133.11	1474.25	2891.11	996.444	3377.02	3731.84	3552.46	4018.29	2496.88	3653.26	1912.1	4024.71	4009.9	3129.94
Tb927_01_v5.1	775949	776349	135.041	359.187	445.497	541.923	538.562	529.41	232.935	355.355	453.539	443.229	364.17	444.52	268.572	753.943	269.715	272.767	247.1
Tb927_01_v5.1	790055	790455	254.006	605.912	421.929	1431.72	475.858	1210.6	385.18	897.559	1058.67	964.752	928.358	969.432	769.757	1651.07	858.184	884.257	525.816
Tb927_01_v5.1	792722	793122	418.904	96.9689	4551.56	126.683	4314.07	502.697	475.766	821.903	545.973	571.951	864.904	515.454	763.015	114.042	649.184	607.018	666.422
Tb927_01_v5.1	796781	797181	407.42	263.365	2034.31	1353.3	2402.98	1230.03	655.415	1838.68	4696.84	5576.19	2300.89	1340.65	912.471	1045.38	1094.04	1075.42	930.162
Tb927_01_v5.1	802074	802474	242.064	135.412	1195.08	719.883	1275.69	520.911	310.58	1235.72	2527.74	3257.86	1397.36	898.498	877.635	675.381	937.581	833.952	663.094
Tb927_01_v5.1	816690	817090	689.445	930.098	739.877	1955.55	1370.44	4780.48	1202.74	4448.82	6497.44	6579.42	5804.65	3740.59	4835.42	3362.96	6394.93	6327.3	4036.8
Tb927_01_v5.1	949155	949555	112.994	280.579	340.131	980.288	317.006	428.628	129.408	366.819	340.155	370.242	429.003	331.026	364.089	1277.27	476.38	457.22	307.003
Tb927_01_v5.1	991710	992110	187.404	253.037	459.361	532.875	479.341	468.698	258.055	386.306	590.341	540.102	400.035	993.077	335.996	708.326	353.782	346.548	310.331
Tb927_01_v5.1	992381	992781	195.213	310.415	583.675	707.818	583.152	496.626	261.861	326.698	492.978	545.41	415.209	962.339	303.408	848.977	416.832	441.57	356.923
Tb927_01_v5.1	993755	994155	175.002	247.299	441.338	842.545	433.358	533.053	263.384	327.844	513.929	463.134	351.755	527.276	273.067	812.231	349.112	343.195	306.171
Tb927_01_v5.1	1004508	1004908	685.311	989.198	742.188	2454.24	1320.97	5874.51	1379.34	4862.64	6672.45	6757.25	6636.45	4168.56	5871.5	3798.86	6014.3	6222.22	3481.04
Tb927_01_v5.1	1019073	1019473	229.203	294.923	621.57	818.415	644.463	717.618	343.312	536.472	757.953	768.351	540.737	1156.23	439.38	928.807	589.637	570.128	445.945
Tb927_01_v5.1	1020502	1020902	327.039	363.777	1006.07	778.198	968.436	824.472	476.527	521.57	872.57	909.017	663.507	915.049	469.72	927.54	509.073	533.237	487.545
Tb927_01_v5.1	1046861	1047261	156.17	259.349	440.876	407.197	450.776	302.347	200.963	273.968	268.673	210.998	308.993	284.918	204.519	497.982	227.682	223.58	216.317
Tb927_01_v5.1	1058474	1058874	122.18	166.97	320.721	355.92	285.654	241.635	152.245	202.897	214.445	183.13	166.911	210.438	169.684	349.728	190.318	156.506	154.75
Tb927_01_v5.1	1060867	1061267	310.044	183.61	839.698	322.741	684.176	451.699	855.617	488.327	737.001	622.378	400.035	633.678	337.12	236.953	335.101	338.723	371.066
Tb927_02_v5.1	578	978	399.612	389.023	1199.24	656.542	1367.66	1444.95	698.805	1164.65	1386.5	1325.7	1347.71	1818.28	1184.41	889.526	983.117	1162.61	985.073
Tb927_02_v5.1	24203	24603	471.726	806.735	1829.59	1222.6	1927.12	2358.06	871.603	1252.91	2077.9	1908.27	1469.1	3006.42	1054.06	2026.14	1189.78	1135.78	1114.03
Tb927_02_v5.1	27168	27568	564.05	1025.92	1462.19	1895.22	1859.54	2764.83	1144.12	2370.56	3035.51	3138.43	2907.84	2550.08	2669.99	2761.08	2143.71	2107.24	1554.98
Tb927_02_v5.1	33064	33464	170.409	145.166	486.627	199.074	519.054	359.416	245.876	479.157	582.946	540.102	560.049	352.306	448.369	233.152	373.631	387.91	392.698
Tb927_02_v5.1	35890	36290	240.686	454.434	544.856	1155.23	680.692	1474.09	443.033	1062.63	1382.8	1214.23	1303.56	1477.79	1138.34	1696.69	1082.36	1048.59	682.23
Tb927_02_v5.1	37410	37810	144.228	262.791	446.422	528.853	528.111	877.898	241.308	716.442	925.565	797.546	862.145	929.236	943.936	814.765	575.626	563.42	384.378
Tb927_02_v5.1	39958	40358	549.811	308.694	981.111	434.343	1595.48	1238.53	822.123	1672.46	1748.84	1710.54	2089.84	1463.61	1939.56	558.805	1572.75	1693.61	1560.81
Tb927_02_v5.1	41995	42395	187.864	181.888	1021.32	132.716	1075.73	319.346	218.472	290.016	348.782	379.531	357.273	568.655	286.552	209.077	276.721	288.418	306.171
Tb927_02_v5.1	45827	46227	213.586	452.139	724.164	908.903	822.126	859.685	322.759	616.714	842.992	725.886	715.925	859.484	520.288	1199.97	605.983	573.481	449.273
Tb927_02_v5.1	57860	58260	434.061	742.472	833.69	1063.74	1279.87	2152.85	931.739	2198.62	2448.87	2336.9	2750.59	2741.6	2753.15	1613.06	2064.31	2022.28	1486.76
Tb927_02_v5.1	59354	59754	302.695	197.381	701.058	322.741	1038.8	700.619	524.484	787.514	842.992	805.508	997.329	654.958	897.863	430.824	684.212	686.389	759.605
Tb927_02_v5.1	62794	63194	357.354	679.93	1261.63	1581.53	1654.7	1893.01	574.725	1622.03	1867.15	1837.94	2000.18	2525.25	2062.05	2308.71	1712.87	1752.86	1113.2
Tb927_02_v5.1	65285	65685	691.742	508.943	1008.38	1159.25	1560.65	1952.5	1208.83	2778.65	2297.28	2326.29	3081.65	2148.12	3103.75	1642.2	2642.27	2678.48	2256.35
Tb927_02_v5.1	81270	81670	2327.85	1524.53	5482.76	1747.43	7580.28	4423.49	3654.64	5315.43	6025.42	5917.23	6857.16	4654.46	5725.42	2363.2	4856.04	4914.28	5370.48
Tb927_02_v5.1	88774	89174	840.563	1133.79	1992.26	2001.8	2725.56	3285.74	1234.71	3738.11	3846.46	4035.5	4509.36	3625.91	4001.61	3175.43	3103.47	3089.87	2530.91
Tb927_02_v5.1	89668	90068	1308.61	858.949	3016.81	1336.21	4291.08	2630.05	2422.98	3068.67	3622.15	3431.7	3822.41	2442.5	3407.16	1900.7	2764.87	2799.22	2850.39
Tb927_02_v5.1	92380	92780	289.833	426.893	508.81	863.659	857.658	1681.73	483.378	1552.1	1944.8	2005.14	2252.61	1081.74	1560.86	1289.94	1621.79	1560.58	1141.49
Tb927_02_v5.1	96090	96490	169.031	193.938	690.891	395.132	672.332	409.2	162.141	306.064	396.847	352.99	366.929	516.636	288.799	624.695	315.251	354.374	326.139
Tb927_02_v5.1	101368	101768	1373.38	814.768	2416.04	1409.6	3644.53	3538.31	2343.81	4123.27	4312.32	4221.29	5172.87	3183.76	4317.38	1934.91	3311.31	3338.04	3218.96
Tb927_02_v5.1	108204	108604	143.768	258.201	461.672	745.019	506.513	412.843	172.798	369.111	484.35	425.977	389	537.917	305.655	903.464	388.81	390.146	307.835
Tb927_02_v5.1	114081	114481	1786.31	1543.47	2400.32	3210.32	3910.67	7459.1	3412.57	8819.69	8620.94	8442.58	10617.5	5902.9	9047.17	4602.22	8423.05	8061.16	6695
Tb927_02_v5.1	122599	122999	135.041	345.99	651.147	983.304	716.225	636.264	181.933	488.327	826.97	676.786	602.812	523.73	474.215	1611.79	667.866	615.962	396.858
Tb927_02_v5.1	125318	125718	350.924	374.679	672.405	704.802	946.838	1532.38	567.113	1619.73	1719.26	1792.82	1925.69	880.764	1563.11	1037.78	1347.41	1398.49	1000.88
Tb927_02_v5.1	155484	155884	268.705	566.321	964.936	1192.43	1075.03	1305.31	334.178	779.489	1450.59	1292.53	942.152	937.512	748.406	1975.46	1033.32	1091.07	739.637
Tb927_02_v5.1	159403	159803	1365.11	1323.71	2542.66	2508.53	3547.68	6176.86	2097.94	6053.65	6891.83	6909.85	7603.43	3962.85	6215.37	3924.3	4729.94	4747.71	3973.57
Tb927_02_v5.1	162204	162604	170.409	245.578	452.892	615.319	464.71	635.05	229.129	600.665	744.396	702	700.751	528.459	500.061	742.538	391.145	373.378	264.572
Tb927_02_v5.1	164668	165068	730.785	609.355	1306.45	1282.92	1608.02	2018.07	1035.27	2523.02	2490.77	2355.48	2960.26	1635.03	1779.99	1382.44	811.48	783.646	709.685
Tb927_02_v5.1	178010	178410	236.093	457.303	821.675	771.16	888.314	652.049	265.668	490.62	635.941	533.467	554.532	550.921	443.874	1028.91	530.089	577.953	403.514
Tb927_02_v5.1	180332	180732	231.04	441.811	1032.87	1037.6	1159.34	856.042	323.521	648.81	994.582	878.495	820.762	1030.91	614.682	1507.89	774.117	696.45	539.128
Tb927_02_v5.1	181194	181594	289.374	536.485	1090.17	924.99	1194.17	1106.18	506.215	898.705	1464.14	1447.79	1244.25	1156.23	918.09	1288.67	966.771	945.741	774.58
Tb927_02_v5.1	185799	186199	574.614	976.574	1436.78	2127.48	1624.74	2729.62	935.546	2584.92	3009.63	2919.47	2934.05	2563.08	2512.67	2811.76	1872.83	1790.87	1425.19
Tb927_02_v5.1	189292	189692	305.45	462.467	1012.54	921.974	1107.08	905.826	376.045	649.957	990.885	885.13	775.241	1165.68	622.548	1153.09	743.76	719.926	621.495
Tb927_02_v5.1	198218	198618	734	1192.89	1604.99	1889.19	2547.89	3813.94	1462.31	3775.94	4222.35	4135.03	4756.28	4084.62	4448.86	3013.24	3251.76	3335.81	2490.14
Tb927_02_v5.1	202855	203255	321.527	706.898	778.234	1462.89	945.445	1692.66	555.694	1370.98	1814.16	1727.8	1703.6	1217.7	1165.31	1937.44	1243.49	1176.03	933.49
Tb927_02_v5.1	203933	204333	260.437	542.796	971.868	1392.51	918.969	1792.22	468.915	966.338	1279.28	1236.79	1117.34	2194.23	839.428	2027.41	908.391	884.257	686.39
Tb927_02_v5.1	207072	207472	183.27	325.334	541.159	678.661	565.734	894.898	315.147	774.904	935.425	955.463	794.553	897.316	896.739	989.629	540.598	517.587	381.05
Tb927_02_v5.1	210749	211149	378.024	427.467	950.148	744.014	1110.57	1362.38	625.727	1140.58	1593.55	1478.31	1510.48	1086.47	1028.22	965.553	660.86	678.564	635.639
Tb927_02_v5.1	218679	219079	151.577	236.398	518.977	443.392	516.267	365.487	188.023	247.603	378.36	315.834	304.854	387.773	250.592	580.346	256.871	273.885	222.141
Tb927_02_v5.1	231752	232152	222.772	608.207	568.887	1197.46	772.659	1957.36	430.853	1191.01	2054.48	1930.83	1596	1072.29	957.42	1836.07	1097.54	1141.37	742.133
Tb927_02_v5.1	232723	233123	469.429	1210.68	1789.38	2440.16	2033.72	2868.04	704.133	1795.12	3020.72	2765.53	2208.47	1701.23	1563.11	3936.97	2012.94	2013.33	1434.35
Tb927_02_v5.1	237202	237602	428.549	600.748	842.008	1219.58	1024.87	2121.28	598.323	1942.99	2137.06	2103.35	2372.62	1216.52	1745.16	1697.95	1542.4	1562.82	1250.48
Tb927_02_v5.1	241744	242144	299.479	236.971	526.371	351.898	742.7	762.545	459.78	872.34	931.728	923.614	1121.48	676.238	655.136	416.886	283.726	290.653	281.212
Tb927_02_v5.1	244997	245397	303.613	490.582	907.169	845.561	904.338	977.466	400.404	669.444	1252.16	1066.93	892.493	832.293	471.968	1172.1	486.888	529.883	493.369
Tb927_02_v5.1	248088	248488	467.133	617.388	1479.29	1395.53	1491.67	1480.16	682.058	1117.65	1629.29	1589.78	1209.76	1497.89	1164.19	1960.25	1059.01	1017.29	870.259
Tb927_02_v5.1	250730	251130	519.955	612.224	1845.3	1041.62	2077.61	1877.22	765.792	1354.94	1738.98	1661.44	1620.83	2534.71	1366.46	1558.57	1279.69	1250.93	1161.45
Tb927_02_v5.1	253224	253624	529.601	603.043	1503.32	1507.13	1705.56	1749.73	741.433	1737.8	1989.16	1875.1	2062.25	2171.76	1779.99	1818.33	1552.9	1448.8	1255.47
Tb927_02_v5.1	258519	258919	222.772	324.76	552.712	827.464	709.954	1070.96	367.672	926.217	2012.58	1946.76	1284.25	1117.21	982.142	1116.34	1057.84	1162.61	817.844
Tb927_02_v5.1	271698	272098	175.462	261.644	519.439	782.22	379.014	528.196	254.249	332.429	573.086	479.058	424.865	437.427	234.86	688.052	328.095	324.19	272.892
Tb927_02_v5.1	313168	313568	658.211	752.8	760.673	1520.2	1457.53	4072.57	1084.75	4161.1	5332.78	5419.6	5230.81	2766.43	4343.23	2450.63	5742.24	5747.11	3908.68
Tb927_02_v5.1	316853	317253	311.422	557.141	456.589	1081.84	735.036	3643.95	906.619	1948.72	3363.34	3333.5	2357.45	2686.04	2024.97	1898.16	1872.83	1860.18	1192.24
Tb927_02_v5.1	341434	341834	115.75	188.774	397.435	361.953	464.013	207.636	131.692	217.799	216.91	218.96	237.262	199.798	170.807	456.167	282.559	259.352	237.948
Tb927_02_v5.1	359817	360217	93.2428	248.447	250.015	464.506	293.318	501.483	191.829	339.307	481.886	456.499	371.067	404.324	265.201	593.017	344.441	319.719	238.78
Tb927_02_v5.1	368856	369256	494.692	344.268	1240.37	4074.98	1612.9	2462.49	958.382	2636.51	7639.92	8852.63	3557.56	2888.2	2022.72	2839.64	2174.07	2231.32	1433.51
Tb927_02_v5.1	376362	376762	362.407	486.566	777.31	2102.34	1050.65	1871.15	884.543	1869.63	8083.6	8661.54	2511.95	2193.04	1161.94	1588.98	1478.18	1421.97	1000.05
Tb927_02_v5.1	388771	389171	80.841	100.985	273.583	192.036	277.293	184.565	105.049	112.338	167.612	145.973	121.39	154.873	101.136	187.535	131.939	139.737	108.99
Tb927_02_v5.1	415039	415439	68.4393	122.215	128.011	227.226	179.056	473.555	143.872	427.573	586.643	621.051	518.666	342.848	379.822	342.125	464.704	494.111	303.675
Tb927_02_v5.1	516169	516569	388.588	618.535	437.641	1164.28	896.674	3175.25	759.703	2571.17	4000.51	3989.06	3728.6	2230.88	3143.08	2111.04	3902.11	3965.18	2609.95
Tb927_02_v5.1	896838	897238	526.385	607.634	622.495	1457.86	1279.87	3432.67	1035.27	3041.16	4121.29	3975.79	4058.29	2122.11	3755.51	2213.68	3973.33	4017.72	2752.21
Tb927_02_v5.1	903084	903484	228.284	530.747	518.052	1222.6	568.521	1238.53	347.88	847.122	1269.42	1267.32	1098.03	699.883	894.491	1652.34	1416.3	1408.55	950.13
Tb927_02_v5.1	905914	906314	668.776	694.848	662.238	1405.58	1524.42	3939.01	1553.66	3921.52	4523.07	4474.75	4807.32	3056.08	4630.9	2165.53	4630.69	4681.75	3525.13
Tb927_02_v5.1	946726	947126	111.156	179.593	317.486	464.506	305.859	265.919	117.229	244.164	301.949	309.198	267.61	332.208	226.994	655.106	308.246	376.731	242.94
Tb927_02_v5.1	993346	993746	53.7409	119.92	126.163	277.497	204.138	635.05	124.08	471.133	893.522	916.979	697.993	475.258	621.424	586.681	762.441	774.703	449.273
Tb927_02_v5.1	997154	997554	61.0901	209.43	154.815	456.462	173.482	543.981	117.99	389.745	847.921	708.635	531.081	306.199	298.913	713.394	435.514	438.216	278.716
Tb927_02_v5.1	1001900	1002300	55.5782	91.2311	95.1996	211.139	175.573	541.553	108.094	312.942	723.445	695.365	448.315	515.454	479.834	402.948	479.883	503.054	291.196
Tb927_02_v5.1	1021809	1022209	119.884	240.988	355.843	931.022	337.908	475.984	163.663	311.796	401.777	367.588	328.305	393.684	331.501	1344.43	471.709	504.172	297.02
Tb927_02_v5.1	1030063	1030463	451.056	428.04	556.872	611.298	1082.7	1917.29	968.278	1603.68	2329.32	2313.02	1990.52	1689.41	1900.23	1089.73	2286.16	2227.97	1858.66
Tb927_02_v5.1	1063762	1064162	111.616	173.856	365.086	451.435	336.514	234.349	99.7205	284.284	245.256	212.325	256.574	200.98	223.623	631.031	305.911	318.601	254.588
Tb927_02_v5.1	1115833	1116233	172.706	210.577	431.633	382.061	462.62	349.702	239.786	233.847	320.435	274.696	267.61	280.19	196.653	443.496	304.743	261.588	274.556
Tb927_02_v5.1	1120915	1121315	134.123	113.035	359.078	212.144	323.277	212.493	140.827	146.727	221.84	189.766	155.876	203.344	134.848	261.029	150.62	186.689	191.357
Tb927_02_v5.1	1159485	1159885	137.338	119.92	345.676	401.164	369.957	275.633	160.618	193.726	211.98	217.633	169.67	198.615	159.57	358.598	205.497	201.222	181.373
Tb927_03_v5.1	85926	86326	688.986	319.022	2384.61	411.218	1963.35	751.617	1480.58	707.272	1223.82	988.639	627.642	982.437	537.144	338.324	544.1	519.822	707.189
Tb927_03_v5.1	86643	87043	154.792	145.74	423.777	303.638	376.924	335.131	239.025	176.531	261.278	228.249	176.567	279.007	142.714	292.707	175.14	206.811	196.349
Tb927_03_v5.1	101771	102171	231.499	196.233	591.532	384.072	572.004	406.772	309.819	308.357	287.159	272.042	285.542	329.843	253.964	359.865	262.709	290.653	309.499
Tb927_03_v5.1	121309	121709	138.716	173.282	382.647	372.007	435.448	293.847	199.441	202.897	325.365	364.934	241.401	361.764	169.684	411.817	207.832	252.645	194.685
Tb927_03_v5.1	139824	140224	185.108	203.692	264.803	453.446	512.087	1208.17	370.717	1082.11	1608.34	1430.54	1384.95	847.662	1143.96	800.826	1377.77	1293.41	923.506
Tb927_03_v5.1	154224	154624	121.721	145.166	415.921	334.806	362.989	285.347	139.304	222.384	269.905	248.155	227.606	274.278	165.189	480.242	273.218	216.872	247.932
Tb927_03_v5.1	155153	155553	146.984	199.102	458.437	348.882	387.375	309.632	181.933	209.774	341.387	281.331	230.365	289.647	192.158	541.065	258.039	232.523	255.42
Tb927_03_v5.1	204261	204661	177.299	481.976	349.836	935.044	448.686	1664.73	466.631	873.487	1614.5	1427.89	1127	703.429	680.982	1270.93	789.296	747.873	564.92
Tb927_03_v5.1	260103	260503	442.788	535.911	522.212	1178.36	1082.7	3119.39	784.062	3248.64	4182.91	4482.71	4072.08	2554.81	3722.93	2225.08	4276.91	4132.87	2942.74
Tb927_03_v5.1	263301	263701	435.439	531.321	509.734	976.266	974.01	2996.75	1103.78	2501.24	3754.02	3828.49	3419.61	2657.66	3343.11	1784.12	3041.59	3121.17	2139.04
Tb927_03_v5.1	588495	588895	402.827	649.52	598.002	1389.5	1133.56	3181.32	768.076	3108.79	4336.97	4363.28	4160.37	2115.02	3390.3	2347.99	4244.22	4119.45	2629.08
Tb927_03_v5.1	868822	869222	182.352	303.53	387.268	657.547	521.841	2316.78	570.158	847.122	1430.87	1382.77	1089.75	2052.36	829.315	1069.46	843.005	816.065	590.711
Tb927_03_v5.1	872724	873124	550.27	444.68	519.901	748.035	1003.97	2050.86	936.307	2027.82	2353.97	2259.94	2338.14	1471.88	2008.11	1230.38	2384.23	2415.78	1925.22
Tb927_03_v5.1	876443	876843	107.482	261.07	243.083	707.818	314.219	404.343	157.574	340.453	326.598	293.274	357.273	340.483	277.562	966.821	303.575	346.548	168.893
Tb927_03_v5.1	899624	900024	221.394	348.285	603.547	1186.4	454.956	715.19	242.831	412.671	761.65	670.151	500.734	509.543	410.162	1042.85	551.106	532.119	424.314
Tb927_03_v5.1	960891	961291	199.806	98.1165	1497.31	211.139	1736.91	395.844	341.029	670.59	845.456	1074.9	684.198	423.24	416.905	159.658	423.838	368.906	370.234
Tb927_03_v5.1	977873	978273	546.596	692.553	588.759	1492.05	1201.14	4071.36	1093.88	3453.83	4829.95	4774.66	4572.82	2460.23	3136.34	2361.93	4185.84	4160.81	2902.8
Tb927_03_v5.1	1227745	1228145	429.468	568.043	539.773	1326.15	1033.93	3318.53	863.99	3085.86	4235.91	4068.68	4058.29	2356.19	3704.95	2123.71	4585.16	4549.84	2954.39
Tb927_03_v5.1	1376967	1377367	549.352	659.274	635.435	1726.31	1131.47	3923.22	988.831	3548.97	4475	4446.88	4712.14	2210.78	4096.01	2639.43	4741.61	4808.08	3055.89
Tb927_03_v5.1	1602790	1603190	421.659	924.934	1245.45	2263.21	1400.4	1667.16	615.831	1219.67	1884.41	1756.99	1433.23	1521.54	1122.61	3077.86	1354.41	1341.48	916.85
Tb927_03_v5.1	1605006	1605406	300.398	449.27	639.132	991.348	765.692	1393.95	481.855	1076.38	1740.21	1638.88	1516	952.881	796.727	1155.62	572.123	572.364	476.729
Tb927_03_v5.1	1607313	1607713	170.869	196.807	189.013	489.641	359.506	1166.89	351.686	1000.73	1243.54	1235.47	1251.14	788.55	956.297	714.662	747.262	757.935	519.16
Tb927_03_v5.1	1611105	1611505	90.9462	206.561	143.262	831.485	184.63	913.111	207.053	576.593	786.299	747.119	642.815	471.711	483.205	989.629	541.765	503.054	303.675
Tb927_03_v5.1	1612375	1612775	382.617	547.96	562.879	1559.41	869.503	2758.76	774.927	2372.86	2702.75	2660.7	2891.29	1825.37	2509.3	2114.84	2519.68	2456.02	1500.07
Tb927_03_v5.1	1616833	1617233	347.249	412.548	480.157	1207.51	742.003	2392.06	736.866	2097.74	2436.54	2348.85	2648.51	1841.92	2573.35	1525.63	962.1	988.221	645.622
Tb927_03_v5.1	1618574	1618974	61.0901	129.674	141.413	269.454	197.868	926.468	337.984	382.867	612.525	577.259	469.007	782.639	457.359	387.742	201.994	209.047	147.262
Tb927_03_v5.1	1636001	1636401	104.726	251.316	305.933	458.473	347.662	478.412	135.498	309.503	469.561	429.958	394.518	461.071	335.996	623.428	323.425	372.26	212.989
Tb927_04_v5.1	184	584	239.308	374.679	808.735	629.395	854.871	954.396	467.392	568.569	782.602	800.2	633.159	1546.36	548.382	942.745	502.067	535.473	524.152
Tb927_04_v5.1	1117	1517	286.159	438.368	1255.16	552.983	1309.83	1424.31	698.805	688.931	1376.64	1204.94	892.493	1980.24	712.447	810.964	566.285	594.721	594.039
Tb927_04_v5.1	1951	2351	138.716	220.332	366.01	527.847	424.997	1295.6	357.776	841.39	1123.99	1141.25	998.709	1432.87	976.524	850.245	645.681	638.319	417.658
Tb927_04_v5.1	14829	15229	383.536	784.932	1622.55	1412.62	1953.59	1843.22	471.198	1318.25	2480.91	2076.8	1764.29	1387.94	1196.78	2346.73	1370.76	1410.79	1031.66
Tb927_04_v5.1	17880	18280	1009.59	1023.05	1681.24	2188.81	2570.19	4499.99	1275.81	4842	5324.16	5201.96	6265.38	2512.25	4737.66	3194.44	4916.75	4844.97	3503.5
Tb927_04_v5.1	24975	25375	426.712	362.056	869.274	690.726	1007.45	877.898	581.576	1067.21	1160.96	1203.62	1273.22	909.138	825.944	752.676	393.48	449.395	450.105
Tb927_04_v5.1	28617	29017	386.751	904.278	1219.11	2097.31	1318.19	1712.08	519.155	1194.45	1857.29	1664.1	1384.95	1617.3	1015.85	3088	1276.18	1294.53	866.099
Tb927_04_v5.1	30787	31187	385.373	731.57	1286.58	1906.28	1306.34	1276.17	516.111	902.144	1449.35	1263.33	1100.79	1085.29	709.075	2536.8	920.067	873.078	781.236
Tb927_04_v5.1	33032	33432	231.499	337.383	904.859	710.835	882.74	876.684	334.178	510.107	941.587	788.257	633.159	1487.25	487.7	966.821	538.262	601.429	507.512
Tb927_04_v5.1	35016	35416	183.27	339.678	669.632	506.734	714.831	557.338	312.863	444.767	613.757	561.334	526.943	673.873	356.223	701.99	442.519	413.622	362.747
Tb927_04_v5.1	38050	38450	476.319	417.138	936.746	882.762	1265.93	1614.94	747.523	1595.66	1741.44	1727.8	1979.48	1217.7	1664.25	1441.99	1657.99	1541.58	1465.96
Tb927_04_v5.1	38987	39387	342.656	523.862	930.276	815.399	1072.25	1509.31	609.741	1200.18	1609.57	1553.95	1571.17	1445.87	1066.42	1106.2	1210.8	1111.19	972.593
Tb927_04_v5.1	40135	40535	340.359	611.076	1035.64	1089.88	1123.8	1030.89	451.406	921.632	1142.48	1069.59	1058.02	877.218	810.211	1480.01	857.017	908.851	659.766
Tb927_04_v5.1	42340	42740	311.881	402.22	1269.02	868.686	1360.69	806.258	452.168	593.788	828.202	760.389	633.159	860.666	482.081	1169.56	622.33	586.896	579.895
Tb927_04_v5.1	47089	47489	130.448	247.873	311.016	467.522	319.793	489.34	217.71	481.449	518.859	459.153	486.939	436.244	475.339	542.332	349.112	380.085	268.732
Tb927_04_v5.1	50907	51307	301.317	603.617	874.358	1567.46	942.658	1704.8	515.349	1282.72	2016.28	1837.94	1481.51	1571.19	1501.31	2211.14	1067.18	973.689	718.005
Tb927_04_v5.1	51930	52330	273.298	333.366	952.459	717.873	929.42	662.977	436.943	440.182	883.662	780.295	524.184	626.584	367.461	828.703	435.514	418.094	466.745
Tb927_04_v5.1	55940	56340	130.907	193.364	602.623	316.708	607.537	341.203	140.065	210.921	361.106	278.677	277.266	305.016	192.158	416.886	241.693	238.112	239.612
Tb927_04_v5.1	61626	62026	119.424	160.659	644.215	263.421	705.077	212.493	121.035	178.824	284.695	265.406	235.883	245.905	150.58	344.66	207.832	207.929	187.197
Tb927_04_v5.1	63772	64172	120.343	143.445	622.495	212.144	537.169	264.705	220.755	185.702	369.733	347.682	200.018	277.825	143.838	276.234	180.978	186.689	193.021
Tb927_04_v5.1	69389	69789	150.199	162.38	591.994	317.714	542.742	386.13	259.578	247.603	427.658	346.355	217.95	326.297	164.065	368.735	207.832	178.864	222.141
Tb927_04_v5.1	74520	74920	150.658	135.986	708.914	184.998	668.848	231.921	194.874	123.801	336.457	331.758	184.844	257.727	111.25	239.488	164.631	167.685	212.157
Tb927_04_v5.1	75596	75996	135.96	130.822	526.371	182.987	502.333	245.277	203.247	131.825	264.975	234.885	155.876	183.246	96.641	198.939	137.777	153.152	181.373
Tb927_04_v5.1	307304	307704	103.348	218.037	336.434	469.533	423.604	1519.02	412.584	489.474	719.747	712.616	536.599	1947.14	387.688	657.641	403.989	454.984	286.204
Tb927_04_v5.1	314439	314839	459.324	623.699	635.435	1148.19	1091.76	3429.03	994.16	2574.61	3910.54	3717.02	3452.72	1908.13	3034.08	1943.78	3369.69	3487.84	2603.29
Tb927_04_v5.1	325861	326261	218.179	265.087	622.957	1790.66	733.643	1729.08	699.566	1375.57	3500.14	4279.68	1773.95	2470.87	1438.38	1907.03	1434.98	1387.31	953.458
Tb927_04_v5.1	326798	327198	168.572	248.447	396.511	428.311	399.915	424.985	232.935	263.651	384.522	359.626	346.237	370.039	302.284	679.182	502.067	472.871	361.083
Tb927_04_v5.1	524299	524699	177.299	254.759	500.029	537.902	379.014	712.761	204.77	401.208	485.583	418.015	433.142	1528.63	470.844	672.846	460.033	463.927	402.682
Tb927_04_v5.1	535170	535570	494.692	535.911	679.799	937.055	1226.22	3030.75	1111.39	2466.85	3384.29	3391.89	3541	2159.94	3367.83	1760.04	3574.02	3595.16	2708.12
Tb927_04_v5.1	946296	946696	495.611	426.319	409.451	994.364	834.667	2666.48	872.364	2641.09	3180.94	3260.52	3154.76	2723.87	3131.84	1665.01	3680.27	3720.36	2623.26
Tb927_04_v5.1	966845	967245	283.403	370.662	347.525	801.323	697.413	1653.8	398.882	1615.15	2545	2557.19	2150.53	1369.03	1823.82	1300.08	2364.39	2319.64	1688.93
Tb927_04_v5.1	970532	970932	196.591	290.907	306.857	777.193	473.767	1108.6	266.429	1097.02	1709.4	1743.72	1496.68	874.853	1215.88	1146.75	1691.85	1753.98	1104.05
Tb927_04_v5.1	1194990	1195390	117.128	131.97	410.837	276.492	415.243	285.347	114.184	262.505	314.273	310.525	336.581	436.244	278.686	428.29	279.056	252.645	233.789
Tb927_04_v5.1	1282605	1283005	335.307	365.498	405.754	826.458	801.224	2366.56	787.868	1959.04	2886.38	2900.89	2656.79	1721.33	2232.86	1401.45	2467.13	2378.89	1869.48
Tb927_04_v5.1	1286053	1286453	152.955	366.646	312.403	900.86	328.154	1181.46	309.819	575.447	1123.99	1057.64	859.386	650.229	550.629	1142.95	805.642	813.829	538.296
Tb927_04_v5.1	1391957	1392357	405.583	471.074	497.256	1203.49	962.166	2445.49	779.494	2664.02	3489.05	3596.26	3412.71	1943.59	2855.41	1857.61	3314.81	3220.66	2209.76
Tb927_04_v5.1	1397354	1397754	81.7597	172.134	283.288	558.01	267.539	315.703	98.9593	224.676	315.506	273.369	297.957	268.367	188.787	765.347	305.911	291.771	222.141
Tb927_04_v5.1	1427242	1427642	126.773	177.872	392.352	428.311	473.767	252.563	108.855	255.627	269.905	265.406	302.096	232.9	233.736	631.031	322.257	263.824	273.724
Tb927_04_v5.1	1461508	1461908	91.8648	191.069	206.112	437.359	333.727	1298.03	328.088	573.154	1029.09	1025.8	855.248	1218.88	720.313	690.586	486.888	492.993	326.971
Tb927_04_v5.1	1463904	1464304	100.133	207.135	188.089	499.696	336.514	1366.02	366.91	819.61	1364.32	1342.96	1103.55	990.712	1130.48	856.58	844.173	913.322	543.288
Tb927_04_v5.1	1465900	1466300	135.501	181.315	209.809	361.953	364.383	1060.04	321.998	899.852	1418.54	1356.23	1226.32	754.265	1048.44	563.873	1182.78	1201.74	929.33
Tb927_04_v5.1	1467414	1467814	434.98	470.5	562.417	1103.96	1013.72	2779.4	846.482	2392.34	3468.1	3629.43	3185.11	1911.67	2494.69	1725.83	2921.33	3070.86	2216.41
Tb927_04_v5.1	1473304	1473704	135.96	336.809	346.139	783.225	398.522	865.756	244.353	623.592	1114.13	970.06	733.858	618.308	578.722	1103.67	862.855	887.611	614.007
Tb927_04_v5.1	1475055	1475455	307.288	410.253	561.955	902.871	751.757	1453.45	484.9	1304.5	1881.94	1852.54	1733.95	982.437	1219.25	1177.16	1049.67	1059.77	809.524
Tb927_04_v5.1	1556279	1556679	158.467	172.134	341.055	372.007	369.957	352.131	224.561	190.287	244.024	203.036	188.982	271.914	150.58	362.399	180.978	238.112	180.541
Tb927_05_v5.1	16263	16663	86.3529	111.887	80.4113	397.142	110.778	446.842	149.961	431.012	388.22	368.915	466.248	432.698	402.296	413.085	173.972	212.401	135.614
Tb927_05_v5.1	17594	17994	172.706	229.512	211.657	701.786	294.711	1435.24	423.241	1113.07	1275.58	1324.38	1409.78	967.068	1312.52	855.313	694.721	657.324	461.753
Tb927_05_v5.1	19155	19555	632.489	785.506	1046.27	1690.12	1703.47	3789.66	1653.38	3201.64	3675.15	3596.26	3851.37	2686.04	3584.71	2174.4	2411.09	2300.63	1986.79
Tb927_05_v5.1	24613	25013	131.826	196.233	254.174	523.826	321.883	886.398	230.651	790.952	1250.93	1162.48	1033.19	637.224	796.727	658.908	811.48	734.459	575.735
Tb927_05_v5.1	29333	29733	80.3817	135.986	177.922	213.15	217.376	327.846	130.931	223.53	443.68	439.248	395.897	235.265	183.168	240.755	115.592	136.383	106.494
Tb927_05_v5.1	31542	31942	308.666	640.913	826.296	1691.12	998.395	1157.17	392.031	897.559	1324.88	1070.91	1009.74	955.245	798.974	2157.92	922.402	884.257	609.015
Tb927_05_v5.1	34507	34907	294.886	488.287	602.161	864.664	760.815	1067.32	534.38	1163.5	1234.91	1212.91	1380.81	1263.81	1246.22	1173.36	1021.65	930.091	729.653
Tb927_05_v5.1	64989	65389	198.428	371.236	652.071	704.802	779.626	745.546	261.1	686.638	865.176	789.584	768.344	676.238	570.856	1073.26	669.033	619.315	480.889
Tb927_05_v5.1	66721	67121	624.221	594.437	802.727	1488.03	1569.7	4072.57	1284.19	3570.75	4020.23	4168.21	4603.16	2774.7	3879.13	2422.75	3647.57	3656.64	2715.61
Tb927_05_v5.1	68638	69038	544.758	628.29	985.732	1251.75	1773.14	2973.68	1044.4	3138.59	3968.47	3778.06	4450.05	2195.41	3266.69	1907.03	3569.35	3452.07	2483.48
Tb927_05_v5.1	70705	71105	167.653	235.25	477.847	364.969	571.308	645.978	373	451.645	602.665	622.378	583.5	847.662	497.814	556.27	378.302	414.74	371.898
Tb927_05_v5.1	76197	76597	95.9987	179.02	366.935	452.441	394.342	282.919	103.527	237.286	362.338	297.255	253.815	381.862	193.282	651.305	280.223	302.95	267.9
Tb927_05_v5.1	84241	84641	85.4343	122.789	218.127	223.204	306.555	545.196	162.902	458.523	591.573	573.278	547.635	582.841	510.175	413.085	594.307	592.486	421.818
Tb927_05_v5.1	88756	89156	184.648	345.99	462.134	597.222	627.045	1877.22	614.309	1124.53	1480.17	1524.76	1496.68	2446.04	1161.94	965.553	758.938	764.642	539.128
Tb927_05_v5.1	97514	97914	417.526	605.338	791.174	1176.35	1178.84	2497.7	876.931	2156.21	3178.47	2935.39	3096.82	1567.64	2136.22	1876.62	2411.09	2424.72	1713.89
Tb927_05_v5.1	107291	107691	278.35	677.061	648.374	1450.83	966.346	2826.76	692.715	2213.52	3368.27	3119.85	2927.15	1534.54	1759.77	1983.06	1211.97	1130.19	808.692
Tb927_05_v5.1	139176	139576	76.2478	156.642	237.999	257.388	301.678	429.842	175.843	328.99	443.68	407.399	404.174	812.195	362.966	424.489	342.106	347.666	241.276
Tb927_05_v5.1	142217	142617	186.945	401.073	598.926	745.019	691.143	1278.6	485.662	630.469	793.694	759.062	677.301	2327.82	518.041	1177.16	659.693	638.319	480.889
Tb927_05_v5.1	143330	143730	117.587	265.66	467.68	577.113	580.365	1171.75	354.731	601.812	1005.67	877.168	704.89	1683.5	585.465	963.019	639.843	648.381	435.961
Tb927_05_v5.1	144225	144625	198.428	345.416	472.301	638.444	665.365	2320.42	632.578	1181.84	2224.56	2115.29	1513.24	2384.57	1470.97	1324.15	1064.85	1065.36	719.669
Tb927_05_v5.1	148333	148733	537.409	674.192	599.388	1590.58	1307.74	3662.16	1039.07	3563.87	4742.44	4761.39	5019.75	2729.78	4364.58	2652.1	4752.12	4803.61	3166.54
Tb927_05_v5.1	159622	160022	253.088	396.482	576.281	965.207	629.832	1179.03	445.317	1164.65	1211.49	1187.69	1321.5	1398.58	1273.19	1326.69	1021.65	922.265	680.566
Tb927_05_v5.1	164452	164852	507.553	967.968	1114.21	1949.52	1547.41	6209.64	1606.18	3148.91	5460.96	5280.26	4215.54	4650.91	3735.29	3414.92	3172.36	3180.42	2037.54
Tb927_05_v5.1	171976	172376	469.429	705.75	556.872	1188.41	1167.7	3293.03	892.156	2842.84	4067.06	4111.14	3785.16	1919.95	2957.66	2105.97	3712.96	3664.47	2611.61
Tb927_05_v5.1	178710	179110	161.682	308.12	320.721	976.266	446.595	2059.36	433.137	1131.41	1958.35	1936.14	1435.99	1426.96	1250.71	1582.65	1320.55	1312.41	747.957
Tb927_05_v5.1	183362	183762	91.8648	282.3	280.053	777.193	283.564	478.412	128.647	327.844	610.06	517.542	366.929	339.301	267.448	1316.55	469.374	454.984	311.995
Tb927_05_v5.1	186681	187081	106.104	226.07	325.805	602.249	398.522	394.629	130.931	318.674	428.89	388.82	326.925	316.839	251.716	952.882	371.296	363.317	308.667
Tb927_05_v5.1	195056	195456	108.86	181.888	384.496	392.115	422.21	341.203	195.635	231.554	300.716	287.966	219.33	245.905	174.179	558.805	219.508	211.283	175.549
Tb927_05_v5.1	210248	210648	84.0563	180.741	257.871	577.113	321.883	275.633	79.1674	271.675	239.094	200.382	266.23	244.722	234.86	859.114	349.112	286.182	193.853
Tb927_05_v5.1	213377	213777	77.1664	185.331	251.863	559.016	254.998	291.419	77.645	334.722	228.002	217.633	310.372	213.984	275.315	881.923	416.832	387.91	237.116
Tb927_05_v5.1	222350	222750	84.0563	157.79	236.151	535.891	269.629	250.134	83.7348	288.87	194.726	210.998	273.128	221.078	218.004	879.389	344.441	357.727	223.805
Tb927_05_v5.1	241463	241863	554.404	683.373	575.819	1608.68	1066.67	3849.15	1014.71	4155.37	4731.35	4844.99	5570.15	2690.77	4619.67	2638.17	5500.55	5334.61	3436.94
Tb927_05_v5.1	248737	249137	248.954	347.137	695.512	744.014	595.693	718.832	317.431	402.354	541.043	480.385	460.73	478.805	377.574	835.039	446.022	454.984	385.21
Tb927_05_v5.1	260817	261217	99.214	154.347	323.956	398.148	351.842	380.058	120.274	245.31	363.571	315.834	315.89	336.937	248.345	567.674	389.978	396.854	302.011
Tb927_05_v5.1	272408	272808	375.727	508.37	411.762	1040.61	751.061	2662.84	714.029	2462.27	3258.58	3248.57	3109.24	1629.12	2823.94	1680.22	3426.9	3275.44	2387.8
Tb927_05_v5.1	296758	297158	490.099	609.929	542.546	1429.71	1001.88	3176.46	845.721	3491.65	4264.26	4344.7	4550.75	2366.83	3907.22	2552	4389	4384.39	2880.34
Tb927_05_v5.1	379548	379948	378.483	544.518	432.095	1094.91	776.142	2843.76	773.405	2594.09	3783.6	3849.72	3247.18	2756.97	3161.06	2014.74	3451.42	3415.18	2326.24
Tb927_05_v5.1	432733	433133	81.3004	189.348	170.99	492.658	274.506	247.706	90.5858	293.455	188.564	161.898	293.819	250.634	233.736	700.723	340.938	301.832	192.189
Tb927_05_v5.1	561596	561996	496.989	440.663	527.757	1000.4	929.42	2010.79	1048.97	2168.81	2298.51	2216.14	2551.95	1727.24	2782.36	1364.7	2408.75	2242.5	1983.46
Tb927_05_v5.1	630128	630528	211.748	298.366	572.584	566.054	657.004	448.056	194.112	439.036	425.193	391.474	544.876	381.862	415.781	873.053	498.564	494.111	364.411
Tb927_05_v5.1	736402	736802	458.865	605.338	575.357	1435.75	1062.49	3629.38	986.548	3151.2	4069.53	4055.41	4176.92	2415.3	4004.98	2369.53	4310.77	4186.53	2836.25
Tb927_05_v5.1	748020	748420	155.711	255.906	208.885	661.569	397.129	1310.17	295.355	1248.33	1657.64	1691.97	1836.02	990.712	1393.43	1059.32	1618.29	1632.13	970.93
Tb927_05_v5.1	763570	763970	87.2716	161.232	271.735	450.43	257.785	423.771	132.453	272.821	329.063	272.042	295.198	1501.44	291.047	625.962	305.911	286.182	203.005
Tb927_05_v5.1	977408	977808	160.304	361.482	307.319	718.878	412.456	996.894	290.027	711.857	1269.42	1112.05	946.29	592.299	558.495	1130.28	655.022	630.494	459.257
Tb927_05_v5.1	1161548	1161948	587.475	737.308	702.906	1884.16	1267.33	4689.41	1249.17	4141.61	4765.86	4822.43	5218.39	2768.79	5431	2685.05	4706.59	4676.17	3109.14
Tb927_05_v5.1	1211742	1212142	118.046	150.904	221.362	282.524	348.358	551.267	352.447	497.498	613.757	597.164	547.635	414.964	621.424	382.673	328.095	354.374	294.524
Tb927_05_v5.1	1289428	1289828	133.663	195.659	396.973	392.115	420.817	460.198	180.41	380.574	415.334	439.248	470.386	653.776	391.059	475.174	339.771	390.146	297.02
Tb927_05_v5.1	1387425	1387825	485.505	675.913	611.866	1359.33	1100.12	3772.66	1297.13	3029.69	4074.46	3876.26	4022.42	3210.95	4669.11	2292.24	4222.03	3928.29	2827.09
Tb927_05_v5.1	1395344	1395744	494.692	551.403	730.634	941.077	1365.56	2711.41	1118.24	2497.81	3273.37	3146.39	3096.82	2152.85	2943.06	1606.72	3129.16	3044.03	2490.14
Tb927_05_v5.1	1397702	1398102	71.6545	90.0835	93.8132	167.906	176.966	468.698	128.647	366.819	521.324	536.121	558.67	507.178	507.927	293.974	511.408	523.176	362.747
Tb927_05_v5.1	1399358	1399758	90.4868	156.068	185.316	295.595	314.916	678.762	191.829	443.621	780.137	735.176	565.567	978.89	716.942	565.14	667.866	622.669	411.002
Tb927_05_v5.1	1405727	1406127	101.511	196.807	214.43	414.235	318.4	944.682	245.876	523.863	981.025	958.117	801.45	1145.58	901.234	812.231	871.028	861.899	525.816
Tb927_05_v5.1	1414097	1414497	183.27	273.693	496.794	624.368	569.914	352.131	168.992	310.649	363.571	298.582	393.138	443.338	288.799	789.422	368.961	363.317	300.348
Tb927_05_v5.1	1417178	1417578	95.0801	188.2	396.511	342.849	385.284	230.706	110.378	187.995	208.283	181.803	191.741	190.34	150.58	467.571	210.168	214.636	201.341
Tb927_05_v5.1	1417995	1418395	149.28	222.053	362.775	498.69	385.981	314.489	159.096	220.091	250.186	214.979	201.397	229.353	194.406	653.839	238.19	251.527	221.309
Tb927_05_v5.1	1429099	1429499	207.614	271.398	431.171	829.475	619.381	1774.01	589.949	1414.54	1698.31	1662.77	1678.77	1468.33	1686.72	1111.27	790.464	772.467	591.543
Tb927_05_v5.1	1455886	1456286	230.121	130.822	695.512	193.041	516.267	263.491	500.886	218.945	451.074	341.047	219.33	353.488	191.035	135.583	205.497	203.457	300.348
Tb927_05_v5.1	1470795	1471195	237.93	148.609	678.875	250.351	458.44	424.985	749.045	298.04	538.578	445.883	262.092	403.142	211.262	162.193	209	223.58	243.772
Tb927_05_v5.1	1587515	1587915	251.71	84.3457	977.876	145.786	829.093	250.134	475.004	190.287	452.307	363.607	184.844	372.404	191.035	116.576	191.486	173.274	301.18
Tb927_06_v5.1	726	1126	159.845	387.876	488.476	1061.73	530.201	849.971	223.039	602.958	875.035	740.484	648.333	625.402	498.937	1562.37	665.531	684.153	420.154
Tb927_06_v5.1	2626	3026	917.27	1419.53	2308.36	3008.23	2848.18	3668.23	1386.95	4055.64	5098.62	4855.61	4760.42	2767.61	3849.91	4470.44	4099.44	3949.53	2987.67
Tb927_06_v5.1	5377	5777	261.355	351.727	636.821	608.281	746.88	1130.46	355.492	1045.43	1294.07	1187.69	1449.78	619.491	1021.47	838.84	793.966	792.589	628.983
Tb927_06_v5.1	7369	7769	274.216	368.941	558.258	707.818	613.111	1083.11	434.659	1129.11	1226.28	1106.74	1347.71	806.284	1038.33	925.005	674.871	693.096	574.903
Tb927_06_v5.1	16335	16735	623.762	1116	1890.13	1855.01	2216.26	2847.4	1020.04	2539.07	3683.77	3386.59	3265.12	2161.12	2135.09	2434.16	1893.84	1802.05	1513.39
Tb927_06_v5.1	23590	23990	683.015	1222.73	2285.72	2081.23	2138.22	2287.64	1056.58	1528.03	2215.93	1916.23	1699.46	2902.38	1274.31	2515.25	1467.67	1404.08	1245.49
Tb927_06_v5.1	25305	25705	597.121	1105.1	1986.25	1888.19	2105.48	2081.21	897.484	1537.2	2177.73	2031.69	1776.71	2877.56	1457.48	2630.56	1486.35	1518.1	1308.72
Tb927_06_v5.1	35915	36315	83.1376	211.725	147.421	351.898	252.211	669.048	162.902	584.617	822.04	743.138	735.237	313.292	387.688	585.414	429.676	425.919	292.028
Tb927_06_v5.1	42729	43129	97.836	179.593	442.262	311.681	550.406	613.193	167.47	392.037	819.575	699.346	542.117	542.645	444.998	632.298	421.503	472.871	343.611
Tb927_06_v5.1	45355	45755	158.467	247.873	720.005	433.338	793.56	397.058	199.441	262.505	579.249	455.172	333.823	302.652	282.057	636.1	399.318	352.138	336.123
Tb927_06_v5.1	48078	48478	449.219	439.516	1744.56	1564.44	1768.96	1273.74	591.472	1207.06	3248.72	3406.49	1743.6	1838.37	948.43	1638.4	1266.84	1264.34	941.81
Tb927_06_v5.1	50073	50473	154.333	175.577	493.097	392.115	569.218	356.988	243.592	380.574	1095.64	1206.27	459.351	407.871	262.953	382.673	402.821	332.016	353.595
Tb927_06_v5.1	77055	77455	228.743	206.561	300.849	475.565	631.922	1601.59	452.929	1544.08	1859.76	1900.31	2037.42	1461.24	1953.05	914.868	2265.14	2195.55	1470.95
Tb927_06_v5.1	79103	79503	344.493	430.909	650.685	715.862	1081.3	1905.15	511.543	1936.11	2409.43	2423.16	2412.63	1296.91	1763.14	1151.82	1961.56	1911.6	1551.66
Tb927_06_v5.1	81264	81664	299.02	344.268	377.564	766.133	730.856	1917.29	529.051	2006.04	2501.86	2440.41	2654.03	1318.19	2291.29	1322.88	2575.72	2535.39	1648.17
Tb927_06_v5.1	82736	83136	261.355	218.61	367.397	255.378	740.61	992.037	570.919	1001.87	1301.46	1287.22	1278.73	825.199	1210.26	500.517	1220.14	1219.63	992.561
Tb927_06_v5.1	84359	84759	254.466	391.318	349.373	856.621	675.119	2305.85	547.321	1717.17	2595.53	2599.66	2194.68	1746.16	2519.41	1867.75	2652.78	2633.77	1556.65
Tb927_06_v5.1	86688	87088	98.2953	176.151	294.379	431.327	428.481	820.829	225.323	436.743	871.338	796.219	620.744	840.569	612.434	803.361	642.179	564.538	415.994
Tb927_06_v5.1	89229	89629	112.994	157.216	330.426	429.316	422.21	671.477	181.172	465.401	761.65	719.251	510.39	665.598	564.114	852.779	636.341	629.376	452.601
Tb927_06_v5.1	89896	90296	85.8936	101.559	152.042	130.705	225.04	409.2	181.933	323.259	536.113	509.58	406.932	318.021	386.564	347.194	382.972	390.146	332.795
Tb927_06_v5.1	105184	105584	184.189	599.601	409.913	1177.35	516.267	1691.44	430.092	947.997	1620.66	1524.76	1109.06	728.256	646.146	1800.59	909.559	945.741	633.143
Tb927_06_v5.1	123173	123573	184.189	239.84	516.204	446.408	677.209	1134.1	303.729	864.316	1401.29	1362.86	1091.13	1266.17	1005.74	919.937	1029.82	1041.88	731.317
Tb927_06_v5.1	123950	124350	294.427	441.811	825.834	791.268	1029.75	1556.66	512.304	1474.15	2236.89	2079.46	1765.67	1892.76	1551.87	1496.48	1473.51	1457.74	1246.32
Tb927_06_v5.1	127615	128015	121.262	235.824	444.111	478.582	489.792	1001.75	253.488	494.059	819.575	818.779	606.95	935.147	628.167	899.663	497.397	526.53	366.907
Tb927_06_v5.1	128576	128976	129.529	275.415	404.367	584.151	554.587	1623.44	452.929	880.365	1509.74	1445.14	1151.83	1412.77	1078.78	1106.2	1028.65	972.571	605.687
Tb927_06_v5.1	129372	129772	120.343	224.348	281.44	439.37	414.546	1264.03	342.551	841.39	1339.67	1410.63	1038.71	1117.21	1215.88	925.005	1046.17	1101.13	669.75
Tb927_06_v5.1	129898	130298	66.602	94.1	185.778	180.976	272.416	347.274	111.139	243.017	359.874	379.531	380.723	422.058	300.037	339.591	329.263	365.552	267.068
Tb927_06_v5.1	134106	134506	213.126	328.202	479.695	688.715	779.626	1554.23	413.345	1383.59	1923.84	1969.32	1647.04	1465.97	1459.73	1402.71	1565.75	1524.81	1112.37
Tb927_06_v5.1	135940	136340	198.428	237.545	477.847	414.235	615.201	1027.25	306.774	833.366	1337.2	1246.08	1085.61	1201.15	819.201	827.436	651.519	707.629	569.911
Tb927_06_v5.1	141763	142163	187.864	268.529	323.032	646.487	598.48	1890.58	426.286	1310.23	2049.55	2052.92	1750.5	1629.12	2033.96	1329.22	2203.26	2277.16	1281.26
Tb927_06_v5.1	144404	144804	301.776	356.891	303.16	643.471	688.356	1862.65	594.517	1851.29	2271.39	2167.04	2447.11	1285.09	1953.05	1087.2	2234.78	2257.04	1646.5
Tb927_06_v5.1	145207	145607	117.587	106.723	155.739	210.134	356.022	571.909	165.186	693.516	814.645	895.746	917.322	417.329	732.674	382.673	767.112	788.118	567.416
Tb927_06_v5.1	147657	148057	226.447	254.185	341.055	371.001	647.947	1078.25	339.506	1055.75	1498.65	1454.43	1506.34	751.901	1065.3	599.353	1223.64	1172.67	958.45
Tb927_06_v5.1	148481	148881	433.143	307.546	632.662	494.668	1197.66	2162.57	752.09	1988.84	2436.54	2477.57	2540.91	1711.88	2280.05	1033.98	2423.93	2425.84	2125.73
Tb927_06_v5.1	151242	151642	164.897	326.481	355.843	612.303	562.25	1628.3	373.761	1205.92	1923.84	1879.08	1474.61	1332.38	1544.01	1329.22	1424.47	1484.57	918.514
Tb927_06_v5.1	162196	162596	68.8986	118.199	101.67	282.524	160.245	624.121	143.872	456.231	680.309	658.208	493.837	610.033	637.156	527.126	693.553	650.616	375.226
Tb927_06_v5.1	169612	170012	53.7409	127.379	162.209	256.383	219.466	519.696	130.169	354.209	598.968	583.894	441.418	461.071	350.605	547.4	385.307	432.626	266.236
Tb927_06_v5.1	176441	176841	80.3817	200.823	322.108	521.815	286.351	372.773	104.288	265.943	449.842	376.877	328.305	326.297	265.201	861.649	384.14	368.906	249.596
Tb927_06_v5.1	180310	180710	138.716	240.414	402.519	358.936	489.792	1124.39	290.788	790.952	1514.67	1435.85	995.95	1173.96	1240.6	878.121	894.38	869.724	581.559
Tb927_06_v5.1	182584	182984	50.985	134.265	168.217	303.638	204.835	518.482	134.737	420.695	703.725	654.227	526.943	475.258	570.856	637.367	514.911	508.643	341.115
Tb927_06_v5.1	189584	189984	529.141	597.879	640.98	1193.44	1336.3	3316.1	1032.22	3029.69	4298.76	4396.46	4098.29	2407.03	3500.43	2088.23	4349.3	4350.86	3102.48
Tb927_06_v5.1	200197	200597	82.219	170.987	195.021	405.186	249.425	818.4	195.635	550.228	828.202	804.181	724.202	910.32	825.944	786.888	837.167	813.829	530.808
Tb927_06_v5.1	201717	202117	99.214	202.545	396.511	452.441	407.579	488.126	129.408	373.696	513.929	522.851	473.145	675.056	420.276	765.347	553.441	561.185	373.562
Tb927_06_v5.1	202953	203353	116.209	232.381	228.294	511.761	326.76	931.325	218.472	785.221	1128.92	1113.38	1118.72	695.154	1003.49	969.355	1088.2	1044.12	719.669
Tb927_06_v5.1	205581	205981	77.1664	174.429	262.492	520.809	273.113	261.062	100.482	251.041	279.765	238.866	306.234	275.461	277.562	764.08	347.944	367.788	252.924
Tb927_06_v5.1	225909	226309	85.4343	135.412	281.44	599.233	302.375	509.982	189.545	323.259	1019.23	1145.23	499.354	1095.93	350.605	1192.37	637.508	566.774	466.745
Tb927_06_v5.1	226950	227350	90.9462	183.036	331.812	494.668	353.235	546.41	239.786	385.159	1326.11	1487.6	663.507	1371.39	453.988	1116.34	807.978	835.069	620.663
Tb927_06_v5.1	234416	234816	135.96	312.137	432.095	807.355	385.284	558.552	188.784	331.283	565.692	570.624	438.659	515.454	291.047	1335.56	516.078	546.652	393.53
Tb927_06_v5.1	306023	306423	283.862	516.402	474.612	1230.64	706.471	1443.74	305.251	1784.8	3068.79	3196.82	2816.8	1196.42	1783.36	2029.94	2777.71	2726.55	1691.43
Tb927_06_v5.1	316424	316824	78.0851	181.888	161.747	267.443	290.531	560.981	193.351	452.792	713.585	686.075	640.056	847.662	663.002	529.661	805.642	818.301	516.664
Tb927_06_v5.1	331556	331956	69.8173	152.052	210.733	230.242	253.605	512.411	153.006	314.088	614.989	549.391	492.457	670.327	527.031	428.29	632.838	641.673	413.498
Tb927_06_v5.1	332375	332775	89.1089	179.593	232.453	377.034	307.949	684.834	216.188	437.89	830.667	794.892	598.673	1159.77	656.26	842.642	758.938	782.528	470.905
Tb927_06_v5.1	334246	334646	93.7021	109.018	198.256	200.079	287.047	607.122	200.202	442.475	690.169	705.981	649.712	672.691	518.041	429.557	741.424	628.258	498.361
Tb927_06_v5.1	335343	335743	59.2528	90.0835	177.46	165.895	243.851	407.986	113.423	308.357	425.193	455.172	377.964	523.73	401.173	340.858	503.235	560.067	348.603
Tb927_06_v5.1	339219	339619	108.86	141.15	310.554	247.334	326.76	178.494	140.065	162.776	263.743	230.904	184.844	195.069	139.343	383.941	198.492	191.16	177.213
Tb927_06_v5.1	415972	416372	238.848	430.335	551.326	1186.4	615.898	590.123	244.353	627.03	470.794	463.134	675.922	571.019	616.929	1677.68	711.067	761.288	465.913
Tb927_06_v5.1	473990	474390	333.929	484.271	483.854	1165.29	862.535	3146.11	771.121	2359.1	3570.39	3561.75	3267.87	2058.27	3028.46	1880.42	2878.13	2824.93	1915.24
Tb927_06_v5.1	480981	481381	198.428	409.679	334.123	891.811	562.25	1370.88	357.776	1266.67	2249.21	2029.03	1609.8	915.049	1214.76	1277.27	1728.04	1778.57	1173.1
Tb927_06_v5.1	482418	482818	111.616	172.708	122.928	471.544	257.785	894.898	225.323	851.707	1348.29	1190.35	1024.92	667.962	730.426	741.271	1073.02	997.165	704.693
Tb927_06_v5.1	486490	486890	78.5444	186.479	294.379	468.527	293.318	377.63	101.243	256.773	423.961	368.915	296.578	413.782	187.663	897.128	391.145	345.43	270.396
Tb927_06_v5.1	684337	684737	531.897	689.684	683.496	1988.73	1271.51	4095.64	924.888	3965.08	5173.8	5225.85	5370.13	2294.72	4330.87	3052.52	5142.1	5141.21	3193.17
Tb927_06_v5.1	693005	693405	466.673	646.077	600.774	1798.7	1095.24	4247.43	1154.78	3441.22	4418.31	4530.49	4571.44	2402.3	4672.48	2701.52	4238.38	4176.47	2628.25
Tb927_06_v5.1	778248	778648	103.348	187.052	300.387	348.882	336.514	421.343	162.902	245.31	443.68	391.474	314.51	455.16	164.065	532.195	219.508	228.051	190.525
Tb927_06_v5.1	1277010	1277410	490.099	558.288	615.563	1124.06	1226.22	3353.74	1425.77	2791.26	3535.88	3439.67	3565.83	2656.48	3781.36	1768.91	3721.13	3755.02	2708.12
Tb927_06_v5.1	1282023	1282423	119.884	368.941	343.366	1066.75	305.859	967.752	234.457	400.061	737.001	671.478	416.588	505.996	355.1	1395.11	507.905	557.831	334.459
Tb927_06_v5.1	1286607	1287007	498.367	640.913	655.306	1424.69	1237.37	3829.73	1186.75	3206.22	4089.25	4198.73	4441.77	2586.73	4349.97	2266.9	4559.47	4457.06	3030.1
Tb927_06_v5.1	1421596	1421996	188.323	225.496	388.193	560.021	433.358	784.402	290.027	708.418	818.343	782.949	782.138	630.131	615.806	745.073	588.469	535.473	477.561
Tb927_06_v5.1	1423564	1423964	215.423	219.758	842.933	453.446	879.257	435.914	302.968	298.04	559.53	485.694	282.784	450.431	258.459	604.421	346.776	367.788	377.722
Tb927_06_v5.1	1426219	1426619	208.074	226.07	580.441	434.343	570.611	501.483	306.774	498.644	717.282	622.378	543.496	484.716	456.236	546.133	429.676	401.325	413.498
Tb927_06_v5.1	1427407	1427807	110.697	179.593	323.956	397.142	408.973	514.839	184.216	474.571	511.464	517.542	496.596	545.01	434.885	522.058	453.028	447.159	275.388
Tb927_06_v5.1	1433054	1433454	152.955	306.973	416.845	446.408	545.529	769.831	251.965	553.667	803.553	688.729	724.202	667.962	512.422	724.799	496.229	505.29	307.003
Tb927_06_v5.1	1434984	1435384	151.577	321.317	360.465	749.041	403.399	853.614	315.147	554.813	802.321	671.478	532.461	1299.28	525.907	985.828	523.084	516.469	368.571
Tb927_06_v5.1	1435992	1436392	203.481	316.727	871.585	764.122	826.306	637.478	284.698	498.644	686.471	664.843	488.319	1034.45	470.844	997.232	484.553	524.294	406.842
Tb927_06_v5.1	1437242	1437642	206.696	296.071	659.465	854.61	637.496	523.339	205.531	377.135	539.81	467.115	438.659	692.789	339.367	995.965	419.168	392.382	380.218
Tb927_06_v5.1	1438817	1439217	313.718	450.992	989.429	978.277	1114.75	766.188	447.6	561.691	967.468	808.162	619.365	721.163	428.142	1338.09	539.43	611.49	529.976
Tb927_06_v5.1	1458333	1458733	120.343	97.5427	310.554	221.193	312.129	205.207	159.857	128.386	150.358	172.514	111.734	138.321	96.641	173.597	126.101	122.969	120.638
Tb927_06_v5.1	1467894	1468294	424.875	231.807	1415.52	361.953	1041.59	564.623	1142.6	475.718	806.018	662.189	427.624	751.901	410.162	243.289	378.302	434.862	458.425
Tb927_06_v5.1	1484445	1484845	196.591	385.581	616.025	625.374	558.07	573.123	230.651	444.767	457.237	418.015	429.003	522.548	373.079	766.614	399.318	416.976	293.692
Tb927_06_v5.1	1524474	1524874	304.991	350.58	728.323	746.024	767.085	677.548	420.957	613.275	1114.13	1126.65	655.23	567.472	416.905	618.36	428.508	404.679	375.226
Tb927_07_v5.1	25244	25644	291.671	451.565	505.575	1091.89	809.585	3231.1	991.115	2205.5	3018.25	2957.95	2972.68	2547.71	3348.72	1756.24	1920.7	1944.02	1341.16
Tb927_07_v5.1	27821	28221	481.831	774.604	631.275	1411.61	1161.43	3419.31	1099.21	3175.27	3978.33	3791.33	3950.69	2219.05	3807.21	2223.81	3122.16	3006.03	2182.3
Tb927_07_v5.1	36028	36428	421.659	612.224	708.914	1073.79	1187.9	3050.18	1050.49	2747.7	3336.23	3305.64	3291.32	1837.19	3068.91	1735.97	2719.33	2714.26	2092.45
Tb927_07_v5.1	45232	45632	93.7021	195.085	309.63	594.205	312.826	1463.16	325.043	479.157	748.093	709.962	641.436	2329	439.38	961.752	414.497	469.517	296.188
Tb927_07_v5.1	227322	227722	473.563	569.764	551.788	1456.86	1010.24	3749.59	910.425	3250.93	4652.48	4486.69	4470.74	2379.84	4271.31	2328.99	4287.42	4363.15	2743.9
Tb927_07_v5.1	236574	236974	492.395	627.716	604.934	1798.7	1098.72	3960.86	1019.28	3601.7	4624.13	4518.54	4826.63	2644.66	4594.94	2692.65	4968.13	4942.23	2947.73
Tb927_07_v5.1	352643	353043	380.32	523.862	458.437	1327.16	842.331	2908.11	793.958	2805.02	4181.68	4215.98	3670.67	3044.25	3782.48	2236.49	3996.69	4009.9	2519.26
Tb927_07_v5.1	464880	465280	158.467	118.773	384.034	236.275	349.055	265.919	205.531	175.385	294.554	242.847	216.571	288.465	151.704	318.05	193.821	198.986	205.501
Tb927_07_v5.1	476163	476563	148.362	87.7884	475.536	200.079	431.268	237.992	195.635	169.654	239.094	246.828	165.532	261.274	152.828	190.07	216.006	156.506	226.301
Tb927_07_v5.1	693108	693508	63.846	144.593	195.021	555.999	201.351	295.061	89.8246	233.847	197.191	220.287	245.539	543.828	219.128	724.799	282.559	316.365	187.197
Tb927_07_v5.1	711377	711777	199.806	388.449	343.828	1032.57	615.898	1454.66	406.494	1518.86	2176.5	2157.75	2002.94	1151.5	1461.98	1576.31	1806.27	1781.93	1147.31
Tb927_07_v5.1	895089	895489	464.377	569.764	445.959	1329.17	934.297	3432.67	1017.76	3007.91	4081.85	3977.11	3978.28	2871.65	4010.6	2156.66	4203.35	4132.87	2827.09
Tb927_07_v5.1	1020283	1020683	552.107	666.159	816.129	1479.98	1561.34	3846.72	1232.42	3714.04	4668.5	4412.38	5148.04	2693.13	4427.51	2255.49	4771.97	4770.07	3380.37
Tb927_07_v5.1	1036783	1037183	72.1139	163.527	280.978	604.26	349.752	245.277	74.6001	262.505	219.375	193.747	278.645	315.657	238.231	719.73	386.475	352.138	219.645
Tb927_07_v5.1	1235115	1235515	454.271	541.075	557.334	1319.12	1040.2	3413.24	975.89	3040.01	4320.95	4290.29	3939.66	2837.36	4116.23	2175.66	3529.65	3456.54	2355.36
Tb927_07_v5.1	1308619	1309019	423.497	481.976	455.202	1010.45	976.797	2564.48	998.727	2216.96	2838.32	2871.7	2758.86	2233.24	2859.9	1695.42	2860.61	2913.24	2319.58
Tb927_07_v5.1	1318616	1319016	462.08	701.734	635.897	1422.67	1114.05	3896.51	1178.38	3002.18	4335.74	4241.19	4194.85	2547.71	4326.37	2450.63	4184.67	4303.91	2767.19
Tb927_07_v5.1	1592138	1592538	137.338	138.281	335.509	247.334	372.047	225.849	146.155	155.898	195.959	212.325	166.911	147.779	147.209	281.303	144.782	186.689	172.221
Tb927_07_v5.1	1747201	1747601	129.989	409.679	265.265	1040.61	349.055	1197.24	258.055	735.93	1423.47	1385.42	1095.27	673.873	631.538	1441.99	771.782	782.528	480.057
Tb927_07_v5.1	1784962	1785362	73.4918	265.66	210.733	517.793	199.261	596.194	162.141	335.868	622.384	558.68	489.698	370.039	337.12	670.312	374.799	395.736	241.276
Tb927_07_v5.1	1790376	1790776	255.843	304.104	377.564	697.764	675.119	1457.09	560.262	1201.33	1577.53	1575.19	1620.83	1136.13	1468.72	1051.72	1640.47	1784.16	1361.96
Tb927_07_v5.1	1797062	1797462	587.935	1330.6	1067.99	1683.08	1279.17	950.753	580.053	988.117	1003.21	883.803	1031.82	879.582	974.276	2578.61	1241.16	1266.58	1014.19
Tb927_07_v5.1	1798327	1798727	453.812	1209.53	971.868	1830.88	1238.07	915.54	553.411	1030.53	999.512	899.728	987.673	928.054	956.297	2885.26	1225.98	1150.32	937.65
Tb927_07_v5.1	1887857	1888257	373.89	529.599	516.204	1072.79	1024.17	3135.18	817.556	2383.17	4127.45	4070.01	3423.75	2235.6	2931.82	1785.39	3790.02	3782.97	2584.15
Tb927_07_v5.1	1903315	1903715	495.151	612.798	593.38	1156.24	1245.73	2778.19	832.78	2813.04	4514.44	4369.92	3826.54	2087.83	3215	2121.18	4077.25	3973.01	2774.68
Tb927_07_v5.1	1911049	1911449	118.506	399.925	335.972	1607.67	383.194	996.894	255.772	505.522	915.706	832.049	569.705	727.074	512.422	2805.43	727.413	703.158	400.186
Tb927_07_v5.1	1915042	1915442	196.591	387.876	658.541	879.746	636.799	924.04	279.37	418.402	750.558	744.465	510.39	1098.3	477.586	1434.39	677.207	643.909	504.184
Tb927_07_v5.1	1929304	1929704	316.474	560.584	598.002	1246.73	892.494	2200.21	733.821	1415.69	2675.64	2496.15	1784.99	1480.16	1452.99	1784.12	2053.8	2130.71	1569.96
Tb927_07_v5.1	1931462	1931862	135.041	395.335	535.614	920.968	535.078	949.539	248.921	440.182	857.781	781.622	528.322	620.673	467.473	1416.65	672.536	643.909	462.585
Tb927_07_v5.1	1941176	1941576	349.086	201.397	1488.07	467.522	1756.42	689.691	504.692	1189.87	2137.06	2518.71	1418.06	870.124	764.138	421.954	841.838	771.349	808.692
Tb927_07_v5.1	1947853	1948253	167.653	259.923	508.81	912.925	449.382	574.337	231.412	394.33	706.19	594.51	434.521	523.73	371.956	848.977	456.531	427.037	313.659
Tb927_07_v5.1	1948631	1949031	288.915	411.401	3496.97	992.353	3281.54	834.186	460.541	533.033	945.284	757.735	648.333	529.641	410.162	978.225	574.458	593.604	411.834
Tb927_07_v5.1	1964930	1965330	178.677	405.663	433.944	1489.03	468.89	664.191	216.949	515.839	590.341	521.523	675.922	605.304	430.39	1550.97	537.095	545.534	341.115
Tb927_07_v5.1	2142401	2142801	391.344	471.648	492.173	860.643	962.166	2100.64	769.599	2032.4	3104.53	2886.29	2502.29	1657.49	2095.76	1571.24	2735.68	2690.78	1981.79
Tb927_07_v5.1	2153887	2154287	504.338	839.441	695.512	1564.44	1140.53	3640.3	1249.17	2842.84	4868.15	4557.03	3852.75	2287.62	2675.61	2607.75	2637.6	2523.09	1724.71
Tb927_07_v5.1	2179494	2179894	161.223	193.938	489.4	469.533	535.775	461.413	204.77	445.914	573.086	570.624	478.663	645.5	443.874	644.969	363.123	406.915	326.971
Tb927_07_v5.1	2180270	2180670	235.174	247.299	788.863	611.298	827.003	784.402	301.445	731.344	920.636	877.168	928.358	1145.58	737.169	976.958	614.156	694.214	538.296
Tb927_07_v5.1	2180952	2181352	148.362	187.052	482.93	284.535	617.988	451.699	204.008	401.208	475.723	534.794	509.01	607.668	377.574	421.954	333.933	365.552	354.427
Tb927_07_v5.1	2183214	2183614	76.7071	123.937	247.704	283.529	260.572	315.703	111.9	276.26	283.462	268.06	333.823	450.431	293.294	454.9	265.045	286.182	178.877
Tb927_07_v5.1	2185894	2186294	92.7835	148.609	230.605	195.052	288.441	393.415	132.453	357.648	566.924	483.04	520.046	388.955	373.079	302.844	315.251	355.491	229.629
Tb927_07_v5.1	2187042	2187442	225.069	276.562	600.312	529.858	631.922	730.975	321.998	542.204	773.975	817.452	670.404	948.152	582.094	778.018	528.922	503.054	488.377
Tb927_07_v5.1	2187919	2188319	187.404	236.398	626.192	505.728	615.201	539.124	247.398	483.742	586.643	585.221	529.702	749.536	420.276	694.388	460.033	422.565	391.034
Tb927_07_v5.1	2189873	2190273	187.404	273.12	750.968	770.155	815.159	768.616	235.219	597.226	738.234	737.83	753.17	1113.66	629.29	1079.6	597.81	639.437	482.553
Tb927_07_v5.1	2193240	2193640	152.955	225.496	329.964	412.224	466.104	643.549	197.157	648.81	904.614	912.998	928.358	478.805	525.907	669.045	575.626	577.953	493.369
Tb927_07_v5.1	2195105	2195505	131.367	253.037	414.072	740.997	443.809	401.915	159.096	334.722	458.469	453.845	368.308	375.95	315.769	1141.68	413.33	354.374	285.372
Tb927_07_v5.1	2196242	2196642	178.677	199.102	516.666	379.045	626.348	434.699	268.712	389.745	525.021	508.253	497.975	401.96	327.006	416.886	249.866	262.706	257.084
Tb927_07_v5.1	2199324	2199724	343.574	382.138	652.071	889.8	849.298	1743.65	544.276	1755	2007.65	2007.8	2281.58	1134.94	1647.39	1293.74	1136.07	1083.24	878.579
Tb927_07_v5.1	2200209	2200609	371.134	438.368	729.71	786.241	911.306	1470.45	503.17	1420.28	1602.18	1538.03	1818.09	861.849	1303.53	1049.18	904.888	963.628	796.212
Tb927_07_v5.1	2201125	2201525	798.305	1016.17	1467.28	2218.97	1904.13	3908.65	1260.59	3981.13	4365.32	4193.42	5095.62	2495.7	3836.42	3105.74	3165.36	3106.64	2326.24
Tb927_07_v5.1	2203062	2203462	320.608	484.271	630.813	976.266	732.946	1470.45	487.945	1379.01	1614.5	1580.49	1488.41	957.61	1301.28	1419.19	1402.28	1467.8	1079.92
Tb927_07_v5.1	2204572	2204972	123.099	232.381	477.385	657.547	453.563	490.555	167.47	308.357	667.985	625.032	420.727	449.249	292.171	1025.11	418	452.749	334.459
Tb927_08_v5.1	60033	60433	297.183	370.662	705.217	750.046	892.494	1068.53	463.586	980.093	1089.48	1058.97	1143.55	1149.13	1043.95	956.684	818.486	817.183	719.669
Tb927_08_v5.1	89174	89574	254.006	137.134	988.967	191.031	803.314	325.417	647.041	247.603	433.82	362.28	202.777	333.39	204.519	130.514	233.52	192.278	276.22
Tb927_08_v5.1	100993	101393	380.78	271.972	792.56	516.788	775.446	775.902	409.539	693.516	914.473	866.552	849.73	633.678	440.503	519.524	307.078	363.317	336.123
Tb927_08_v5.1	116839	117239	615.954	377.548	1363.76	628.39	1136.35	928.897	1651.86	766.88	1392.66	1076.22	662.127	1223.61	518.041	430.824	570.955	562.302	725.493
Tb927_08_v5.1	443999	444399	468.051	656.979	659.465	1154.23	1348.84	3495.81	1106.06	2979.25	4481.17	4302.24	4175.54	2844.46	3531.89	2010.94	4127.46	4081.44	3012.63
Tb927_08_v5.1	461268	461668	290.293	623.126	693.663	1354.31	753.151	1430.38	350.164	1358.37	2356.43	2214.82	1946.38	1283.91	1364.21	1956.45	1841.3	1853.47	1221.36
Tb927_08_v5.1	464370	464770	564.969	687.963	591.994	1542.32	1122.41	4110.22	1225.57	3939.86	4818.86	4975.04	5396.34	3207.4	4914.08	2508.92	4787.15	4983.59	3149.07
Tb927_08_v5.1	624570	624970	230.581	616.24	425.626	1617.73	597.783	2246.35	547.321	1399.64	2365.06	2289.13	1878.79	1019.09	1070.92	2136.38	1354.41	1370.54	882.739
Tb927_08_v5.1	796581	796981	364.244	493.451	436.717	1078.82	769.872	2910.54	810.705	2363.69	3463.17	3429.05	3094.07	2211.96	2882.37	1678.95	2861.78	2877.47	1973.47
Tb927_08_v5.1	879145	879545	428.09	598.453	555.023	1565.44	1085.48	3456.95	851.05	3101.91	4386.27	4352.66	4102.43	2267.53	3753.27	2614.09	4415.85	4433.58	2819.61
Tb927_08_v5.1	882763	883163	84.5156	115.904	118.768	224.209	245.941	805.044	229.129	474.571	898.452	895.746	700.751	637.224	677.611	466.304	591.972	551.123	368.571
Tb927_08_v5.1	1037330	1037730	95.5394	163.527	124.776	479.587	222.949	637.478	171.276	796.684	1082.09	1016.51	1049.75	503.632	830.439	671.579	1106.88	1072.06	654.774
Tb927_08_v5.1	1039748	1040148	99.6733	138.855	158.974	355.92	236.884	602.265	183.455	576.593	605.13	631.667	640.056	494.174	622.548	499.249	641.011	696.45	430.138
Tb927_08_v5.1	1041361	1041761	56.0375	99.264	77.1764	263.421	138.647	590.123	147.678	393.184	570.621	562.661	522.805	508.361	594.455	421.954	377.134	382.321	232.125
Tb927_08_v5.1	1089398	1089798	127.692	186.479	321.645	607.276	300.285	445.628	194.874	283.138	375.895	330.431	297.957	354.67	223.623	505.585	266.212	280.592	202.173
Tb927_08_v5.1	1166261	1166661	83.1376	188.774	211.195	573.092	289.834	1220.32	274.041	671.736	1041.42	1031.1	841.454	1184.6	737.169	812.231	532.424	561.185	353.595
Tb927_08_v5.1	1169240	1169640	467.133	437.795	545.78	679.666	1088.27	2088.5	1201.97	1988.84	2655.92	2578.42	2505.05	1862.02	2174.42	1027.64	2153.05	2229.09	1925.22
Tb927_08_v5.1	1172497	1172897	175.002	433.778	295.766	970.234	445.202	847.542	245.114	873.487	1607.11	1491.58	1247.01	747.172	812.459	1362.17	1250.5	1103.36	722.165
Tb927_08_v5.1	1176125	1176525	92.3241	251.89	302.236	758.089	286.351	404.343	133.976	296.894	458.469	421.996	321.408	380.679	277.562	1091	386.475	380.085	278.716
Tb927_08_v5.1	1395642	1396042	434.061	504.927	622.033	1246.73	1077.82	3126.68	860.946	3142.03	3914.24	4039.48	4120.36	2907.11	4340.98	2094.57	4063.24	4106.04	2832.92
Tb927_08_v5.1	1442717	1443117	485.965	714.357	680.262	1542.32	1224.83	4042.22	1076.37	3264.69	4908.82	4976.37	4823.87	2746.33	4360.08	2506.38	5065.04	5226.17	3602.51
Tb927_08_v5.1	1610256	1610656	189.701	516.976	361.851	998.386	498.849	1749.73	519.917	1029.38	1773.49	1730.45	1317.36	1149.13	800.098	1407.78	1119.73	1027.35	755.445
Tb927_08_v5.1	1615060	1615460	274.676	452.139	395.125	1062.73	751.061	3330.67	881.499	2095.45	3172.31	3337.48	2674.72	3207.4	3162.18	1919.7	1980.25	1945.14	1243.82
Tb927_08_v5.1	1743317	1743717	553.026	765.997	636.821	1538.3	1229.01	4269.28	1345.08	3915.79	4927.31	4819.78	5039.07	3889.55	4846.66	2478.51	4281.58	4425.76	3090
Tb927_08_v5.1	1894987	1895387	140.553	310.989	421.466	498.69	428.481	472.341	186.5	361.087	473.258	398.11	391.759	392.502	283.181	653.839	384.14	356.609	238.78
Tb927_08_v5.1	1993600	1994000	378.483	516.976	457.051	1048.66	876.47	3069.61	895.962	2423.3	3480.42	3312.27	3409.96	1928.22	2983.51	1718.23	3280.95	3279.91	2263.01
Tb927_08_v5.1	2002060	2002460	138.257	232.955	240.31	669.612	422.21	1771.58	424.764	1192.16	1906.59	1975.95	1709.12	1272.08	1717.06	1175.9	1340.4	1358.25	813.684
Tb927_08_v5.1	2002770	2003170	48.229	78.0342	75.79	167.906	142.13	530.625	135.498	400.061	638.406	589.202	504.872	364.128	521.412	329.454	318.754	373.378	203.005
Tb927_08_v5.1	2004257	2004657	91.4055	178.446	195.945	336.817	300.285	1169.32	347.88	666.005	1190.54	1159.83	859.386	1000.17	821.449	522.058	414.497	397.972	272.892
Tb927_08_v5.1	2006041	2006441	140.094	275.415	284.675	598.227	454.259	2016.86	561.784	821.903	1576.3	1426.56	1059.4	2250.97	840.552	942.745	546.436	553.359	370.234
Tb927_08_v5.1	2094195	2094595	79.4631	189.348	262.03	392.115	337.908	297.49	106.572	222.384	299.484	260.098	253.815	336.937	203.396	734.936	301.24	323.072	258.748
Tb927_08_v5.1	2097416	2097816	89.5682	106.149	137.716	201.085	220.859	579.194	165.186	419.549	667.985	671.478	513.149	552.103	494.442	337.057	556.944	626.023	438.457
Tb927_08_v5.1	2105598	2105998	317.393	440.09	511.12	899.854	853.478	1945.22	722.403	1592.22	2722.47	2612.93	2060.87	1204.7	1464.22	1424.25	1092.87	1138.02	882.739
Tb927_08_v5.1	2107936	2108336	109.778	183.036	148.345	501.706	243.851	826.9	202.486	769.173	1242.3	1285.89	915.943	520.183	796.727	778.018	962.1	970.335	631.479
Tb927_08_v5.1	2110373	2110773	37.2052	92.3787	41.5921	312.687	94.7535	458.984	84.496	351.917	618.687	579.913	466.248	255.363	352.852	425.756	427.341	454.984	247.932
Tb927_08_v5.1	2115125	2115525	457.027	491.156	520.363	851.594	1042.29	2266.99	755.896	2141.3	3115.62	3117.2	2637.47	1703.6	2329.5	1349.49	2854.78	2739.97	2209.76
Tb927_08_v5.1	2214782	2215182	111.616	166.396	372.48	391.11	363.686	275.633	89.0633	249.895	226.77	226.922	280.025	232.9	243.85	585.414	310.581	356.609	233.789
Tb927_08_v5.1	2244167	2244567	498.826	581.24	560.569	1174.33	1044.38	3172.82	927.933	3002.18	3784.84	3682.51	4011.39	2521.71	3570.1	1879.15	3878.76	3704.71	2825.43
Tb927_09_v5.1	2230	2630	491.936	262.218	1567.56	422.278	1212.98	664.191	1251.45	635.055	1112.9	826.741	448.315	833.475	397.801	259.762	482.218	420.329	552.44
Tb927_09_v5.1	3361	3761	514.902	268.529	1328.17	521.815	998.395	785.616	1361.83	607.543	1188.08	920.96	536.599	835.84	456.236	328.187	510.24	472.871	554.936
Tb927_09_v5.1	99653	100053	158.467	115.33	342.441	235.269	317.703	235.563	181.933	171.946	173.775	171.187	139.323	205.709	117.992	236.953	152.955	149.798	155.582
Tb927_09_v5.1	105803	106203	156.17	98.6903	378.488	171.927	374.137	184.565	178.888	127.24	140.499	136.684	132.425	164.331	116.868	144.453	119.095	125.205	171.389
Tb927_09_v5.1	155045	155445	95.9987	95.8214	254.636	234.264	244.548	201.565	130.931	116.923	191.029	131.376	132.425	151.326	92.1461	291.44	131.939	128.558	108.99
Tb927_09_v5.1	156164	156564	135.501	209.43	435.793	435.348	344.178	350.917	150.723	277.407	426.426	374.223	304.854	281.372	188.787	468.838	276.721	253.763	216.317
Tb927_09_v5.1	171757	172157	299.479	382.712	374.791	1176.35	564.341	2270.64	736.105	1928.09	2236.89	2153.77	2219.51	1914.04	2226.11	1573.78	1248.16	1305.7	850.291
Tb927_09_v5.1	174392	174792	320.149	344.842	431.633	857.626	703.684	1723.01	580.053	1773.34	1902.89	1944.1	1867.75	1163.32	1750.78	1172.1	1498.03	1447.68	1086.58
Tb927_09_v5.1	175650	176050	147.902	244.431	225.521	562.032	356.719	965.324	258.055	1011.04	1241.07	1304.47	1258.04	663.233	838.305	826.169	864.022	868.606	585.719
Tb927_09_v5.1	177796	178196	46.8511	104.428	56.8425	334.806	104.508	366.702	107.333	280.845	433.82	392.801	358.652	212.802	249.469	416.886	260.374	239.23	153.086
Tb927_09_v5.1	179893	180293	162.141	292.628	209.809	862.654	330.94	1423.09	360.059	1224.26	1545.48	1480.97	1655.32	894.951	1182.17	1083.4	1039.16	1112.31	658.102
Tb927_09_v5.1	182449	182849	325.661	576.649	896.54	950.125	921.06	1219.1	474.243	928.509	1597.25	1600.4	1307.7	1343.02	660.755	1287.4	658.525	623.787	587.383
Tb927_09_v5.1	183779	184179	133.663	268.529	380.799	494.668	451.472	571.909	156.812	334.722	600.2	548.064	437.28	468.165	285.428	667.778	304.743	317.483	253.756
Tb927_09_v5.1	185251	185651	150.199	259.349	563.342	480.593	641.676	455.341	175.082	350.77	510.232	477.731	462.11	425.604	338.244	807.162	429.676	421.447	302.011
Tb927_09_v5.1	186123	186523	192.916	280.005	640.98	665.591	541.349	535.482	231.412	346.185	580.481	516.215	398.656	444.52	287.676	899.663	365.458	358.845	304.507
Tb927_09_v5.1	187043	187443	253.547	476.812	897.927	994.364	900.855	1041.82	392.031	833.366	1128.92	1101.44	1035.95	1391.49	784.365	1279.8	775.285	783.646	681.398
Tb927_09_v5.1	188522	188922	428.09	604.191	1235.75	1546.34	1402.49	2208.71	752.852	1650.68	2054.48	2048.94	1829.13	2966.23	1600.2	2135.11	1264.51	1333.65	1050.8
Tb927_09_v5.1	300939	301339	99.6733	229.512	332.737	279.508	335.817	329.06	177.365	244.164	310.576	309.198	302.096	326.297	289.923	345.927	249.866	248.173	207.997
Tb927_09_v5.1	303650	304050	147.443	250.168	434.868	568.064	435.448	568.266	190.306	416.11	398.079	341.047	469.007	490.627	434.885	737.47	418	357.727	277.884
Tb927_09_v5.1	436960	437360	494.233	568.043	592.918	1393.52	1059.01	3371.96	1048.97	3411.41	3988.19	4050.1	4142.43	3040.71	4058.92	2112.31	3760.83	3665.59	2573.34
Tb927_09_v5.1	442521	442921	161.223	261.644	372.942	780.209	339.998	575.552	176.604	452.792	423.961	390.147	467.627	496.538	439.38	854.046	454.195	430.391	272.892
Tb927_09_v5.1	651401	651801	114.372	126.806	388.655	150.814	373.44	166.351	152.245	123.801	129.407	131.376	143.461	189.157	122.487	214.145	142.447	177.746	172.221
Tb927_09_v5.1	685862	686262	575.992	688.537	712.149	1868.08	1301.47	4572.84	1272.01	4466.02	5024.67	5232.49	5759.13	3513.6	6269.31	2927.07	6251.32	6167.44	3753.1
Tb927_09_v5.1	690286	690686	98.2953	332.219	375.715	765.127	259.179	790.473	213.904	307.211	622.384	545.41	362.791	398.413	239.355	997.232	379.469	376.731	254.588
Tb927_09_v5.1	694863	695263	333.929	445.827	449.194	1064.74	846.511	2944.54	854.094	2380.88	3159.99	3058.81	3117.52	1858.47	2963.28	1651.07	2959.86	3132.35	2213.09
Tb927_09_v5.1	741003	741403	45.4731	144.593	127.087	306.654	147.007	353.345	101.243	199.458	374.663	386.166	278.645	232.9	193.282	465.037	256.871	300.714	196.349
Tb927_09_v5.1	748603	749003	366.541	454.434	391.428	1241.7	802.618	2609.41	701.088	2614.73	3447.15	3511.33	3269.25	2276.98	3347.6	2099.64	3667.42	3667.82	2245.53
Tb927_09_v5.1	879737	880137	97.836	226.643	297.614	591.189	254.302	331.489	111.139	254.48	458.469	445.883	333.823	336.937	241.603	1009.9	388.81	395.736	272.892
Tb927_09_v5.1	886323	886723	510.768	708.619	519.439	1338.22	1147.49	3743.51	1224.05	3543.24	4195.24	4389.82	4586.61	3914.38	4737.66	2289.7	4913.25	4876.27	3371.21
Tb927_09_v5.1	1121982	1122382	609.064	792.965	656.693	1685.09	1356.51	2628.84	961.427	3617.75	4303.69	4369.92	4770.08	2165.85	3164.43	2097.1	3577.52	3496.78	2674.01
Tb927_09_v5.1	1124501	1124901	667.398	749.931	711.225	1886.17	1386.47	4181.86	1176.85	4665.47	5363.6	5408.98	6451.6	3512.42	5483.82	2707.86	5014.83	5046.19	3316.3
Tb927_09_v5.1	1153294	1153694	112.075	123.363	176.073	291.573	268.236	322.989	116.467	421.841	544.74	556.026	576.603	284.918	398.925	378.872	426.173	507.525	308.667
Tb927_09_v5.1	1283557	1283957	440.032	510.665	428.398	1078.82	865.322	2514.7	862.468	2641.09	2956.63	3110.56	3047.17	2716.77	3494.81	1723.3	3212.06	3339.16	2276.32
Tb927_09_v5.1	1426680	1427080	316.934	521.567	1384.55	1052.68	1379.5	2637.34	971.323	1343.47	2590.6	2534.63	1673.25	4423.92	1583.34	1792.99	1224.81	1193.91	918.514
Tb927_09_v5.1	1429049	1429449	248.954	360.334	321.183	732.954	663.274	1936.72	850.288	1651.83	2249.21	2244.01	2106.39	2118.56	2330.62	1225.32	2362.05	2325.23	1620.71
Tb927_09_v5.1	1565041	1565441	399.612	472.221	543.47	1034.58	947.535	2287.64	908.903	2143.6	2752.05	2599.66	2688.51	1633.85	2557.62	1562.37	2625.93	2769.03	1920.23
Tb927_09_v5.1	1570103	1570503	68.8986	185.905	236.613	453.446	222.253	310.846	108.855	210.921	361.106	342.374	233.124	294.376	189.911	759.011	295.402	318.601	209.661
Tb927_09_v5.1	1768120	1768520	469.429	606.486	641.442	1282.92	1212.29	3285.74	1000.25	2811.89	3701.03	3731.61	3659.63	2131.57	3361.08	2041.35	4024.71	3886.93	2709.78
Tb927_09_v5.1	1777026	1777426	349.086	526.157	465.831	1302.02	868.806	3149.75	879.976	2694.97	3511.23	3536.54	3484.45	2254.52	3536.39	2080.63	3945.31	3969.65	2436.89
Tb927_09_v5.1	2271528	2271928	1725.68	1877.98	2183.58	3713.03	3670.3	7597.52	2575.99	9108.56	9264.28	8907.04	11067.2	4744.31	8511.15	4756.81	6626.12	6511.75	4961.14
Tb927_09_v5.1	2349049	2349449	103.348	232.381	274.046	570.075	292.621	1002.97	266.429	347.331	537.346	501.618	437.28	1353.66	312.398	747.607	396.983	359.963	225.469
Tb927_09_v5.1	2443123	2443523	98.7547	173.856	425.163	409.207	413.153	237.992	126.363	225.823	219.375	171.187	206.915	173.788	195.53	557.537	258.039	278.356	232.125
Tb927_09_v5.1	2450349	2450749	74.4105	177.872	232.916	506.734	255.695	244.063	88.3021	241.871	204.586	139.338	246.918	205.709	210.138	660.175	258.039	238.112	169.725
Tb927_09_v5.1	2457043	2457443	114.831	212.873	323.494	684.694	362.989	320.56	133.214	284.284	370.966	380.858	329.684	357.035	253.964	1013.7	374.799	340.959	236.284
Tb927_09_v5.1	2501722	2502122	280.188	453.287	637.283	709.829	829.093	1361.17	502.409	1274.69	1518.37	1561.92	1601.52	1317.01	1421.52	1093.53	983.117	988.221	720.501
Tb927_09_v5.1	2502459	2502859	108.86	195.085	286.985	330.784	288.441	637.478	285.459	359.941	616.222	566.643	337.961	597.028	346.11	437.16	193.821	168.803	166.398
Tb927_09_v5.1	2503881	2504281	166.735	197.954	262.954	463.5	328.154	569.48	216.188	660.273	626.081	565.316	768.344	516.636	720.313	556.27	519.581	523.176	346.939
Tb927_09_v5.1	2506772	2507172	598.04	429.188	775.461	1097.92	1061.1	1992.57	1055.06	2643.39	2353.97	2282.49	2929.91	1650.4	2312.64	1274.73	1457.16	1394.02	1233.01
Tb927_09_v5.1	2510388	2510788	286.618	247.873	421.929	628.39	645.16	1047.89	558.739	1326.28	1334.74	1283.24	1554.62	732.985	1211.38	802.094	1111.55	978.16	861.107
Tb927_09_v5.1	2511939	2512339	272.379	368.941	364.624	903.876	554.587	1486.23	434.659	1721.75	1798.14	1759.64	1962.93	952.881	1477.71	1188.57	1301.87	1249.81	811.188
Tb927_09_v5.1	2513942	2514342	157.089	366.646	427.936	793.279	447.292	1160.82	341.029	598.373	1085.78	942.193	725.581	663.233	456.236	1083.4	495.061	537.709	369.402
Tb927_09_v5.1	2521349	2521749	179.136	230.66	329.04	364.969	552.496	975.038	441.511	858.585	1236.14	1112.05	1149.07	679.785	806.84	563.873	910.726	896.554	762.101
Tb927_09_v5.1	2524960	2525360	39.5019	90.6573	124.776	231.247	153.278	353.345	102.004	212.067	432.588	399.437	249.677	261.274	261.83	421.954	211.335	203.457	140.606
Tb927_09_v5.1	2536560	2536960	102.889	186.479	236.613	397.142	276.597	950.753	325.043	384.013	732.072	719.251	503.493	633.678	396.678	644.969	210.168	244.82	133.95
Tb927_09_v5.1	2538349	2538749	184.189	270.251	321.183	538.907	549.71	1696.3	520.678	1036.26	1775.95	1641.54	1315.98	1140.86	1250.71	1063.12	636.341	691.979	413.498
Tb927_09_v5.1	2539471	2539871	54.6596	63.1159	89.1919	136.738	140.04	477.198	108.855	339.307	486.815	537.448	445.557	305.016	395.554	235.686	277.888	295.125	242.108
Tb927_09_v5.1	2541943	2542343	263.652	302.956	483.392	530.864	827.7	1476.52	501.647	1345.77	1879.48	1908.27	1871.89	1093.57	1431.64	893.327	1438.48	1462.21	1151.47
Tb927_09_v5.1	2546196	2546596	1440.44	809.031	2475.19	1394.52	3301.04	3543.16	2148.18	4482.06	4403.52	4116.45	5179.77	2755.79	3462.22	1885.49	1437.31	1436.5	1431.02
Tb927_09_v5.1	2698237	2698637	245.738	169.265	471.377	239.291	379.711	415.271	829.735	318.674	401.777	321.142	241.401	483.534	198.901	168.528	219.508	184.453	239.612
Tb927_09_v5.1	2877154	2877554	410.636	253.037	1137.31	357.931	735.036	689.691	1278.1	466.547	1029.09	785.603	405.553	689.243	334.872	221.748	416.832	387.91	487.545
Tb927_09_v5.1	2993321	2993721	356.435	263.365	1076.31	606.271	1358.6	573.123	465.87	1317.11	2996.07	3644.03	1422.19	1157.41	769.757	408.016	934.078	890.964	703.03
Tb927_09_v5.1	3270360	3270760	1055.53	629.437	2781.59	824.447	2157.73	1356.31	2952.03	1251.77	2000.26	1621.63	1027.68	1865.57	868.645	561.339	958.598	943.506	1238
Tb927_09_v5.1	3364814	3365214	814.381	344.842	3418.87	444.397	2658.67	907.04	1890.12	737.076	1361.85	1086.84	703.51	1168.05	523.659	339.591	657.357	621.551	800.372
Tb927_09_v5.1	3377461	3377861	145.606	84.3457	239.848	200.079	319.096	355.773	162.141	591.495	463.399	498.964	700.751	323.932	571.98	228.083	442.519	428.155	362.747
Tb927_09_v5.1	3380268	3380668	135.501	161.232	280.053	452.441	402.702	716.404	216.188	747.393	918.171	825.414	794.553	412.6	602.321	587.949	503.235	462.81	389.37
Tb927_09_v5.1	3382400	3382800	103.348	273.12	241.234	490.647	296.105	837.828	227.606	482.596	713.585	801.527	549.014	491.809	295.542	665.244	335.101	298.479	239.612
Tb927_09_v5.1	3386211	3386611	411.095	417.138	685.345	997.38	1150.98	1866.29	548.082	2066.79	2612.78	2606.29	2751.97	910.32	1966.53	1493.95	2140.21	2041.28	1514.22
Tb927_09_v5.1	3387439	3387839	80.3817	183.61	156.201	502.712	165.122	570.695	161.38	363.38	611.292	605.126	464.869	333.39	278.686	717.196	326.927	262.706	176.381
Tb927_09_v5.1	3388599	3388999	83.1376	95.2476	200.104	133.721	294.711	358.202	108.094	348.478	489.28	502.945	469.007	244.722	329.254	217.946	361.955	395.736	291.196
Tb927_09_v5.1	3389816	3390216	212.667	213.446	291.607	484.614	613.807	1239.74	366.149	1144.02	1456.75	1458.41	1482.89	872.489	1208.01	788.155	1174.6	1201.74	879.411
Tb927_09_v5.1	3391048	3391448	81.3004	79.7555	152.504	152.824	289.834	605.908	159.857	408.086	659.357	601.145	604.191	399.595	492.195	291.44	450.693	484.05	341.947
Tb927_09_v5.1	3392856	3393256	73.4918	200.823	205.188	559.016	234.794	871.827	174.321	484.888	830.667	843.992	575.223	527.276	448.369	931.341	427.341	389.028	239.612
Tb927_09_v5.1	3398070	3398470	81.7597	177.872	249.09	506.734	303.769	307.204	112.661	234.993	437.518	362.28	264.851	231.718	170.807	859.114	234.687	266.06	162.238
Tb927_09_v5.1	3407225	3407625	234.255	329.35	380.799	864.664	607.537	2081.21	623.443	1407.67	2207.31	2117.94	1845.68	1390.31	1693.47	1492.68	1254	1267.7	865.267
Tb927_09_v5.1	3408681	3409081	237.011	271.398	401.132	751.052	697.413	2042.36	558.739	1740.1	2293.58	2233.39	2237.44	1517.99	2064.3	1094.8	1708.2	1926.14	1223.02
Tb927_09_v5.1	3413151	3413551	267.327	301.809	460.286	691.732	647.947	1363.6	424.764	1494.79	1592.32	1677.37	2001.56	1119.58	1366.46	919.937	1151.25	1157.02	807.028
Tb927_09_v5.1	3416649	3417049	121.262	163.527	350.76	297.605	420.12	435.914	145.394	323.259	610.06	549.391	445.557	225.807	168.56	372.536	212.503	211.283	221.309
Tb927_09_v5.1	3419662	3420062	113.912	115.904	244.007	267.443	377.62	484.483	196.396	544.496	610.06	630.34	749.032	366.493	627.043	389.009	462.369	527.648	359.419
Tb927_09_v5.1	3480368	3480768	382.158	478.533	938.132	763.117	926.633	637.478	436.182	457.377	544.74	427.304	477.283	507.178	348.357	639.901	439.017	427.037	404.346
Tb927_09_v5.1	3538604	3539004	293.508	181.888	782.855	225.215	606.144	376.416	692.715	295.747	586.643	461.807	273.128	471.711	240.479	206.542	280.223	275.003	297.02
Tb927_10_v5.1	5514	5914	625.14	372.957	1427.53	404.18	1159.34	936.182	1980.71	669.444	998.28	782.949	507.631	955.245	416.905	269.899	533.592	465.045	583.223
Tb927_10_v5.1	20889	21289	74.8698	150.904	156.201	413.229	174.179	605.908	187.261	338.161	468.329	465.788	434.521	666.78	616.929	665.244	287.229	269.413	183.869
Tb927_10_v5.1	35658	36058	98.2953	191.069	330.888	416.245	362.989	412.843	168.992	280.845	394.382	380.858	331.064	663.233	288.799	561.339	281.391	275.003	210.493
Tb927_10_v5.1	38511	38911	387.669	623.699	1277.34	1131.1	1536.26	1724.23	610.502	1379.01	1757.46	1577.84	1651.18	2618.65	1278.81	1718.23	1273.85	1325.83	1025.84
Tb927_10_v5.1	48821	49221	122.18	153.199	404.367	314.698	380.407	314.489	146.916	264.797	656.893	707.308	426.244	723.527	379.822	610.757	655.022	611.49	596.535
Tb927_10_v5.1	50339	50739	226.447	239.84	335.047	492.658	609.627	1435.24	621.921	1234.57	1768.56	1741.07	1714.63	1185.78	1542.89	809.696	1626.46	1534.87	1271.28
Tb927_10_v5.1	53504	53904	70.7359	117.625	161.747	233.258	227.826	416.486	162.902	416.11	502.837	472.423	553.152	440.973	401.173	361.132	409.827	375.614	324.475
Tb927_10_v5.1	55889	56289	130.907	221.479	161.747	360.947	303.072	964.11	312.102	748.539	1027.86	1025.8	990.432	851.209	1014.73	643.702	751.933	695.332	555.768
Tb927_10_v5.1	56756	57156	581.045	508.943	670.557	1233.65	1240.85	3698.59	1551.38	3501.97	3894.52	3991.71	4204.51	3015.88	3638.65	1758.78	3356.84	3240.78	2446.04
Tb927_10_v5.1	58463	58863	1017.86	849.195	1550.92	1773.57	2749.94	4625.06	1890.88	4937.15	5755.51	5519.13	6444.71	3473.4	5038.82	2868.78	5081.38	4964.58	4186.56
Tb927_10_v5.1	62472	62872	174.084	250.168	450.119	431.327	556.677	594.98	200.963	608.69	849.154	796.219	783.517	573.384	642.775	636.1	741.424	725.516	557.432
Tb927_10_v5.1	68661	69061	671.991	786.079	730.634	1741.39	1490.97	3696.16	1509.51	3774.79	4475	4258.44	5021.13	2553.63	4612.92	2230.15	3833.22	3959.59	2549.21
Tb927_10_v5.1	240608	241008	192.457	245.578	373.867	645.482	494.669	501.483	175.843	469.986	465.864	363.607	478.663	424.422	424.771	900.93	491.559	508.643	388.538
Tb927_10_v5.1	324781	325181	366.541	518.698	374.329	1253.76	707.168	2874.12	800.809	2644.53	3702.26	3713.03	3455.48	2532.35	3241.97	2065.42	3008.9	3153.59	2025.06
Tb927_10_v5.1	445686	446086	285.24	428.04	410.375	1131.1	782.413	2315.56	776.45	2167.67	2838.32	2740.32	2596.09	1649.22	2630.66	1794.26	2732.18	2804.8	1890.28
Tb927_10_v5.1	453990	454390	402.827	684.52	569.811	1418.65	1185.12	3622.09	969.039	2879.53	4733.82	4657.88	3981.04	2200.14	3598.19	2468.37	4329.45	4194.35	2748.06
Tb927_10_v5.1	476352	476752	457.487	627.142	581.827	1520.2	1178.84	4124.79	1116.72	3414.85	4650.01	4826.41	4734.21	2894.11	4456.72	2489.91	4983.31	4984.71	3304.65
Tb927_10_v5.1	634656	635056	129.07	471.648	289.296	1393.52	408.973	1797.08	453.69	1020.21	1856.06	1668.08	1518.75	1314.64	968.658	1971.66	1062.51	968.099	646.454
Tb927_10_v5.1	804237	804637	489.18	624.847	604.472	1233.65	1151.67	3056.25	1177.62	2951.74	3778.67	3747.54	3732.74	2725.05	3663.37	1899.43	3802.87	3676.76	2808.79
Tb927_10_v5.1	1102349	1102749	302.235	527.878	445.959	1508.14	790.077	2362.92	575.486	2164.23	3334.99	3228.67	2976.81	1689.41	2372.2	2363.2	3039.26	3063.04	1830.37
Tb927_10_v5.1	1229415	1229815	496.989	620.831	714.922	1312.08	1332.12	3878.3	1154.78	3283.03	4198.94	4338.07	4323.14	2820.81	4343.23	2189.6	4483.57	4576.67	3132.43
Tb927_10_v5.1	1238666	1239066	439.573	557.715	629.427	1400.56	1182.33	3331.89	935.546	3156.93	3878.5	3855.03	3912.07	2106.74	3911.71	2059.09	3785.35	3854.51	2672.34
Tb927_10_v5.1	1245670	1246070	136.879	297.218	343.828	632.412	477.251	2587.55	819.078	977.801	1568.9	1415.94	1218.04	3293.7	1014.73	879.389	607.151	641.673	433.466
Tb927_10_v5.1	1615678	1616078	134.123	292.628	495.408	727.927	560.857	519.696	178.888	447.06	398.079	367.588	464.869	2673.03	440.503	973.156	490.391	485.168	398.522
Tb927_10_v5.1	1625952	1626352	497.907	599.601	573.509	1342.24	1148.89	2897.19	1070.28	2675.48	3506.3	3354.74	3557.56	2105.56	3491.44	1979.26	3937.14	3671.18	2673.18
Tb927_10_v5.1	1637377	1637777	471.726	642.06	500.029	1607.67	1139.13	3642.73	1077.13	3386.19	4319.72	4113.8	4193.47	2390.48	4385.93	2413.88	4682.07	4694.05	2985.17
Tb927_10_v5.1	1885252	1885652	391.344	636.896	414.534	1551.37	872.289	3035.61	855.617	2723.63	4047.35	3860.34	3527.21	2281.71	3163.31	2396.14	3928.97	3876.87	2410.27
Tb927_10_v5.1	1923200	1923600	319.23	481.976	473.225	1073.79	819.339	2422.42	612.025	1898.29	3592.57	3273.79	2717.48	1462.42	2060.93	1722.03	3158.35	3039.56	2031.71
Tb927_10_v5.1	2058195	2058595	625.599	747.636	744.036	1818.81	1411.55	4328.78	1306.26	3943.3	4855.83	4765.37	5233.57	3220.41	5255.7	2653.37	5764.43	5601.78	3672.39
Tb927_10_v5.1	2361108	2361508	461.161	613.371	445.959	1558.41	912.699	3425.38	814.511	3449.24	4174.29	4429.63	4614.2	3175.48	4423.01	2526.66	4835.02	4761.13	3047.57
Tb927_10_v5.1	2510068	2510468	65.6833	116.477	167.293	386.083	162.335	165.137	83.7348	157.044	297.019	261.425	198.638	536.734	228.118	770.415	483.385	465.045	396.026
Tb927_10_v5.1	2512713	2513113	74.4105	150.904	157.588	290.567	159.548	247.706	94.3919	168.507	410.404	435.266	296.578	724.71	239.355	802.094	517.246	541.062	442.617
Tb927_10_v5.1	2517136	2517536	39.5019	86.6409	93.3511	304.643	85.6962	183.351	77.645	139.85	449.842	456.499	256.574	604.122	214.633	985.828	453.028	415.858	295.356
Tb927_10_v5.1	2626006	2626406	100.592	183.036	171.914	454.452	298.195	613.193	160.618	569.715	1006.91	947.501	852.489	478.805	678.735	714.662	934.078	880.903	537.464
Tb927_10_v5.1	2639836	2640236	488.261	551.403	520.825	1171.32	1137.04	2682.26	1145.64	2547.1	3352.25	3244.59	3291.32	2519.34	3325.13	1928.57	3414.06	3314.57	2344.54
Tb927_10_v5.1	2647668	2648068	191.997	191.643	292.069	1353.3	380.407	1508.09	529.813	1321.69	3097.13	3600.24	1615.31	2181.22	1378.82	1415.38	1452.49	1358.25	861.107
Tb927_10_v5.1	2757643	2758043	112.994	401.073	341.517	973.25	279.383	1033.32	255.772	541.057	990.885	890.438	622.124	626.584	391.059	1317.82	618.827	661.795	400.186
Tb927_10_v5.1	3044069	3044469	391.344	443.532	455.202	784.231	891.797	1786.15	714.029	1845.56	3018.25	2871.7	2567.12	2210.78	2643.02	1501.55	3071.95	3083.16	2272.99
Tb927_10_v5.1	3047974	3048374	85.8936	206.561	239.386	666.596	190.9	316.918	107.333	217.799	374.663	354.317	267.61	301.47	238.231	1075.79	363.123	359.963	233.789
Tb927_10_v5.1	3164397	3164797	529.601	560.01	715.384	1289.96	1314.7	3393.81	1306.26	3221.13	3909.31	3901.47	4128.64	2928.39	4508.42	2173.13	3846.07	3961.83	2782.17
Tb927_10_v5.1	3172643	3173043	124.017	285.743	271.273	750.046	437.538	1713.3	369.955	930.802	2109.94	2070.17	1351.84	1473.06	1320.39	1429.32	1249.33	1344.83	809.524
Tb927_10_v5.1	3309043	3309443	319.23	529.599	400.67	1339.22	730.159	2923.9	729.254	2915.06	4101.57	4326.12	3890	3044.25	4149.95	2453.16	4126.29	4391.1	2484.31
Tb927_10_v5.1	3418230	3418630	389.966	540.501	494.946	1213.55	934.994	3505.52	1026.13	2814.19	4049.81	4161.57	3818.27	3333.9	3970.15	1920.97	4232.54	4226.77	2850.39
Tb927_10_v5.1	3625600	3626000	411.095	593.863	564.266	1405.58	1125.2	3109.68	890.633	2860.04	3949.98	3872.28	3965.87	1943.59	3573.47	2076.83	4293.26	4118.33	2772.18
Tb927_10_v5.1	3891688	3892088	153.414	343.121	300.849	1399.55	359.506	543.981	200.202	537.618	431.355	415.361	438.659	464.618	514.67	1685.28	568.62	518.704	334.459
Tb927_10_v5.1	3947851	3948251	413.851	531.895	415.921	1170.31	874.38	2900.83	811.466	2534.49	3823.04	3994.37	3405.82	3427.3	3347.6	1834.81	3821.55	3785.2	2682.33
Tb927_10_v5.1	3985841	3986241	41.7985	16.0659	324.88	70.3797	296.801	82.5686	47.196	137.557	398.079	512.234	227.606	138.321	82.0325	51.9524	92.2402	116.261	79.8708
Tb927_10_v5.1	4047990	4048390	323.823	180.167	525.447	235.269	370.653	335.131	765.792	339.307	616.222	460.48	270.369	515.454	239.355	160.926	321.089	313.011	351.099
Tb927_10_v5.1	4091801	4092201	117.128	92.3787	281.44	136.738	280.777	137.21	149.961	99.7288	110.92	106.163	86.9042	93.3965	83.1562	122.912	101.581	82.7244	113.15
Tb927_10_v5.1	4106193	4106593	450.138	236.398	1662.3	207.117	1435.24	468.698	981.98	396.623	900.916	749.773	400.035	757.812	358.471	206.542	367.793	387.91	511.672
Tb927_10_v5.1	4138840	4139240	476.319	230.66	1702.04	340.839	1181.63	497.84	1165.44	431.012	775.207	590.529	335.202	741.261	339.367	245.823	428.508	339.841	474.233
Tb927_10_v5.1	4139608	4140008	440.951	249.595	933.973	481.598	652.127	679.977	1387.71	570.861	824.505	686.075	441.418	794.461	353.976	277.502	456.531	419.212	475.065
Tb927_10_v5.1	4140471	4140871	825.865	415.991	3263.59	500.701	2577.85	990.823	2015.72	694.663	1354.46	1020.49	664.886	1229.52	601.197	433.359	625.832	623.787	845.299
Tb927_11_v5.1	6016	6416	618.25	344.268	1883.2	445.403	1513.97	801.401	1692.96	623.592	1008.14	767.024	511.769	954.063	500.061	334.522	490.391	480.696	573.239
Tb927_11_v5.1	172600	173000	647.188	928.377	957.542	1889.19	1739.01	5411.89	2226.58	3774.79	5303.21	5245.76	4690.07	4525.59	4776.99	2990.43	3681.44	3638.76	2710.62
Tb927_11_v5.1	184211	184611	405.124	487.713	567.963	969.228	1054.13	2801.26	1210.35	2274.28	3229	3044.21	3196.14	2431.86	3299.28	1594.05	3020.57	3105.52	2277.15
Tb927_11_v5.1	293201	293601	236.093	333.366	403.443	549.967	516.964	475.984	239.025	482.596	425.193	350.336	496.596	464.618	506.803	786.888	542.933	603.665	421.818
Tb927_11_v5.1	298755	299155	244.82	343.121	437.179	751.052	486.308	489.34	192.59	455.084	473.258	451.191	573.844	436.244	465.225	966.821	563.95	605.9	421.818
Tb927_11_v5.1	304068	304468	133.204	197.381	200.566	447.414	251.515	315.703	108.855	300.333	262.511	238.866	278.645	264.82	279.809	553.736	281.391	287.3	233.789
Tb927_11_v5.1	448837	449237	87.7309	148.609	159.898	366.98	234.097	519.696	127.125	586.91	859.013	942.193	938.014	391.32	666.374	539.798	778.788	781.41	532.472
Tb927_11_v5.1	458280	458680	168.113	213.446	218.127	490.647	252.908	755.26	275.563	734.783	793.694	704.654	790.415	470.529	537.144	634.832	402.821	465.045	355.259
Tb927_11_v5.1	559627	560027	451.975	642.06	644.215	1156.24	1279.17	3475.17	1275.81	2815.33	3915.47	3922.71	3880.34	3057.26	4205.01	1937.44	4454.38	4468.24	3304.65
Tb927_11_v5.1	569105	569505	512.146	725.259	636.821	2023.92	1230.4	3986.36	964.472	3955.91	4710.4	4847.65	5084.59	2378.66	5017.47	2883.99	4976.3	5003.71	3083.35
Tb927_11_v5.1	918458	918858	364.703	534.19	622.495	1299.01	1068.76	2611.84	723.925	2147.03	3522.32	3442.32	2982.33	1581.83	2422.77	1904.5	3070.78	3101.05	2178.14
Tb927_11_v5.1	1055470	1055870	399.612	414.843	476.46	811.377	895.978	2189.28	946.203	1996.87	2935.68	2818.62	2673.34	2459.05	2908.22	1420.45	3143.17	3125.64	2367
Tb927_11_v5.1	1290372	1290772	126.314	325.334	217.665	1058.71	296.801	1282.24	331.133	852.853	1395.13	1365.52	1218.04	932.783	875.388	1412.85	1143.08	1077.65	648.95
Tb927_11_v5.1	1368936	1369336	177.758	264.513	721.391	602.249	701.594	540.339	221.516	357.648	598.968	473.75	426.244	588.753	318.016	902.197	446.022	462.81	406.01
Tb927_11_v5.1	1370288	1370688	505.256	884.196	1087.4	1640.85	1460.32	2864.4	994.921	2282.3	3136.57	3050.85	2979.57	3111.64	2634.03	2317.58	1990.75	1979.8	1404.4
Tb927_11_v5.1	1379889	1380289	363.785	389.597	371.094	929.012	707.168	2327.71	685.103	2018.65	2601.69	2578.42	2543.67	1395.04	2245.22	1345.69	2214.93	2187.73	1645.67
Tb927_11_v5.1	1775866	1776266	375.727	615.093	422.391	1005.42	862.535	2421.2	908.141	2459.98	3474.26	3540.52	2892.67	3149.47	3207.13	1746.11	3360.35	3310.09	2350.36
Tb927_11_v5.1	1873971	1874371	444.166	531.895	424.701	969.228	979.584	2657.98	1042.88	2466.85	3406.47	3164.97	3172.69	2773.52	3542.01	1687.82	3665.09	3534.79	2598.3
Tb927_11_v5.1	1894627	1895027	409.717	527.878	577.668	1211.54	1044.38	3205.6	853.333	2877.23	4163.2	4189.44	3945.18	2494.51	3662.25	2074.29	3965.16	4025.55	2690.65
Tb927_11_v5.1	2021803	2022203	432.224	677.061	542.546	1907.29	1013.03	4223.14	1111.39	3822.94	4717.8	4806.51	5021.13	2921.3	5206.25	2927.07	5014.83	4917.63	2916.95
Tb927_11_v5.1	2242281	2242681	430.846	555.993	533.303	1097.92	1003.97	2892.33	912.709	2337.32	3655.43	3539.19	3420.99	1934.14	3058.8	1601.65	2861.78	2830.52	2030.05
Tb927_11_v5.1	2248338	2248738	60.6308	203.118	210.271	641.46	139.343	450.485	97.4368	200.604	401.777	294.601	249.677	292.012	201.148	993.43	365.458	345.43	227.965
Tb927_11_v5.1	2253596	2253996	272.379	306.399	300.849	529.858	624.258	1370.88	787.107	1110.77	1752.54	1633.58	1415.3	1064.01	1440.63	917.403	1558.74	1436.5	1293.74
Tb927_11_v5.1	2437236	2437636	363.785	433.204	375.253	735.97	804.011	2121.28	827.452	1917.77	2749.58	2623.54	2535.4	2342.01	2694.71	1263.33	2754.36	2777.98	2097.44
Tb927_11_v5.1	2473576	2473976	101.511	205.987	265.727	664.585	300.285	248.92	129.408	295.747	240.327	210.998	329.684	258.909	318.016	864.183	338.603	363.317	208.829
Tb927_11_v5.1	2649814	2650214	412.014	572.059	557.334	1262.81	1019.3	3609.95	1018.52	2833.67	4057.21	4026.21	3873.45	3025.34	4362.33	2160.46	4609.68	4623.62	3149.91
Tb927_11_v5.1	2659933	2660333	426.712	560.584	621.108	1101.94	1145.4	3109.68	975.129	2474.88	3492.75	3621.47	3276.15	2193.04	3357.71	1780.32	3485.28	3500.14	2500.95
Tb927_11_v5.1	2963527	2963927	425.793	636.323	498.181	1422.67	1048.56	3448.45	1028.42	3185.59	4658.64	4709.64	4387.97	3258.24	4126.35	2321.38	4986.81	4889.68	3130.77
Tb927_11_v5.1	3056012	3056412	441.41	554.846	580.903	1238.68	1034.62	3089.04	938.59	3072.11	4136.08	4169.53	3978.28	2397.57	3657.75	1890.56	4029.38	4056.85	2966.87
Tb927_11_v5.1	3113161	3113561	176.38	226.07	428.398	313.692	402.006	332.703	140.827	233.847	237.862	200.382	300.716	250.634	239.355	406.749	253.369	328.662	237.948
Tb927_11_v5.1	3201158	3201558	91.8648	197.954	251.401	603.254	289.834	347.274	86.0184	264.797	407.939	310.525	331.064	252.998	261.83	971.889	325.76	375.614	222.141
Tb927_11_v5.1	3209138	3209538	360.569	643.208	621.57	1321.13	1073.64	2988.25	994.16	2335.03	3846.46	3715.69	3299.6	2215.51	2648.64	2126.25	2903.82	3004.91	2101.6
Tb927_11_v5.1	3212909	3213309	191.538	481.976	512.969	962.191	553.193	1572.45	460.541	868.901	1926.31	1875.1	1331.15	805.101	727.055	1377.37	887.374	802.65	673.91
Tb927_11_v5.1	3225409	3225809	559.916	576.076	728.323	1049.66	1341.18	2665.27	1128.14	2328.15	3556.83	3226.01	3109.24	1756.8	2827.31	1524.36	2774.21	2736.61	2143.2
Tb927_11_v5.1	3507739	3508139	466.673	541.075	523.136	959.174	1099.42	3171.61	1078.66	2488.63	3713.35	3771.42	3408.58	2916.57	3599.32	1725.83	3771.34	3758.37	2873.69
Tb927_11_v5.1	3519272	3519672	195.213	365.498	551.788	753.062	585.242	1884.51	543.515	713.004	1545.48	1496.89	926.978	1812.37	838.305	1297.54	761.274	781.41	625.655
Tb927_11_v5.1	3524472	3524872	350.924	557.141	416.383	1245.72	927.33	2954.26	807.66	2414.12	3936.43	4044.79	3512.03	2191.86	3452.11	2230.15	3988.51	3814.27	2515.1
Tb927_11_v5.1	3532573	3532973	181.892	457.877	434.868	867.681	470.981	1004.18	328.088	647.664	939.122	800.2	762.826	790.915	561.866	1093.53	615.324	666.267	430.97
Tb927_11_v5.1	3669311	3669711	413.851	461.32	528.682	1075.8	975.403	2712.62	930.217	2297.2	3305.41	3135.78	2885.77	1945.96	2730.67	1665.01	3096.47	3049.62	2298.78
Tb927_11_v5.1	4079340	4079740	450.597	453.287	498.643	853.605	948.232	2385.99	982.742	1812.31	3012.09	2955.3	2684.37	2409.39	2954.29	1548.43	3001.89	2888.65	2237.21
Tb927_11_v5.1	4083505	4083905	94.6207	200.823	276.818	479.587	318.4	519.696	144.633	429.865	635.941	638.302	515.908	372.404	384.317	784.354	594.307	572.364	398.522
Tb927_11_v5.1	4084523	4084923	211.748	331.071	510.196	744.014	574.095	1210.6	322.759	1004.17	1571.37	1646.85	1273.22	935.147	1040.58	1216.45	1300.7	1303.47	963.442
Tb927_11_v5.1	4115834	4116234	67.98	114.756	220.438	165.895	232.007	151.78	63.9429	136.411	156.52	153.936	205.535	137.139	161.818	323.118	179.81	178.864	140.606
Tb927_11_v5.1	4278187	4278587	614.116	808.457	723.24	2057.1	1380.2	4717.34	1228.62	4111.81	5204.61	5239.12	5643.26	3086.81	5095	2906.8	5040.52	4890.8	3228.94
Tb927_11_v5.1	4282191	4282591	84.5156	269.677	266.651	526.842	232.703	596.194	178.127	311.796	637.173	494.983	395.897	307.381	233.736	728.6	286.061	276.121	237.116
Tb927_11_v5.1	4283735	4284135	100.592	226.07	326.267	404.18	329.547	332.703	198.68	209.774	422.728	403.418	242.78	320.385	196.653	677.915	228.849	266.06	217.981
Tb927_11_v5.1	4538692	4539092	452.434	652.962	591.07	1490.04	1154.46	4079.86	1165.44	3193.61	4279.05	4273.04	4288.65	2694.31	4156.69	2246.62	3563.51	3702.48	2528.41
Tb927_11_v5.1	4558074	4558474	307.747	132.543	2149.39	399.153	2072.73	635.05	457.496	1440.91	2219.63	2768.19	1636.01	919.778	858.532	302.844	836	764.642	794.548
Tb927_11_v5.1	4567167	4567567	192.457	180.741	337.82	459.479	370.653	499.054	235.98	433.304	475.723	563.988	482.801	414.964	280.933	444.763	211.335	223.58	239.612
Tb927_11_v5.1	4681730	4682130	210.37	155.495	394.2	248.34	393.645	242.849	279.37	169.654	235.397	230.904	150.358	231.718	155.075	236.953	159.961	185.571	191.357
Tb927_11_v5.1	4780469	4780869	158.007	151.478	302.236	328.774	291.924	271.991	220.755	166.215	192.261	151.282	154.496	218.713	132.6	290.173	164.631	174.392	153.086
Tb927_11_v5.1	4825829	4826229	172.706	343.695	678.875	627.384	666.758	666.62	232.935	413.817	685.239	651.573	513.149	588.753	323.635	1069.46	425.006	410.268	382.714
Tb927_11_v5.1	4831688	4832088	172.706	259.923	492.635	432.332	496.062	603.479	240.547	444.767	754.256	761.716	595.915	593.482	356.223	581.613	270.883	304.068	266.236
Tb927_11_v5.1	4841266	4841666	339.9	439.516	532.379	1069.77	802.618	2361.7	961.427	2001.45	2353.97	2492.17	2408.49	1954.23	2271.06	1436.93	1633.47	1577.35	1284.59
Tb927_11_v5.1	4912149	4912549	343.115	227.217	827.22	333.801	729.462	581.623	1071.04	402.354	568.157	460.48	317.269	519.001	292.171	247.09	270.883	316.365	336.955
Tb927_11_v5.1	4924184	4924584	548.433	323.612	1901.68	478.582	1304.25	724.904	1574.97	622.445	1223.82	978.022	531.081	891.405	457.359	352.262	540.598	550.006	684.726
Tb927_11_v5.1	5204417	5204817	558.079	697.143	1458.96	1324.14	1613.6	1146.25	841.915	785.221	1077.16	963.425	806.968	871.307	629.29	1199.97	726.246	675.21	668.918

## Sheet: RPKM
chromosome	start	end	0h_1	0h_2	0h_3	0h_4	0h_5	1h_1	1h_2	1h_3	3h_1	3h_2	3h_3	24h_1	24h_2	24h_3	72h_1	72h_2	72h_3
Tb927_01_v5.1	7522	7922	147.19	140.003	162.456	132.516	152.9	83.1888	152.12	96.9552	157.715	169.553	84.5344	78.2404	60.2262	87.0141	54.6237	53.2528	69.6147
Tb927_01_v5.1	8637	9037	247.965	150.551	230.403	207	211.552	126.618	180.018	151.214	225.085	246.176	139.555	131.622	96.2273	123.796	98.7876	94.2654	118.295
Tb927_01_v5.1	47702	48102	214.456	162.633	518.15	102.033	397.021	120.196	217.127	114.567	184.88	173.059	117.692	132.419	98.5825	95.7036	86.8335	88.2248	140.725
Tb927_01_v5.1	52656	53056	632.695	268.882	626.112	191.185	776.604	442.552	704.281	627.451	559.298	553.895	670.81	488.883	660.974	221.88	513.862	501.371	670.229
Tb927_01_v5.1	64561	64961	230.59	77.2891	303.138	30.4824	350.762	88.0823	241.34	145.878	129.152	124.491	151.761	98.4778	127.686	32.0202	115.225	102.532	186.249
Tb927_01_v5.1	66275	66675	681.345	450.885	855.033	371.783	845.056	527.423	593.217	626.384	553.399	579.846	643.117	883.432	612.187	371.268	496.428	495.172	602.109
Tb927_01_v5.1	67314	67714	262.113	303.019	496.717	222.177	441.983	238.556	262.395	197.468	274.449	258.625	207.874	429.127	176.977	232.355	190.768	188.054	230.111
Tb927_01_v5.1	68593	68993	224.881	155.921	308.154	98.3345	310.555	176.012	210.811	191.242	181.465	179.722	180.364	218.308	178.828	97.7272	156.4	151.174	191.897
Tb927_01_v5.1	74053	74453	193.606	65.5903	190.957	34.3087	249.021	107.197	191.072	130.222	132.878	125.017	175.445	102.143	142.827	42.0191	116.719	125.263	178.772
Tb927_01_v5.1	77062	77462	164.813	192.36	180.127	168.61	237.348	287.95	219.496	310.612	274.293	296.323	311.356	351.365	371.451	188.55	262.825	239.24	221.97
Tb927_01_v5.1	82560	82960	269.559	245.868	340.759	163.253	318.193	230.604	260.552	244.078	230.208	221.102	254.332	309.934	231.147	164.982	198.239	195.525	229.28
Tb927_01_v5.1	89498	89898	145.205	52.9325	84.0212	40.3031	108.947	93.1287	156.331	171.495	130.239	134.485	158.32	109.314	161.332	40.5907	131.163	119.382	181.264
Tb927_01_v5.1	90935	91335	263.354	155.921	236.103	92.085	330.875	249.719	322.664	326.801	309.841	310.525	364.555	262.448	349.749	116.297	302.672	296.149	386.619
Tb927_01_v5.1	101269	101669	404.587	160.14	432.533	84.56	500.491	192.527	387.407	301.539	273.828	264.937	303.704	201.577	281.616	80.8243	252.697	245.758	376.817
Tb927_01_v5.1	111466	111866	72.9746	85.9194	144.216	51.0166	123.502	44.4999	56.0582	37.181	63.6448	56.8098	42.2672	41.7495	34.1506	64.0405	45.16	40.6947	55.4924
Tb927_01_v5.1	112258	112658	230.59	172.031	290.711	123.843	319.778	202.926	189.493	270.763	272.431	284.575	316.275	153.772	295.748	139.746	255.353	255.772	286.932
Tb927_01_v5.1	116076	116476	199.315	210.387	273.725	147.566	228.125	176.776	177.649	180.034	188.761	181.125	197.49	144.848	157.126	150.936	112.9	126.853	147.537
Tb927_01_v5.1	126407	126807	93.8245	139.427	134.069	151.264	129.554	84.2593	83.6926	94.1088	86.4637	79.4285	94.0081	80.4713	84.9559	157.482	96.2971	92.9937	83.7371
Tb927_01_v5.1	130180	130580	86.3782	114.112	99.5258	111.344	104.479	121.419	113.959	119.548	138.621	133.082	138.826	118.396	135.761	119.749	115.723	109.367	106.665
Tb927_01_v5.1	130963	131363	44.1819	70.0013	73.3048	61.8576	63.9845	54.1339	38.1617	44.8306	55.8832	56.6344	50.83	37.7657	37.0105	55.9462	38.0208	39.423	42.0347
Tb927_01_v5.1	131628	132028	79.9246	115.646	130.079	103.564	124.943	117.596	96.8518	120.616	127.6	132.556	129.717	98.3184	112.714	109.869	98.2895	98.8754	99.5208
Tb927_01_v5.1	141145	141545	490.221	244.525	311.004	210.571	434.057	487.97	480.574	701.279	585.842	591.418	742.227	352.64	650.712	193.788	273.949	282.001	306.537
Tb927_01_v5.1	144650	145050	523.233	383.185	373.478	288.116	482.622	616.729	486.364	799.836	710.027	722.571	881.235	356.145	782.436	332.463	685.038	701.983	681.194
Tb927_01_v5.1	150924	151324	210.485	70.7684	191.527	41.1959	262.567	126.618	214.232	175.765	162.993	173.585	186.741	109.314	154.098	46.0663	138.137	133.688	188.242
Tb927_01_v5.1	167414	167814	82.4067	143.647	69.6567	111.726	79.4041	165.46	107.642	129.155	148.401	148.863	139.19	125.248	108.003	112.726	96.4632	103.008	83.7371
Tb927_01_v5.1	169180	169580	34.998	41.6172	89.6074	20.9168	92.0858	22.9381	23.4234	28.6418	25.6131	25.9502	28.6032	21.0341	28.2626	28.4492	30.2174	32.2696	33.7274
Tb927_01_v5.1	179841	180241	686.557	533.928	412.468	406.347	606.267	861.402	733.758	1152.08	997.05	1104.63	1188.58	548.48	1028.72	431.738	1045.16	996.702	1027.94
Tb927_01_v5.1	181137	181537	586.528	400.446	443.249	298.83	604.394	630.186	551.371	859.432	769.17	806.208	973.603	398.692	877.99	340.914	772.204	796.726	748.982
Tb927_01_v5.1	183290	183690	716.839	452.995	508.916	326.761	672.413	817.667	715.335	1042.85	898.478	936.66	1078.54	520.594	975.9	362.103	596.378	619.322	676.709
Tb927_01_v5.1	193716	194116	76.9461	130.03	111.04	131.75	96.409	74.4724	67.6383	78.9873	63.3343	57.6865	71.417	61.5088	76.8809	123.796	74.7133	82.0252	65.7934
Tb927_01_v5.1	196053	196453	58.8265	77.6727	88.3534	49.4861	92.374	31.9604	56.5846	31.844	27.3207	24.1968	26.5992	25.6552	24.898	39.6384	27.893	26.388	35.555
Tb927_01_v5.1	196683	197083	166.055	215.374	205.55	174.987	193.539	232.439	167.122	223.797	213.909	195.678	220.992	244.442	228.96	197.121	206.541	213.806	166.643
Tb927_01_v5.1	201614	202014	72.7264	65.3985	86.5293	46.6802	81.9981	33.4896	50.2682	32.5556	38.3421	35.7691	34.4332	28.3641	23.8886	45.7092	28.059	30.521	37.3826
Tb927_01_v5.1	204371	204771	69.2515	76.7138	108.19	71.4232	87.9066	42.8178	47.8995	44.8306	44.8618	42.0813	48.6437	41.1121	34.1506	65.945	40.1792	40.2178	48.6805
Tb927_01_v5.1	207092	207492	50.139	57.3435	72.2788	53.5674	54.185	29.5137	32.3717	35.0462	37.1002	33.3144	34.7976	32.3479	27.085	54.2797	31.7116	35.131	37.5488
Tb927_01_v5.1	209810	210210	54.1105	71.7274	65.0965	74.3567	61.6787	40.8298	42.6358	31.844	34.3061	35.7691	37.3482	29.4796	29.4402	75.4678	37.5227	39.8999	36.3858
Tb927_01_v5.1	211060	211460	41.4516	55.2339	58.8263	65.939	45.1062	33.6425	31.3189	27.0407	30.1148	26.1255	30.9717	26.7707	28.0943	65.2308	29.0552	30.0441	30.2384
Tb927_01_v5.1	218075	218475	48.898	60.4121	79.9171	37.3697	64.8491	24.0085	31.8453	28.6418	24.5265	21.5667	24.0486	20.3967	20.8605	40.1146	25.5686	24.4804	35.8873
Tb927_01_v5.1	230715	231115	44.6784	71.5356	60.1943	76.9075	54.6174	35.4776	25.0025	38.6042	28.0968	26.1255	34.251	24.8585	28.7673	66.1831	35.6964	34.6541	32.7306
Tb927_01_v5.1	279248	279648	160.842	149.208	106.708	89.9168	157.367	203.232	179.755	244.256	256.442	251.787	276.012	140.546	243.765	106.298	275.941	284.704	293.744
Tb927_01_v5.1	289451	289851	331.364	210.004	190.159	161.085	279.572	424.814	342.403	528.183	559.143	580.021	566.235	306.428	532.278	189.146	521.499	537.615	572.868
Tb927_01_v5.1	521726	522126	140.985	121.783	122.555	92.5951	152.756	214.089	187.914	170.783	287.799	308.246	243.219	232.968	283.299	111.892	205.877	192.028	237.753
Tb927_01_v5.1	526654	527054	158.608	148.058	97.9298	128.179	140.795	215.618	219.496	259.733	263.582	280.016	283.846	200.78	261.429	139.032	290.22	281.684	264.835
Tb927_01_v5.1	540967	541367	44.4301	65.2067	75.5849	52.8022	70.0371	30.1254	31.5821	33.0893	30.4253	31.9117	37.8947	36.3316	31.6272	53.8035	39.6811	44.6688	36.718
Tb927_01_v5.1	577603	578003	75.9532	92.6319	77.979	104.074	70.4694	46.9466	45.2677	57.9952	51.3815	50.6729	53.1984	39.5186	47.9454	99.6318	55.1218	62.1548	51.5049
Tb927_01_v5.1	582655	583055	68.2586	86.8783	91.4315	23.4676	86.4655	22.4793	51.3209	30.7766	27.9416	24.0214	27.3279	21.9902	24.5615	29.6396	26.5647	26.07	31.8998
Tb927_01_v5.1	583789	584189	36.7355	50.8229	44.0057	56.2458	44.2415	28.1374	22.6338	40.2053	27.1655	25.7748	34.4332	27.5674	33.1412	53.2084	36.8586	40.8537	32.3983
Tb927_01_v5.1	598452	598852	103.008	152.852	146.268	88.0036	124.366	46.4879	80.2712	64.3996	48.4321	39.4512	49.5547	42.5462	50.4689	88.0854	52.1333	61.5189	68.784
Tb927_01_v5.1	632597	632997	46.1676	51.0146	78.321	71.1682	61.9669	26.3024	31.0557	34.6904	31.0462	27.1775	30.0607	29.0015	30.4495	61.3027	41.3414	42.7612	40.2071
Tb927_01_v5.1	635478	635878	59.5711	72.3027	87.7834	96.4214	68.8842	37.0068	32.1085	49.1002	43.1543	41.2046	45.3644	40.4747	46.0949	106.655	56.9481	56.75	50.5081
Tb927_01_v5.1	649413	649813	34.7498	46.0283	44.4617	52.0369	44.9621	90.682	67.9015	74.184	101.366	113.444	86.7206	102.78	76.0398	68.3257	59.9367	59.1345	61.9721
Tb927_01_v5.1	650800	651200	42.1962	54.0832	36.2534	42.9815	51.447	89.9174	58.9533	88.5939	133.188	136.063	101.842	84.2957	88.8252	59.6362	89.3239	85.3635	83.0725
Tb927_01_v5.1	657660	658060	189.635	166.852	104.542	134.556	170.049	294.372	211.337	421.266	465.228	511.288	453.826	300.532	463.809	180.456	529.468	514.088	472.849
Tb927_01_v5.1	762656	763056	357.179	202.908	209.768	143.739	304.935	364.104	344.508	524.092	470.04	469.382	530.709	336.545	546.914	179.623	572.304	570.203	625.037
Tb927_01_v5.1	775949	776349	72.9746	120.057	109.9	68.7449	111.396	66.6734	80.5344	55.1488	57.1251	58.5632	48.0972	59.9153	40.2069	70.8255	38.3528	38.7871	49.3451
Tb927_01_v5.1	790055	790455	137.262	202.524	104.086	181.619	98.4266	152.462	133.171	139.295	133.344	127.471	122.611	130.666	115.237	155.102	122.032	125.74	105.004
Tb927_01_v5.1	792722	793122	226.37	32.4116	1122.83	16.0702	892.324	63.3092	164.49	127.554	68.7674	75.571	114.231	69.4762	114.228	10.7131	92.3124	86.3172	133.082
Tb927_01_v5.1	796781	797181	220.165	88.029	501.847	171.671	497.032	154.909	226.602	285.351	591.586	736.774	303.887	180.702	136.602	98.2034	155.57	152.923	185.75
Tb927_01_v5.1	802074	802474	130.808	45.2611	294.815	91.3197	263.864	65.603	107.379	191.776	318.379	430.457	184.555	121.105	131.387	63.4453	133.322	118.587	132.418
Tb927_01_v5.1	816690	817090	372.568	310.882	182.521	248.068	283.463	602.049	415.831	690.428	818.379	869.33	766.64	504.181	723.892	315.917	909.344	899.734	806.135
Tb927_01_v5.1	949155	949555	61.0604	93.7826	83.9072	124.353	65.5697	53.981	44.7413	56.9278	42.8438	48.9195	56.6599	44.6178	54.5064	119.987	67.7401	65.0161	61.3075
Tb927_01_v5.1	991710	992110	101.271	84.5769	113.32	67.597	99.1471	59.0274	89.2195	59.9521	74.3557	71.3629	52.834	133.853	50.3006	66.5402	50.307	49.2787	61.9721
Tb927_01_v5.1	992381	992781	105.491	103.755	143.988	89.7892	120.619	62.5446	90.5354	50.7013	62.0925	72.0643	54.8381	129.71	45.422	79.753	59.2726	62.7906	71.2762
Tb927_01_v5.1	993755	994155	94.5692	82.6591	108.874	106.88	89.6359	67.1322	91.0617	50.8792	64.7314	61.1933	46.4575	71.0697	40.8798	76.301	49.6428	48.8018	61.1414
Tb927_01_v5.1	1004508	1004908	370.334	330.636	183.091	311.329	273.231	739.83	476.89	754.649	840.421	892.825	876.498	561.865	878.999	356.865	855.218	884.792	695.151
Tb927_01_v5.1	1019073	1019473	123.858	98.5772	153.336	103.819	133.301	90.3761	118.696	83.2569	95.4672	101.521	71.417	155.843	65.7778	87.2522	83.8449	81.0714	89.0537
Tb927_01_v5.1	1020502	1020902	176.728	121.591	248.188	98.7171	200.312	103.833	164.753	80.9442	109.904	120.107	87.6316	123.336	70.32	87.1332	72.3889	75.8257	97.361
Tb927_01_v5.1	1046861	1047261	84.3924	86.6865	108.76	51.6543	93.2386	38.0772	69.4806	42.518	33.8404	27.8789	40.8097	38.4031	30.6178	46.7805	32.3758	31.7927	43.1977
Tb927_01_v5.1	1058474	1058874	66.0247	55.8093	79.119	45.1497	59.0848	30.4312	52.6368	31.4882	27.0102	24.1968	22.0445	28.3641	25.4027	32.8535	27.0628	22.2549	30.903
Tb927_01_v5.1	1060867	1061267	167.544	61.371	207.146	40.9408	141.515	56.8865	295.819	75.7851	92.8282	82.2339	52.834	85.4111	50.4689	22.2594	47.6505	48.166	74.1007
Tb927_02_v5.1	578	978	215.945	130.03	295.841	83.2846	282.886	181.976	241.603	180.746	174.635	175.164	177.996	245.079	177.314	83.5621	139.797	165.322	196.716
Tb927_02_v5.1	24203	24603	254.915	269.649	451.343	155.09	398.606	296.972	301.346	194.444	261.72	252.137	194.028	405.225	157.799	190.336	169.184	161.507	222.468
Tb927_02_v5.1	27168	27568	304.806	342.91	360.71	240.416	384.627	348.2	395.566	367.896	382.334	414.676	384.049	343.716	399.713	259.376	304.83	299.646	310.525
Tb927_02_v5.1	33064	33464	92.0871	48.5214	120.047	25.2532	107.361	45.2645	85.0085	74.3619	73.4243	71.3629	73.9676	47.486	67.1236	21.9023	53.1295	55.1604	78.4204
Tb927_02_v5.1	35890	36290	130.064	151.893	134.411	146.545	140.795	185.646	153.173	164.913	174.169	160.435	172.166	199.186	170.417	159.387	153.909	149.108	136.239
Tb927_02_v5.1	37410	37810	77.9389	87.8372	110.128	67.0868	109.235	110.562	83.4294	111.187	116.579	105.379	113.866	125.248	141.313	76.5391	81.8526	80.1177	76.759
Tb927_02_v5.1	39958	40358	297.111	103.18	242.031	55.0979	330.01	155.979	284.239	259.555	220.273	226.012	276.012	197.274	290.364	52.4942	223.642	240.83	311.688
Tb927_02_v5.1	41995	42395	101.519	60.7956	251.95	16.8355	222.505	40.2181	75.5339	45.0085	43.9304	50.1469	47.1862	76.6469	42.8985	19.6407	39.349	41.0126	61.1414
Tb927_02_v5.1	45827	46227	115.419	151.126	178.645	115.298	170.049	108.268	111.59	95.7099	106.178	95.9104	94.5547	115.847	77.8903	112.726	86.1693	81.5483	89.7183
Tb927_02_v5.1	57860	58260	234.561	248.169	205.664	134.939	264.729	271.128	322.137	341.211	308.444	308.772	363.279	369.531	412.162	151.531	293.54	287.565	296.901
Tb927_02_v5.1	59354	59754	163.572	65.9738	172.945	40.9408	214.867	88.2352	181.334	122.217	106.178	106.431	131.721	88.2794	134.415	40.4717	97.2933	97.6037	151.69
Tb927_02_v5.1	62794	63194	193.11	227.264	311.232	200.623	342.259	238.403	198.704	251.728	235.175	242.844	264.17	340.37	308.701	216.881	243.565	249.255	222.302
Tb927_02_v5.1	65285	65685	373.809	170.113	248.758	147.055	322.805	245.896	417.937	431.228	289.351	307.369	407.004	289.537	464.65	154.269	375.725	380.877	450.585
Tb927_02_v5.1	81270	81670	1257.94	509.571	1352.55	221.667	1567.91	557.09	1263.55	824.919	758.925	781.836	905.648	627.358	857.13	221.999	690.517	698.804	1072.47
Tb927_02_v5.1	88774	89174	454.23	378.966	491.473	253.935	563.755	413.803	426.885	580.13	484.476	533.205	595.567	488.724	599.065	298.3	441.307	439.375	505.413
Tb927_02_v5.1	89668	90068	707.159	287.101	744.221	169.503	887.568	331.226	837.715	476.237	456.224	453.426	504.838	329.215	510.072	178.552	393.158	398.045	569.213
Tb927_02_v5.1	92380	92780	156.622	142.688	125.519	109.558	177.398	211.795	167.122	240.876	244.955	264.937	297.51	145.804	233.671	121.177	230.615	221.913	227.951
Tb927_02_v5.1	96090	96490	91.3424	64.8231	170.437	50.1238	139.065	51.5343	56.0582	47.4991	49.9844	46.6401	48.4615	69.6356	43.235	58.6839	44.828	50.3915	65.1288
Tb927_02_v5.1	101368	101768	742.157	272.334	596.015	178.813	753.835	445.611	810.344	639.904	543.154	557.753	683.198	429.127	646.338	181.765	470.86	474.665	642.815
Tb927_02_v5.1	108204	108604	77.6907	86.303	113.89	94.5082	104.767	51.993	59.7428	57.2836	61.0058	56.2838	51.3765	72.5039	45.7584	84.8715	55.2878	55.4783	61.4736
Tb927_02_v5.1	114081	114481	965.301	515.9	592.139	407.24	808.885	939.392	1179.85	1368.76	1085.84	1115.51	1402.29	795.63	1354.42	432.333	1197.74	1146.29	1336.97
Tb927_02_v5.1	122599	122999	72.9746	115.646	160.632	124.736	148.144	80.1304	62.901	75.7851	104.16	89.4228	79.6154	70.5917	70.9929	151.412	94.9689	87.589	79.2512
Tb927_02_v5.1	125318	125718	189.635	125.235	165.876	89.4066	195.844	192.986	196.072	251.372	216.547	236.883	254.332	118.715	234.007	97.4892	191.598	198.863	199.872
Tb927_02_v5.1	155484	155884	145.205	189.291	238.041	151.264	222.36	164.39	115.538	120.972	182.707	170.78	124.433	126.364	112.041	185.575	146.936	155.149	147.703
Tb927_02_v5.1	159403	159803	737.689	442.447	627.252	318.216	733.804	777.907	725.336	939.487	868.053	912.989	1004.21	534.138	930.478	368.649	672.586	675.119	793.508
Tb927_02_v5.1	162204	162604	92.0871	82.0837	111.724	78.0554	96.1208	79.9775	79.2185	93.2193	93.7596	92.7543	92.5506	71.2291	74.8622	69.7541	55.6199	53.0939	52.8341
Tb927_02_v5.1	164668	165068	394.907	203.675	322.29	162.743	332.604	254.154	357.931	391.557	313.722	311.226	390.972	220.38	266.476	129.867	115.391	111.434	141.722
Tb927_02_v5.1	178010	178410	127.582	152.852	202.7	97.8243	183.739	82.1184	91.8513	76.1409	80.0993	70.4862	73.2389	74.2567	66.4507	96.6559	75.3774	82.1842	80.5803
Tb927_02_v5.1	180332	180732	124.851	147.674	254.8	131.623	239.798	107.809	111.853	100.691	125.272	116.074	108.401	138.952	92.0216	141.651	110.078	99.0343	107.662
Tb927_02_v5.1	181194	181594	156.374	179.318	268.936	117.338	247.003	139.311	175.018	139.473	184.415	191.295	164.332	155.843	137.444	121.058	137.472	134.483	154.681
Tb927_02_v5.1	185799	186199	310.515	326.417	354.44	269.878	336.063	343.766	323.453	401.163	379.074	385.745	387.51	345.469	376.161	264.137	266.311	254.66	284.606
Tb927_02_v5.1	189292	189692	165.062	154.578	249.784	116.956	228.989	114.079	130.013	100.869	124.806	116.951	102.389	157.118	93.1992	108.321	105.761	102.373	124.11
Tb927_02_v5.1	198218	198618	396.645	398.72	395.937	239.65	527.007	480.324	505.577	586.001	531.822	546.356	628.178	550.551	666.021	283.064	462.392	474.347	497.272
Tb927_02_v5.1	202855	203255	173.749	236.278	191.983	185.573	195.556	213.171	192.124	212.768	228.5	228.291	225	164.13	174.454	182.004	176.821	167.23	186.415
Tb927_02_v5.1	203933	204333	140.737	181.428	239.751	176.645	190.08	225.711	162.121	149.969	161.13	163.416	147.571	295.752	125.667	190.455	129.171	125.74	137.07
Tb927_02_v5.1	207072	207472	99.037	108.742	133.499	86.0905	117.017	112.703	108.958	120.26	117.82	126.244	104.939	120.946	134.247	92.9658	76.8717	73.6002	76.0944
Tb927_02_v5.1	210749	211149	204.279	142.879	234.393	94.3807	229.71	171.577	216.337	177.01	200.714	195.327	199.494	146.442	153.93	90.7042	93.9727	96.4909	126.935
Tb927_02_v5.1	218679	219079	81.9103	79.0152	128.027	56.2458	106.785	46.0291	65.0065	38.4263	47.656	41.7306	40.2632	52.2665	37.5152	54.5177	36.5265	38.9461	44.3607
Tb927_02_v5.1	231752	232152	120.383	203.291	140.339	151.902	159.817	246.508	148.962	184.837	258.77	255.118	210.789	144.53	143.332	172.481	156.068	162.302	148.201
Tb927_02_v5.1	232723	233123	253.674	404.665	441.425	309.543	420.655	361.199	243.445	278.59	380.472	365.406	291.68	229.303	234.007	369.84	286.235	286.293	286.434
Tb927_02_v5.1	237202	237602	231.583	200.798	207.716	154.708	211.985	267.152	206.863	301.539	269.171	277.912	313.36	163.97	261.26	159.506	219.325	222.231	249.716
Tb927_02_v5.1	241744	242144	161.835	79.2069	129.851	44.6395	153.62	96.0342	158.963	135.381	117.355	122.036	148.117	91.1477	98.0778	39.1623	40.3452	41.3305	56.157
Tb927_02_v5.1	244997	245397	164.069	163.976	223.791	107.262	187.054	123.101	138.435	103.893	157.715	140.972	117.874	112.182	70.6564	110.107	69.2343	75.3488	98.524
Tb927_02_v5.1	248088	248488	252.433	206.36	364.928	177.028	308.538	186.41	235.813	173.452	205.216	210.056	159.777	201.895	174.286	184.146	150.589	144.657	173.788
Tb927_02_v5.1	250730	251130	280.977	204.634	455.219	132.133	429.734	236.415	264.763	210.277	219.031	219.524	214.069	341.645	204.567	146.412	181.968	177.88	231.938
Tb927_02_v5.1	253224	253624	286.19	201.565	370.856	191.185	352.779	220.359	256.341	269.695	250.543	247.754	272.368	292.724	266.476	170.814	220.819	206.017	250.713
Tb927_02_v5.1	258519	258919	120.383	108.55	136.349	104.967	146.847	134.876	127.118	143.743	253.492	257.222	169.615	150.585	147.033	104.869	150.423	165.322	163.321
Tb927_02_v5.1	271698	272098	94.8174	87.4537	128.141	99.2273	78.3954	66.5205	87.9035	51.5908	72.1825	63.2973	56.1134	58.9592	35.16	64.6357	46.6543	46.0995	54.4956
Tb927_02_v5.1	313168	313568	355.689	251.621	187.651	192.843	301.476	512.896	375.038	645.775	671.685	716.084	690.85	372.877	650.207	230.212	816.533	817.232	780.549
Tb927_02_v5.1	316853	317253	168.288	186.223	112.636	137.235	152.035	458.915	313.452	302.429	423.626	440.451	311.356	362.041	303.15	178.313	266.311	264.515	238.086
Tb927_02_v5.1	341434	341834	62.5497	63.0971	98.0438	45.9149	95.9767	26.1494	45.5309	33.8009	27.3207	28.9309	31.336	26.93	25.5709	42.8524	40.1792	36.8796	47.5175
Tb927_02_v5.1	359817	360217	50.3873	83.0426	61.6764	58.9242	60.67	63.1562	66.3224	52.6582	60.6954	60.3166	49.0081	54.4974	39.7022	55.7081	48.9787	45.4636	47.6836
Tb927_02_v5.1	368856	369256	267.325	115.071	305.988	516.926	333.613	310.123	331.349	409.169	962.278	1169.69	469.858	389.29	302.813	266.756	309.147	317.291	286.268
Tb927_02_v5.1	376362	376762	195.84	162.633	191.755	266.689	217.317	235.651	305.82	290.154	1018.16	1144.44	331.761	295.593	173.949	149.269	210.193	202.202	199.706
Tb927_02_v5.1	388771	389171	43.6855	33.7541	67.4906	24.3604	57.3554	23.2439	36.3194	17.4341	21.1114	19.2873	16.0324	20.8747	15.1407	17.6171	18.7613	19.8705	21.765
Tb927_02_v5.1	415039	415439	36.9837	40.8501	31.5792	28.8244	37.0361	59.6391	49.7418	66.3565	73.89	82.0586	68.502	46.2112	56.8616	32.1393	66.0798	70.2619	60.6429
Tb927_02_v5.1	516169	516569	209.988	206.744	107.962	147.693	185.468	399.888	262.658	399.028	503.88	527.069	492.449	300.692	470.538	198.311	554.871	563.844	521.197
Tb927_02_v5.1	896838	897238	284.452	203.1	153.564	184.935	264.729	432.307	357.931	471.967	519.093	525.315	535.992	286.032	562.223	207.953	564.999	571.315	549.608
Tb927_02_v5.1	903084	903484	123.362	177.401	127.799	155.09	117.593	155.979	120.275	131.468	159.888	167.449	145.02	94.3347	133.911	155.221	201.394	200.294	189.738
Tb927_02_v5.1	905914	906314	361.398	232.251	163.368	178.303	315.311	496.075	537.159	608.594	569.698	591.243	634.919	411.917	693.274	203.43	658.473	665.74	703.956
Tb927_02_v5.1	946726	947126	60.0676	60.0285	78.321	58.9242	63.2639	33.4896	40.5304	37.8926	38.0316	40.854	35.3441	44.7771	33.9824	61.5408	43.8318	53.5707	48.5143
Tb927_02_v5.1	993346	993746	29.0409	40.0829	31.1232	35.2015	42.224	79.9775	42.899	73.1167	112.543	121.159	92.1862	64.0583	93.0309	55.1129	108.417	110.162	89.7183
Tb927_02_v5.1	997154	997554	33.0123	70.0013	38.1915	57.9038	35.8832	68.5085	40.7936	60.4858	106.799	93.6309	70.1417	41.2714	44.7491	67.0164	61.929	62.3137	55.6586
Tb927_02_v5.1	1001900	1002300	30.0338	30.4937	23.4849	26.7837	36.3155	68.2026	37.3722	48.5665	91.1207	91.8776	59.2105	69.4762	71.834	37.8529	68.2382	71.5336	58.1507
Tb927_02_v5.1	1021809	1022209	64.7836	80.5494	87.7834	118.103	69.8929	59.9449	56.5846	48.3886	50.6054	48.5689	43.3603	53.0633	49.6277	126.295	67.0759	71.6926	59.3138
Tb927_02_v5.1	1030063	1030463	243.745	143.071	137.375	77.5452	223.946	241.462	334.77	248.881	293.387	305.616	262.895	227.71	284.476	102.37	325.086	316.815	371.168
Tb927_02_v5.1	1063762	1064162	60.3158	58.1107	90.0635	57.2661	69.6047	29.5137	34.4771	44.119	30.891	28.0542	33.8866	27.0894	33.4777	59.2791	43.4997	45.3046	50.8404
Tb927_02_v5.1	1115833	1116233	93.3281	70.3849	106.48	48.4658	95.6885	44.0412	82.903	36.2915	40.3601	36.2951	35.3441	37.7657	29.4402	41.662	43.3337	37.1975	54.8278
Tb927_02_v5.1	1120915	1121315	72.4782	37.7815	88.5814	26.9113	66.8666	26.7611	48.6891	22.7711	27.9416	25.0735	20.587	27.4081	20.1875	24.5211	21.4178	26.5469	38.2133
Tb927_02_v5.1	1159485	1159885	74.2157	40.0829	85.2753	50.8891	76.522	34.713	55.5319	30.065	26.6998	28.7556	22.4089	26.7707	23.8886	33.6867	29.2212	28.6135	36.2196
Tb927_03_v5.1	85926	86326	372.32	106.632	588.263	52.1645	406.1	94.6579	511.893	109.764	154.145	130.627	82.8947	132.419	80.4137	31.7822	77.3698	73.9181	141.223
Tb927_03_v5.1	86643	87043	83.6478	48.7132	104.542	38.5175	77.9631	42.2061	82.6398	27.3965	32.909	30.1583	23.3198	37.6064	21.3652	27.4969	24.9044	29.4083	39.2102
Tb927_03_v5.1	101771	102171	125.099	65.5903	145.926	48.7208	118.314	51.2284	107.116	47.8549	36.1689	35.9445	37.7126	44.4584	38.0199	33.8058	37.3567	41.3305	61.8059
Tb927_03_v5.1	121309	121709	74.9604	57.9189	94.3956	47.1904	90.0682	37.0068	68.9543	31.4882	40.981	48.2182	31.8826	48.7608	25.4027	38.6862	29.5533	35.9258	38.8779
Tb927_03_v5.1	139824	140224	100.03	68.0835	65.3245	57.5212	105.92	152.156	128.171	167.937	202.577	189.015	182.915	114.253	171.258	75.2297	195.915	183.921	184.421
Tb927_03_v5.1	154224	154624	65.7765	48.5214	102.604	42.4713	75.0809	35.9364	48.1627	34.5125	33.9956	32.7884	30.0607	36.969	24.7297	45.114	38.8509	30.8389	49.5112
Tb927_03_v5.1	155153	155553	79.4282	66.5492	113.092	44.2569	80.1247	38.9948	62.901	32.5556	42.999	37.1718	30.4251	39.0405	28.7673	50.8277	36.6925	33.0644	51.0065
Tb927_03_v5.1	204261	204661	95.8103	161.099	86.3013	118.614	92.8063	209.654	161.332	135.559	203.353	188.665	148.846	94.8127	101.947	119.391	112.236	106.347	112.812
Tb927_03_v5.1	260103	260503	239.277	179.127	128.825	149.479	223.946	392.853	271.08	504.167	526.855	592.295	537.814	344.353	557.345	209.024	608.166	587.689	587.655
Tb927_03_v5.1	263301	263701	235.306	177.592	125.747	123.843	201.465	377.408	381.617	388.176	472.834	505.853	451.64	358.217	500.483	167.6	432.507	443.826	427.159
Tb927_03_v5.1	588495	588895	217.683	217.1	147.522	176.262	234.466	400.652	265.553	482.463	546.258	576.514	549.474	285.076	507.549	220.571	603.517	585.781	525.018
Tb927_03_v5.1	868822	869222	98.5406	101.454	95.5357	83.4121	107.938	291.773	197.125	131.468	180.223	182.703	143.927	276.63	124.153	100.465	119.873	116.043	117.963
Tb927_03_v5.1	872724	873124	297.359	148.633	128.255	94.8909	207.661	258.283	323.717	314.704	296.491	298.602	308.806	198.39	300.626	115.582	339.032	343.52	384.459
Tb927_03_v5.1	876443	876843	58.0819	87.2619	59.9663	89.7892	64.9932	50.9226	54.4791	52.8361	41.1363	38.7499	47.1862	45.8925	41.5527	90.8232	43.1677	49.2787	33.7274
Tb927_03_v5.1	899624	900024	119.639	116.413	148.89	150.499	94.1033	90.0703	83.9558	64.0438	95.9328	88.5461	66.1336	68.6795	61.4038	97.9653	78.366	75.6667	84.7339
Tb927_03_v5.1	960891	961291	107.973	32.7951	369.374	26.7837	359.264	49.8521	117.907	104.071	106.489	142.024	90.3644	57.047	62.4132	14.9983	60.2687	52.458	73.9345
Tb927_03_v5.1	977873	978273	295.374	231.484	145.242	189.272	248.444	512.743	378.196	536.011	608.351	630.869	603.947	331.606	469.529	221.88	595.216	591.663	579.68
Tb927_03_v5.1	1227745	1228145	232.079	189.867	133.157	168.227	213.858	417.932	298.714	478.905	533.529	537.589	535.992	317.583	554.653	199.502	651.998	646.982	589.981
Tb927_03_v5.1	1376967	1377367	296.863	220.36	156.756	218.989	234.033	494.087	341.876	550.777	563.644	587.56	622.348	297.983	613.197	247.949	674.246	683.703	610.251
Tb927_03_v5.1	1602790	1603190	227.86	309.156	307.242	287.096	289.659	209.96	212.916	189.285	237.348	232.149	189.292	205.082	168.061	289.135	192.594	190.756	183.092
Tb927_03_v5.1	1605006	1605406	162.331	150.167	157.668	125.756	158.376	175.553	166.596	167.048	219.186	216.543	200.223	128.435	119.275	108.559	81.3545	81.3894	95.2011
Tb927_03_v5.1	1607313	1607713	92.3353	65.782	46.6278	62.1127	74.3603	146.957	121.591	155.306	156.628	163.24	165.243	106.286	143.163	67.1354	106.259	107.777	103.674
Tb927_03_v5.1	1611105	1611505	49.1462	69.0424	35.3414	105.477	38.1889	114.996	71.5861	89.4834	99.0375	98.7158	84.8988	63.5803	72.3387	92.9658	77.0377	71.5336	60.6429
Tb927_03_v5.1	1612375	1612775	206.761	183.154	138.857	197.817	179.848	347.436	267.922	368.252	340.422	351.554	381.862	246.035	375.657	198.668	358.292	349.243	299.559
Tb927_03_v5.1	1616833	1617233	187.649	137.893	118.451	153.177	153.476	301.254	254.762	325.556	306.892	310.35	349.798	248.266	385.246	143.317	136.808	140.524	128.929
Tb927_03_v5.1	1618574	1618974	33.0123	43.3433	34.8853	34.1811	40.927	116.678	116.854	59.4184	77.1499	76.2724	61.9433	105.489	68.4694	36.4245	28.7231	29.7262	29.4077
Tb927_03_v5.1	1636001	1636401	56.5926	84.0016	75.4709	58.1589	71.9105	60.2507	46.8468	48.0328	59.1431	56.8098	52.1053	62.1462	50.3006	58.5649	45.9902	52.9349	42.5331
Tb927_04_v5.1	184	584	129.319	125.235	199.508	79.841	176.822	120.196	161.595	88.2381	98.5718	105.729	83.6235	208.429	82.096	88.5616	71.3927	76.1436	104.671
Tb927_04_v5.1	1117	1517	154.637	146.523	309.636	70.1478	270.925	179.376	241.603	106.918	173.393	159.208	117.874	266.91	106.658	76.182	80.5243	84.5686	118.628
Tb927_04_v5.1	1951	2351	74.9604	73.6452	90.2915	66.9593	87.9066	163.166	123.697	130.578	141.571	150.791	131.903	193.131	146.191	79.8721	91.8144	90.7682	83.4048
Tb927_04_v5.1	14829	15229	207.258	262.361	400.269	179.196	404.082	232.134	162.911	204.584	312.48	274.405	233.016	187.076	179.164	220.452	194.919	200.612	206.02
Tb927_04_v5.1	17880	18280	545.572	341.952	414.748	277.658	531.619	566.724	441.097	751.447	670.599	687.328	827.49	338.617	709.256	300.086	699.151	688.948	699.637
Tb927_04_v5.1	24975	25375	230.59	121.016	214.442	87.621	208.382	110.562	201.073	165.624	146.228	159.032	168.158	122.539	123.649	70.7064	55.952	63.9034	89.8844
Tb927_04_v5.1	28617	29017	208.995	302.252	300.744	266.052	272.655	215.618	179.492	185.371	233.933	219.875	182.915	217.99	152.08	290.087	181.47	184.08	172.957
Tb927_04_v5.1	30787	31187	208.251	244.525	317.388	241.819	270.205	160.72	178.439	140.007	182.552	166.923	145.385	146.283	106.153	238.307	130.831	124.151	156.01
Tb927_04_v5.1	33032	33432	125.099	112.769	223.221	90.1718	182.586	110.409	115.538	79.1652	118.597	104.151	83.6235	200.461	73.0116	90.8232	76.5396	85.5224	101.348
Tb927_04_v5.1	35016	35416	99.037	113.536	165.192	64.2809	147.856	70.1906	108.169	69.025	77.3051	74.1683	69.5951	90.829	53.3288	65.945	62.9252	58.8165	72.4392
Tb927_04_v5.1	38050	38450	257.397	139.427	231.087	111.981	261.846	203.385	258.447	247.636	219.342	228.291	261.437	164.13	249.148	135.461	235.762	219.211	292.747
Tb927_04_v5.1	38987	39387	185.167	175.099	229.491	103.436	221.784	190.08	210.811	186.261	202.732	205.322	207.51	194.884	159.65	103.917	172.173	158.01	194.223
Tb927_04_v5.1	40135	40535	183.926	204.25	255.484	138.255	232.448	129.83	156.068	143.031	143.899	141.323	139.737	118.237	121.294	139.032	121.866	129.237	131.753
Tb927_04_v5.1	42340	42740	168.537	134.441	313.056	110.196	281.445	101.539	156.331	92.1519	104.315	100.469	83.6235	116.006	72.1705	109.869	88.4938	83.4559	115.803
Tb927_04_v5.1	47089	47489	70.4925	82.8509	76.7249	59.3068	66.1461	61.627	75.2707	74.7177	65.3523	60.6672	64.3117	58.7998	71.1611	50.9467	49.6428	54.0476	53.6648
Tb927_04_v5.1	50907	51307	162.828	201.757	215.696	198.837	194.98	214.701	178.176	199.069	253.958	242.844	195.668	211.775	224.755	207.715	151.751	138.457	143.383
Tb927_04_v5.1	51930	52330	147.687	111.427	234.963	91.0646	192.242	83.4947	151.068	68.3134	111.301	103.099	69.2308	84.455	55.0111	77.8485	61.929	59.4524	93.2073
Tb927_04_v5.1	55940	56340	70.7407	64.6313	148.662	40.1756	125.663	42.9707	48.4259	32.7335	45.4827	36.8212	36.6194	41.1121	28.7673	39.1623	34.3681	33.8593	47.8498
Tb927_04_v5.1	61626	62026	64.5354	53.6996	158.922	33.4159	145.838	26.7611	41.8463	27.7523	35.8584	35.0678	31.1538	33.1446	22.5428	32.3774	29.5533	29.5672	37.3826
Tb927_04_v5.1	63772	64172	65.0318	47.9461	153.564	26.9113	111.108	33.3367	76.3234	28.8197	46.5693	45.9388	26.417	37.447	21.5334	25.9495	25.7346	26.5469	38.5456
Tb927_04_v5.1	69389	69789	81.1657	54.275	146.04	40.3031	112.261	48.6288	89.7458	38.4263	53.8652	45.7634	28.7854	43.9804	24.5615	34.639	29.5533	25.4342	44.3607
Tb927_04_v5.1	74520	74920	81.4139	45.4529	174.883	23.4676	138.345	29.2078	67.3752	19.2131	42.3781	43.8347	24.413	34.7381	16.6547	22.4975	23.4102	23.8445	42.367
Tb927_04_v5.1	75596	75996	73.4711	43.7268	129.851	23.2126	103.903	30.89	70.2702	20.4584	33.3747	31.035	20.587	24.6991	14.4677	18.6884	19.5915	21.778	36.2196
Tb927_04_v5.1	307304	307704	55.8479	72.8781	82.9952	59.5619	87.6184	191.304	142.646	75.963	90.655	94.157	70.8704	262.448	58.0392	61.7788	57.4462	64.6982	57.1539
Tb927_04_v5.1	314439	314839	248.213	208.47	156.756	145.652	225.819	431.848	343.719	399.562	492.548	491.124	456.012	257.189	454.22	182.599	479.161	495.967	519.868
Tb927_04_v5.1	325861	326261	117.901	88.6044	153.678	227.151	151.747	217.759	241.866	213.479	440.856	565.468	234.292	333.04	215.334	179.147	204.05	197.274	190.402
Tb927_04_v5.1	326798	327198	91.0942	83.0426	97.8158	54.3327	82.7187	53.5222	80.5344	40.9169	48.4321	47.5168	45.7287	49.8763	45.2537	63.8024	71.3927	67.2416	72.1069
Tb927_04_v5.1	524299	524699	95.8103	85.1523	123.353	68.2347	78.3954	89.7644	70.7966	62.2648	61.1611	55.2317	57.2065	206.038	70.4882	63.2073	65.4156	65.9699	80.4142
Tb927_04_v5.1	535170	535570	267.325	179.127	167.7	118.869	253.632	381.69	384.249	382.839	426.265	448.166	467.672	291.131	504.184	165.339	508.217	511.227	540.802
Tb927_04_v5.1	946296	946696	267.822	142.496	101.008	126.139	172.643	335.814	301.609	409.88	400.652	430.808	416.66	367.14	468.856	156.411	523.325	529.031	523.855
Tb927_04_v5.1	966845	967245	153.147	123.893	85.7313	101.651	144.253	208.278	137.909	250.66	320.552	337.878	284.028	184.526	273.037	122.129	336.21	329.85	337.274
Tb927_04_v5.1	970532	970932	106.235	97.2347	75.6989	98.5896	97.9942	139.617	92.1145	170.25	215.306	230.395	197.672	117.918	182.024	107.726	240.577	249.414	220.474
Tb927_04_v5.1	1194990	1195390	63.2943	44.1104	101.35	35.0739	85.8891	35.9364	39.4776	40.739	39.5839	41.0293	44.4534	58.7998	41.7209	40.2336	39.6811	35.9258	46.6867
Tb927_04_v5.1	1282605	1283005	181.196	122.167	100.096	104.839	165.726	298.042	272.396	304.03	363.551	383.291	350.891	232.012	334.272	131.652	350.82	338.275	373.328
Tb927_04_v5.1	1286053	1286453	82.655	122.55	77.067	114.277	67.8754	148.792	107.116	89.3055	141.571	139.745	113.502	87.642	82.4325	107.369	114.56	115.726	107.496
Tb927_04_v5.1	1391957	1392357	219.172	157.455	122.669	152.667	199.015	307.982	269.501	413.438	439.459	475.168	450.729	261.97	427.471	174.504	471.358	457.974	441.281
Tb927_04_v5.1	1397354	1397754	44.1819	57.5353	69.8847	70.7855	55.3379	39.7594	34.2139	34.8683	39.7392	36.1198	39.3522	36.1723	28.2626	71.8968	43.4997	41.4895	44.3607
Tb927_04_v5.1	1427242	1427642	68.5068	59.4532	96.7897	54.3327	97.9942	31.8075	37.6353	39.6716	33.9956	35.0678	39.8988	31.3918	34.9917	59.2791	45.8242	37.5154	54.6617
Tb927_04_v5.1	1461508	1461908	49.6426	63.8642	50.846	55.4805	69.0283	163.472	113.432	88.9497	129.618	135.537	112.955	164.289	107.835	64.8737	69.2343	70.103	65.295
Tb927_04_v5.1	1463904	1464304	54.1105	69.2342	46.3998	63.3881	69.6047	172.036	126.855	127.198	171.841	177.443	145.749	133.535	169.239	80.4672	120.039	129.873	108.493
Tb927_04_v5.1	1465900	1466300	73.2229	60.6039	51.758	45.9149	75.3691	133.5	111.327	139.651	178.671	179.196	161.964	101.665	156.958	52.9703	168.188	170.886	185.584
Tb927_04_v5.1	1467414	1467814	235.058	157.263	138.743	140.041	209.679	350.035	292.661	371.276	436.82	479.552	420.668	257.668	373.47	162.125	415.406	436.673	442.61
Tb927_04_v5.1	1473304	1473704	73.4711	112.577	85.3893	99.3548	82.4304	109.032	84.4821	96.7773	140.329	128.173	96.9231	83.3396	86.6382	103.679	122.696	126.217	122.615
Tb927_04_v5.1	1475055	1475455	166.055	137.126	138.629	114.532	155.494	183.046	167.648	202.45	237.038	244.773	229.008	132.419	182.529	110.583	149.261	150.698	161.659
Tb927_04_v5.1	1556279	1556679	85.6335	57.5353	84.1352	47.1904	76.522	44.347	77.6393	29.5313	30.7358	26.8268	24.9595	36.6503	22.5428	34.0438	25.7346	33.8593	36.0535
Tb927_05_v5.1	16263	16663	46.6641	37.398	19.8368	50.3789	22.9134	56.2748	51.8473	66.8902	48.8978	48.7442	61.5789	58.3218	60.2262	38.8052	24.7384	30.2031	27.0816
Tb927_05_v5.1	17594	17994	93.3281	76.7138	52.214	89.024	60.9582	180.752	146.33	172.74	160.664	174.988	186.194	130.348	196.492	80.3482	98.7876	93.4706	92.2105
Tb927_05_v5.1	19155	19555	341.789	262.553	258.106	214.397	352.347	477.265	571.636	496.873	462.899	475.168	508.664	362.041	536.652	204.263	342.851	327.147	396.754
Tb927_05_v5.1	24613	25013	71.2372	65.5903	62.7024	66.4491	66.5784	111.632	79.7448	122.751	157.56	153.597	136.457	85.8892	119.275	61.8979	115.391	104.439	114.972
Tb927_05_v5.1	29333	29733	43.4373	45.4529	43.8917	27.0388	44.9621	41.2886	45.2677	34.6904	55.8832	58.0372	52.2875	31.7105	27.4214	22.6165	16.4369	19.3936	21.2666
Tb927_05_v5.1	31542	31942	166.799	214.223	203.84	214.525	206.508	145.733	135.54	139.295	166.873	141.498	133.36	128.754	119.611	202.716	131.163	125.74	121.618
Tb927_05_v5.1	34507	34907	159.353	163.209	148.548	109.686	157.367	134.417	184.755	180.568	155.542	160.26	182.368	170.344	186.567	110.226	145.276	132.258	145.709
Tb927_05_v5.1	64989	65389	107.228	124.084	160.86	89.4066	161.258	93.8933	90.2722	106.562	108.972	104.327	101.478	91.1477	85.4606	100.822	95.1349	88.0658	96.0318
Tb927_05_v5.1	66721	67121	337.322	198.689	198.026	188.761	324.678	512.896	443.992	554.157	506.364	550.739	607.955	373.992	580.728	227.594	518.676	519.97	542.297
Tb927_05_v5.1	68638	69038	294.381	210.004	243.171	158.789	366.758	374.503	361.089	487.089	499.844	499.19	587.733	295.911	489.043	179.147	507.552	490.88	495.943
Tb927_05_v5.1	70705	71105	90.5978	78.6316	117.881	46.2976	118.17	81.3538	128.96	70.0924	75.908	82.2339	77.0648	114.253	74.5257	52.2561	53.7936	58.9755	74.2668
Tb927_05_v5.1	76197	76597	51.8765	59.8367	90.5195	57.3937	81.5658	35.6305	35.7931	36.8252	45.638	39.2759	33.5223	51.4698	28.9355	61.1837	39.8471	43.0791	53.4987
Tb927_05_v5.1	84241	84641	46.1676	41.0419	53.8101	28.3142	63.408	68.6614	56.3214	71.1598	74.511	75.7464	72.3279	78.5591	76.3762	38.8052	84.509	84.2507	84.2355
Tb927_05_v5.1	88756	89156	99.7817	115.646	114.004	75.7596	129.698	236.415	212.39	174.519	186.433	201.464	197.672	329.693	173.949	90.7042	107.919	108.731	107.662
Tb927_05_v5.1	97514	97914	225.626	202.333	195.175	149.224	243.833	314.558	303.188	334.629	400.341	387.85	409.008	211.297	319.804	176.29	342.851	344.792	342.259
Tb927_05_v5.1	107291	107691	150.417	226.306	159.948	184.042	199.879	355.999	239.498	343.524	424.247	412.222	386.599	206.835	263.447	186.289	172.339	160.712	161.493
Tb927_05_v5.1	139176	139576	41.2034	52.3571	58.7123	32.6506	62.3993	54.1339	60.7956	51.0571	55.8832	53.829	53.3806	109.473	54.3381	39.8765	48.6467	49.4377	48.182
Tb927_05_v5.1	142217	142617	101.023	134.057	147.75	94.5082	142.956	161.025	167.912	97.8447	99.9689	100.294	89.4534	313.758	77.5538	110.583	93.8067	90.7682	96.0318
Tb927_05_v5.1	143330	143730	63.5425	88.7962	115.372	73.2088	120.043	147.568	122.644	93.3972	126.669	115.899	93.0972	226.913	87.6476	90.4661	90.9842	92.1989	87.06
Tb927_05_v5.1	144225	144625	107.228	115.454	116.512	80.9888	137.624	292.231	218.706	183.414	280.192	279.49	199.858	321.407	220.212	124.391	151.419	151.492	143.715
Tb927_05_v5.1	148333	148733	290.409	225.347	147.864	201.771	270.493	461.209	359.246	553.089	597.329	629.116	662.976	367.937	653.404	249.139	675.74	683.067	632.348
Tb927_05_v5.1	159622	160022	136.765	132.523	142.163	122.44	130.275	148.486	153.963	180.746	152.592	156.928	174.534	188.51	190.604	124.629	145.276	131.145	135.907
Tb927_05_v5.1	164452	164852	274.275	323.54	274.865	247.303	320.066	782.036	555.319	488.69	687.829	697.673	556.761	626.879	559.195	320.798	451.102	452.252	406.889
Tb927_05_v5.1	171976	172376	253.674	235.895	137.375	150.754	241.527	414.721	308.452	441.19	512.263	543.2	499.919	258.783	442.78	197.835	527.974	521.083	521.529
Tb927_05_v5.1	178710	179110	87.371	102.988	79.119	123.843	92.374	259.353	149.752	175.587	246.662	255.819	189.656	192.334	187.239	148.674	187.779	186.623	149.364
Tb927_05_v5.1	183362	183762	49.6426	94.3579	69.0867	98.5896	58.6524	60.2507	44.4781	50.8792	76.8394	68.3822	48.4615	45.7332	40.0386	123.677	66.7439	64.6982	62.3044
Tb927_05_v5.1	186681	187081	57.3372	75.563	80.3731	76.3974	82.4304	49.6992	45.2677	49.456	54.0204	51.3743	43.1781	42.7056	37.6834	89.5139	52.7974	51.6632	61.6398
Tb927_05_v5.1	195056	195456	58.8265	60.7956	94.8516	49.7412	87.3301	42.9707	67.6383	35.9357	37.8764	38.0485	28.9676	33.1446	26.0756	52.4942	31.2136	30.0441	35.0566
Tb927_05_v5.1	210248	210648	45.423	60.4121	63.6144	73.2088	66.5784	34.713	27.3712	42.1622	30.1148	26.4762	35.1619	32.9853	35.16	80.7053	49.6428	40.6947	38.7118
Tb927_05_v5.1	213377	213777	41.6998	61.9464	62.1324	70.9131	52.744	36.701	26.8448	51.9466	28.7178	28.7556	40.9919	28.8422	41.2162	82.8479	59.2726	55.1604	47.3513
Tb927_05_v5.1	222350	222750	45.423	52.7407	58.2562	67.9796	55.7702	31.5017	28.9503	44.8306	24.5265	27.8789	36.0729	29.7983	32.6365	82.6099	48.9787	50.8684	44.693
Tb927_05_v5.1	241463	241863	299.593	228.415	142.049	204.066	220.631	484.759	350.825	644.885	595.932	640.162	735.668	362.679	691.592	247.83	782.165	758.574	686.345
Tb927_05_v5.1	248737	249137	134.531	116.03	171.577	94.3807	123.213	90.529	109.748	62.4427	68.1465	63.4727	60.8502	64.5364	56.5251	78.4437	63.4233	64.6982	76.9251
Tb927_05_v5.1	260817	261217	53.614	51.59	79.9171	50.5064	72.7751	47.8642	41.5831	38.0705	45.7932	41.7306	41.7206	45.4145	37.1787	53.3274	55.4539	56.4321	60.3106
Tb927_05_v5.1	272408	272808	203.038	169.921	101.578	132.005	155.35	335.355	246.867	382.128	410.431	429.23	410.648	219.583	422.761	157.84	487.297	465.763	476.836
Tb927_05_v5.1	296758	297158	264.843	203.867	133.841	181.364	207.229	400.04	292.398	541.882	537.1	574.059	601.032	319.017	584.934	239.735	624.105	623.455	575.194
Tb927_05_v5.1	379548	379948	204.528	182.003	106.594	138.893	160.538	358.14	267.395	402.586	476.56	508.658	428.866	371.602	473.23	189.265	490.783	485.634	464.541
Tb927_05_v5.1	432733	433133	43.9337	63.2888	42.1816	62.4953	56.779	31.1958	31.3189	45.5422	23.7504	21.3913	38.8057	33.782	34.9917	65.826	48.4806	42.9202	38.3795
Tb927_05_v5.1	561596	561996	268.567	147.29	130.193	126.904	192.242	253.237	362.668	336.586	289.506	292.816	337.045	232.809	416.536	128.2	342.519	318.881	396.09
Tb927_05_v5.1	630128	630528	114.426	99.7279	141.251	71.8059	135.895	56.4277	67.112	68.1355	53.5547	51.725	71.9636	51.4698	62.2449	82.0147	70.8946	70.2619	72.7715
Tb927_05_v5.1	736402	736802	247.965	202.333	141.935	182.129	219.766	457.08	341.087	489.045	512.573	535.836	551.66	325.55	599.57	222.594	612.981	595.319	566.388
Tb927_05_v5.1	748020	748420	84.1442	85.5358	51.53	83.9223	82.1422	165.001	102.115	193.732	208.786	223.557	242.49	133.535	208.605	99.5127	230.117	232.087	193.891
Tb927_05_v5.1	763570	763970	47.1605	53.8914	67.0346	57.1386	53.3204	53.3693	45.7941	42.3401	41.4467	35.9445	38.9879	202.373	43.5715	58.803	43.4997	40.6947	40.5394
Tb927_05_v5.1	977408	977808	86.6264	120.824	75.8129	91.1922	85.3126	125.548	100.273	110.476	159.888	146.934	124.98	79.8339	83.6101	106.179	93.1426	89.6555	91.712
Tb927_05_v5.1	1161548	1161948	317.465	246.443	173.401	239.013	262.135	590.58	431.885	642.751	600.279	637.181	689.211	373.196	813.053	252.234	669.265	664.945	620.884
Tb927_05_v5.1	1211742	1212142	63.7908	50.4393	54.6081	35.8392	72.0546	69.426	121.854	77.2083	77.3051	78.9025	72.3279	55.9315	93.0309	35.9484	46.6543	50.3915	58.8153
Tb927_05_v5.1	1289428	1289828	72.23	65.3985	97.9298	49.7412	87.0419	57.9569	62.3747	59.0626	52.3129	58.0372	62.1255	88.1201	58.5439	44.6379	48.3146	55.4783	59.3138
Tb927_05_v5.1	1387425	1387825	262.361	225.922	150.942	172.436	227.548	475.125	448.466	470.188	513.194	512.165	531.255	432.792	698.994	215.333	600.363	558.598	564.561
Tb927_05_v5.1	1395344	1395744	267.325	184.305	180.241	119.379	282.454	341.472	386.618	387.643	412.294	415.728	409.008	290.175	440.593	150.936	444.959	432.858	497.272
Tb927_05_v5.1	1397702	1398102	38.7212	30.1101	23.1429	21.2994	36.6037	59.0274	44.4781	56.9278	65.6628	70.8369	73.7854	68.3608	76.0398	27.616	72.721	74.395	72.4392
Tb927_05_v5.1	1399358	1399758	48.898	52.1654	45.7158	37.4972	65.1373	85.4827	66.3224	68.8471	98.2613	97.1377	74.6964	131.941	107.33	53.0893	94.9689	88.5427	82.0756
Tb927_05_v5.1	1405727	1406127	54.8551	65.782	52.898	52.5471	65.8579	118.972	85.0085	81.3	123.564	126.595	105.85	154.409	134.92	76.301	123.858	122.561	105.004
Tb927_05_v5.1	1414097	1414497	99.037	91.4811	122.555	79.2033	117.881	44.347	58.4269	48.2107	45.7932	39.4512	51.9231	59.7559	43.235	74.1584	52.4653	51.6632	59.9783
Tb927_05_v5.1	1417178	1417578	51.3801	62.9053	97.8158	43.4916	79.6924	29.0549	38.1617	29.1755	26.2341	24.0214	25.3239	25.6552	22.5428	43.9237	29.8853	30.521	40.2071
Tb927_05_v5.1	1417995	1418395	80.6693	74.2206	89.4934	63.2606	79.8365	39.6065	55.0055	34.1567	31.5119	28.4049	26.5992	30.9137	29.1037	61.4217	33.87	35.7668	44.1946
Tb927_05_v5.1	1429099	1429499	112.192	90.714	106.366	105.222	128.113	223.417	203.968	219.528	213.909	219.7	221.721	197.912	252.513	104.393	112.402	109.844	118.129
Tb927_05_v5.1	1455886	1456286	124.355	43.7268	171.577	24.488	106.785	33.1838	173.175	33.9788	56.8146	45.0621	28.9676	47.6454	28.599	12.7367	29.2212	28.9314	59.9783
Tb927_05_v5.1	1470795	1471195	128.574	49.6722	167.472	31.7578	94.8238	53.5222	258.973	46.2538	67.836	58.9139	34.6154	54.3381	31.6272	15.2364	29.7193	31.7927	48.6805
Tb927_05_v5.1	1587515	1587915	136.021	28.1923	241.233	18.4935	171.49	31.5017	164.227	29.5313	56.9698	48.0428	24.413	50.195	28.599	10.9512	27.2288	24.6394	60.1445
Tb927_06_v5.1	726	1126	86.3782	129.646	120.503	134.684	109.667	107.044	77.113	93.5751	110.214	97.8391	85.6275	84.2957	74.6939	146.769	94.6369	97.2857	83.9032
Tb927_06_v5.1	2626	3026	495.682	474.475	569.452	381.604	589.118	461.973	479.522	629.408	642.191	641.565	628.725	373.036	576.354	419.953	582.93	561.618	596.627
Tb927_06_v5.1	5377	5777	141.233	117.564	157.098	77.1626	154.485	142.369	122.907	162.244	162.993	156.928	191.478	83.4989	152.921	78.8008	112.9	112.705	125.606
Tb927_06_v5.1	7369	7769	148.183	123.317	137.717	89.7892	126.816	136.405	150.278	175.231	154.455	146.233	177.996	108.676	155.444	86.8951	95.9651	98.5574	114.806
Tb927_06_v5.1	16335	16735	337.073	373.021	466.278	235.314	458.411	358.599	352.667	394.047	463.986	447.465	431.235	291.29	319.636	228.665	269.3	256.249	302.218
Tb927_06_v5.1	23590	23990	369.093	408.693	563.866	264.011	442.271	288.103	365.3	237.14	279.106	253.189	224.453	391.202	190.772	236.283	208.699	199.658	248.719
Tb927_06_v5.1	25305	25705	322.677	369.377	489.991	239.523	435.498	262.106	310.294	238.563	274.293	268.444	234.656	387.856	218.194	247.115	211.356	215.873	261.346
Tb927_06_v5.1	35915	36315	44.9266	70.7684	36.3674	44.6395	52.1675	84.2593	56.3214	90.7287	103.539	98.1898	97.1053	42.2275	58.0392	54.9939	61.0989	60.5651	58.3169
Tb927_06_v5.1	42729	43129	52.8694	60.0285	109.102	39.5379	113.846	77.2249	57.9005	60.8416	103.229	92.4036	71.5992	73.1413	66.6189	59.3982	59.9367	67.2416	68.6179
Tb927_06_v5.1	45355	45755	85.6335	82.8509	177.619	54.9704	164.14	50.0051	68.9543	40.739	72.9586	60.1412	44.0891	40.7934	42.2256	59.7553	56.7821	50.0735	67.1226
Tb927_06_v5.1	48078	48478	242.752	146.907	430.367	198.455	365.893	160.414	204.494	187.328	409.189	450.095	230.283	247.788	141.986	153.911	180.142	179.788	188.076
Tb927_06_v5.1	50073	50473	83.3996	58.686	121.643	49.7412	117.737	44.9587	84.219	59.0626	138	159.383	60.668	54.9754	39.3657	35.9484	57.2802	47.2122	70.6116
Tb927_06_v5.1	77055	77455	123.61	69.0424	74.2168	60.3271	130.707	201.702	156.595	239.63	234.244	251.085	269.089	196.956	292.383	85.9428	322.097	312.205	293.744
Tb927_06_v5.1	79103	79503	186.16	144.03	160.518	90.8095	223.657	239.933	176.86	300.472	303.477	320.169	318.644	174.806	263.952	108.202	278.93	271.828	309.86
Tb927_06_v5.1	81264	81664	161.587	115.071	93.1416	97.1866	151.171	241.462	182.913	311.324	315.119	322.448	350.526	177.674	343.02	124.272	366.261	360.53	329.133
Tb927_06_v5.1	82736	83136	141.233	73.0698	90.6335	32.3955	153.188	124.936	197.388	155.484	163.924	170.079	168.887	111.226	181.183	47.0186	173.501	173.429	198.211
Tb927_06_v5.1	84359	84759	137.51	130.797	86.1873	108.665	139.642	290.396	189.229	266.493	326.917	343.489	289.858	235.359	377.171	175.457	377.219	374.518	310.857
Tb927_06_v5.1	86688	87088	53.1176	58.8778	72.6208	54.7153	88.6271	103.374	77.9025	67.7797	109.748	105.203	81.9838	113.297	91.6851	75.4678	91.3163	80.2766	83.0725
Tb927_06_v5.1	89229	89629	61.0604	52.5489	81.5131	54.4602	87.3301	84.5651	62.6378	72.2272	95.9328	95.0337	67.4089	89.7136	84.4512	80.1101	90.4861	89.4965	90.3829
Tb927_06_v5.1	89896	90296	46.4158	33.9458	37.5074	16.5804	46.5473	51.5343	62.901	50.1676	67.5255	67.3301	53.7449	42.8649	57.871	32.6154	54.4577	55.4783	66.458
Tb927_06_v5.1	105184	105584	99.5334	200.415	101.122	149.351	106.785	213.019	148.699	147.123	204.129	201.464	146.478	98.1591	96.732	169.148	129.337	134.483	126.436
Tb927_06_v5.1	123173	123573	99.5334	80.1659	127.343	56.6284	140.074	142.828	105.011	134.136	176.498	180.073	144.109	170.663	150.565	86.419	146.438	148.154	146.041
Tb927_06_v5.1	123950	124350	159.105	147.674	203.726	100.375	212.993	196.044	177.123	228.779	281.745	274.756	233.198	255.118	232.325	140.58	209.529	207.289	248.885
Tb927_06_v5.1	127615	128015	65.5283	78.8234	109.558	60.7097	101.309	126.16	87.6403	76.6746	103.229	108.184	80.1619	126.045	94.0403	84.5144	70.7286	74.8719	73.2699
Tb927_06_v5.1	128576	128976	69.9961	92.0565	99.7538	74.1016	114.711	204.455	156.595	136.627	190.158	190.944	152.126	190.422	161.5	103.917	146.272	138.298	120.954
Tb927_06_v5.1	129372	129772	65.0318	74.9877	69.4287	55.7356	85.7449	159.19	118.433	130.578	168.736	186.385	137.186	150.585	182.024	86.8951	148.762	156.579	133.747
Tb927_06_v5.1	129898	130298	35.9909	31.4526	45.8298	22.9575	56.3467	43.7353	38.4249	37.7147	45.3275	50.1469	50.2834	56.8876	44.9173	31.9012	46.8203	51.9811	53.3325
Tb927_06_v5.1	134106	134506	115.171	109.701	118.337	87.3659	161.258	195.738	142.909	214.725	242.316	260.203	217.53	197.593	218.53	131.771	222.646	216.826	222.136
Tb927_06_v5.1	135940	136340	107.228	79.3987	117.881	52.5471	127.248	129.371	106.063	129.333	168.426	164.643	143.381	161.899	122.639	77.7294	92.6445	100.624	113.809
Tb927_06_v5.1	141763	142163	101.519	89.7551	79.6891	82.0092	123.79	238.097	147.383	203.339	258.149	271.249	231.194	219.583	304.495	124.867	313.298	323.809	255.863
Tb927_06_v5.1	144404	144804	163.076	119.29	74.7869	81.6266	142.38	234.58	205.547	287.308	286.091	286.328	323.198	173.213	292.383	102.131	317.781	320.948	328.801
Tb927_06_v5.1	145207	145607	63.5425	35.6719	38.4195	26.6562	73.6398	72.0256	57.111	107.629	102.608	118.354	121.154	56.2502	109.686	35.9484	109.081	112.069	113.311
Tb927_06_v5.1	147657	148057	122.369	84.9605	84.1352	47.0628	134.022	135.794	117.38	163.845	188.761	192.171	198.947	101.346	159.482	56.3033	173.999	166.753	191.399
Tb927_06_v5.1	148481	148881	234.065	102.796	156.072	62.7504	247.724	272.352	260.026	308.655	306.892	327.358	335.587	230.738	341.338	97.1321	344.677	344.951	424.5
Tb927_06_v5.1	151242	151642	89.1085	109.125	87.7834	77.6728	116.296	205.067	129.223	187.15	242.316	248.28	194.757	179.586	231.147	124.867	202.556	211.104	183.424
Tb927_06_v5.1	162196	162596	37.232	39.5076	25.081	35.8392	33.1451	78.6012	49.7418	70.804	85.6876	86.9681	65.2227	82.2242	95.3862	49.5183	98.6216	92.5168	74.9314
Tb927_06_v5.1	169612	170012	29.0409	42.5761	40.0155	32.5231	45.3944	65.4501	45.0045	54.9709	75.4423	77.1491	58.2996	62.1462	52.4876	51.4229	54.7898	61.5189	53.1664
Tb927_06_v5.1	176441	176841	43.4373	67.1245	79.4611	66.194	59.2289	46.9466	36.0562	41.2727	56.6594	49.7962	43.3603	43.9804	39.7022	80.9434	54.6237	52.458	49.8435
Tb927_06_v5.1	180310	180710	74.9604	80.3577	99.2978	45.5323	101.309	141.605	100.536	122.751	190.779	189.717	131.538	158.234	185.725	82.4908	127.179	123.674	116.135
Tb927_06_v5.1	182584	182984	27.5517	44.8775	41.4976	38.5175	42.3681	65.2971	46.5836	65.2891	88.637	86.4421	69.5951	64.0583	85.4606	59.8743	73.219	72.3285	68.1194
Tb927_06_v5.1	189584	189984	285.941	199.839	158.124	151.392	276.401	417.626	356.878	470.188	541.446	580.898	541.275	324.435	524.035	196.169	618.46	618.686	619.555
Tb927_06_v5.1	200197	200597	44.4301	57.1517	48.1098	51.3992	51.5911	103.069	67.6383	85.3917	104.315	106.255	95.6478	122.699	123.649	73.9203	119.043	115.726	106
Tb927_06_v5.1	201717	202117	53.614	67.6999	97.8158	57.3937	84.3039	61.4741	44.7413	57.9952	64.7314	69.0835	62.4899	90.9884	62.9179	71.8968	78.698	79.7997	74.5991
Tb927_06_v5.1	202953	203353	62.7979	77.6727	56.3182	64.9186	67.5872	117.29	75.5339	121.861	142.192	147.109	147.753	93.6973	150.229	91.0613	154.74	148.472	143.715
Tb927_06_v5.1	205581	205981	41.6998	58.3025	64.7545	66.0665	56.4908	32.8779	34.7403	38.96	35.2375	31.561	40.4453	37.1283	41.5527	71.7777	49.4768	52.299	50.5081
Tb927_06_v5.1	225909	226309	46.1676	45.2611	69.4287	76.0147	62.5434	64.2267	65.5329	50.1676	128.376	151.317	65.9514	147.717	52.4876	112.011	90.6521	80.5946	93.2073
Tb927_06_v5.1	226950	227350	49.1462	61.1792	81.8551	62.7504	73.0633	68.8143	82.903	59.7742	167.029	196.555	87.6316	184.845	67.9647	104.869	114.892	118.746	123.944
Tb927_06_v5.1	234416	234816	73.4711	104.331	106.594	102.416	79.6924	70.3435	65.2697	51.4129	71.2511	75.3957	57.9352	69.4762	43.5715	125.462	73.3851	77.7332	78.5866
Tb927_06_v5.1	306023	306423	153.396	172.606	117.082	156.111	146.127	181.823	105.537	276.989	386.526	422.391	372.024	161.261	266.98	190.693	394.984	387.712	337.773
Tb927_06_v5.1	316424	316824	42.1962	60.7956	39.9015	33.926	60.0935	70.6494	66.8488	70.2703	89.8788	90.6502	84.5344	114.253	99.2554	49.7564	114.56	116.361	103.176
Tb927_06_v5.1	331556	331956	37.7284	50.8229	51.986	29.207	52.4557	64.5325	52.9	48.7444	77.4603	72.5903	65.0405	90.351	78.8997	40.2336	89.988	91.2451	82.5741
Tb927_06_v5.1	332375	332775	48.1533	60.0285	57.3442	47.8281	63.6962	86.2473	74.7443	67.9576	104.626	105.028	79.0688	156.321	98.2461	79.1579	107.919	111.275	94.0381
Tb927_06_v5.1	334246	334646	50.6355	36.439	48.9079	25.3808	59.373	76.4603	69.2175	68.6692	86.9294	93.2803	85.8097	90.6697	77.5538	40.3527	105.429	89.3376	99.5208
Tb927_06_v5.1	335343	335743	32.0195	30.1101	43.7777	21.0443	50.4382	51.3813	39.2145	47.8549	53.5547	60.1412	49.919	70.5917	60.058	32.0202	71.5587	79.6408	69.6147
Tb927_06_v5.1	339219	339619	58.8265	47.179	76.6109	31.3752	67.5872	22.4793	48.4259	25.2617	33.2195	30.509	24.413	26.2926	20.8605	36.0674	28.225	27.1828	35.3889
Tb927_06_v5.1	415972	416372	129.071	143.838	136.007	150.499	127.392	74.3194	84.4821	97.311	59.2983	61.1933	89.2713	76.9656	92.358	157.602	101.112	108.254	93.0412
Tb927_06_v5.1	473990	474390	180.451	161.866	119.363	147.821	178.407	396.217	266.606	366.117	449.705	470.609	431.599	277.427	453.379	176.647	409.263	401.701	382.466
Tb927_06_v5.1	480981	481381	107.228	136.934	82.4252	113.129	116.296	172.647	123.697	196.579	283.297	268.093	212.611	123.336	181.856	119.987	245.724	252.911	234.264
Tb927_06_v5.1	482418	482818	60.3158	57.7271	30.3252	59.817	53.3204	112.703	77.9025	132.179	169.823	157.279	135.364	90.0323	109.349	69.6351	152.581	141.796	140.725
Tb927_06_v5.1	486490	486890	42.4444	62.3299	72.6208	59.4343	60.67	47.5583	35.0035	39.8495	53.3995	48.7442	39.17	55.7722	28.0943	84.2763	55.6199	49.1198	53.9971
Tb927_06_v5.1	684337	684737	287.431	230.525	168.612	252.277	262.999	515.801	319.769	615.354	651.66	690.484	709.251	309.297	648.357	286.754	731.194	731.074	637.664
Tb927_06_v5.1	693005	693405	252.184	215.949	148.206	228.172	226.54	534.917	399.25	534.054	556.504	598.607	603.765	323.797	699.498	253.781	602.687	593.888	524.852
Tb927_06_v5.1	778248	778648	55.8479	62.5217	74.1028	44.2569	69.6047	53.0635	56.3214	38.0705	55.8832	51.725	41.5385	61.3494	24.5615	49.9944	31.2136	32.4286	38.0472
Tb927_06_v5.1	1277010	1277410	264.843	186.606	151.854	142.591	253.632	422.367	492.944	433.185	445.358	454.478	470.951	358.057	566.092	166.172	529.136	533.959	540.802
Tb927_06_v5.1	1282023	1282423	64.7836	123.317	84.7053	135.322	63.2639	121.878	81.0607	62.0869	92.8282	88.7215	55.0202	68.2014	53.1605	131.057	72.2229	79.3228	66.7903
Tb927_06_v5.1	1286607	1287007	269.311	214.223	161.658	180.726	255.938	482.312	410.304	497.585	515.057	554.772	586.64	348.656	651.217	212.953	648.345	633.788	605.1
Tb927_06_v5.1	1421596	1421996	101.767	75.3713	95.7637	71.0406	89.6359	98.7868	100.273	109.942	103.073	103.45	103.3	84.9331	92.1898	69.9922	83.6789	76.1436	95.3672
Tb927_06_v5.1	1423564	1423964	116.412	73.4534	207.944	57.5212	181.866	54.8985	104.747	46.2538	70.4749	64.174	37.3482	60.712	38.6928	56.7794	49.3108	52.299	75.4298
Tb927_06_v5.1	1426219	1426619	112.441	75.563	143.189	55.0979	118.025	63.1562	106.063	77.3862	90.3445	82.2339	71.7814	65.3331	68.3012	51.3038	61.0989	57.0679	82.5741
Tb927_06_v5.1	1427407	1427807	59.8194	60.0285	79.9171	50.3789	84.5921	64.8384	63.6906	73.6503	64.4209	68.3822	65.587	73.4599	65.1048	49.0422	64.4195	63.5855	54.994
Tb927_06_v5.1	1433054	1433454	82.655	102.605	102.832	56.6284	112.837	96.9517	87.114	85.9254	101.211	91.0009	95.6478	90.0323	76.7127	68.0877	70.5626	71.8516	61.3075
Tb927_06_v5.1	1434984	1435384	81.9103	107.399	88.9234	95.0184	83.4392	107.503	108.958	86.1033	101.055	88.7215	70.3239	175.125	78.7314	92.6087	74.3812	73.4412	73.6022
Tb927_06_v5.1	1435992	1436392	109.958	105.865	215.012	96.9315	170.913	80.2834	98.4309	77.3862	86.4637	87.8448	64.4939	139.43	70.4882	93.6801	68.9023	74.5539	81.2449
Tb927_06_v5.1	1437242	1437642	111.696	98.9607	162.684	108.41	131.86	65.9088	71.0597	58.5289	67.9912	61.7193	57.9352	93.3786	50.8053	93.561	59.6046	55.7962	75.9283
Tb927_06_v5.1	1438817	1439217	169.53	150.743	244.083	124.098	230.575	96.4929	154.752	87.1707	121.856	106.781	81.8016	97.203	64.0955	125.7	76.7057	86.9531	105.834
Tb927_06_v5.1	1458333	1458733	65.0318	32.6033	76.6109	28.0591	64.5609	25.8436	55.2687	19.9247	18.9382	22.7941	14.7571	18.6438	14.4677	16.3077	17.9312	17.486	24.091
Tb927_06_v5.1	1467894	1468294	229.597	77.4809	349.195	45.9149	215.443	71.1081	395.04	73.8282	101.521	87.4941	56.4777	101.346	61.4038	22.8546	53.7936	61.8369	91.5459
Tb927_06_v5.1	1484445	1484845	106.235	128.879	151.968	79.3308	115.431	72.1786	79.7448	69.025	57.5908	55.2317	56.6599	70.4323	55.8522	72.0158	56.7821	59.2934	58.6492
Tb927_06_v5.1	1524474	1524874	164.813	117.18	179.671	94.6358	158.664	85.3297	145.541	95.1762	140.329	148.863	86.5385	76.4876	62.4132	58.0888	60.9329	57.5448	74.9314
Tb927_07_v5.1	25244	25644	157.615	150.934	124.721	138.51	167.455	406.922	342.666	342.278	380.161	390.83	392.611	343.397	501.324	164.982	273.119	276.438	267.826
Tb927_07_v5.1	27821	28221	260.376	258.909	155.73	179.068	240.23	430.625	380.038	492.781	501.086	500.943	521.781	299.098	569.962	208.905	443.963	427.453	435.798
Tb927_07_v5.1	36028	36428	227.86	204.634	174.883	136.214	245.706	384.137	363.194	426.425	420.211	436.769	434.696	247.629	459.435	163.077	386.683	385.964	417.855
Tb927_07_v5.1	45232	45632	50.6355	65.2067	76.3829	75.377	64.705	184.269	112.38	74.3619	94.2253	93.8063	84.7166	313.918	65.7778	90.3471	58.9405	66.7647	59.1476
Tb927_07_v5.1	227322	227722	255.908	190.442	136.121	184.808	208.958	472.219	314.768	504.523	585.998	592.821	590.466	320.77	639.441	218.785	609.661	620.435	547.946
Tb927_07_v5.1	236574	236974	266.084	209.812	149.232	228.172	227.26	498.827	352.404	558.96	582.427	597.029	637.47	356.464	687.891	252.948	706.456	702.778	588.652
Tb927_07_v5.1	352643	353043	205.52	175.099	113.092	168.355	174.228	366.245	274.501	435.32	526.699	557.052	484.798	410.324	566.261	210.096	568.319	570.203	503.087
Tb927_07_v5.1	464880	465280	85.6335	39.6994	94.7376	29.9723	72.1987	33.4896	71.0597	27.2186	37.1002	32.087	28.6032	38.8812	22.711	29.8776	27.5609	28.2955	41.0378
Tb927_07_v5.1	476163	476563	80.1728	29.343	117.311	25.3808	89.2036	29.9725	67.6383	26.3291	30.1148	32.613	21.8623	35.2162	22.8792	17.8552	30.7155	22.2549	45.1914
Tb927_07_v5.1	693108	693508	34.5016	48.3297	48.1098	70.5304	41.6475	37.1597	31.0557	36.2915	24.837	29.1062	32.4292	73.3006	32.8048	68.0877	40.1792	44.9867	37.3826
Tb927_07_v5.1	711377	711777	107.973	129.838	84.8193	130.985	127.392	183.199	140.54	235.717	274.138	285.101	264.534	155.206	218.867	148.079	256.848	253.388	229.114
Tb927_07_v5.1	895089	895489	250.943	190.442	110.014	168.61	193.25	432.307	351.877	466.808	514.126	525.491	525.425	387.059	600.411	202.597	597.706	587.689	564.561
Tb927_07_v5.1	1020283	1020683	298.352	222.662	201.332	187.741	322.949	484.453	426.095	576.394	588.016	583.002	679.919	362.997	662.824	211.881	678.563	678.298	675.047
Tb927_07_v5.1	1036783	1037183	38.9695	54.6585	69.3147	76.6524	72.3428	30.89	25.7921	40.739	27.6311	25.5995	36.8016	42.5462	35.6647	67.6115	54.9558	50.0735	43.8623
Tb927_07_v5.1	1235115	1235515	245.483	180.853	137.489	167.334	215.155	429.86	337.402	471.789	544.24	566.871	520.324	382.438	616.225	204.382	501.907	491.516	470.356
Tb927_07_v5.1	1308619	1309019	228.852	161.099	112.294	128.179	202.041	322.968	345.298	344.057	357.497	379.433	364.372	301.011	428.144	159.268	406.772	414.259	463.212
Tb927_07_v5.1	1318616	1319016	249.702	234.552	156.87	180.471	230.431	490.722	407.409	465.919	546.103	560.383	554.028	343.397	647.684	230.212	595.05	612.01	552.598
Tb927_07_v5.1	1592138	1592538	74.2157	46.22	82.7672	31.3752	76.9543	28.4432	50.5314	24.1943	24.6818	28.0542	22.0445	19.9186	22.0381	26.4256	20.5877	26.5469	34.392
Tb927_07_v5.1	1747201	1747601	70.2443	136.934	65.4385	132.005	72.1987	150.78	89.2195	114.211	179.292	183.054	144.656	90.829	94.545	135.461	109.746	111.275	95.8657
Tb927_07_v5.1	1784962	1785362	39.7141	88.7962	51.986	65.6839	41.2152	75.0841	56.0582	52.1245	78.3917	73.8177	64.6761	49.8763	50.4689	62.9692	53.2955	56.2731	48.182
Tb927_07_v5.1	1790376	1790776	138.255	101.646	93.1416	88.5138	139.642	183.505	193.704	186.439	198.696	208.127	214.069	153.135	219.876	98.7985	233.272	253.706	271.979
Tb927_07_v5.1	1797062	1797462	317.713	444.748	263.464	213.504	264.584	119.737	200.546	153.349	126.358	116.776	136.275	118.556	145.855	242.235	176.489	180.106	202.531
Tb927_07_v5.1	1798327	1798727	245.235	404.281	239.751	232.253	256.082	115.302	191.335	159.932	125.892	118.88	130.445	125.089	143.163	271.041	174.331	163.574	187.245
Tb927_07_v5.1	1887857	1888257	202.045	177.017	127.343	136.087	211.84	394.841	282.66	369.853	519.869	537.764	452.186	301.329	438.911	167.719	538.932	537.933	516.046
Tb927_07_v5.1	1903315	1903715	267.574	204.826	146.382	146.673	257.667	349.883	287.924	436.565	568.612	577.391	505.385	281.411	481.305	199.264	579.775	564.957	554.094
Tb927_07_v5.1	1911049	1911449	64.039	133.674	82.8812	203.939	79.26	125.548	88.4299	78.4536	115.337	109.937	75.2429	97.9997	76.7127	263.542	103.436	99.9881	79.9157
Tb927_07_v5.1	1915042	1915442	106.235	129.646	162.456	111.599	131.716	116.373	96.5886	64.9333	94.5358	98.3651	67.4089	148.035	71.4976	134.747	96.2971	91.563	100.684
Tb927_07_v5.1	1929304	1929704	171.019	187.373	147.522	158.151	184.604	277.092	253.71	219.706	337.007	329.812	235.749	199.505	217.521	167.6	292.046	302.985	313.516
Tb927_07_v5.1	1931462	1931862	72.9746	132.139	132.131	116.828	110.676	119.584	86.0612	68.3134	108.041	103.275	69.7773	83.6583	69.9835	133.08	95.633	91.563	92.3766
Tb927_07_v5.1	1941176	1941576	188.642	67.3163	367.094	59.3068	363.299	86.8589	174.491	184.66	269.171	332.793	187.287	117.281	114.396	39.6384	119.707	109.685	161.493
Tb927_07_v5.1	1947853	1948253	90.5978	86.8783	125.519	115.808	92.9504	72.3315	80.008	61.1974	88.9474	78.5518	57.3887	70.5917	55.684	79.753	64.9176	60.7241	62.6367
Tb927_07_v5.1	1948631	1949031	156.126	137.509	862.671	125.883	678.754	105.057	159.226	82.7232	119.062	100.118	85.6275	71.3884	61.4038	91.8945	81.6865	84.4097	82.2418
Tb927_07_v5.1	1964930	1965330	96.5549	135.592	107.05	188.889	96.9855	83.6476	75.0075	80.0547	74.3557	68.9082	89.2713	81.5868	64.4319	145.698	76.3736	77.5743	68.1194
Tb927_07_v5.1	2142401	2142801	211.478	157.647	121.415	109.176	199.015	264.553	266.079	315.416	391.027	381.362	330.486	223.407	313.748	147.603	389.007	382.625	395.757
Tb927_07_v5.1	2153887	2154287	272.538	280.581	171.577	198.455	235.907	458.456	431.885	441.19	613.163	602.114	508.846	308.341	400.555	244.973	375.061	358.781	344.419
Tb927_07_v5.1	2179494	2179894	87.1228	64.8231	120.731	59.5619	110.82	58.1099	70.7966	69.2029	72.1825	75.3957	63.2186	87.0046	66.4507	60.5885	51.6352	57.8628	65.295
Tb927_07_v5.1	2180270	2180670	127.085	82.6591	194.605	77.5452	171.058	98.7868	104.221	113.5	115.958	115.899	122.611	154.409	110.359	91.7755	87.3316	98.7164	107.496
Tb927_07_v5.1	2180952	2181352	80.1728	62.5217	119.135	36.0942	127.825	56.8865	70.5334	62.2648	59.9192	70.6616	67.2267	81.9055	56.5251	39.6384	47.4845	51.9811	70.7778
Tb927_07_v5.1	2183214	2183614	41.4516	41.4254	61.1063	35.9667	53.8968	39.7594	38.6881	42.8738	35.7032	35.4184	44.0891	60.712	43.9079	42.7333	37.6887	40.6947	35.7212
Tb927_07_v5.1	2185894	2186294	50.139	49.6722	56.8882	24.743	59.6612	49.5463	45.7941	55.5046	71.4063	63.8233	68.6842	52.4259	55.8522	28.4492	44.828	50.5504	45.856
Tb927_07_v5.1	2187042	2187442	121.624	92.4401	148.092	67.2144	130.707	92.0582	111.327	84.1464	97.4852	108.009	88.5425	127.798	87.1429	73.0871	75.2114	71.5336	97.5271
Tb927_07_v5.1	2187919	2188319	101.271	79.0152	154.476	64.1534	127.248	67.8968	85.5349	75.0735	73.89	77.3244	69.9595	101.027	62.9179	65.2308	65.4156	60.0883	78.0881
Tb927_07_v5.1	2189873	2190273	101.271	91.2894	185.257	97.6968	168.608	96.7988	81.3239	92.6856	92.9835	97.4884	99.4737	150.107	94.2085	101.417	85.0071	90.9272	96.3641
Tb927_07_v5.1	2193240	2193640	82.655	75.3713	81.3991	52.292	96.409	81.048	68.1647	100.691	113.94	120.633	122.611	64.5364	78.7314	62.8502	81.8526	82.1842	98.524
Tb927_07_v5.1	2195105	2195505	70.9889	84.5769	102.148	93.9981	91.7975	50.6167	55.0055	51.9466	57.746	59.9659	48.6437	50.673	47.2725	107.25	58.7745	50.3915	56.9877
Tb927_07_v5.1	2196242	2196642	96.5549	66.5492	127.457	48.0831	129.554	54.7456	92.904	60.4858	66.1285	67.1548	65.7692	54.1787	48.9548	39.1623	35.5303	37.3565	51.3388
Tb927_07_v5.1	2199324	2199724	185.663	127.728	160.86	112.874	175.669	219.594	188.177	272.364	252.872	265.288	301.336	152.975	246.625	121.534	161.547	154.036	175.449
Tb927_07_v5.1	2200209	2200609	200.556	146.523	180.013	99.7374	188.495	185.187	173.965	220.417	201.8	203.218	240.121	116.166	195.146	98.5605	128.673	137.027	159.001
Tb927_07_v5.1	2201125	2201525	431.394	339.65	361.964	281.484	393.85	492.252	435.833	617.845	549.829	554.071	672.996	336.386	574.336	291.753	450.106	441.76	464.541
Tb927_07_v5.1	2203062	2203462	173.253	161.866	155.616	123.843	151.603	185.187	168.701	214.013	203.353	208.829	196.579	129.073	194.81	133.319	199.402	208.719	215.656
Tb927_07_v5.1	2204572	2204972	66.5211	77.6727	117.767	83.4121	93.8151	61.78	57.9005	47.8549	84.1353	82.5846	55.5668	60.5527	43.7397	96.2988	59.4386	64.3803	66.7903
Tb927_08_v5.1	60033	60433	160.594	123.893	173.971	95.146	184.604	134.57	160.279	152.104	137.224	139.92	151.032	154.887	156.285	89.871	116.387	116.202	143.715
Tb927_08_v5.1	89174	89574	137.262	45.8365	243.969	24.2329	166.158	40.9827	223.707	38.4263	54.6414	47.8675	26.7814	44.9365	30.6178	12.2605	33.2059	27.3417	55.1601
Tb927_08_v5.1	100993	101393	205.769	90.9058	195.518	65.5563	160.393	97.7163	141.593	107.629	115.182	114.496	112.227	85.4111	65.946	48.8041	43.6658	51.6632	67.1226
Tb927_08_v5.1	116839	117239	332.854	126.194	336.427	79.7134	235.042	116.984	571.11	119.015	175.411	142.2	87.4494	164.926	77.5538	40.4717	81.1885	79.9587	144.878
Tb927_08_v5.1	443999	444399	252.929	219.593	162.684	146.418	278.995	440.259	382.407	462.361	564.42	568.449	551.478	383.394	528.745	188.908	586.915	580.376	601.611
Tb927_08_v5.1	461268	461668	156.871	208.278	171.121	171.798	155.782	180.141	121.065	210.811	296.802	292.641	257.065	173.053	204.231	183.789	261.829	263.562	243.901
Tb927_08_v5.1	464370	464770	305.302	229.949	146.04	195.649	232.16	517.636	423.727	611.44	606.954	657.345	712.713	432.314	735.668	235.688	680.721	708.66	628.859
Tb927_08_v5.1	624570	624970	124.603	205.976	104.998	205.214	123.646	282.903	189.229	217.215	297.889	302.46	248.138	137.359	160.323	200.692	192.594	194.889	176.28
Tb927_08_v5.1	796581	796981	196.833	164.935	107.734	136.852	159.241	366.551	280.291	366.829	436.2	453.076	408.644	298.142	431.509	157.721	406.938	409.172	394.096
Tb927_08_v5.1	879145	879545	231.335	200.031	136.919	198.582	224.522	435.365	294.24	481.396	552.468	575.111	541.822	305.632	561.887	245.568	627.924	630.45	563.065
Tb927_08_v5.1	882763	883163	45.6712	38.7404	29.2991	28.4418	50.8705	101.386	79.2185	73.6503	113.164	118.354	92.5506	85.8892	101.442	43.8047	84.177	78.3691	73.6022
Tb927_08_v5.1	1037330	1037730	51.6283	54.6585	30.7812	60.8373	46.1149	80.2834	59.2165	123.64	136.293	134.31	138.644	67.8827	124.322	63.0882	157.396	152.446	130.756
Tb927_08_v5.1	1039748	1040148	53.8622	46.4118	39.2175	45.1497	48.9971	75.8487	63.4274	89.4834	76.2185	83.4613	84.5344	66.6079	93.1992	46.8995	91.1502	99.0343	85.897
Tb927_08_v5.1	1041361	1041761	30.282	33.1787	19.0387	33.4159	28.6777	74.3194	51.0577	61.0195	71.872	74.3437	69.0486	68.5201	88.9934	39.6384	53.6276	54.3656	46.3545
Tb927_08_v5.1	1089398	1089798	69.0032	62.3299	79.347	77.0351	62.111	56.1219	67.3752	43.9412	47.3455	43.6594	39.3522	47.8047	33.4777	47.4947	37.8547	39.8999	40.3732
Tb927_08_v5.1	1166261	1166661	44.9266	63.0971	52.1	72.6986	59.9494	153.685	94.7463	104.249	131.17	136.238	111.134	159.668	110.359	76.301	75.7095	79.7997	70.6116
Tb927_08_v5.1	1169240	1169640	252.433	146.331	134.639	86.218	225.099	263.024	415.568	308.655	334.523	340.683	330.85	250.975	325.524	96.5369	306.159	316.973	384.459
Tb927_08_v5.1	1172497	1172897	94.5692	144.989	72.9628	123.078	92.0858	106.739	84.7453	135.559	202.421	197.081	164.696	100.709	121.63	127.962	177.818	156.897	144.214
Tb927_08_v5.1	1176125	1176525	49.8908	84.1933	74.5589	96.1663	59.2289	50.9226	46.3204	46.0759	57.746	55.7578	42.4494	51.3104	41.5527	102.489	54.9558	54.0476	55.6586
Tb927_08_v5.1	1395642	1396042	234.561	168.77	153.45	158.151	222.937	393.771	297.661	487.622	493.014	533.731	544.19	391.84	649.871	196.764	577.783	583.873	565.724
Tb927_08_v5.1	1442717	1443117	262.609	238.772	167.814	195.649	253.344	509.073	372.143	506.657	618.286	657.521	637.105	370.168	652.731	235.45	720.236	743.155	719.408
Tb927_08_v5.1	1610256	1610656	102.512	172.798	89.2654	126.649	103.182	220.359	179.755	159.754	223.378	228.642	173.988	154.887	119.779	132.247	159.222	146.088	150.86
Tb927_08_v5.1	1615060	1615460	148.431	151.126	97.4737	134.811	155.35	419.461	304.767	325.2	399.565	440.977	353.259	432.314	473.398	180.337	281.586	276.597	248.387
Tb927_08_v5.1	1743317	1743717	298.849	256.032	157.098	195.138	254.209	537.669	465.047	607.704	620.614	636.831	665.526	524.259	725.574	232.831	608.83	629.337	617.062
Tb927_08_v5.1	1894987	1895387	75.9532	103.947	103.972	63.2606	88.6271	59.4861	64.4801	56.0383	59.6088	52.6017	51.7409	52.9039	42.3938	61.4217	54.6237	50.7094	47.6836
Tb927_08_v5.1	1993600	1994000	204.528	172.798	112.75	133.026	181.289	386.583	309.768	376.079	438.373	437.646	450.364	259.898	446.649	161.411	466.543	466.399	451.914
Tb927_08_v5.1	2002060	2002460	74.7121	77.8645	59.2823	84.9426	87.3301	223.111	146.857	185.015	240.143	261.08	225.729	171.46	257.055	110.464	190.602	193.141	162.49
Tb927_08_v5.1	2002770	2003170	26.0624	26.0827	18.6967	21.2994	29.3983	66.8263	46.8468	62.0869	80.4097	77.8505	66.6802	49.0795	78.0585	30.9489	45.3261	53.0939	40.5394
Tb927_08_v5.1	2004257	2004657	49.3944	59.6449	48.3379	42.7264	62.111	147.263	120.275	103.36	149.953	153.246	113.502	134.809	122.976	49.0422	58.9405	56.5911	54.4956
Tb927_08_v5.1	2006041	2006441	75.705	92.0565	70.2267	75.8872	93.9592	254.001	194.23	127.554	198.541	188.489	139.919	303.401	125.836	88.5616	77.7018	78.687	73.9345
Tb927_08_v5.1	2094195	2094595	42.9409	63.2888	64.6405	49.7412	69.8929	37.4656	36.8458	34.5125	37.7212	34.3664	33.5223	45.4145	30.4495	69.0399	42.8356	45.9405	51.6711
Tb927_08_v5.1	2097416	2097816	48.4016	35.4801	33.9733	25.5083	45.6826	72.9432	57.111	65.1112	84.1353	88.7215	67.7733	74.416	74.021	31.6631	79.1961	89.0196	87.5584
Tb927_08_v5.1	2105598	2105998	171.515	147.099	126.089	114.15	176.534	244.979	249.762	247.102	342.906	345.242	272.186	162.377	219.203	133.795	155.404	161.825	176.28
Tb927_08_v5.1	2107936	2108336	59.3229	61.1792	36.5954	63.6432	50.4382	104.139	70.007	119.37	156.473	169.903	120.972	70.1136	119.275	73.0871	136.808	137.98	126.104
Tb927_08_v5.1	2110373	2110773	20.1053	30.8773	10.2604	39.6654	19.5988	57.804	29.2134	54.6151	77.926	76.6231	61.5789	34.4194	52.8241	39.9956	60.7668	64.6982	49.5112
Tb927_08_v5.1	2115125	2115525	246.972	164.167	128.369	108.028	215.587	285.503	261.342	332.316	392.424	411.871	348.34	229.622	348.74	126.772	405.942	389.62	441.281
Tb927_08_v5.1	2214782	2215182	60.3158	55.6175	91.8875	49.6136	75.225	34.713	30.7926	38.7821	28.5625	29.9829	36.9838	31.3918	36.5058	54.9939	44.1639	50.7094	46.6867
Tb927_08_v5.1	2244167	2244567	269.559	194.278	138.287	148.968	216.02	399.582	320.822	465.919	476.715	486.565	529.798	339.892	534.465	176.528	551.55	526.805	564.228
Tb927_09_v5.1	2230	2630	265.836	87.6455	386.703	53.5674	250.894	83.6476	432.675	98.5563	140.174	109.236	59.2105	112.341	59.5533	24.402	68.5702	59.7703	110.32
Tb927_09_v5.1	3361	3761	278.247	89.7551	327.649	66.194	206.508	98.9397	470.837	94.2867	149.643	121.685	70.8704	112.66	68.3012	30.8299	72.5549	67.2416	110.819
Tb927_09_v5.1	99653	100053	85.6335	38.5487	84.4772	29.8447	65.7138	29.6666	62.901	26.6849	21.8876	22.6187	18.4008	27.7267	17.6641	22.2594	21.7499	21.3011	31.0691
Tb927_09_v5.1	105803	106203	84.3924	32.9869	93.3696	21.8096	77.3866	23.2439	61.8483	19.7468	17.6964	18.0599	17.4899	22.1495	17.4959	13.5699	16.935	17.8039	34.2259
Tb927_09_v5.1	155045	155445	51.8765	32.028	62.8164	29.7172	50.5823	25.3848	45.2677	18.1457	24.0608	17.3585	17.4899	20.3967	13.7948	27.3779	18.7613	18.2808	21.765
Tb927_09_v5.1	156164	156564	73.2229	70.0013	107.506	55.2255	71.1899	44.1941	52.1105	43.0517	53.71	49.4456	40.2632	37.9251	28.2626	44.0427	39.349	36.0847	43.1977
Tb927_09_v5.1	171757	172157	161.835	127.92	92.4575	149.224	116.728	285.962	254.499	299.227	281.745	284.575	293.138	257.986	333.263	147.841	177.486	185.67	169.8
Tb927_09_v5.1	174392	174792	173.005	115.262	106.48	108.793	145.55	216.994	200.546	275.21	239.677	256.871	246.68	156.8	262.102	110.107	213.016	205.858	216.985
Tb927_09_v5.1	175650	176050	79.9246	81.7001	55.6341	71.2957	73.7839	121.572	89.2195	156.907	156.318	172.358	166.154	89.3949	125.499	77.6104	122.862	123.515	116.966
Tb927_09_v5.1	177796	178196	25.3177	34.9048	14.0225	42.4713	21.6164	46.182	37.109	43.5854	54.6414	51.9003	47.3684	28.6828	37.347	39.1623	37.0246	34.0182	30.5707
Tb927_09_v5.1	179893	180293	87.6192	97.81	51.758	109.431	68.4518	179.223	124.486	189.997	194.66	195.678	218.623	120.627	176.977	101.774	147.766	158.169	131.421
Tb927_09_v5.1	182449	182849	175.983	192.743	221.168	120.527	190.512	153.532	163.964	144.099	201.18	211.459	172.713	181.021	98.919	120.939	93.6407	88.7017	117.298
Tb927_09_v5.1	183779	184179	72.23	89.7551	93.9396	62.7504	93.3827	72.0256	54.216	51.9466	75.5976	72.4149	57.753	63.1023	42.7303	62.7311	43.3337	45.1457	50.6742
Tb927_09_v5.1	185251	185651	81.1657	86.6865	138.971	60.9648	132.725	57.3453	60.5324	54.4372	64.2657	63.122	61.0324	57.3657	50.6371	75.8249	61.0989	59.9293	60.3106
Tb927_09_v5.1	186123	186523	104.249	93.5908	158.124	84.4325	111.973	67.438	80.008	53.7256	73.1139	68.2068	52.6518	59.9153	43.0668	84.5144	51.9673	51.0273	60.8091
Tb927_09_v5.1	187043	187443	137.014	159.373	221.511	126.139	186.333	131.206	135.54	129.333	142.192	145.531	136.822	187.554	117.424	120.225	110.244	111.434	136.073
Tb927_09_v5.1	188522	188922	231.335	201.949	304.848	196.159	290.092	278.163	260.289	256.175	258.77	270.723	241.579	399.807	239.559	200.573	179.81	189.644	209.841
Tb927_09_v5.1	300939	301339	53.8622	76.7138	82.0832	35.4565	69.4606	41.4415	61.3219	37.8926	39.1182	40.854	39.8988	43.9804	43.4032	32.4964	35.5303	35.2899	41.5362
Tb927_09_v5.1	303650	304050	79.6764	83.618	107.278	72.0609	90.0682	71.5669	65.7961	64.5775	50.1397	45.0621	61.9433	66.1299	65.1048	69.278	59.4386	50.8684	55.4924
Tb927_09_v5.1	436960	437360	267.077	189.867	146.268	176.773	219.046	424.661	362.668	529.429	502.328	535.134	547.105	409.846	607.645	198.43	534.781	521.242	513.886
Tb927_09_v5.1	442521	442921	87.1228	87.4537	92.0015	98.9722	70.3253	72.4844	61.0587	70.2703	53.3995	51.5496	61.7611	66.9266	65.7778	80.2292	64.5855	61.201	54.4956
Tb927_09_v5.1	651401	651801	61.8051	42.3843	95.8777	19.1312	77.2425	20.9501	52.6368	19.2131	16.2993	17.3585	18.9474	25.4959	18.337	20.1168	20.2556	25.2752	34.392
Tb927_09_v5.1	685862	686262	311.259	230.141	175.681	236.972	269.196	575.899	439.781	693.096	632.877	691.361	760.628	473.586	938.553	274.969	888.922	877.002	749.48
Tb927_09_v5.1	690286	690686	53.1176	111.043	92.6856	97.0591	53.6086	99.5514	73.9548	47.677	78.3917	72.0643	47.915	53.7007	35.8329	93.6801	53.9596	53.5707	50.8404
Tb927_09_v5.1	694863	695263	180.451	149.016	110.812	135.066	175.093	370.833	295.293	369.497	398.013	404.156	411.741	250.497	443.621	155.102	420.885	445.416	441.946
Tb927_09_v5.1	741003	741403	24.5731	48.3297	31.3512	38.9002	30.407	44.4999	35.0035	30.9545	47.1903	51.0236	36.8016	31.3918	28.9355	43.6856	36.5265	42.7612	39.2102
Tb927_09_v5.1	748603	749003	198.074	151.893	96.5617	157.514	166.014	328.627	242.393	405.789	434.182	463.947	431.781	306.906	501.156	197.24	521.499	521.56	448.425
Tb927_09_v5.1	879737	880137	52.8694	75.7548	73.4188	74.9944	52.5998	41.7473	38.4249	39.4937	57.746	58.9139	44.0891	45.4145	36.1694	94.8704	55.2878	56.2731	54.4956
Tb927_09_v5.1	886323	886723	276.013	236.854	128.141	169.758	237.348	471.454	423.2	549.887	528.407	580.021	605.769	527.605	709.256	215.095	698.652	693.399	673.219
Tb927_09_v5.1	1121982	1122382	329.131	265.046	162	213.76	280.581	331.073	332.402	561.45	542.067	577.391	630	291.928	473.734	197.002	508.715	497.238	533.99
Tb927_09_v5.1	1124501	1124901	360.654	250.662	175.453	239.268	286.777	526.659	406.883	724.051	675.566	714.681	852.085	473.426	820.96	254.376	713.097	717.562	662.254
Tb927_09_v5.1	1153294	1153694	60.564	41.2336	43.4357	36.987	55.482	40.6769	40.2672	65.467	68.6122	73.467	76.1538	38.4031	59.7215	35.5913	60.6008	72.1695	61.6398
Tb927_09_v5.1	1283557	1283957	237.788	170.688	105.682	136.852	178.984	316.699	298.188	409.88	372.4	410.994	402.449	366.184	523.194	161.887	456.747	474.824	454.573
Tb927_09_v5.1	1426680	1427080	171.267	174.332	341.557	133.536	285.336	332.144	335.823	208.498	326.296	334.897	220.992	596.284	237.035	168.434	174.165	169.773	183.424
Tb927_09_v5.1	1429049	1429449	134.531	120.441	79.233	92.9777	137.192	243.908	293.977	256.353	283.297	296.498	278.198	285.554	348.908	115.106	335.878	330.644	323.65
Tb927_09_v5.1	1565041	1565441	215.945	157.839	134.069	131.24	195.988	288.103	314.242	332.672	346.631	343.489	355.081	220.22	382.89	146.769	373.4	393.753	383.463
Tb927_09_v5.1	1570103	1570503	37.232	62.1381	58.3702	57.5212	45.9708	39.1477	37.6353	32.7335	45.4827	45.2374	30.7895	39.6779	28.4308	71.3016	42.0055	45.3046	41.8685
Tb927_09_v5.1	1768120	1768520	253.674	202.716	158.238	162.743	250.75	413.803	345.824	436.387	466.159	493.053	483.34	287.306	503.175	191.764	572.304	552.717	541.134
Tb927_09_v5.1	1777026	1777426	188.642	175.866	114.916	165.166	179.704	396.676	304.241	418.241	442.254	467.278	460.202	303.879	529.418	195.454	561.014	564.48	486.639
Tb927_09_v5.1	2271528	2271928	932.537	627.71	538.671	471.011	759.167	956.825	890.615	1413.59	1166.87	1176.87	1461.68	639.468	1274.17	446.855	942.218	925.963	990.723
Tb927_09_v5.1	2349049	2349449	55.8479	77.6727	67.6046	72.316	60.5258	126.312	92.1145	53.9035	67.6808	66.2781	57.753	182.455	46.7678	70.2303	56.4501	51.1863	45.0253
Tb927_09_v5.1	2443123	2443523	53.3658	58.1107	104.884	51.9094	85.4567	29.9725	43.6886	35.0462	27.6311	22.6187	27.3279	23.4243	29.2719	52.3751	36.6925	39.5819	46.3545
Tb927_09_v5.1	2450349	2450749	40.2105	59.4532	57.4582	64.2809	52.8881	30.7371	30.5294	37.5368	25.7684	18.4106	32.6113	27.7267	31.4589	62.0169	36.6925	33.8593	33.8936
Tb927_09_v5.1	2457043	2457443	62.0533	71.152	79.8031	86.8558	75.0809	40.3711	46.0572	44.119	46.7246	50.3223	43.5425	48.1234	38.0199	95.2275	53.2955	48.4839	47.1852
Tb927_09_v5.1	2501722	2502122	151.41	151.51	157.212	90.0443	171.49	171.424	173.702	197.824	191.245	206.374	211.518	177.515	212.81	102.727	139.797	140.524	143.882
Tb927_09_v5.1	2502459	2502859	58.8265	65.2067	70.7967	41.9612	59.6612	80.2834	98.6941	55.8604	77.6156	74.8697	44.6356	80.4713	51.8147	41.0669	27.5609	24.0035	33.229
Tb927_09_v5.1	2503881	2504281	90.1013	66.1656	64.8685	58.7966	67.8754	71.7198	74.7443	102.47	78.8574	74.6944	101.478	69.6356	107.835	52.2561	73.8832	74.395	69.2825
Tb927_09_v5.1	2506772	2507172	323.173	143.455	191.299	139.275	219.478	250.943	364.773	410.236	296.491	301.583	386.964	222.451	346.216	119.749	207.205	198.228	246.227
Tb927_09_v5.1	2510388	2510788	154.885	82.8509	104.086	79.7134	133.445	131.971	193.177	205.83	168.115	169.553	205.324	98.7965	181.351	75.3488	158.06	139.093	171.96
Tb927_09_v5.1	2511939	2512339	147.19	123.317	89.9495	114.66	114.711	187.175	150.278	267.205	226.482	232.499	259.251	128.435	221.222	111.654	185.123	177.721	161.991
Tb927_09_v5.1	2513942	2514342	84.8889	122.55	105.568	100.63	92.5181	146.192	117.907	92.8635	136.759	124.491	95.83	89.3949	68.3012	101.774	70.3965	76.4615	73.7684
Tb927_09_v5.1	2521349	2521749	96.8031	77.0973	81.1711	46.2976	114.279	122.795	152.647	133.247	155.697	146.934	151.761	91.6257	120.789	52.9703	129.503	127.489	152.189
Tb927_09_v5.1	2524960	2525360	21.3463	30.3019	30.7812	29.3345	31.704	44.4999	35.2667	32.9114	54.4861	52.777	32.9757	35.2162	39.1975	39.6384	30.0514	28.9314	28.0785
Tb927_09_v5.1	2536560	2536960	55.5997	62.3299	58.3702	50.3789	57.2113	119.737	112.38	59.5963	92.2073	95.0337	66.498	85.4111	59.385	60.5885	29.8853	34.813	26.7493
Tb927_09_v5.1	2538349	2538749	99.5334	90.3304	79.233	68.3622	113.702	213.63	180.018	160.821	223.688	216.894	173.806	153.772	187.239	99.8698	90.4861	98.3985	82.5741
Tb927_09_v5.1	2539471	2539871	29.5374	21.0963	22.0028	17.3456	28.9659	60.0978	37.6353	52.6582	61.3163	71.0122	58.8462	41.1121	59.2168	22.1404	39.515	41.9664	48.3482
Tb927_09_v5.1	2541943	2542343	142.474	101.262	119.249	67.3419	171.202	185.952	173.438	208.854	236.728	252.137	247.227	147.398	214.324	83.9192	204.548	207.924	229.945
Tb927_09_v5.1	2546196	2546596	778.396	270.416	610.607	176.9	682.789	446.223	742.706	695.587	554.641	543.901	684.109	371.443	518.315	177.123	204.382	204.268	285.769
Tb927_09_v5.1	2698237	2698637	132.794	56.5764	116.284	30.3549	78.5395	52.2989	286.871	49.456	50.6054	42.432	31.8826	65.1738	29.7766	15.8316	31.2136	26.229	47.8498
Tb927_09_v5.1	2877154	2877554	221.902	84.5769	280.565	45.4048	152.035	86.8589	441.886	72.4051	129.618	103.801	53.5628	92.9005	50.1324	20.831	59.2726	55.1604	97.361
Tb927_09_v5.1	2993321	2993721	192.613	88.029	265.516	76.9075	281.013	72.1786	161.069	204.406	377.367	481.48	187.834	156.003	115.237	38.3291	132.824	126.694	140.393
Tb927_09_v5.1	3270360	3270760	570.394	210.387	686.192	104.584	446.306	170.812	1020.63	194.266	251.94	214.264	135.729	251.453	130.041	52.7322	136.31	134.165	247.224
Tb927_09_v5.1	3364814	3365214	440.082	115.262	843.404	56.3733	549.921	114.232	653.486	114.389	171.53	143.603	92.915	157.437	78.395	31.9012	93.4746	88.3838	159.831
Tb927_09_v5.1	3377461	3377861	78.6835	28.1923	59.1683	25.3808	66.002	44.8058	56.0582	91.7961	58.3669	65.9274	92.5506	43.6617	85.6288	21.4262	62.9252	60.8831	72.4392
Tb927_09_v5.1	3380268	3380668	73.2229	53.8914	69.0867	57.3937	83.2951	90.2232	74.7443	115.99	115.647	109.061	104.939	55.6128	90.171	55.232	71.5587	65.8109	77.7559
Tb927_09_v5.1	3382400	3382800	55.8479	91.2894	59.5103	62.2402	61.2464	105.515	78.6921	74.8956	89.8788	105.905	72.5101	66.2892	44.2444	62.493	47.6505	42.4433	47.8498
Tb927_09_v5.1	3386211	3386611	222.151	139.427	169.068	126.521	238.068	235.039	189.493	320.753	329.09	344.366	363.462	122.699	294.402	140.342	304.332	290.268	302.384
Tb927_09_v5.1	3387439	3387839	43.4373	61.371	38.5335	63.7707	34.1539	71.8727	55.7951	56.3941	76.9946	79.9545	61.3968	44.9365	41.7209	67.3735	46.4883	37.3565	35.2227
Tb927_09_v5.1	3388599	3388999	44.9266	31.8362	49.3639	16.963	60.9582	45.1116	37.3722	54.0814	61.6268	66.4534	61.9433	32.9853	49.2913	20.4739	51.4692	56.2731	58.1507
Tb927_09_v5.1	3389816	3390216	114.923	71.3438	71.9368	61.475	126.96	156.132	126.592	177.544	183.483	192.697	195.85	117.6	180.847	74.0394	167.026	170.886	175.615
Tb927_09_v5.1	3391048	3391448	43.9337	26.658	37.6214	19.3863	59.9494	76.3074	55.2687	63.3322	83.0487	79.4285	79.7976	53.86	73.6845	27.3779	64.0874	68.8313	68.2856
Tb927_09_v5.1	3392856	3393256	39.7141	67.1245	50.6179	70.9131	48.5648	109.797	60.2692	75.2514	104.626	111.516	75.9717	71.0697	67.1236	87.4903	60.7668	55.3193	47.8498
Tb927_09_v5.1	3398070	3398470	44.1819	59.4532	61.4484	64.2809	62.8316	38.6889	38.9513	36.4694	55.1071	47.8675	34.9798	31.2324	25.5709	80.7053	33.3719	37.8333	32.3983
Tb927_09_v5.1	3407225	3407625	126.589	110.084	93.9396	109.686	125.663	262.106	215.548	218.46	278.019	279.841	243.765	187.395	253.522	140.222	178.316	180.265	172.791
Tb927_09_v5.1	3408681	3409081	128.078	90.714	98.9558	95.2735	144.253	257.213	193.177	270.051	288.885	295.095	295.506	204.604	309.038	102.846	242.901	273.894	244.233
Tb927_09_v5.1	3413151	3413551	144.46	100.879	113.548	87.7485	134.022	171.73	146.857	231.981	200.559	221.628	264.352	150.904	204.567	86.419	163.705	164.527	161.161
Tb927_09_v5.1	3416649	3417049	65.5283	54.6585	86.5293	37.7523	86.8978	54.8985	50.2682	50.1676	76.8394	72.5903	58.8462	30.4357	25.2344	34.9961	30.2174	30.0441	44.1946
Tb927_09_v5.1	3419662	3420062	61.5568	38.7404	60.1943	33.926	78.1072	61.0154	67.9015	84.5022	76.8394	83.286	98.9271	49.3982	93.8721	36.5436	65.7477	75.0308	71.7746
Tb927_09_v5.1	3480368	3480768	206.513	159.948	231.429	96.804	191.665	80.2834	150.805	70.9819	68.6122	56.4591	63.0364	68.3608	52.1512	60.1124	62.4271	60.7241	80.7465
Tb927_09_v5.1	3538604	3539004	158.608	60.7956	193.123	28.5693	125.375	47.4054	239.498	45.898	73.89	61.0179	36.0729	63.5803	36.0011	19.4026	39.8471	39.1051	59.3138
Tb927_10_v5.1	5514	5914	337.818	124.66	352.16	51.2717	239.798	117.902	684.805	103.893	125.737	103.45	67.0445	128.754	62.4132	25.3543	75.8755	66.1289	116.468
Tb927_10_v5.1	20889	21289	40.4587	50.4393	38.5335	52.4196	36.0273	76.3074	64.7433	52.4803	58.9878	61.5439	57.3887	89.8729	92.358	62.493	40.8433	38.3102	36.718
Tb927_10_v5.1	35658	36058	53.1176	63.8642	81.6271	52.8022	75.0809	51.993	58.4269	43.5854	49.674	50.3223	43.7247	89.3949	43.235	52.7322	40.0131	39.1051	42.0347
Tb927_10_v5.1	38511	38911	209.492	208.47	315.108	143.484	317.761	217.147	211.074	214.013	221.36	208.478	218.077	352.958	191.445	161.411	181.138	188.531	204.857
Tb927_10_v5.1	48821	49221	66.0247	51.2064	99.7538	39.9205	78.6836	39.6065	50.7946	41.0948	82.7382	93.4556	56.2955	97.5217	56.8616	57.3746	93.1426	86.9531	119.126
Tb927_10_v5.1	50339	50739	122.369	80.1659	82.6532	62.4953	126.096	180.752	215.022	191.598	222.757	230.045	226.457	159.827	230.979	76.063	231.279	218.257	253.87
Tb927_10_v5.1	53504	53904	38.2248	39.3158	39.9015	29.5896	47.1237	52.4518	56.3214	64.5775	63.3343	62.4206	73.0567	59.4372	60.058	33.9248	58.2764	53.4118	64.7965
Tb927_10_v5.1	55889	56289	70.7407	74.0288	39.9015	45.7874	62.6875	121.419	107.906	116.168	129.463	135.537	130.81	114.731	151.911	60.4695	106.923	98.8754	110.985
Tb927_10_v5.1	56756	57156	313.99	170.113	165.42	156.493	256.658	465.796	536.369	543.483	490.53	527.419	555.304	406.5	544.727	165.22	477.335	460.836	488.466
Tb927_10_v5.1	58463	58863	550.04	283.841	382.599	224.983	568.799	582.475	653.75	766.213	724.929	729.234	851.174	468.168	754.341	269.494	722.561	705.957	836.042
Tb927_10_v5.1	62472	62872	94.0728	83.618	111.04	54.7153	115.143	74.9311	69.4806	94.4646	106.954	105.203	103.482	77.2843	96.2273	59.7553	105.429	103.167	111.317
Tb927_10_v5.1	68661	69061	363.136	262.745	180.241	220.902	308.394	465.491	521.894	585.823	563.644	562.662	663.158	344.194	690.582	209.501	545.075	563.049	509.068
Tb927_10_v5.1	240608	241008	104.001	82.0837	92.2295	81.8816	102.318	63.1562	60.7956	72.9388	58.6774	48.0428	63.2186	57.2063	63.5908	84.6334	69.8984	72.3285	77.5897
Tb927_10_v5.1	324781	325181	198.074	173.373	92.3435	159.044	146.271	361.963	276.87	410.414	466.314	490.598	456.377	341.326	485.342	194.026	427.858	448.436	404.397
Tb927_10_v5.1	445686	446086	154.14	143.071	101.236	143.484	161.835	291.62	268.448	336.408	357.497	362.075	342.874	222.292	393.825	168.553	388.509	398.84	377.481
Tb927_10_v5.1	453990	454390	217.683	228.799	140.567	179.961	245.13	456.162	335.034	446.883	596.243	615.439	525.789	296.549	538.671	231.879	615.638	596.432	548.777
Tb927_10_v5.1	476352	476752	247.22	209.62	143.532	192.843	243.833	519.472	386.091	529.962	585.687	637.707	625.263	390.087	667.198	233.903	708.614	708.819	659.928
Tb927_10_v5.1	634656	635056	69.7479	157.647	71.3667	176.773	84.5921	226.323	156.858	158.33	233.778	220.401	200.587	177.196	145.014	185.217	151.087	137.663	129.095
Tb927_10_v5.1	804237	804637	264.347	208.853	149.118	156.493	238.212	384.901	407.146	458.091	475.939	495.157	492.996	367.3	548.428	178.433	540.758	522.831	560.905
Tb927_10_v5.1	1102349	1102749	163.324	176.442	110.014	191.312	163.42	297.584	198.967	335.874	420.055	426.599	393.158	227.71	355.133	221.999	432.175	435.56	365.519
Tb927_10_v5.1	1229415	1229815	268.567	207.511	176.365	166.442	275.537	488.429	399.25	509.504	528.873	573.183	570.972	380.207	650.207	205.691	637.554	650.797	625.536
Tb927_10_v5.1	1238666	1239066	237.54	186.414	155.274	177.665	244.553	419.614	323.453	489.935	488.512	509.359	516.68	283.96	585.607	193.431	538.268	548.107	533.658
Tb927_10_v5.1	1245670	1246070	73.9675	99.3443	84.8193	80.2236	98.7148	325.874	283.186	151.748	197.609	187.087	160.87	443.947	151.911	82.6099	86.3354	91.2451	86.5615
Tb927_10_v5.1	1615678	1616078	72.4782	97.81	122.213	92.34	116.008	65.4501	61.8483	69.3808	50.1397	48.5689	61.3968	360.288	65.946	91.4184	69.7324	68.9902	79.5834
Tb927_10_v5.1	1625952	1626352	269.063	200.415	141.479	170.268	237.636	364.869	370.037	415.217	441.633	443.257	469.858	283.801	522.689	185.932	559.852	522.037	533.824
Tb927_10_v5.1	1637377	1637777	254.915	214.607	123.353	203.939	235.618	458.762	372.406	525.515	544.085	543.55	553.846	322.204	656.6	226.76	665.779	667.488	596.128
Tb927_10_v5.1	1885252	1885652	211.478	212.881	102.262	196.797	180.425	382.302	295.819	422.689	509.779	510.061	465.85	307.544	473.566	225.094	558.689	551.286	481.322
Tb927_10_v5.1	1923200	1923600	172.508	161.099	116.74	136.214	169.472	305.077	211.6	294.601	452.499	432.561	358.907	197.115	308.533	161.768	449.11	432.222	405.726
[truncated: 82 more rows]

## Sheet: All_consensus_Bdf3_sites
chrom	peak_start	peak_end	timepoint
Tb927_01_v5.1	7598	7812	00hr
Tb927_01_v5.1	39394	39724	00hr
[truncated: 3,100 more rows]
