# Supplementary material for: Genomic Occupancy of the Bromodomain Protein Bdf3 Is Dynamic during Differentiation of African Trypanosomes from Bloodstream to Procyclic Forms
Source: mSphere. 2022 Jun 1;7(3):e00023-22. doi: 10.1128/msphere.00023-22 (PMC9241505; doi:10.1128/msphere.00023-22)
Supplement: TABLE S3 [file msphere.00023-22-st009.xlsx]

## Sheet: Background RLE
chromosome	start	end	0h_1	0h_2	0h_3	0h_4	0h_5	1h_1	1h_2	1h_3	3h_1	3h_2	3h_3	24h_1	24h_2	24h_3	72h_1	72h_2	72h_3
Tb927_01_v5.1	1004508	1004908	1898.76	1595.71	869.902	1376.78	1433.39	6110.95	3288.66	5453.14	8314.58	9316.08	7407.67	5236.77	7323.41	1677.2	6261	6438.24	4952.93
Tb927_01_v5.1	141145	141545	2513.44	1180.12	1477.64	931.2	2277.09	4030.6	3314.07	5067.48	5795.94	6171.08	6272.89	3286.72	5421.42	910.768	2005.56	2052	2184.07
Tb927_01_v5.1	144650	145050	2682.7	1849.32	1774.47	1274.13	2531.87	5094.14	3354	5779.66	7024.55	7539.58	7447.71	3319.39	6518.88	1562.52	5015.12	5108.02	4853.49
Tb927_01_v5.1	179841	180241	3520.09	2576.83	1959.72	1796.97	3180.52	7115.12	5060.04	8324.97	9864.16	11526.2	10045.2	5112.01	8570.84	2029.09	7651.52	7252.56	7324.03
Tb927_01_v5.1	181137	181537	3007.22	1932.62	2105.96	1321.5	3170.69	5205.29	3802.29	6210.3	7609.67	8412.28	8228.35	3715.94	7315	1602.24	5653.25	5797.42	5336.47
Tb927_01_v5.1	183290	183690	3675.35	2186.23	2417.96	1445.02	3527.53	6753.87	4932.99	7535.66	8888.95	9773.47	9115.24	4852.11	8130.74	1701.82	4366.05	4506.54	4821.53
Tb927_01_v5.1	279248	279648	824.663	720.104	506.991	397.635	825.559	1678.68	1239.6	1765.01	2537.07	2627.24	2332.7	1309.93	2030.93	499.58	2020.15	2071.66	2092.92
Tb927_01_v5.1	289451	289851	1698.96	1013.51	903.484	712.36	1466.65	3508.93	2361.23	3816.68	5531.79	6052.16	4785.5	2856.01	4434.69	888.95	3817.86	3911.99	4081.67
Tb927_01_v5.1	521726	522126	722.852	587.746	582.282	409.48	801.367	1768.36	1295.86	1234.09	2847.29	3216.35	2055.55	2171.34	2360.31	525.873	1507.21	1397.3	1693.99
Tb927_01_v5.1	526654	527054	813.209	714.551	465.284	566.842	738.619	1780.99	1513.66	1876.85	2607.71	2921.79	2398.91	1871.34	2178.1	653.426	2124.68	2049.69	1886.94
Tb927_01_v5.1	649413	649813	178.168	222.14	211.246	230.121	235.874	749.027	468.253	536.058	1002.85	1183.72	732.915	957.946	633.527	321.118	438.793	430.296	441.549
Tb927_01_v5.1	650800	651200	216.347	261.015	172.247	190.075	269.894	742.711	406.546	640.184	1317.68	1419.73	860.713	785.664	740.05	280.279	653.935	621.152	591.889
Tb927_01_v5.1	657660	658060	972.287	805.258	496.7	595.043	892.088	2431.49	1457.39	3044.09	4602.66	5334.97	3835.48	2801.06	3864.24	848.111	3876.2	3740.8	3369.03
Tb927_01_v5.1	762656	763056	1831.31	979.268	996.649	635.653	1599.71	3007.48	2375.75	3787.12	4650.27	4897.71	4485.25	3136.71	4556.63	844.195	4189.8	4149.11	4453.37
Tb927_01_v5.1	816690	817090	1910.21	1500.37	867.193	1097.02	1487.07	4972.88	2867.6	4989.07	8096.5	9070.92	6479.21	4699.13	6031.12	1484.75	6657.25	6546.97	5743.69
Tb927_02_v5.1	1001900	1002300	153.988	147.168	111.581	118.445	190.514	563.349	257.721	350.944	901.489	958.685	500.414	647.542	598.487	177.902	499.567	520.519	414.322
Tb927_02_v5.1	1030063	1030463	1249.72	690.485	652.697	342.925	1174.83	1994.46	2308.6	1798.43	2902.58	3188.91	2221.84	2122.33	2370.12	481.118	2379.93	2305.32	2644.56
Tb927_02_v5.1	114081	114481	4949.25	2489.82	2813.37	1800.92	4243.47	7759.31	8136.35	9890.72	10742.6	11639.6	11851.4	7415.54	11284.4	2031.89	8768.56	8341.02	9525.86
Tb927_02_v5.1	125318	125718	972.287	604.406	788.111	395.379	1027.41	1594.05	1352.13	1816.43	2142.38	2471.72	2149.47	1106.46	1949.64	458.181	1402.68	1447.04	1424.08
Tb927_02_v5.1	159403	159803	3782.25	2135.32	2980.2	1407.23	3849.59	6425.46	5001.96	6788.78	8587.95	9526.48	8487.03	4978.35	7752.3	1732.59	4923.96	4912.54	5653.72
Tb927_02_v5.1	164668	165068	2024.75	982.97	1531.27	719.692	1744.86	2099.3	2468.31	2829.41	3103.76	3247.45	3304.28	2054.01	2220.15	610.349	844.767	810.853	1009.76
Tb927_02_v5.1	258519	258919	617.224	523.88	647.822	464.19	770.371	1114.07	876.614	1038.69	2507.89	2683.95	1433.5	1403.5	1225.01	492.866	1101.24	1202.98	1163.65
Tb927_02_v5.1	313168	313568	1823.68	1214.37	891.568	852.801	1581.57	4236.49	2586.28	4666.4	6645.22	7471.89	5838.68	3475.34	5417.22	1081.96	5977.79	5946.64	5561.39
Tb927_02_v5.1	316853	317253	862.841	898.742	535.157	606.888	797.587	3790.61	2161.59	2185.37	4191.08	4595.83	2631.41	3374.34	2525.7	838.041	1949.65	1924.76	1696.35
Tb927_02_v5.1	368856	369256	1370.62	555.35	1453.81	2285.98	1750.16	2561.6	2285	2956.68	9520.15	12204.9	3970.98	3628.31	2522.9	1253.7	2263.25	2308.79	2039.65
Tb927_02_v5.1	376362	376762	1004.1	784.895	911.068	1179.37	1140.06	1946.46	2108.95	2096.67	10073	11941.5	2803.86	2755.02	1449.26	701.538	1538.81	1471.33	1422.9
Tb927_02_v5.1	415039	415439	189.621	197.149	150.039	127.469	194.294	492.615	343.023	479.496	731.02	856.23	578.941	430.704	473.744	151.049	483.766	511.265	432.079
Tb927_02_v5.1	516169	516569	1076.64	997.779	512.949	653.137	972.981	3303.04	1811.31	2883.4	4985.06	5499.63	4161.91	2802.55	3920.3	932.027	4062.17	4102.84	3713.51
Tb927_02_v5.1	57860	58260	1202.63	1197.71	977.15	596.735	1388.78	2239.5	2221.48	2465.61	3051.55	3221.84	3070.24	3444.15	3433.94	712.167	2148.99	2092.49	2115.41
Tb927_02_v5.1	896838	897238	1458.43	980.193	729.612	817.832	1388.78	3570.82	2468.31	3410.46	5135.57	5481.34	4529.91	2665.91	4684.18	977.341	4136.32	4157.21	3915.94
Tb927_02_v5.1	905914	906314	1852.95	1120.88	776.195	788.503	1654.14	4097.54	3704.28	4397.73	5636.22	6169.25	5365.98	3839.21	5776.03	956.083	4820.64	4844.29	5015.67
Tb927_02_v5.1	92380	92780	803.028	688.634	596.365	484.495	930.644	1749.41	1152.48	1740.58	2423.42	2764.45	2514.39	1358.95	1946.84	569.51	1688.32	1614.76	1624.14
Tb927_02_v5.1	993346	993746	148.897	193.447	147.872	155.67	221.51	660.609	295.834	528.345	1113.42	1264.22	779.107	597.045	775.09	259.021	793.716	801.599	639.24
Tb927_03_v5.1	1227745	1228145	1189.91	916.328	632.656	743.945	1121.91	3452.09	2059.95	3460.6	5278.39	5609.41	4529.91	2959.98	4621.11	937.621	4773.24	4707.8	4203.59
Tb927_03_v5.1	1376967	1377367	1522.06	1063.5	744.779	968.426	1227.76	4081.12	2357.6	3979.94	5576.33	6130.83	5259.74	2777.3	5108.87	1165.31	4936.11	4975	4348.02
Tb927_03_v5.1	139824	140224	512.869	328.582	310.37	254.374	555.665	1256.8	883.873	1213.52	2004.16	1972.26	1545.9	1064.88	1426.84	353.566	1434.28	1338.31	1313.99
Tb927_03_v5.1	1607313	1607713	473.417	317.475	221.538	274.679	390.1	1213.85	838.5	1122.25	1549.58	1703.31	1396.54	990.62	1192.77	315.524	777.915	784.248	738.677
Tb927_03_v5.1	1612375	1612775	1060.1	883.932	659.739	874.798	943.496	2869.8	1847.6	2661.01	3367.91	3668.25	3227.29	2293.13	3129.79	933.705	2623.03	2541.29	2134.35
Tb927_03_v5.1	1616833	1617233	962.106	665.495	562.782	677.39	805.147	2488.34	1756.86	2352.48	3036.19	3238.31	2956.29	2313.92	3209.69	673.566	1001.57	1022.53	918.611
Tb927_03_v5.1	1618574	1618974	169.259	209.182	165.747	151.158	214.706	963.756	805.831	429.361	763.271	795.855	523.511	983.194	570.455	171.189	210.28	216.304	209.529
Tb927_03_v5.1	260103	260503	1226.81	864.495	612.073	661.034	1174.83	3244.94	1869.38	3643.14	5212.35	6180.23	4545.3	3209.49	4643.53	982.376	4452.35	4276.35	4187.02
Tb927_03_v5.1	263301	263701	1206.45	857.091	597.448	547.665	1056.9	3117.37	2631.66	2804.98	4677.91	5278.26	3817.01	3338.7	4169.79	787.691	3166.36	3229.53	3043.49
Tb927_03_v5.1	588495	588895	1116.09	1047.76	700.905	779.478	1230.02	3309.36	1831.27	3486.31	5404.32	6015.57	4643.85	2657	4228.66	1036.64	4418.31	4262.47	3740.74
Tb927_03_v5.1	868822	869222	505.233	489.634	453.909	368.87	566.249	2410.02	1359.39	949.993	1783.01	1906.39	1216.39	2578.28	1034.39	472.167	877.585	844.397	840.482
Tb927_03_v5.1	872724	873124	1524.61	717.327	609.364	419.632	1089.41	2133.4	2232.37	2274.07	2933.29	3115.73	2609.85	1849.06	2504.68	543.216	2482.03	2499.65	2739.26
Tb927_03_v5.1	977873	978273	1514.43	1117.18	690.071	837.009	1303.36	4235.22	2608.06	3873.24	6018.63	6582.73	5104.23	3090.67	3911.89	1042.8	4357.54	4305.27	4130.2
Tb927_04_v5.1	1282605	1283005	929.018	589.597	475.575	463.626	869.408	2461.81	1878.46	2196.94	3596.74	3999.4	2965.53	2162.43	2785	618.74	2568.33	2461.48	2659.95
Tb927_04_v5.1	1391957	1392357	1123.73	759.904	582.823	675.134	1044.05	2543.91	1858.49	2987.53	4347.72	4958.09	3809.31	2441.65	3561.49	820.139	3450.78	3332.48	3144.11
Tb927_04_v5.1	1461508	1461908	254.525	308.219	241.579	245.35	362.127	1350.27	782.237	642.755	1282.36	1414.24	954.637	1531.23	898.432	304.895	506.86	510.108	465.225
Tb927_04_v5.1	1463904	1464304	277.433	334.136	220.455	280.319	365.151	1421	874.799	919.14	1700.08	1851.51	1231.79	1244.59	1410.02	378.181	878.801	945.031	773.007
Tb927_04_v5.1	1465900	1466300	375.425	292.484	245.912	203.048	395.392	1102.7	767.718	1009.13	1767.65	1869.8	1368.83	947.549	1307.7	248.951	1231.29	1243.46	1322.28
Tb927_04_v5.1	1467414	1467814	1205.18	758.979	659.197	619.296	1099.99	2891.27	2018.21	2682.86	4321.62	5003.82	3555.25	2401.55	3111.57	761.957	3041.16	3177.48	3153.58
Tb927_04_v5.1	1475055	1475455	851.388	661.792	658.655	506.492	815.731	1511.95	1156.11	1462.91	2345.1	2554.05	1935.45	1234.19	1520.75	519.72	1092.73	1096.56	1151.82
Tb927_04_v5.1	17880	18280	2797.23	1650.32	1970.55	1227.88	2788.91	4681.1	3041.83	5430	6634.46	7171.84	6993.49	3156.02	5909.18	1410.35	5118.44	5013.17	4984.89
Tb927_04_v5.1	1951	2351	384.333	355.424	428.993	296.112	461.164	1347.74	853.02	943.565	1400.61	1573.41	1114.77	1800.05	1218	375.384	672.167	660.481	594.256
Tb927_04_v5.1	24975	25375	1182.27	584.043	1018.86	387.483	1093.19	913.232	1386.61	1196.81	1446.68	1659.4	1421.18	1142.11	1030.18	332.307	409.621	464.997	640.424
Tb927_04_v5.1	314439	314839	1272.63	1006.11	744.779	644.113	1184.66	3567.03	2370.31	2887.26	4872.95	5124.57	3853.96	2397.09	3784.34	858.181	3507.91	3608.93	3704.04
Tb927_04_v5.1	325861	326261	604.498	427.62	730.154	1004.52	796.075	1798.67	1667.93	1542.61	4361.55	5900.3	1980.1	3104.04	1794.06	841.957	1493.84	1435.48	1356.61
Tb927_04_v5.1	535170	535570	1370.62	864.495	796.778	525.668	1330.57	3152.73	2649.81	2766.42	4217.19	4676.33	3952.5	2713.44	4200.62	777.062	3720.62	3719.97	3853.2
Tb927_04_v5.1	946296	946696	1373.16	687.709	479.908	557.818	905.696	2773.8	2079.92	2961.82	3963.79	4495.21	3521.38	3421.87	3906.28	735.104	3831.23	3849.53	3732.45
Tb927_04_v5.1	966845	967245	785.211	597.927	407.326	449.525	756.763	1720.36	951.026	1811.28	3171.34	3525.55	2400.45	1719.85	2274.81	573.985	2461.37	2400.17	2403.07
Tb927_04_v5.1	970532	970932	544.685	469.271	359.66	435.989	514.085	1153.22	635.227	1230.23	2130.09	2404.03	1670.61	1099.04	1516.54	506.293	1761.25	1814.88	1570.87
Tb927_05_v5.1	107291	107691	771.212	1092.19	759.945	813.884	1048.58	2940.53	1651.59	2482.32	4197.22	4301.28	3267.32	1927.77	2194.92	875.523	1261.68	1169.43	1150.63
Tb927_05_v5.1	1161548	1161948	1627.69	1189.38	823.861	1056.98	1375.18	4878.15	2978.31	4644.55	5938.77	6648.59	5824.82	3478.31	6773.98	1185.45	4899.65	4838.51	4423.78
Tb927_05_v5.1	1387425	1387825	1345.17	1090.34	717.154	762.558	1193.73	3924.5	3092.65	3397.61	5077.21	5344.12	4489.87	4033.77	5823.69	1012.03	4395.22	4064.67	4022.48
Tb927_05_v5.1	1395344	1395744	1370.62	889.486	856.36	527.925	1481.77	2820.53	2666.14	2801.13	4078.97	4337.87	3456.71	2704.53	3670.81	709.37	3257.52	3149.72	3543.05
Tb927_05_v5.1	1397702	1398102	198.53	145.317	109.956	94.1917	192.026	487.562	306.724	411.363	649.625	739.139	623.593	637.145	633.527	129.79	532.386	541.34	516.127
Tb927_05_v5.1	1399358	1399758	250.708	251.759	217.205	165.822	341.715	706.081	457.364	497.493	972.133	1013.57	631.292	1229.73	894.227	249.51	695.261	644.287	584.786
Tb927_05_v5.1	1405727	1406127	281.251	317.475	251.329	232.377	345.495	982.703	586.224	587.478	1222.46	1320.94	894.587	1439.15	1124.09	358.601	906.757	891.822	748.147
Tb927_05_v5.1	1429099	1429499	575.228	437.801	505.366	465.318	672.09	1845.41	1406.57	1586.32	2116.27	2292.43	1873.86	1844.6	2103.82	490.629	822.888	799.286	841.666
Tb927_05_v5.1	144225	144625	549.775	557.201	553.574	358.154	721.987	2413.81	1508.21	1325.36	2772.04	2916.31	1689.09	2995.62	1834.71	584.615	1108.53	1102.34	1023.97
Tb927_05_v5.1	148333	148733	1488.97	1087.56	702.529	892.283	1419.02	3809.55	2477.39	3996.65	5909.59	6564.43	5603.1	3429.3	5443.85	1170.91	4947.05	4970.38	4505.46
Tb927_05_v5.1	164452	164852	1406.25	1561.46	1305.94	1093.64	1679.09	6459.57	3829.51	3531.3	6804.93	7279.79	4705.44	5842.73	4658.95	1507.69	3302.49	3290.84	2899.07
Tb927_05_v5.1	171976	172376	1300.63	1138.47	652.697	666.674	1267.07	3425.57	2127.1	3188.07	5067.99	5667.95	4225.04	2411.94	3689.04	929.789	3865.26	3791.69	3715.88
Tb927_05_v5.1	17594	17994	478.508	370.234	248.079	393.687	319.791	1493	1009.1	1248.23	1589.51	1825.89	1573.61	1214.88	1637.08	377.622	723.218	680.145	656.997
Tb927_05_v5.1	178710	179110	447.965	497.038	375.91	547.665	484.6	2142.24	1032.7	1268.8	2440.32	2669.32	1602.87	1792.62	1559.99	698.74	1374.72	1357.98	1064.22
Tb927_05_v5.1	19155	19555	1752.41	1267.12	1226.31	948.121	1848.44	3942.18	3942.04	3590.43	4579.62	4958.09	4298.95	3374.34	4471.13	959.999	2509.99	2380.51	2826.86
Tb927_05_v5.1	241463	241863	1536.06	1102.37	674.905	902.435	1157.45	4004.07	2419.31	4659.98	5895.77	6679.69	6217.46	3380.29	5762.02	1164.75	5726.18	5519.81	4890.19
Tb927_05_v5.1	24613	25013	365.244	316.55	297.912	293.855	349.275	922.073	549.925	887.003	1558.79	1602.69	1153.26	800.516	993.741	290.909	844.767	759.957	819.174
Tb927_05_v5.1	272408	272808	1041.01	820.067	482.617	583.763	814.975	2770.01	1702.41	2761.28	4060.54	4478.74	3470.57	2046.59	3522.24	741.817	3567.47	3389.16	3397.44
Tb927_05_v5.1	296758	297158	1357.89	983.896	635.906	802.039	1087.14	3304.31	2016.39	3915.67	5313.71	5989.95	5079.59	2973.34	4873.4	1126.71	4569.03	4536.61	4098.24
Tb927_05_v5.1	379548	379948	1048.64	878.379	506.45	614.22	842.192	2958.21	1843.97	2909.11	4714.77	5307.53	3624.54	3463.46	3942.73	889.509	3592.99	3533.74	3309.84
Tb927_05_v5.1	561596	561996	1376.98	710.848	618.573	561.202	1008.51	2091.72	2500.98	2432.19	2864.18	3055.35	2848.51	2169.86	3470.38	602.517	2507.56	2320.36	2822.13
Tb927_05_v5.1	66721	67121	1729.5	958.905	940.859	834.752	1703.28	4236.49	3061.8	4004.37	5009.64	5746.62	5138.1	3485.73	4838.36	1069.65	3797.2	3783.59	3863.85
Tb927_05_v5.1	68638	69038	1509.34	1013.51	1155.35	702.207	1924.04	3093.37	2490.09	3519.73	4945.13	5208.73	4967.19	2757.99	4074.48	841.957	3715.76	3571.92	3533.58
Tb927_05_v5.1	736402	736802	1271.35	976.491	674.363	805.423	1152.91	3775.45	2352.16	3533.87	5071.07	5591.11	4662.32	3034.24	4995.34	1046.15	4487.6	4331.87	4035.5
Tb927_05_v5.1	748020	748420	431.421	412.81	244.829	371.126	430.924	1362.9	704.195	1399.92	2065.59	2332.68	2049.39	1244.59	1738	467.692	1684.67	1688.79	1381.47
Tb927_05_v5.1	84241	84641	236.709	198.075	255.662	125.213	332.643	567.138	388.396	514.204	737.163	790.366	611.276	732.197	636.331	182.377	618.685	613.055	600.175
Tb927_05_v5.1	88756	89156	511.596	558.127	541.657	335.029	680.406	1952.77	1464.65	1261.09	1844.44	2102.15	1670.61	3072.85	1449.26	426.293	790.07	791.189	767.088
Tb927_05_v5.1	97514	97914	1156.82	976.491	927.317	659.906	1279.16	2598.23	2090.81	2418.05	3960.71	4046.97	3456.71	1969.36	2664.46	828.53	2509.99	2508.9	2438.58
Tb927_06_v5.1	123950	124350	815.754	712.699	967.942	443.885	1117.38	1619.31	1221.45	1653.17	2787.4	2866.91	1970.86	2377.78	1935.62	660.698	1533.95	1508.35	1773.3
Tb927_06_v5.1	1277010	1277410	1357.89	900.593	721.488	630.577	1330.57	3488.72	3399.37	3130.22	4406.08	4742.2	3980.22	3337.22	4716.42	780.978	3873.77	3885.38	3853.2
Tb927_06_v5.1	128576	128976	358.881	444.28	473.95	327.697	601.781	1688.78	1079.89	987.272	1881.3	1992.38	1285.68	1774.8	1345.54	488.391	1070.85	1006.34	861.79
Tb927_06_v5.1	1286607	1287007	1380.8	1033.88	768.07	799.219	1342.67	3983.86	2829.48	3595.57	5095.64	5788.7	4957.95	3249.59	5425.63	1000.84	4746.5	4611.8	4311.32
Tb927_06_v5.1	129372	129772	333.428	361.903	329.869	246.478	449.824	1314.9	816.721	943.565	1669.37	1944.81	1159.42	1403.5	1516.54	408.391	1089.08	1139.36	952.941
Tb927_06_v5.1	134106	134506	590.499	529.434	562.24	386.355	845.972	1616.79	985.51	1551.61	2397.31	2715.05	1838.45	1841.63	1820.69	619.3	1629.97	1577.75	1582.71
Tb927_06_v5.1	135940	136340	549.775	383.192	560.074	232.377	667.554	1068.59	731.419	934.566	1666.29	1717.95	1211.77	1508.95	1021.77	365.314	678.245	732.196	810.888
Tb927_06_v5.1	141763	142163	520.505	433.173	378.618	362.666	649.41	1966.67	1016.36	1469.34	2553.96	2830.32	1953.93	2046.59	2536.91	586.852	2293.63	2356.22	1823.02
Tb927_06_v5.1	144404	144804	836.116	575.713	355.327	360.974	746.935	1937.62	1417.46	2076.1	2830.4	2987.66	2731.49	1614.4	2436	479.999	2326.45	2335.39	2342.7
Tb927_06_v5.1	145207	145607	325.793	172.159	182.539	117.881	386.319	594.927	393.841	777.734	1015.13	1234.95	1023.93	524.271	913.849	168.951	798.578	815.479	807.336
Tb927_06_v5.1	147657	148057	627.405	410.034	399.743	208.124	703.086	1121.65	809.461	1183.96	1867.48	2005.19	1681.39	944.579	1328.73	264.615	1273.84	1213.39	1363.71
Tb927_06_v5.1	148481	148881	1200.09	496.113	741.529	277.499	1299.58	2249.61	1793.16	2230.36	3036.19	3415.77	2836.2	2150.55	2843.87	456.503	2523.36	2510.06	3024.55
Tb927_06_v5.1	151242	151642	456.873	526.657	417.076	343.489	610.097	1693.84	891.133	1352.36	2397.31	2590.65	1645.98	1673.81	1925.81	586.852	1482.9	1536.11	1306.89
Tb927_06_v5.1	162196	162596	190.894	190.67	119.165	158.49	173.882	649.241	343.023	511.633	847.737	907.458	551.226	766.356	794.712	232.727	722.002	673.204	533.884
Tb927_06_v5.1	169612	170012	148.897	205.48	190.122	143.826	238.142	540.613	310.354	397.223	746.377	805.003	492.716	579.223	437.302	241.678	401.112	447.646	378.809
Tb927_06_v5.1	180310	180710	384.333	387.82	471.783	201.356	531.473	1169.64	693.305	887.003	1887.44	1979.58	1111.69	1474.79	1547.38	387.692	931.067	899.919	827.461
Tb927_06_v5.1	182584	182984	141.262	216.587	197.163	170.335	222.266	539.35	321.244	471.782	876.917	901.969	588.18	597.045	712.017	281.398	536.032	526.302	485.349
Tb927_06_v5.1	189584	189984	1466.07	964.458	751.279	669.494	1450.02	3449.57	2461.05	3397.61	5356.72	6061.3	4574.56	3023.84	4366.01	921.957	4527.71	4501.91	4414.31
Tb927_06_v5.1	200197	200597	227.8	275.824	228.579	227.301	270.65	851.339	466.438	617.045	1032.03	1108.71	808.362	1143.59	1030.18	347.412	871.508	842.084	755.25
Tb927_06_v5.1	202953	203353	321.975	374.861	267.579	287.087	354.567	968.809	520.886	880.575	1406.75	1534.99	1248.73	873.29	1251.64	427.971	1132.84	1080.37	1023.97
Tb927_06_v5.1	226950	227350	251.98	295.261	388.91	277.499	383.295	568.401	571.705	431.932	1652.47	2050.93	740.613	1722.82	566.25	492.866	841.121	864.061	883.098
Tb927_06_v5.1	306023	306423	786.484	833.025	556.282	690.363	766.591	1501.84	727.789	2001.54	3824.03	4407.39	3144.14	1503.01	2224.35	896.223	2891.66	2821.21	2406.62
Tb927_06_v5.1	316424	316824	216.347	293.41	189.58	150.03	315.255	583.559	460.994	507.777	889.203	945.878	714.438	1064.88	826.949	233.846	838.69	846.711	735.126
Tb927_06_v5.1	332375	332775	246.89	289.708	272.454	211.508	334.155	712.396	515.442	491.065	1035.1	1095.9	668.246	1456.97	818.54	372.027	790.07	809.696	670.018
Tb927_06_v5.1	334246	334646	259.616	175.861	232.371	112.24	311.475	631.557	477.328	496.207	860.023	973.322	725.216	845.071	646.142	189.65	771.837	650.07	709.083
Tb927_06_v5.1	35915	36315	230.346	341.54	172.789	197.408	273.674	695.976	388.396	655.611	1024.35	1024.55	820.68	393.575	483.555	258.461	447.301	440.706	415.506
Tb927_06_v5.1	473990	474390	925.2	781.193	567.115	653.701	935.936	3272.73	1838.53	2645.58	4449.08	4910.52	3647.64	2585.71	3777.34	830.209	2996.19	2923	2725.06
Tb927_06_v5.1	480981	481381	549.775	660.867	391.618	500.287	610.097	1426.06	853.02	1420.49	2802.75	2797.38	1796.87	1149.53	1515.14	563.915	1798.93	1840.32	1669.13
Tb927_06_v5.1	482418	482818	309.248	278.601	144.081	264.526	279.723	930.915	537.221	955.135	1680.12	1641.11	1144.02	839.131	911.046	327.272	1117.04	1031.78	1002.66
Tb927_06_v5.1	684337	684737	1473.7	1112.55	801.111	1115.64	1379.71	4260.48	2205.15	4446.58	6447.1	7204.77	5994.2	2882.75	5401.8	1347.69	5353.03	5319.7	4543.34
Tb927_06_v5.1	693005	693405	1292.99	1042.21	704.154	1009.04	1188.44	4418.37	2753.26	3859.1	5505.68	6246.09	5102.69	3017.9	5827.89	1192.73	4412.24	4321.46	3739.55
Tb927_06_v5.1	77055	77455	633.768	333.21	352.619	266.782	685.698	1666.05	1079.89	1731.58	2317.46	2619.92	2274.19	1835.69	2436	403.916	2358.05	2271.78	2092.92
Tb927_06_v5.1	79103	79503	954.471	695.113	762.653	401.584	1173.32	1981.83	1219.64	2171.23	3002.4	3340.76	2693	1629.25	2199.12	508.531	2042.03	1977.97	2207.75
Tb927_06_v5.1	81264	81664	828.48	555.35	442.534	429.785	793.051	1994.46	1261.38	2249.64	3117.58	3364.55	2962.45	1655.98	2857.88	584.055	2681.38	2623.41	2345.06
Tb927_06_v5.1	84359	84759	705.036	631.248	409.493	480.547	732.571	2398.65	1304.94	1925.7	3234.3	3584.09	2449.72	2193.62	3142.41	824.614	2761.6	2725.21	2214.85
Tb927_06_v5.1	89896	90296	237.981	163.828	178.205	73.3229	244.19	425.67	433.77	362.514	668.054	702.548	454.222	399.515	482.154	153.287	398.681	403.691	473.511
Tb927_07_v5.1	1020283	1020683	1529.7	1074.6	956.567	830.24	1694.21	4001.55	2938.38	4165.06	5817.44	6083.26	5746.3	3383.26	5522.34	995.803	4967.72	4935.67	4809.69
Tb927_07_v5.1	1235115	1235515	1258.63	872.825	653.239	739.997	1128.72	3550.61	2326.75	3409.17	5384.36	5914.94	4397.49	3564.45	5134.09	960.558	3674.43	3576.54	3351.27
Tb927_07_v5.1	1308619	1309019	1173.36	777.49	533.532	566.842	1059.92	2667.7	2381.2	2486.18	3536.85	3959.15	3079.47	2805.52	3567.1	748.531	2977.96	3014.38	3300.37
Tb927_07_v5.1	1318616	1319016	1280.26	1131.99	745.32	798.091	1208.85	4053.33	2809.52	3366.75	5402.79	5847.25	4682.34	3200.58	5396.2	1081.96	4356.32	4453.33	3937.24
Tb927_07_v5.1	1790376	1790776	708.853	490.559	442.534	391.431	732.571	1515.74	1335.79	1347.22	1965.77	2171.68	1809.19	1427.26	1831.9	464.335	1707.77	1846.11	1937.84
Tb927_07_v5.1	1887857	1888257	1035.92	854.314	605.031	601.811	1111.33	3261.36	1949.24	2672.58	5143.25	5611.24	3821.63	2808.49	3656.8	788.251	3945.49	3914.3	3676.81
Tb927_07_v5.1	1903315	1903715	1371.89	988.523	695.488	648.625	1351.74	2890.01	1985.54	3154.64	5625.47	6024.71	4271.23	2622.84	4010	936.502	4244.5	4110.94	3947.9
Tb927_07_v5.1	1929304	1929704	876.84	904.295	700.905	699.387	968.445	2288.76	1749.6	1587.61	3334.13	3441.39	1992.42	1859.45	1812.28	787.691	2138.05	2204.69	2233.79
Tb927_07_v5.1	1948631	1949031	800.483	663.644	4098.72	556.69	3560.79	867.759	1098.04	597.763	1177.92	1044.67	723.676	665.364	511.587	431.888	598.022	614.212	585.97
Tb927_07_v5.1	2142401	2142801	1084.28	760.83	576.865	482.803	1044.05	2185.19	1834.9	2279.21	3868.57	3979.28	2793.08	2082.23	2614	693.705	2847.9	2784.2	2819.76
Tb927_07_v5.1	2153887	2154287	1397.34	1354.13	815.194	877.618	1237.58	3786.82	2978.31	3188.07	6066.24	6282.68	4300.49	2873.84	3337.23	1151.33	2745.8	2610.69	2453.97
Tb927_07_v5.1	2199324	2199724	951.925	616.439	764.278	499.159	921.572	1813.83	1297.68	1968.12	2501.75	2768.11	2546.72	1425.78	2054.76	571.188	1182.67	1120.85	1250.07
Tb927_07_v5.1	2201125	2201525	2211.83	1639.21	1719.76	1244.8	2066.17	4065.96	3005.53	4464.58	5439.65	5781.38	5687.79	3135.23	4785.09	1371.19	3295.2	3214.49	3309.84
Tb927_07_v5.1	227322	227722	1312.08	919.105	646.739	817.268	1096.21	3900.5	2170.66	3645.71	5797.48	6185.71	4990.29	2989.68	5327.52	1028.25	4463.29	4514.63	3904.1
Tb927_07_v5.1	236574	236974	1364.26	1012.59	709.029	1009.04	1192.22	4120.28	2430.2	4039.08	5762.16	6229.62	5387.54	3322.36	5731.18	1188.81	5171.92	5113.81	4194.12
Tb927_07_v5.1	25244	25644	808.118	728.434	592.573	612.528	878.48	3361.15	2363.05	2473.32	3761.07	4078.07	3318.13	3200.58	4176.8	775.384	1999.48	2011.52	1908.25
Tb927_07_v5.1	27821	28221	1334.99	1249.54	739.904	791.887	1260.26	3556.93	2620.77	3560.87	4957.42	5227.03	4409.81	2787.7	4748.65	981.817	3250.23	3110.39	3105.05
Tb927_07_v5.1	352643	353043	1053.74	845.058	537.324	744.509	914.012	3025.16	1892.98	3145.65	5210.82	5812.49	4097.24	3824.36	4717.82	987.411	4160.63	4149.11	3584.48
Tb927_07_v5.1	36028	36428	1168.27	987.598	830.902	602.375	1288.99	3172.94	2504.61	3081.37	4157.29	4557.41	3673.81	2307.98	3827.79	766.433	2830.88	2808.49	2977.2
Tb927_07_v5.1	711377	711777	553.593	626.62	402.993	579.251	668.31	1513.21	969.175	1703.3	2712.14	2974.85	2235.7	1446.57	1823.49	695.943	1880.37	1843.79	1632.43
Tb927_07_v5.1	895089	895489	1286.63	919.105	522.699	745.637	1013.81	3570.82	2426.57	3373.18	5086.42	5483.17	4440.6	3607.52	5002.34	952.167	4375.77	4276.35	4022.48
Tb927_08_v5.1	1037330	1037730	264.706	263.791	146.247	269.038	241.922	663.135	408.36	893.43	1348.39	1401.44	1171.74	632.69	1035.79	296.503	1152.29	1109.28	931.633
Tb927_08_v5.1	1039748	1040148	276.16	223.991	186.33	199.664	257.042	626.505	437.399	646.612	754.056	870.867	714.438	620.808	776.492	220.419	667.305	720.629	612.013
Tb927_08_v5.1	1041361	1041761	155.261	160.126	90.4568	147.774	150.445	613.874	352.097	440.93	711.055	775.73	583.56	638.63	741.451	186.293	392.604	395.594	330.274
Tb927_08_v5.1	1166261	1166661	230.346	304.517	247.537	321.493	314.499	1269.43	653.377	753.309	1297.71	1421.56	939.24	1488.16	919.456	358.601	554.264	580.668	503.106
Tb927_08_v5.1	1169240	1169640	1294.26	706.22	639.697	381.279	1180.88	2172.56	2865.78	2230.36	3309.55	3554.82	2796.16	2339.17	2712.11	453.706	2241.37	2306.48	2739.26
Tb927_08_v5.1	1172497	1172897	484.871	699.741	346.661	544.281	483.088	881.654	584.409	979.559	2002.63	2056.42	1391.92	938.638	1013.36	601.398	1301.79	1141.67	1027.52
Tb927_08_v5.1	1395642	1396042	1202.63	814.514	729.071	699.387	1169.54	3252.52	2052.69	3523.59	4877.56	5569.16	4599.19	3652.07	5414.42	924.754	4229.91	4248.59	4030.76
Tb927_08_v5.1	1442717	1443117	1346.44	1152.35	797.32	865.21	1329.06	4204.91	2566.32	3661.13	6116.92	6860.82	5384.46	3450.09	5438.24	1106.57	5272.8	5407.61	5125.76
Tb927_08_v5.1	1610256	1610656	525.595	833.951	424.118	560.074	541.301	1820.15	1239.6	1154.39	2209.95	2385.74	1470.45	1443.6	997.946	621.538	1165.66	1063.02	1074.87
Tb927_08_v5.1	1615060	1615460	761.031	729.36	463.117	596.171	814.975	3464.72	2101.7	2349.91	3953.04	4601.32	2985.55	4029.31	3944.13	847.551	2061.47	2012.67	1769.75
Tb927_08_v5.1	1743317	1743717	1532.24	1235.65	746.404	862.954	1333.6	4441.11	3206.99	4391.31	6139.95	6644.93	5624.66	4886.27	6045.14	1094.26	4457.21	4579.41	4396.55
Tb927_08_v5.1	1993600	1994000	1048.64	833.951	535.699	588.275	951.057	3193.15	2136.18	2717.57	4336.97	4566.56	3806.23	2422.34	3721.27	758.6	3415.53	3393.78	3219.88
Tb927_08_v5.1	2002060	2002460	383.061	375.787	281.662	375.639	458.14	1842.88	1012.73	1336.93	2375.81	2724.2	1907.73	1598.06	2141.66	519.16	1395.38	1405.4	1157.73
Tb927_08_v5.1	2002770	2003170	133.626	125.879	88.8318	94.1917	154.225	551.981	323.058	448.643	795.521	812.321	563.544	457.438	650.347	145.454	331.829	386.341	288.842
Tb927_08_v5.1	2004257	2004657	253.253	287.857	229.663	188.947	325.839	1216.38	829.425	746.882	1483.54	1599.03	959.256	1256.47	1024.58	230.489	431.5	411.788	388.279
Tb927_08_v5.1	2006041	2006441	388.151	444.28	333.661	335.593	492.916	2098.03	1339.42	921.711	1964.23	1966.77	1182.52	2827.8	1048.4	416.223	568.85	572.571	526.781
Tb927_08_v5.1	2097416	2097816	248.162	171.233	161.414	112.804	239.654	602.506	393.841	470.497	832.38	925.753	572.782	693.582	616.708	148.811	579.79	647.757	623.851
Tb927_08_v5.1	2105598	2105998	879.386	709.923	599.073	504.8	926.108	2023.51	1722.37	1785.57	3392.48	3602.39	2300.37	1513.41	1826.3	628.81	1137.7	1177.53	1255.99
Tb927_08_v5.1	2107936	2108336	304.158	295.261	173.872	281.447	264.602	860.181	482.773	862.578	1548.04	1772.84	1022.39	653.482	993.741	343.496	1001.57	1004.02	898.487
Tb927_08_v5.1	2110373	2110773	103.083	149.019	48.7492	175.411	102.817	477.457	201.458	394.652	770.949	799.514	520.431	320.8	440.105	187.972	444.87	470.78	352.766
Tb927_08_v5.1	2115125	2115525	1266.26	792.3	609.906	477.727	1130.99	2358.23	1802.23	2401.33	3882.39	4297.62	2943.98	2140.15	2905.54	595.803	2971.88	2835.09	3144.11
Tb927_08_v5.1	2244167	2244567	1382.07	937.616	657.03	658.778	1133.25	3300.52	2212.41	3366.75	4716.31	5077.01	4477.55	3167.9	4452.91	829.649	4037.86	3833.33	4020.11
Tb927_08_v5.1	443999	444399	1296.81	1059.79	772.945	647.497	1463.63	3636.51	2637.1	3341.04	5584.01	5931.41	4660.78	3573.36	4405.26	887.831	4296.76	4223.14	4286.46
Tb927_08_v5.1	464370	464770	1565.33	1109.77	693.863	865.21	1217.93	4275.64	2922.05	4418.3	6004.8	6858.99	6023.45	4029.31	6129.24	1107.69	4983.52	5156.61	4480.6
Tb927_08_v5.1	796581	796981	1009.19	796.002	511.866	605.196	835.388	3027.68	1932.91	2650.72	4315.47	4727.56	3453.63	2778.78	3595.13	741.258	2979.17	2977.37	2807.92
Tb927_08_v5.1	879145	879545	1186.09	965.384	650.53	878.182	1177.86	3596.09	2029.1	3478.59	5465.75	6000.93	4579.18	2848.59	4681.37	1154.12	4596.99	4587.51	4011.82
Tb927_08_v5.1	882763	883163	234.163	186.968	139.206	125.777	266.87	837.445	546.296	532.202	1119.57	1234.95	782.186	800.516	845.17	205.874	616.254	570.257	524.414
Tb927_09_v5.1	1121982	1122382	1687.5	1279.16	769.695	945.301	1471.95	2734.64	2292.26	4057.07	5362.86	6024.71	5324.41	2720.86	3946.93	925.873	3724.27	3618.18	3804.66
Tb927_09_v5.1	1124501	1124901	1849.13	1209.74	833.611	1058.11	1504.45	4350.17	2805.89	5232.03	6683.61	7457.25	7201.35	4412.49	6839.85	1195.52	5220.54	5221.38	4718.54
Tb927_09_v5.1	1153294	1153694	310.521	199.001	206.371	163.566	291.063	335.988	277.685	473.068	678.804	766.582	643.61	357.93	497.571	167.273	443.655	525.146	439.182
Tb927_09_v5.1	1283557	1283957	1219.18	823.77	502.116	605.196	938.96	2615.91	2056.32	2961.82	3684.28	4288.47	3401.28	3412.96	4359	760.838	3343.82	3455.09	3238.82
Tb927_09_v5.1	1429049	1429449	689.764	581.267	376.452	411.172	719.718	2014.67	2027.28	1852.42	2802.75	3093.77	2351.18	2661.46	2906.94	540.978	2458.94	2405.95	2306
Tb927_09_v5.1	1565041	1565441	1107.19	761.755	636.989	580.379	1028.17	2379.71	2167.03	2403.91	3429.34	3584.09	3000.95	2052.53	3190.06	689.789	2733.64	2865.17	2732.16
Tb927_09_v5.1	171757	172157	829.753	617.364	439.284	659.906	612.366	2362.02	1755.04	2162.23	2787.4	2969.36	2477.44	2404.52	2776.59	694.824	1299.36	1351.04	1209.82
Tb927_09_v5.1	174392	174792	887.021	556.276	505.908	481.111	763.567	1792.36	1382.98	1988.69	2371.21	2680.29	2084.8	1461.42	2183.71	517.482	1559.48	1497.94	1546.01
Tb927_09_v5.1	175650	176050	409.786	394.299	264.329	315.288	387.075	1004.18	615.263	1133.82	1546.51	1798.45	1404.24	833.19	1045.6	364.755	899.464	898.762	833.379
Tb927_09_v5.1	1768120	1768520	1300.63	978.342	751.82	719.692	1315.45	3417.99	2384.82	3153.36	4611.87	5144.7	4084.92	2677.79	4192.21	901.258	4189.8	4021.88	3855.56
Tb927_09_v5.1	1777026	1777426	967.197	848.76	545.991	730.408	942.74	3276.52	2098.07	3022.24	4375.37	4875.76	3889.38	2832.25	4410.86	918.6	4107.15	4107.47	3467.28
Tb927_09_v5.1	179893	180293	449.237	472.048	245.912	483.931	359.103	1480.37	858.464	1372.93	1925.84	2041.78	1847.68	1124.29	1474.49	478.321	1081.79	1150.92	936.368
Tb927_09_v5.1	2271528	2271928	4781.26	3029.44	2559.33	2082.93	3982.64	7903.31	6141.74	10214.7	11544.3	12280	12353.3	5960.06	10615.8	2100.14	6897.92	6737.83	7058.87
Tb927_09_v5.1	2506772	2507172	1656.96	692.337	908.901	615.912	1151.4	2072.77	2515.5	2964.39	2933.29	3146.83	3270.4	2073.32	2884.51	562.796	1516.93	1442.42	1754.36
Tb927_09_v5.1	2510388	2510788	794.119	399.852	494.533	352.514	700.062	1090.07	1332.16	1487.34	1663.22	1769.18	1735.28	920.816	1510.93	354.125	1157.15	1012.12	1225.21
Tb927_09_v5.1	2511939	2512339	754.668	595.15	427.368	507.056	601.781	1546.05	1036.33	1930.84	2240.67	2425.99	2191.05	1197.06	1843.12	524.755	1355.27	1293.2	1154.18
Tb927_09_v5.1	2521349	2521749	496.325	372.085	385.66	204.74	599.513	1014.28	1052.66	962.848	1540.36	1533.16	1282.6	853.983	1006.36	248.951	948.084	927.68	1084.34
Tb927_09_v5.1	2538349	2538749	510.324	435.95	376.452	302.316	596.489	1764.57	1241.42	1162.1	2213.02	2263.16	1468.91	1433.21	1559.99	469.37	662.443	716.003	588.337
Tb927_09_v5.1	2539471	2539871	151.443	101.814	104.54	76.707	151.957	496.404	259.536	380.511	606.624	740.968	497.335	383.178	493.366	104.056	289.287	305.371	344.479
Tb927_09_v5.1	2541943	2542343	730.488	488.708	566.574	297.804	898.136	1535.95	1196.04	1509.19	2342.03	2630.9	2089.42	1373.8	1785.65	394.405	1497.49	1512.97	1638.35
Tb927_09_v5.1	3386211	3386611	1139	672.899	803.278	559.51	1248.92	1941.41	1306.75	2317.78	3255.8	3593.24	3071.78	1143.59	2452.82	659.58	2228	2112.15	2154.48
Tb927_09_v5.1	3389816	3390216	589.226	344.317	341.786	271.859	666.042	1289.64	872.984	1282.94	1815.26	2010.68	1655.22	1096.07	1506.73	347.972	1222.79	1243.46	1251.25
Tb927_09_v5.1	3391048	3391448	225.255	128.656	178.747	85.7313	314.499	630.294	381.136	457.642	821.629	828.787	674.405	501.993	613.905	128.671	469.18	500.855	486.533
Tb927_09_v5.1	3407225	3407625	649.04	531.285	446.326	485.059	659.238	2164.98	1486.43	1578.61	2750.54	2919.96	2060.17	1746.58	2112.23	659.02	1305.44	1311.71	1231.13
Tb927_09_v5.1	3408681	3409081	656.676	437.801	470.159	421.324	756.763	2124.56	1332.16	1951.41	2858.04	3079.14	2497.45	1906.98	2574.76	483.356	1778.26	1993.01	1740.15
Tb927_09_v5.1	3413151	3413551	740.669	486.857	539.491	388.047	703.086	1418.48	1012.73	1676.31	1984.2	2312.55	2234.16	1406.47	1704.36	406.153	1198.48	1197.19	1148.26
Tb927_09_v5.1	3419662	3420062	315.612	186.968	285.995	150.03	409.756	503.983	468.253	610.618	760.199	869.037	836.077	460.408	782.098	171.748	481.335	545.966	511.392
Tb927_09_v5.1	436960	437360	1369.35	916.328	694.946	781.734	1149.13	3507.67	2500.98	3825.68	4969.71	5583.79	4623.83	3819.9	5062.61	932.586	3915.1	3792.85	3661.42
Tb927_09_v5.1	685862	686262	1595.87	1110.7	834.694	1047.95	1412.22	4756.89	3032.76	5008.35	6261.28	7213.92	6428.4	4413.98	7819.58	1292.31	6507.74	6381.56	5340.02
Tb927_09_v5.1	694863	695263	925.2	719.179	526.491	597.299	918.548	3063.05	2036.36	2670.01	3937.68	4217.12	3479.81	2334.71	3696.04	728.95	3081.27	3241.1	3148.85
Tb927_09_v5.1	748603	749003	1015.56	733.062	458.784	696.567	870.92	2714.43	1671.56	2932.25	4295.51	4840.99	3649.18	2860.47	4175.39	926.992	3817.86	3795.16	3195.02
Tb927_09_v5.1	886323	886723	1415.16	1143.1	608.823	750.713	1245.14	3894.18	2918.42	3973.51	5227.71	6052.16	5119.63	4917.45	5909.18	1010.91	5114.79	5045.56	4796.67
Tb927_10_v5.1	1102349	1102749	837.389	851.537	522.699	846.033	857.312	2458.02	1372.09	2427.04	4155.76	4451.3	3322.75	2122.33	2958.8	1043.36	3163.93	3169.38	2604.31
Tb927_10_v5.1	1229415	1229815	1376.98	1001.48	837.944	736.049	1445.49	4034.39	2753.26	3681.7	5232.32	5980.8	4825.54	3543.66	5417.22	966.712	4667.49	4735.56	4456.92
Tb927_10_v5.1	1238666	1239066	1217.9	899.667	737.737	785.683	1282.94	3465.99	2230.56	3540.3	4833.02	5314.85	4366.69	2646.6	4879	909.09	3940.63	3988.33	3802.29
Tb927_10_v5.1	1245670	1246070	379.243	479.452	402.993	354.77	517.865	2691.7	1952.87	1096.54	1955.02	1952.13	1359.59	4137.73	1265.65	388.251	632.056	663.951	616.748
Tb927_10_v5.1	1625952	1626352	1379.53	967.235	672.197	752.969	1246.66	3013.79	2551.8	3000.38	4369.23	4625.11	3970.98	2645.12	4354.8	873.845	4098.64	3798.63	3803.48
Tb927_10_v5.1	1637377	1637777	1306.99	1035.73	586.073	901.871	1236.07	3789.34	2568.13	3797.4	5382.82	5671.61	4680.8	3003.05	5470.48	1065.73	4874.12	4857.02	4247.39
Tb927_10_v5.1	1885252	1885652	1084.28	1027.4	485.867	870.286	946.521	3157.79	2039.99	3054.37	5043.42	5322.17	3937.11	2866.41	3945.53	1057.9	4090.13	4011.46	3429.4
Tb927_10_v5.1	1923200	1923600	884.476	777.49	554.657	602.375	889.064	2519.91	1459.21	2128.81	4476.73	4513.5	3033.28	1837.18	2570.55	760.279	3287.91	3145.09	2890.79
Tb927_10_v5.1	2058195	2058595	1733.32	1206.04	872.068	1020.32	1531.67	4503	3114.43	4422.16	6050.88	6569.92	5841.76	4045.65	6555.33	1171.47	6000.88	5796.27	5225.19
Tb927_10_v5.1	2361108	2361508	1277.72	989.449	522.699	874.234	990.369	3563.25	1941.98	3868.1	5201.6	6107.04	5150.42	3989.21	5516.73	1115.52	5033.35	4926.42	4336.18
Tb927_10_v5.1	2626006	2626406	278.705	295.261	201.497	254.938	323.571	637.873	382.951	638.899	1254.71	1306.3	951.557	601.501	846.572	315.524	972.394	911.486	764.72
Tb927_10_v5.1	2639836	2640236	1352.8	889.486	610.448	657.086	1233.8	2790.22	2731.48	2856.41	4177.26	4473.25	3673.81	3164.93	4147.36	851.467	3554.1	3429.64	3335.89
Tb927_10_v5.1	2647668	2648068	531.958	309.145	342.327	759.174	412.78	1568.79	1263.19	1482.19	3859.35	4963.57	1803.03	2740.17	1719.77	624.894	1512.07	1405.4	1225.21
Tb927_10_v5.1	3044069	3044469	1084.28	715.476	533.532	439.937	967.689	1858.04	1702.41	2069.67	3761.07	3959.15	2865.45	2777.3	3296.58	662.936	3197.96	3190.2	3234.08
Tb927_10_v5.1	3164397	3164797	1467.34	903.37	838.485	723.64	1426.58	3530.4	3114.43	3612.29	4871.42	5378.88	4608.43	3678.81	5623.26	959.439	4003.83	4099.37	3958.55
Tb927_10_v5.1	3172643	3173043	343.609	460.941	317.953	420.76	474.772	1782.25	882.059	1043.83	2629.21	2854.1	1508.94	1850.54	1646.89	631.048	1300.58	1391.52	1151.82
Tb927_10_v5.1	324781	325181	1015.56	836.728	438.742	703.335	767.347	2989.79	1909.31	2965.67	4613.41	5119.09	3857.04	3181.27	4043.64	911.887	3132.32	3263.07	2881.31
Tb927_10_v5.1	3309043	3309443	884.476	854.314	469.617	751.277	792.295	3041.58	1738.71	3269.05	5111	5964.34	4342.06	3824.36	5176.14	1083.08	4295.55	4543.55	3534.76
Tb927_10_v5.1	3418230	3418630	1080.46	871.9	580.115	680.774	1014.56	3646.61	2446.53	3155.93	5046.49	5737.47	4261.99	4188.23	4951.89	848.111	4406.16	4373.51	4055.62
Tb927_10_v5.1	3625600	3626000	1139	957.979	661.364	788.503	1220.95	3234.84	2123.47	3207.35	4922.1	5338.63	4426.74	2441.65	4457.12	916.922	4469.36	4261.31	3944.35
Tb927_10_v5.1	3947851	3948251	1146.64	858.016	487.492	656.522	948.789	3017.58	1934.72	2842.26	4763.91	5506.95	3801.61	4305.56	4175.39	810.069	3978.31	3916.61	3816.5
Tb927_10_v5.1	4091801	4092201	324.52	149.019	329.869	76.707	304.671	142.732	357.542	111.839	138.218	146.364	97.0034	117.33	103.719	54.2657	105.748	85.5964	160.994
Tb927_10_v5.1	445686	446086	790.302	690.485	480.992	634.525	848.996	2408.76	1851.23	2430.9	3536.85	3778.02	2897.78	2071.84	3281.17	792.167	2844.25	2902.18	2689.54
Tb927_10_v5.1	453990	454390	1116.09	1104.22	667.863	795.835	1285.97	3767.87	2310.41	3229.2	5898.84	6421.73	4443.68	2763.93	4487.95	1089.79	4507.04	4339.97	3910.02
Tb927_10_v5.1	476352	476752	1267.54	1011.66	681.947	852.801	1279.16	4290.8	2662.51	3829.54	5794.41	6654.08	5284.38	3635.74	5558.78	1099.3	5187.72	5157.76	4701.96
Tb927_10_v5.1	50339	50739	627.405	386.894	392.702	276.371	661.506	1493	1482.8	1384.5	2203.81	2400.37	1913.89	1489.64	1924.41	357.482	1693.18	1588.16	1808.81
Tb927_10_v5.1	53504	53904	195.985	189.745	189.58	130.853	247.214	433.248	388.396	466.64	626.588	651.32	617.435	553.975	500.374	159.44	426.638	388.654	461.673
Tb927_10_v5.1	55889	56289	362.699	357.275	189.58	202.484	328.863	1002.91	744.123	839.439	1280.82	1414.24	1105.53	1069.33	1265.65	284.195	782.777	719.473	790.763
Tb927_10_v5.1	56756	57156	1609.87	820.993	785.945	692.055	1346.45	3847.45	3698.84	3927.24	4852.99	5503.29	4693.12	3788.71	4538.41	776.502	3494.54	3353.3	3480.31
Tb927_10_v5.1	58463	58863	2820.14	1369.86	1817.8	994.935	2983.96	4811.2	4508.3	5536.7	7171.98	7609.11	7193.65	4363.48	6284.82	1266.57	5289.82	5136.94	5956.77
Tb927_10_v5.1	68661	69061	1861.85	1268.05	856.36	976.886	1617.85	3844.92	3599.02	4233.19	5576.33	5871.03	5604.64	3208	5753.61	984.614	3990.46	4097.06	3627.09
Tb927_10_v5.1	804237	804637	1355.35	1007.96	708.488	692.055	1249.68	3179.26	2807.7	3310.19	4708.63	5166.65	4166.53	3423.36	4569.25	838.6	3958.86	3804.41	3996.43
Tb927_11_v5.1	1055470	1055870	1107.19	669.197	558.449	455.166	972.225	2277.4	2255.96	2239.36	3658.17	3885.97	2984.01	3089.19	3627.36	627.132	3272.1	3234.16	3367.85
Tb927_11_v5.1	1290372	1290772	349.973	524.806	255.121	593.915	322.059	1333.85	789.497	956.42	1738.48	1882.61	1359.59	1171.81	1091.85	623.775	1189.97	1115.07	923.347
Tb927_11_v5.1	1379889	1380289	1007.92	628.471	434.951	521.156	767.347	2421.39	1633.44	2263.78	3241.98	3554.82	2839.27	1752.52	2800.42	594.125	2305.79	2263.68	2341.51
Tb927_11_v5.1	172600	173000	1793.13	1497.59	1122.31	1059.8	1886.99	5629.7	5308.69	4233.19	6608.36	7232.22	5235.11	5685.3	5958.24	1320.28	3832.45	3765.09	3856.75
Tb927_11_v5.1	1775866	1776266	1041.01	992.226	495.075	564.022	935.936	2518.65	2165.22	2758.71	4329.3	4881.24	3228.83	3956.54	4000.19	770.908	3498.19	3425.01	3344.17
Tb927_11_v5.1	184211	184611	1122.46	786.746	665.697	543.717	1143.84	2914	2885.75	2550.45	4023.68	4196.99	3567.57	3055.03	4115.12	703.775	3144.48	3213.34	3240
Tb927_11_v5.1	1873971	1874371	1230.63	858.016	497.783	543.717	1062.95	2764.96	2486.46	2766.42	4244.83	4363.48	3541.39	3484.25	4417.87	745.174	3815.43	3657.51	3696.94
Tb927_11_v5.1	1894627	1895027	1135.18	851.537	677.072	679.646	1133.25	3334.62	2034.54	3226.63	5187.78	5775.89	4403.65	3133.74	4567.84	915.803	4127.81	4165.31	3828.34
Tb927_11_v5.1	2021803	2022203	1197.54	1092.19	635.906	1069.95	1099.23	4393.11	2649.81	4287.18	5878.87	6626.64	5604.64	3669.9	6493.66	1292.31	5220.54	5088.36	4150.32
Tb927_11_v5.1	2242281	2242681	1193.72	896.891	625.073	615.912	1089.41	3008.74	2176.11	2621.16	4555.05	4879.41	3818.55	2429.77	3815.18	707.132	2979.17	2928.79	2888.42
Tb927_11_v5.1	2253596	2253996	754.668	494.262	352.619	297.24	677.382	1426.06	1876.64	1245.66	2183.84	2252.18	1579.77	1336.67	1796.86	405.034	1622.68	1486.37	1840.77
Tb927_11_v5.1	2437236	2437636	1007.92	698.816	439.826	412.864	872.432	2206.66	1972.83	2150.66	3426.27	3617.02	2830.04	2942.16	3361.06	557.762	2867.35	2874.42	2984.3
Tb927_11_v5.1	2649814	2650214	1141.55	922.807	653.239	708.412	1106.04	3755.24	2428.38	3177.78	5055.71	5550.86	4323.58	3800.59	5441.05	953.845	4798.76	4784.15	4481.78
Tb927_11_v5.1	2659933	2660333	1182.27	904.295	727.987	618.168	1242.88	3234.84	2324.93	2775.42	4352.33	4992.85	3656.88	2755.02	4188.01	786.013	3628.24	3621.65	3558.44
Tb927_11_v5.1	2963527	2963927	1179.73	1026.47	583.907	798.091	1137.79	3587.24	2451.98	3572.43	5805.16	6493.08	4897.9	4093.18	5146.71	1024.89	5191.37	5059.44	4454.56
Tb927_11_v5.1	3056012	3056412	1222.99	895.039	680.863	694.875	1122.67	3213.36	2237.82	3445.17	5154	5748.45	4440.6	3011.96	4562.24	834.684	4194.66	4197.69	4221.35
Tb927_11_v5.1	3209138	3209538	999.012	1037.58	728.529	741.125	1165.01	3108.52	2370.31	2618.59	4793.09	5122.74	3683.05	2783.24	3303.59	938.74	3022.93	3109.23	2990.22
Tb927_11_v5.1	3225409	3225809	1551.33	929.286	853.652	588.839	1455.31	2772.54	2689.73	2610.87	4432.19	4447.64	3470.57	2206.99	3526.45	673.006	2888.01	2831.62	3049.41
Tb927_11_v5.1	3507739	3508139	1292.99	872.825	613.156	538.077	1192.98	3299.25	2571.76	2790.84	4627.23	5199.59	3804.69	3663.96	4489.35	761.957	3926.04	3888.85	4088.77
Tb927_11_v5.1	3524472	3524872	972.287	898.742	488.033	698.823	1006.25	3073.16	1925.65	2707.29	4905.2	5576.47	3920.17	2753.54	4305.74	984.614	4152.12	3946.69	3578.56
Tb927_11_v5.1	3669311	3669711	1146.64	744.169	619.656	603.503	1058.41	2821.8	2217.85	2576.16	4118.9	4323.23	3221.13	2444.62	3405.91	735.104	3223.49	3155.5	3270.78
Tb927_11_v5.1	4079340	4079740	1248.45	731.211	584.448	478.855	1028.93	2482.02	2343.08	2032.39	3753.39	4074.41	2996.33	3026.81	3684.83	683.635	3125.03	2988.93	3183.18
Tb927_11_v5.1	4084523	4084923	586.681	534.062	597.99	417.376	622.95	1259.32	769.533	1126.11	1958.09	2270.47	1421.18	1174.78	1297.89	537.062	1354.06	1348.72	1370.81
Tb927_11_v5.1	4278187	4278587	1701.5	1304.15	847.694	1153.99	1497.65	4907.2	2929.31	4611.13	6485.5	7223.07	6299.06	3877.82	6354.9	1283.35	5247.28	5060.6	4594.24
Tb927_11_v5.1	448837	449237	243.072	239.726	187.413	205.868	254.018	540.613	303.094	658.182	1070.42	1298.98	1047.02	491.597	831.154	238.321	810.733	808.539	757.618
Tb927_11_v5.1	4538692	4539092	1253.54	1053.31	692.78	835.881	1252.7	4244.06	2778.67	3581.43	5332.14	5891.16	4787.04	3384.74	5184.55	991.887	3709.68	3831.02	3597.5
Tb927_11_v5.1	4841266	4841666	941.744	708.997	623.989	600.119	870.92	2456.76	2292.26	2244.5	2933.29	3435.9	2688.38	2455.01	2832.65	634.405	1700.47	1632.12	1827.75
Tb927_11_v5.1	559627	560027	1252.27	1035.73	755.07	648.625	1388.03	3615.03	3041.83	3157.21	4879.1	5408.16	4331.28	3840.69	5244.82	855.384	4637.1	4623.36	4701.96
Tb927_11_v5.1	569105	569505	1418.98	1169.94	746.404	1135.38	1335.11	4146.8	2299.52	4436.3	5869.66	6683.35	5675.47	2988.2	6258.19	1273.29	5180.43	5177.43	4387.08
Tb927_11_v5.1	918458	918858	1010.47	861.718	729.612	728.716	1159.71	2716.96	1726	2407.76	4389.19	4745.86	3328.91	1987.18	3021.87	840.838	3196.74	3208.71	3099.13

## Sheet: Spike-In Library
chromosome	start	end	0h_1	0h_2	0h_3	0h_4	0h_5	1h_1	1h_2	1h_3	3h_1	3h_2	3h_3	24h_1	24h_2	24h_3	72h_1	72h_2	72h_3
Tb927_01_v5.1	1004508	1004908	1287.98	1649.67	1152.12	3024.38	2241.95	9492.48	1179.51	4719.89	8253.36	7125.08	9053.92	3748.86	3257.96	4071.36	5538.1	5249.3	4655.35
Tb927_01_v5.1	141145	141545	1704.93	1220.03	1957.03	2045.58	3561.58	6260.95	1188.62	4386.09	5753.27	4719.73	7666.95	2352.87	2411.83	2210.86	1774	1673.06	2052.85
Tb927_01_v5.1	144650	145050	1819.74	1911.86	2350.16	2798.89	3960.07	7913.01	1202.94	5002.5	6972.83	5766.39	9102.85	2376.26	2900.06	3792.96	4436.07	4164.73	4561.89
Tb927_01_v5.1	179841	180241	2387.76	2663.97	2595.51	3947.43	4974.62	11052.3	1814.83	7205.56	9791.53	8815.39	12277.7	3659.55	3812.91	4925.55	6768.08	5913.24	6884.01
Tb927_01_v5.1	181137	181537	2039.87	1997.98	2789.2	2902.96	4959.25	8085.68	1363.72	5375.24	7553.64	6433.84	10057	2660.14	3254.22	3889.38	5000.53	4726.82	5015.86
Tb927_01_v5.1	183290	183690	2493.08	2260.16	3202.42	3174.3	5517.37	10491.2	1769.26	6522.39	8823.51	7474.89	11141	3473.49	3617.12	4131.11	3861.94	3674.32	4531.85
Tb927_01_v5.1	279248	279648	559.389	744.456	671.475	873.491	1291.25	2607.59	444.593	1527.68	2518.39	2009.35	2851.11	937.747	903.501	1212.72	1786.9	1689.09	1967.18
Tb927_01_v5.1	289451	289851	1152.45	1047.79	1196.6	1564.85	2293.98	5450.62	846.875	3303.48	5491.06	4628.78	5849.01	2044.54	1972.86	2157.9	3377.05	3189.57	3836.44
Tb927_01_v5.1	521726	522126	490.329	607.622	771.192	899.51	1253.41	2746.89	464.773	1068.15	2826.33	2459.91	2512.36	1554.41	1050.03	1276.54	1333.19	1139.27	1592.21
Tb927_01_v5.1	526654	527054	551.62	738.715	616.236	1245.19	1155.27	2766.51	542.886	1624.48	2588.51	2234.63	2932.03	1339.64	968.972	1586.17	1879.36	1671.17	1773.57
Tb927_01_v5.1	649413	649813	120.856	229.652	279.781	505.51	368.928	1163.51	167.943	463.978	995.465	905.327	895.795	685.767	281.837	779.506	388.13	350.834	415.021
Tb927_01_v5.1	650800	651200	146.753	269.841	228.129	417.541	422.139	1153.69	145.811	554.103	1307.98	1085.83	1051.99	562.436	329.226	680.37	578.431	506.445	556.328
Tb927_01_v5.1	657660	658060	659.527	832.49	657.844	1307.14	1395.31	3776.98	522.706	2634.77	4568.77	4080.27	4687.87	2005.2	1719.08	2058.76	3428.66	3049.99	3166.62
Tb927_01_v5.1	762656	763056	1242.22	1012.38	1319.99	1396.35	2502.09	4671.68	852.083	3277.89	4616.03	3745.84	5482.04	2245.49	2027.11	2049.26	3706.05	3382.9	4185.81
Tb927_01_v5.1	816690	817090	1295.75	1551.11	1148.54	2409.84	2325.9	7724.65	1028.49	4318.22	8036.89	6937.57	7919.12	3363.98	2683.07	3604.2	5888.6	5337.95	5398.61
Tb927_02_v5.1	1001900	1002300	104.454	152.145	147.782	260.189	297.98	875.082	92.4338	303.755	894.851	733.217	611.624	463.557	266.249	431.852	441.887	424.395	389.43
Tb927_02_v5.1	1030063	1030463	847.716	713.836	864.452	753.308	1837.55	3098.1	827.998	1556.61	2881.21	2438.93	2715.61	1519.32	1054.4	1167.9	2105.15	1879.6	2485.67
Tb927_02_v5.1	114081	114481	3357.2	2574.02	3726.11	3956.11	6637.16	12053	2918.17	8560.78	10663.5	8902.15	14485.1	5308.58	5020.07	4932.34	7756.14	6800.7	8953.55
Tb927_02_v5.1	125318	125718	659.527	624.846	1043.8	868.535	1606.97	2476.13	484.952	1572.18	2126.61	1890.41	2627.16	792.088	867.336	1112.22	1240.72	1179.82	1338.53
Tb927_02_v5.1	159403	159803	2565.59	2207.53	3947.07	3091.29	6021.1	9981.03	1794	5875.94	8524.72	7285.99	10373.2	3563.86	3448.77	4205.8	4355.44	4005.35	5314.05
Tb927_02_v5.1	164668	165068	1373.44	1016.21	2028.05	1580.96	2729.12	3260.95	885.281	2448.96	3080.91	2483.7	4038.6	1470.41	987.678	1481.6	747.23	661.114	949.096
Tb927_02_v5.1	258519	258919	418.679	541.597	857.996	1019.69	1204.93	1730.54	314.405	899.026	2489.42	2052.73	1752.07	1004.73	544.969	1196.42	974.087	980.825	1093.74
Tb927_02_v5.1	313168	313568	1237.04	1255.43	1180.82	1873.36	2473.71	6580.77	927.592	4038.94	6596.29	5714.61	7136.25	2487.9	2409.96	2626.42	5287.59	4848.48	5227.26
Tb927_02_v5.1	316853	317253	585.287	929.135	708.779	1333.16	1247.5	5888.16	775.272	1891.52	4160.22	3514.96	3216.2	2415.6	1123.61	2034.32	1724.54	1569.32	1594.44
Tb927_02_v5.1	368856	369256	929.725	574.131	1925.47	5021.64	2737.4	3979.07	819.536	2559.11	9450.06	9334.52	4853.48	2597.41	1122.36	3043.33	2001.93	1882.43	1917.11
Tb927_02_v5.1	376362	376762	681.108	811.438	1206.65	2590.74	1783.15	3023.54	756.395	1814.74	9998.86	9133.03	3426.98	1972.25	644.734	1702.96	1361.14	1199.62	1337.41
Tb927_02_v5.1	415039	415439	128.625	203.816	198.716	280.013	303.893	765.206	123.028	415.021	725.638	654.858	707.602	308.329	210.754	366.666	427.91	416.851	406.12
Tb927_02_v5.1	516169	516569	730.313	1031.52	679.366	1434.76	1521.83	5130.8	649.64	2495.69	4948.36	4206.2	5086.83	2006.27	1744.02	2262.47	3593.16	3345.18	3490.4
Tb927_02_v5.1	57860	58260	815.776	1238.21	1294.17	1310.86	2172.18	3478.74	796.753	2134.08	3029.08	2464.11	3752.55	2465.57	1527.66	1728.76	1900.87	1706.07	1988.32
Tb927_02_v5.1	896838	897238	989.29	1013.34	966.321	1796.54	2172.18	5546.76	885.281	2951.88	5097.76	4192.21	5536.61	1908.45	2083.85	2372.47	3658.74	3389.5	3680.67
Tb927_02_v5.1	905914	906314	1256.9	1158.79	1028.02	1732.11	2587.23	6364.94	1328.57	3806.4	5594.73	4718.33	6558.5	2748.39	2569.58	2320.86	4264.05	3949.71	4714.33
Tb927_02_v5.1	92380	92780	544.714	711.922	789.844	1064.3	1455.61	2717.46	413.348	1506.54	2405.58	2114.3	3073.18	972.833	866.088	1382.47	1493.39	1316.57	1526.56
Tb927_02_v5.1	993346	993746	101.001	199.989	195.847	341.962	346.461	1026.16	106.104	457.302	1105.23	966.895	952.252	427.408	344.814	628.765	702.074	653.569	600.835
Tb927_03_v5.1	1227745	1228145	807.143	947.316	837.909	1634.23	1754.77	5362.33	738.819	2995.27	5239.53	4290.16	5536.61	2118.97	2055.79	2276.05	4222.12	3838.42	3951.04
Tb927_03_v5.1	1376967	1377367	1032.45	1099.46	986.408	2127.35	1920.32	6339.44	845.574	3444.78	5535.27	4688.95	6428.64	1988.19	2272.78	2828.76	4366.19	4056.28	4086.79
Tb927_03_v5.1	139824	140224	347.892	339.694	411.063	558.786	869.11	1952.26	317.009	1050.35	1989.41	1508.41	1889.45	762.318	634.757	858.271	1268.68	1091.17	1235.05
Tb927_03_v5.1	1607313	1607713	321.131	328.211	293.412	603.39	610.15	1885.55	300.735	971.349	1538.17	1302.72	1706.9	709.158	530.627	765.926	688.097	639.422	694.298
Tb927_03_v5.1	1612375	1612775	719.091	913.825	873.778	1921.68	1475.71	4457.81	662.659	2303.2	3343.12	2805.53	3944.51	1641.59	1392.35	2266.54	2320.18	2071.99	2006.12
Tb927_03_v5.1	1616833	1617233	652.621	688	745.366	1488.03	1259.32	3865.27	630.112	2036.16	3013.83	2476.71	3613.29	1656.47	1427.89	1635.06	885.925	833.701	863.421
Tb927_03_v5.1	1618574	1618974	114.813	216.256	219.521	332.05	335.819	1497.06	289.018	371.627	757.651	608.682	639.853	703.842	253.778	415.555	186.001	176.36	196.94
Tb927_03_v5.1	260103	260503	832.178	893.73	810.648	1452.1	1837.55	5040.55	670.47	3153.27	5173.98	4726.73	5555.43	2297.59	2065.77	2384.69	3938.28	3486.64	3935.47
Tb927_03_v5.1	263301	263701	818.365	886.075	791.278	1203.06	1653.08	4842.38	943.866	2427.82	4643.47	4036.89	4665.28	2390.09	1855.01	1912.1	2800.77	2633.14	2860.64
Tb927_03_v5.1	588495	588895	757.074	1083.19	928.299	1712.29	1923.87	5140.61	656.8	3017.52	5364.53	4600.8	5675.87	1902.07	1881.2	2516.42	3908.17	3475.33	3515.99
Tb927_03_v5.1	868822	869222	342.712	506.192	601.171	810.302	885.664	3743.62	487.555	822.253	1769.88	1458.04	1486.72	1845.72	460.168	1146.17	776.259	688.464	789.986
Tb927_03_v5.1	872724	873124	1034.18	741.586	807.061	921.812	1703.93	3313.93	800.659	1968.29	2911.7	2382.95	3189.86	1323.69	1114.25	1318.64	2195.46	2038.04	2574.69
Tb927_03_v5.1	977873	978273	1027.27	1154.96	913.952	1838.67	2038.56	6578.81	935.404	3352.43	5974.31	5034.57	6238.57	2212.53	1740.28	2531.36	3854.42	3510.22	3882.06
Tb927_04_v5.1	1282605	1283005	630.176	609.535	629.866	1018.45	1359.83	3824.07	673.725	1901.53	3570.26	3058.8	3624.58	1548.03	1238.96	1501.97	2271.79	2006.92	2500.14
Tb927_04_v5.1	1391957	1392357	762.254	785.602	771.909	1483.08	1632.98	3951.6	666.565	2585.81	4315.71	3792.02	4655.87	1747.91	1584.4	1990.86	3052.35	2717.07	2955.22
Tb927_04_v5.1	1461508	1461908	172.651	318.643	319.955	538.962	566.399	2097.45	280.556	556.328	1272.91	1081.63	1166.79	1096.16	399.685	740.123	448.338	415.907	437.274
Tb927_04_v5.1	1463904	1464304	188.19	345.435	291.977	615.78	571.129	2207.32	313.754	795.549	1687.56	1416.06	1505.54	890.966	627.275	918.024	777.334	770.513	726.565
Tb927_04_v5.1	1465900	1466300	254.66	302.376	325.694	446.038	618.428	1712.88	275.348	873.435	1754.64	1430.05	1673.03	678.325	581.757	604.321	1089.13	1013.83	1242.84
Tb927_04_v5.1	1467414	1467814	817.502	784.645	873.061	1360.42	1720.48	4491.17	723.847	2322.11	4289.8	3827	4345.36	1719.2	1384.25	1849.63	2690.03	2590.7	2964.12
Tb927_04_v5.1	1475055	1475455	577.517	684.173	872.343	1112.62	1275.88	2348.59	414.65	1266.2	2327.83	1953.38	2365.58	883.523	676.534	1261.6	966.561	894.06	1082.61
Tb927_04_v5.1	17880	18280	1897.43	1706.13	2609.86	2697.29	4362.1	7271.42	1090.98	4699.86	6585.62	5485.13	8547.69	2259.31	2628.82	3423.58	4527.46	4087.4	4685.4
Tb927_04_v5.1	1951	2351	260.703	367.444	568.171	650.472	721.302	2093.52	305.943	816.69	1390.3	1203.37	1362.51	1288.6	541.851	911.234	594.559	538.511	558.554
Tb927_04_v5.1	24975	25375	801.964	603.794	1349.41	851.189	1709.84	1418.57	497.32	1035.88	1436.03	1269.14	1737.01	817.605	458.297	806.666	362.326	379.127	601.947
Tb927_04_v5.1	314439	314839	863.255	1040.13	986.408	1414.93	1852.92	5540.88	850.13	2499.03	4837.08	3919.35	4710.45	1716.01	1683.54	2083.21	3102.89	2942.47	3481.5
Tb927_04_v5.1	325861	326261	410.046	442.081	967.038	2206.65	1245.13	2793.98	598.216	1335.19	4329.43	4512.64	2420.15	2222.1	798.123	2043.83	1321.36	1170.39	1275.1
Tb927_04_v5.1	535170	535570	929.725	893.73	1055.28	1154.74	2081.13	4897.32	950.375	2394.44	4186.14	3576.53	4830.89	1942.48	1868.73	1886.3	3291.04	3033.01	3621.7
Tb927_04_v5.1	946296	946696	931.452	710.965	635.605	1225.37	1416.59	4308.7	745.979	2563.56	3934.6	3438	4303.95	2449.62	1737.79	1784.44	3388.88	3138.64	3508.21
Tb927_04_v5.1	966845	967245	532.628	618.147	539.475	987.478	1183.64	2672.33	341.094	1567.73	3147.99	2696.39	2933.92	1231.19	1012	1393.33	2177.18	1956.93	2258.69
Tb927_04_v5.1	970532	970932	369.473	485.14	476.345	957.742	804.074	1791.37	227.83	1064.81	2114.41	1838.64	2041.88	786.772	674.664	1229.01	1557.89	1479.73	1476.5
Tb927_05_v5.1	107291	107691	523.132	1129.12	1006.49	1787.87	1640.07	4567.69	592.357	2148.54	4166.32	3289.68	3993.44	1380.04	976.454	2125.31	1116.01	953.475	1081.5
Tb927_05_v5.1	1161548	1161948	1104.1	1229.6	1091.15	2321.87	2150.9	7577.5	1068.2	4020.03	5895.04	5084.94	7119.31	2490.03	3013.54	2877.65	4333.93	3944.99	4158
Tb927_05_v5.1	1387425	1387825	912.46	1127.21	949.821	1675.12	1867.11	6096.14	1109.21	2940.75	5039.83	4087.26	5487.68	2887.67	2590.78	2456.67	3887.75	3314.06	3780.81
Tb927_05_v5.1	1395344	1395744	929.725	919.566	1134.19	1159.7	2317.63	4381.29	956.234	2424.48	4048.94	3317.67	4224.91	1936.1	1633.04	1721.97	2881.41	2568.06	3330.18
Tb927_05_v5.1	1397702	1398102	134.668	150.231	145.63	206.912	300.345	757.358	110.009	356.05	644.842	565.305	762.178	456.115	281.837	315.062	470.916	441.371	485.118
Tb927_05_v5.1	1399358	1399758	170.061	260.273	287.672	364.264	534.473	1096.8	164.037	430.598	964.976	775.195	771.588	880.334	397.815	605.679	614.987	525.307	549.652
Tb927_05_v5.1	1405727	1406127	190.779	328.211	332.868	510.466	540.385	1526.49	210.254	508.484	1213.46	1010.27	1093.4	1030.25	500.074	870.493	802.063	727.131	703.199
Tb927_05_v5.1	1429099	1429499	390.191	452.606	669.323	1022.17	1051.21	2866.58	504.48	1373.02	2100.69	1753.28	2290.3	1320.5	935.924	1190.99	727.877	651.683	791.099
Tb927_05_v5.1	144225	144625	372.926	576.045	733.17	786.761	1129.25	3749.51	540.933	1147.15	2751.63	2230.43	2064.47	2144.48	816.206	1419.14	980.538	898.775	962.448
Tb927_05_v5.1	148333	148733	1010.01	1124.34	930.452	1960.09	2219.48	5917.59	888.536	3459.25	5866.08	5020.58	6848.31	2454.94	2421.81	2842.34	4375.87	4052.5	4234.77
Tb927_05_v5.1	164452	164852	953.896	1614.26	1729.62	2402.41	2626.25	10034	1373.49	3056.47	6754.83	5567.69	5751.15	4182.65	2072.63	3659.87	2921.19	2683.12	2724.9
Tb927_05_v5.1	171976	172376	882.246	1176.97	864.452	1464.49	1981.81	5321.12	762.904	2759.39	5030.68	4334.93	5163.99	1726.65	1641.14	2257.04	3418.98	3091.48	3492.63
Tb927_05_v5.1	17594	17994	324.584	382.754	328.563	864.818	500.181	2319.16	361.924	1080.39	1577.8	1396.47	1923.32	869.702	728.288	916.666	639.715	554.543	617.524
Tb927_05_v5.1	178710	179110	303.866	513.847	497.867	1203.06	757.958	3327.66	370.386	1098.19	2422.35	2041.53	1959.08	1283.29	693.993	1696.17	1216	1107.2	1000.28
Tb927_05_v5.1	19155	19555	1188.7	1309.98	1624.17	2082.75	2891.12	6123.61	1413.85	3107.65	4545.91	3792.02	5254.32	2415.6	1989.07	2330.37	2220.19	1940.9	2657.02
Tb927_05_v5.1	241463	241863	1041.95	1139.65	893.865	1982.39	1810.35	6219.75	867.706	4033.38	5852.36	5108.73	7599.2	2419.85	2563.35	2827.41	5065.04	4500.48	4596.38
Tb927_05_v5.1	24613	25013	247.754	327.255	394.563	645.516	546.297	1432.31	197.235	767.733	1547.32	1225.76	1409.56	573.068	442.085	706.172	747.23	619.617	769.958
Tb927_05_v5.1	272408	272808	706.142	847.8	639.192	1282.36	1274.69	4302.81	610.584	2389.99	4030.64	3425.41	4241.85	1465.1	1566.94	1800.74	3155.57	2763.29	3193.32
Tb927_05_v5.1	296758	297158	921.093	1017.17	842.213	1761.85	1700.38	5132.77	723.196	3389.15	5274.59	4581.21	6208.46	2128.54	2168.03	2735.06	4041.49	3698.84	3852.02
Tb927_05_v5.1	379548	379948	711.322	908.083	670.757	1349.26	1317.26	4595.16	661.357	2517.94	4680.06	4059.28	4430.04	2479.39	1754	2159.26	3178.15	2881.17	3110.99
Tb927_05_v5.1	561596	561996	934.042	734.887	819.257	1232.8	1577.4	3249.18	896.998	2105.15	2843.1	2336.78	3481.55	1553.34	1543.87	1462.59	2218.04	1891.86	2652.57
Tb927_05_v5.1	66721	67121	1173.16	991.332	1246.1	1833.71	2664.09	6580.77	1098.14	3465.93	4972.75	4395.1	6279.97	2495.34	2152.44	2596.54	3358.77	3084.88	3631.71
Tb927_05_v5.1	68638	69038	1023.82	1047.79	1530.19	1542.55	3009.37	4805.1	893.092	3046.45	4908.72	3983.72	6071.08	1974.37	1812.61	2043.83	3286.74	2912.3	3321.28
Tb927_05_v5.1	736402	736802	862.391	1009.51	893.147	1769.28	1803.25	5864.62	843.621	3058.69	5033.73	4276.17	5698.46	2172.13	2222.27	2539.5	3969.46	3531.91	3793.05
Tb927_05_v5.1	748020	748420	292.643	426.771	324.259	815.258	674.003	2117.07	252.565	1211.68	2050.38	1784.07	2504.84	890.966	773.182	1135.31	1490.16	1376.93	1298.47
Tb927_05_v5.1	84241	84641	160.565	204.773	338.607	275.057	520.283	880.968	139.302	445.063	731.735	604.484	747.123	524.16	283.084	442.716	547.252	499.843	564.117
Tb927_05_v5.1	88756	89156	347.028	577.001	717.388	735.962	1064.22	3033.35	525.31	1091.52	1830.86	1607.76	2041.88	2199.77	644.734	1034.81	698.848	645.081	721.001
Tb927_05_v5.1	97514	97914	784.699	1009.51	1228.17	1449.62	2000.73	4035.97	749.885	2092.91	3931.55	3095.18	4224.91	1409.81	1185.34	2011.23	2220.19	2045.59	2292.07
Tb927_06_v5.1	123950	124350	553.346	736.801	1281.97	975.088	1747.68	2515.37	438.084	1430.88	2766.87	2192.65	2408.86	1702.19	861.1	1603.83	1356.84	1229.8	1666.76
Tb927_06_v5.1	1277010	1277410	921.093	931.049	955.56	1385.2	2081.13	5419.23	1219.21	2709.32	4373.64	3626.9	4864.77	2389.02	2098.19	1895.8	3426.51	3167.88	3621.7
Tb927_06_v5.1	128576	128976	243.438	459.305	627.714	719.856	941.24	2623.28	387.31	854.52	1867.45	1523.8	1571.4	1270.53	598.592	1185.55	947.208	820.498	810.014
Tb927_06_v5.1	1286607	1287007	936.631	1068.84	1017.26	1755.65	2100.05	6188.36	1014.82	3112.1	5058.12	4427.29	6059.79	2326.29	2413.7	2429.5	4198.47	3760.14	4052.3
Tb927_06_v5.1	129372	129772	226.173	374.142	436.889	541.44	703.565	2042.51	292.924	816.69	1657.08	1487.42	1417.09	1004.73	674.664	991.358	963.336	928.954	895.689
Tb927_06_v5.1	134106	134506	400.55	547.338	744.648	848.711	1323.17	2511.44	353.461	1342.98	2379.66	2076.51	2247.01	1318.37	809.97	1503.33	1441.78	1286.39	1487.62
Tb927_06_v5.1	135940	136340	372.926	396.15	741.779	510.466	1044.11	1659.91	262.33	808.901	1654.03	1313.91	1481.07	1080.22	454.556	886.79	599.934	596.983	762.17
Tb927_06_v5.1	141763	142163	353.071	447.822	501.454	796.673	1015.73	3054.94	364.527	1271.77	2535.16	2164.67	2388.16	1465.1	1128.6	1424.57	2028.81	1921.1	1713.49
Tb927_06_v5.1	144404	144804	567.158	595.182	470.606	792.956	1168.27	3009.81	508.386	1796.94	2809.56	2285.01	3338.53	1155.7	1083.7	1165.18	2057.84	1904.12	2201.95
Tb927_06_v5.1	145207	145607	220.993	177.981	241.76	258.95	604.238	924.133	141.254	673.157	1007.66	944.506	1251.48	375.311	406.544	410.123	706.374	664.886	758.832
Tb927_06_v5.1	147657	148057	425.585	423.9	529.432	457.189	1099.69	1742.31	290.32	1024.76	1853.73	1533.6	2055.06	676.198	591.11	642.345	1126.76	989.313	1281.78
Tb927_06_v5.1	148481	148881	814.049	512.89	982.104	609.585	2032.65	3494.44	643.131	1930.46	3013.83	2612.43	3466.5	1539.52	1265.15	1108.15	2232.01	2046.53	2842.84
Tb927_06_v5.1	151242	151642	309.908	544.467	552.388	754.547	954.247	2631.13	319.612	1170.51	2379.66	1981.36	2011.77	1198.23	856.735	1424.57	1311.68	1252.44	1228.37
Tb927_06_v5.1	162196	162596	129.488	197.118	157.825	348.157	271.966	1008.5	123.028	442.837	841.496	694.037	673.728	548.614	353.544	564.938	638.64	548.885	501.808
Tb927_06_v5.1	169612	170012	101.001	212.428	251.803	315.943	372.476	839.764	111.311	343.811	740.882	615.678	602.215	414.65	194.543	586.666	354.8	364.98	356.05
Tb927_06_v5.1	180310	180710	260.703	400.935	624.845	442.321	831.271	1816.87	248.66	767.733	1873.55	1514.01	1358.75	1055.76	688.381	941.111	823.566	733.732	777.747
Tb927_06_v5.1	182584	182984	95.8213	223.911	261.129	374.176	347.644	837.802	115.217	408.345	870.46	689.84	718.894	427.408	316.755	683.086	474.142	429.111	456.189
Tb927_06_v5.1	189584	189984	994.469	997.074	995.017	1470.69	2267.96	5358.4	882.677	2940.75	5317.28	4635.78	5591.19	2164.69	1942.31	2238.02	4004.94	3670.55	4149.1
Tb927_06_v5.1	200197	200597	154.523	285.152	302.738	499.315	423.321	1322.43	167.292	534.075	1024.43	847.957	988.009	818.668	458.297	843.333	770.883	686.577	709.875
Tb927_06_v5.1	202953	203353	218.403	387.538	354.389	630.648	554.575	1504.9	186.82	762.17	1396.39	1173.99	1526.24	625.165	556.816	1038.89	1002.04	880.856	962.448
Tb927_06_v5.1	226950	227350	170.924	305.246	515.084	609.585	599.508	882.93	205.047	373.853	1640.31	1568.58	905.204	1233.32	251.908	1196.42	744.005	704.496	830.042
Tb927_06_v5.1	306023	306423	533.491	861.196	736.757	1516.53	1199.02	2332.9	261.028	1732.41	3795.88	3370.84	3842.88	1075.96	989.548	2175.55	2557.78	2300.22	2262.03
Tb927_06_v5.1	316424	316824	146.753	303.332	251.086	329.572	493.087	906.475	165.339	439.499	882.656	723.422	873.211	762.318	367.885	567.654	741.854	690.35	690.96
Tb927_06_v5.1	332375	332775	167.471	299.505	360.846	464.623	522.648	1106.61	184.868	425.035	1027.48	838.162	816.754	1043	364.144	903.086	698.848	660.171	629.764
Tb927_06_v5.1	334246	334646	176.104	181.808	307.759	246.56	487.174	981.033	171.198	429.485	853.691	744.411	886.385	604.964	287.449	460.37	682.721	530.023	666.481
Tb927_06_v5.1	35915	36315	156.249	353.09	228.847	433.648	428.051	1081.1	139.302	567.455	1016.81	783.591	1003.06	281.749	215.119	627.407	395.656	359.321	390.542
Tb927_06_v5.1	473990	474390	627.586	807.611	751.105	1435.99	1463.89	5083.71	659.404	2289.85	4416.33	3755.64	4458.27	1851.04	1680.42	2015.31	2650.25	2383.22	2561.34
Tb927_06_v5.1	480981	481381	372.926	683.216	518.671	1098.99	954.247	2215.17	305.943	1229.49	2782.12	2139.48	2196.2	822.921	674.04	1368.89	1591.22	1500.47	1568.85
Tb927_06_v5.1	482418	482818	209.771	288.022	190.825	581.088	437.511	1446.04	192.679	826.704	1667.75	1255.14	1398.27	600.711	405.297	794.444	988.064	841.246	942.42
Tb927_06_v5.1	684337	684737	999.649	1150.18	1061.02	2450.73	2157.99	6618.05	790.894	3848.68	6399.63	5510.32	7326.32	2063.68	2403.1	3271.48	4734.97	4337.32	4270.38
Tb927_06_v5.1	693005	693405	877.067	1077.45	932.604	2216.56	1858.83	6863.31	987.479	3340.19	5465.15	4777.1	6236.69	2160.43	2592.65	2895.31	3902.8	3523.42	3514.88
Tb927_06_v5.1	77055	77455	429.901	344.478	467.019	586.044	1072.49	2587.97	387.31	1498.75	2300.39	2003.75	2779.6	1314.12	1083.7	980.493	2085.79	1852.25	1967.18
Tb927_06_v5.1	79103	79503	647.441	718.62	1010.08	882.164	1835.18	3078.48	437.433	1879.28	2980.3	2555.06	3291.48	1166.34	978.325	1234.44	1806.25	1612.7	2075.1
Tb927_06_v5.1	81264	81664	561.979	574.131	586.106	944.113	1240.4	3098.1	452.405	1947.15	3094.63	2573.26	3620.82	1185.47	1271.39	1417.78	2371.78	2138.95	2204.17
Tb927_06_v5.1	84359	84759	478.243	652.595	542.345	1055.62	1145.81	3725.96	468.027	1666.76	3210.49	2741.17	2994.14	1570.35	1397.96	2001.73	2442.74	2221.95	2081.78
Tb927_06_v5.1	89896	90296	161.429	169.369	236.021	161.069	381.935	661.216	155.575	313.769	663.135	537.319	555.167	286.002	214.496	372.099	352.65	329.142	445.063
Tb927_07_v5.1	1020283	1020683	1037.63	1110.94	1266.91	1823.8	2649.9	6215.83	1053.87	3605.01	5774.61	4652.57	7023.33	2421.98	2456.72	2417.28	4394.14	4024.21	4520.72
Tb927_07_v5.1	1235115	1235515	853.759	902.342	865.169	1625.56	1765.42	5515.37	834.508	2950.77	5344.72	4523.84	5374.77	2551.69	2284	2331.73	3250.18	2916.07	3149.93
Tb927_07_v5.1	1308619	1309019	795.921	803.783	706.627	1245.19	1657.81	4143.88	854.036	2151.88	3510.8	3028.02	3763.84	2008.39	1586.89	1817.04	2634.12	2457.72	3102.09
Tb927_07_v5.1	1318616	1319016	868.434	1170.27	987.125	1753.18	1890.76	6296.27	1007.66	2914.05	5363.01	4472.06	5722.92	2291.21	2400.61	2626.42	3853.34	3630.94	3700.7
Tb927_07_v5.1	1790376	1790776	480.833	507.149	586.106	859.862	1145.81	2354.48	479.093	1166.06	1951.29	1660.93	2211.26	1021.74	814.959	1127.16	1510.59	1505.19	1821.42
Tb927_07_v5.1	1887857	1888257	702.689	883.205	801.322	1322.01	1738.22	5066.06	699.112	2313.21	5105.38	4291.56	4670.93	2010.52	1626.8	1913.46	3489.94	3191.45	3455.91
Tb927_07_v5.1	1903315	1903715	930.589	1021.95	921.126	1424.84	2114.24	4489.21	712.13	2730.46	5584.05	4607.79	5220.45	1877.62	1783.93	2273.33	3754.43	3351.78	3710.71
Tb927_07_v5.1	1929304	1929704	594.782	934.876	928.299	1536.35	1514.73	3555.26	627.508	1374.13	3309.58	2632.02	2435.21	1331.13	806.229	1912.1	1891.19	1797.55	2099.58
Tb927_07_v5.1	1948631	1949031	542.987	686.086	5428.47	1222.89	5569.4	1347.94	393.82	517.385	1169.25	798.983	884.503	476.316	227.59	1048.39	528.974	500.787	550.765
Tb927_07_v5.1	2142401	2142801	735.493	786.559	764.018	1060.58	1632.98	3394.37	658.102	1972.74	3840.09	3043.41	3413.81	1490.61	1162.89	1683.95	2519.08	2270.04	2650.35
Tb927_07_v5.1	2153887	2154287	947.854	1399.92	1079.67	1927.87	1935.69	5882.27	1068.2	2759.39	6021.57	4805.09	5256.21	2057.3	1484.63	2794.81	2428.77	2128.58	2306.54
Tb927_07_v5.1	2199324	2199724	645.715	637.285	1012.23	1096.51	1441.42	2817.53	465.423	1703.48	2483.33	2117.09	3112.7	1020.68	914.101	1386.54	1046.12	913.865	1174.97
Tb927_07_v5.1	2201125	2201525	1500.34	1694.64	2277.71	2734.46	3231.67	6315.89	1077.96	3864.26	5399.6	4421.69	6951.82	2244.43	2128.74	3328.52	2914.74	2620.88	3110.99
Tb927_07_v5.1	227322	227722	890.016	950.186	856.561	1795.3	1714.57	6058.86	778.527	3155.49	5754.79	4730.93	6099.31	2140.23	2370.05	2496.05	3947.96	3680.92	3669.54
Tb927_07_v5.1	236574	236974	925.409	1046.83	939.06	2216.56	1864.74	6400.26	871.611	3495.97	5719.73	4764.51	6584.84	2378.39	2549.63	2885.8	4574.77	4169.45	3942.14
Tb927_07_v5.1	25244	25644	548.167	753.068	784.822	1345.55	1374.02	5221.06	847.526	2140.75	3733.37	3118.97	4055.54	2291.21	1858.13	1882.22	1768.62	1640.05	1793.6
Tb927_07_v5.1	27821	28221	905.554	1291.79	979.951	1739.55	1971.16	5525.18	939.96	3082.06	4920.92	3997.71	5389.82	1995.64	2112.53	2383.33	2874.95	2536	2918.5
Tb927_07_v5.1	352643	353043	714.775	873.636	711.648	1635.47	1429.6	4699.15	678.932	2722.67	5172.45	4445.48	5007.79	2737.75	2098.81	2396.91	3680.24	3382.9	3369.12
Tb927_07_v5.1	36028	36428	792.468	1021	1100.47	1323.25	2016.1	4928.71	898.3	2667.04	4126.68	3485.58	4490.26	1652.22	1702.87	1860.49	2504.03	2289.85	2798.33
Tb927_07_v5.1	711377	711777	375.516	647.811	533.736	1272.45	1045.3	2350.56	347.603	1474.27	2692.18	2275.21	2732.55	1035.56	811.218	1689.38	1663.26	1503.3	1534.35
Tb927_07_v5.1	895089	895489	872.75	950.186	692.279	1637.95	1585.68	5546.76	870.309	2919.61	5048.97	4193.61	5427.46	2582.53	2225.39	2311.36	3870.54	3486.64	3780.81
Tb927_08_v5.1	1037330	1037730	179.557	272.712	193.695	591	378.388	1030.08	146.462	773.296	1338.47	1071.84	1432.14	452.925	460.792	719.753	1019.24	904.434	875.661
Tb927_08_v5.1	1039748	1040148	187.326	231.566	246.781	438.604	402.037	973.185	156.877	559.666	748.504	666.052	873.211	444.42	345.438	535.061	590.258	587.552	575.243
Tb927_08_v5.1	1041361	1041761	105.317	165.541	119.804	324.616	235.31	953.564	126.283	381.641	705.82	593.29	713.248	457.178	329.849	452.222	347.274	322.54	310.431
Tb927_08_v5.1	1166261	1166661	156.249	314.815	327.846	706.227	491.904	1971.88	234.339	652.017	1288.16	1087.23	1147.97	1065.33	409.038	870.493	490.269	473.437	472.879
Tb927_08_v5.1	1169240	1169640	877.93	730.103	847.235	837.56	1847.01	3374.75	1027.84	1930.46	3285.19	2718.78	3417.57	1674.55	1206.54	1101.36	1982.58	1880.54	2574.69
Tb927_08_v5.1	1172497	1172897	328.9	723.405	459.128	1195.63	755.593	1369.52	209.603	847.844	1987.88	1572.78	1701.26	671.946	450.815	1459.88	1151.49	930.841	965.786
Tb927_08_v5.1	1395642	1396042	815.776	842.058	965.604	1536.35	1829.27	5052.32	736.215	3049.79	4841.65	4259.37	5621.3	2614.42	2408.71	2244.81	3741.53	3464.01	3788.6
Tb927_08_v5.1	1442717	1443117	913.323	1191.32	1055.99	1900.62	2078.77	6531.72	920.432	3168.85	6071.88	5247.26	6581.08	2469.83	2419.31	2686.17	4664.01	4409	4817.8
Tb927_08_v5.1	1610256	1610656	356.524	862.153	561.714	1230.32	846.643	2827.34	444.593	999.166	2193.68	1824.65	1797.23	1033.44	443.956	1508.76	1031.07	866.71	1010.29
Tb927_08_v5.1	1615060	1615460	516.226	754.025	613.366	1309.62	1274.69	5381.95	753.791	2033.94	3923.93	3519.16	3649.05	2884.48	1754.62	2057.41	1823.46	1641	1663.42
Tb927_08_v5.1	1743317	1743717	1039.36	1277.44	988.56	1895.66	2085.86	6898.62	1150.21	3800.83	6094.75	5082.14	6874.66	3497.94	2689.3	2656.29	3942.58	3733.74	4132.41
Tb927_08_v5.1	1993600	1994000	711.322	862.153	709.496	1292.27	1487.54	4960.1	766.159	2352.16	4305.04	3492.58	4652.11	1734.09	1655.48	1841.48	3021.18	2767.06	3026.43
Tb927_08_v5.1	2002060	2002460	259.84	388.495	373.042	825.17	716.572	2862.65	363.226	1157.16	2358.32	2083.51	2331.7	1144.01	952.76	1260.25	1234.27	1145.87	1088.18
Tb927_08_v5.1	2002770	2003170	90.6417	130.136	117.652	206.912	241.222	857.423	115.868	388.317	789.664	621.275	688.783	327.467	289.32	353.086	293.516	314.996	271.488
Tb927_08_v5.1	2004257	2004657	171.788	297.591	304.172	415.063	509.641	1889.47	297.48	646.453	1472.62	1222.96	1172.44	899.472	455.803	559.506	381.679	335.744	364.951
Tb927_08_v5.1	2006041	2006441	263.293	459.305	441.911	737.201	770.965	3258.99	480.395	797.775	1949.77	1504.21	1445.32	2024.34	466.403	1010.37	503.171	466.835	495.132
Tb927_08_v5.1	2097416	2097816	168.335	177.024	213.781	247.799	374.84	935.906	141.254	407.232	826.251	708.03	700.075	496.517	274.355	361.234	512.847	528.136	586.37
Tb927_08_v5.1	2105598	2105998	596.509	733.931	793.431	1108.9	1448.52	3143.23	617.744	1545.48	3367.51	2755.16	2811.59	1083.41	812.465	1526.42	1006.34	960.077	1180.53
Tb927_08_v5.1	2107936	2108336	206.318	305.246	230.281	618.258	413.862	1336.17	173.151	746.593	1536.64	1355.89	1249.6	467.81	442.085	833.827	885.925	818.612	844.506
Tb927_08_v5.1	2110373	2110773	69.9236	154.058	64.5649	385.327	160.815	741.661	72.2546	341.586	765.273	611.48	636.089	229.652	195.79	456.296	393.505	383.842	331.572
Tb927_08_v5.1	2115125	2115525	858.938	819.093	807.778	1049.43	1768.96	3663.18	646.385	2078.44	3853.81	3286.88	3598.23	1532.08	1292.59	1446.3	2628.74	2311.54	2955.22
Tb927_08_v5.1	2244167	2244567	937.495	969.324	870.191	1447.15	1772.51	5126.88	793.498	2914.05	4681.58	3882.97	5472.63	2267.82	1980.97	2013.95	3571.65	3125.44	3778.58
Tb927_08_v5.1	443999	444399	879.657	1095.63	1023.71	1422.37	2289.25	5648.79	945.819	2891.79	5542.89	4536.43	5696.58	2558.07	1959.77	2155.18	3800.66	3443.26	4028.93
Tb927_08_v5.1	464370	464770	1061.8	1147.3	918.973	1900.62	1904.95	6641.59	1048.02	3824.2	5960.59	5245.86	7362.08	2884.48	2726.71	2688.89	4408.12	4204.34	4211.4
Tb927_08_v5.1	796581	796981	684.561	822.921	677.931	1329.44	1306.62	4703.07	693.253	2294.3	4283.7	3615.71	4221.15	1989.26	1599.36	1799.38	2635.2	2427.54	2639.22
Tb927_08_v5.1	879145	879545	804.553	998.031	861.582	1929.11	1842.28	5586	727.753	3010.85	5425.51	4589.6	5596.83	2039.23	2082.6	2801.6	4066.22	3740.34	3770.79
Tb927_08_v5.1	882763	883163	158.839	193.291	184.369	276.296	417.409	1300.85	195.934	460.64	1111.32	944.506	956.016	573.068	375.991	499.753	545.102	464.949	492.907
Tb927_09_v5.1	1121982	1122382	1144.68	1322.41	1019.41	2076.55	2302.25	4247.87	822.14	3511.54	5323.37	4607.79	6507.68	1947.79	1755.87	2247.53	3294.26	2950.02	3576.08
Tb927_09_v5.1	1124501	1124901	1254.31	1250.65	1104.06	2324.35	2353.1	6757.36	1006.36	4528.51	6634.4	5703.42	8801.75	3158.78	3042.85	2902.1	4617.77	4257.16	4435.05
Tb927_09_v5.1	1153294	1153694	210.634	205.73	273.325	359.308	455.248	521.91	99.5941	409.458	673.806	586.294	786.643	256.232	221.355	406.049	392.43	428.168	412.796
Tb927_09_v5.1	1283557	1283957	826.998	851.627	665.018	1329.44	1468.62	4063.44	737.517	2563.56	3657.15	3279.89	4157.16	2443.25	1939.19	1846.91	2957.74	2817.04	3044.23
Tb927_09_v5.1	1429049	1429449	467.884	600.924	498.584	903.227	1125.7	3129.5	727.102	1603.34	2782.12	2366.16	2873.69	1905.26	1293.21	1313.21	2175.03	1961.65	2167.45
Tb927_09_v5.1	1565041	1565441	751.032	787.516	843.648	1274.92	1608.15	3696.53	777.225	2080.67	3404.09	2741.17	3667.86	1469.35	1419.16	1674.44	2418.02	2336.06	2568.01
Tb927_09_v5.1	171757	172157	562.842	638.242	581.801	1449.62	957.794	3669.06	629.461	1871.49	2766.87	2271.01	3028.01	1721.33	1235.22	1686.67	1149.34	1101.54	1137.13
Tb927_09_v5.1	174392	174792	601.689	575.088	670.04	1056.86	1194.29	2784.17	496.018	1721.28	2353.75	2049.93	2548.12	1046.19	971.466	1256.17	1379.42	1221.32	1453.13
Tb927_09_v5.1	175650	176050	277.968	407.633	350.085	692.598	605.421	1559.84	220.669	981.363	1535.12	1375.48	1716.31	596.458	465.156	885.432	795.612	732.789	783.31
Tb927_09_v5.1	1768120	1768520	882.246	1011.43	995.734	1580.96	2057.48	5309.35	855.338	2729.35	4577.92	3934.74	4992.74	1916.96	1864.99	2187.78	3706.05	3279.16	3623.92
Tb927_09_v5.1	1777026	1777426	656.074	877.463	723.127	1604.5	1474.53	5089.6	752.489	2615.86	4343.15	3729.05	4753.73	2027.53	1962.26	2229.88	3632.94	3348.95	3258.97
Tb927_09_v5.1	179893	180293	304.729	488.011	325.694	1063.06	561.669	2299.54	307.896	1188.32	1911.66	1561.58	2258.31	804.846	655.958	1161.11	956.885	938.385	880.111
Tb927_09_v5.1	2271528	2271928	3243.25	3131.88	3389.66	4575.6	6229.21	12276.6	2202.79	8841.17	11459.3	9391.89	15098.7	4266.64	4722.65	5098.02	6101.48	5493.56	6634.77
Tb927_09_v5.1	2506772	2507172	1123.96	715.75	1203.78	1352.98	1800.89	3219.75	902.205	2565.79	2911.7	2406.74	3997.2	1484.23	1283.23	1366.17	1341.79	1176.05	1648.96
Tb927_09_v5.1	2510388	2510788	538.671	413.374	654.975	774.371	1094.96	1693.26	477.791	1287.34	1650.98	1353.09	2120.93	659.187	672.169	859.629	1023.54	825.213	1151.6
Tb927_09_v5.1	2511939	2512339	511.91	615.277	566.019	1113.86	941.24	2401.57	371.688	1671.21	2224.17	1855.43	2677.97	856.943	819.947	1273.83	1198.79	1054.39	1084.84
Tb927_09_v5.1	2521349	2521749	336.669	384.668	510.78	449.755	937.692	1575.54	377.546	833.38	1529.02	1172.59	1567.64	611.343	447.697	604.321	838.618	756.367	1019.19
Tb927_09_v5.1	2538349	2538749	346.165	450.693	498.584	664.101	932.962	2741.01	445.244	1005.84	2196.73	1730.9	1795.35	1025.99	693.993	1139.38	585.957	583.779	552.99
Tb927_09_v5.1	2539471	2539871	102.727	105.257	138.456	168.503	237.675	771.092	93.0847	329.346	602.157	566.704	607.861	274.307	219.484	252.592	255.886	248.979	323.783
Tb927_09_v5.1	2541943	2542343	495.508	505.235	750.387	654.189	1404.76	2385.87	428.971	1306.26	2324.78	2012.15	2553.77	983.465	794.382	957.407	1324.59	1233.58	1539.92
Tb927_09_v5.1	3386211	3386611	772.613	695.655	1063.89	1229.08	1953.43	3015.7	468.678	2006.12	3231.83	2748.16	3754.43	818.668	1091.18	1601.11	1970.75	1722.1	2025.03
Tb927_09_v5.1	3389816	3390216	399.687	355.961	452.672	597.195	1041.75	2003.27	313.103	1110.43	1801.9	1537.8	2023.07	784.645	670.299	844.691	1081.6	1013.83	1176.08
Tb927_09_v5.1	3391048	3391448	152.796	133.007	236.738	188.327	491.904	979.071	136.698	396.106	815.58	633.869	824.282	359.363	273.108	312.346	415.008	408.363	457.302
Tb927_09_v5.1	3407225	3407625	440.26	549.252	591.127	1065.53	1031.11	3362.98	533.121	1366.34	2730.29	2233.23	2518.01	1250.33	939.665	1599.75	1154.71	1069.48	1157.16
Tb927_09_v5.1	3408681	3409081	445.439	452.606	622.692	925.529	1183.64	3300.2	477.791	1689.01	2837	2354.97	3052.48	1365.16	1145.43	1173.33	1572.95	1624.96	1635.61
Tb927_09_v5.1	3413151	3413551	502.414	503.321	714.518	852.428	1099.69	2203.4	363.226	1450.9	1969.59	1768.68	2730.67	1006.86	758.217	985.925	1060.1	976.109	1079.28
Tb927_09_v5.1	3419662	3420062	214.087	193.291	378.781	329.572	640.894	782.864	167.943	528.512	754.602	664.653	1021.88	329.594	347.932	416.913	425.76	445.144	480.668
Tb927_09_v5.1	436960	437360	928.862	947.316	920.408	1717.25	1797.34	5448.66	896.998	3311.27	4933.12	4270.57	5651.41	2734.56	2252.2	2263.83	3463.06	3092.43	3441.45
Tb927_09_v5.1	685862	686262	1082.52	1148.26	1105.49	2302.05	2208.84	7389.14	1087.72	4334.91	6215.18	5517.32	7857.02	3159.85	3478.7	3137.04	5756.36	5203.09	5019.19
Tb927_09_v5.1	694863	695263	627.586	743.499	697.301	1312.09	1436.69	4758.01	730.357	2310.99	3908.69	3225.31	4253.14	1671.36	1644.26	1769.51	2725.51	2642.57	2959.67
Tb927_09_v5.1	748603	749003	688.877	757.853	607.627	1530.16	1362.2	4216.48	599.518	2537.97	4263.88	3702.47	4460.15	2047.73	1857.51	2250.25	3377.05	3094.31	3003.06
Tb927_09_v5.1	886323	886723	959.939	1181.75	806.344	1649.1	1947.51	6049.05	1046.71	3439.22	5189.22	4628.78	6257.39	3520.27	2628.82	2453.95	4524.24	4113.81	4508.48
Tb927_10_v5.1	1102349	1102749	568.022	880.334	692.279	1858.49	1340.91	3818.18	492.112	2100.7	4125.16	3404.42	4061.19	1519.32	1316.28	2532.71	2798.62	2584.1	2447.84
Tb927_10_v5.1	1229415	1229815	934.042	1035.35	1109.8	1616.89	2260.87	6266.84	987.479	3186.65	5193.8	4574.21	5897.94	2536.81	2409.96	2346.67	4128.58	3861.05	4189.15
Tb927_10_v5.1	1238666	1239066	826.135	930.092	977.082	1725.92	2006.64	5383.91	800.008	3064.26	4797.44	4064.88	5337.13	1894.63	2170.52	2206.79	3485.64	3251.81	3573.85
Tb927_10_v5.1	1245670	1246070	257.25	495.666	533.736	779.327	809.986	4181.16	700.414	949.096	1940.62	1493.02	1661.74	2962.09	563.051	942.469	559.079	541.34	579.694
Tb927_10_v5.1	1625952	1626352	935.768	999.944	890.278	1654.06	1949.88	4681.49	915.224	2596.94	4337.06	3537.35	4853.48	1893.57	1937.32	2121.23	3625.41	3097.14	3574.97
Tb927_10_v5.1	1637377	1637777	886.563	1070.75	776.213	1981.15	1933.33	5886.2	921.083	3286.79	5343.19	4337.73	5721.04	2149.8	2433.65	2587.04	4311.36	3960.08	3992.21
Tb927_10_v5.1	1885252	1885652	735.493	1062.14	643.497	1911.77	1480.44	4905.17	731.659	2643.67	5006.29	4070.47	4812.07	2051.99	1755.25	2568.02	3617.88	3270.67	3223.37
Tb927_10_v5.1	1923200	1923600	599.962	803.783	734.605	1323.25	1390.58	3914.32	523.357	1842.56	4443.77	3452	3707.39	1315.18	1143.56	1845.55	2908.28	2564.29	2717.11
Tb927_10_v5.1	2058195	2058595	1175.75	1246.82	1154.99	2241.34	2395.67	6994.77	1117.02	3827.54	6006.33	5024.77	7140.01	2896.17	2916.27	2843.7	5308.02	4725.88	4911.27
Tb927_10_v5.1	2361108	2361508	866.708	1022.91	692.279	1920.44	1549.03	5534.99	696.508	3347.98	5163.31	4670.76	6295.03	2855.77	2454.23	2707.9	4452.2	4016.67	4075.66
Tb927_10_v5.1	2626006	2626406	189.053	305.246	266.868	560.025	506.094	990.843	137.349	552.99	1245.47	999.078	1163.03	430.598	376.614	765.926	860.121	743.163	718.776
Tb927_10_v5.1	2639836	2640236	917.64	919.566	808.496	1443.43	1929.78	4334.2	979.668	2472.32	4146.5	3421.21	4490.26	2265.69	1845.04	2066.91	3143.74	2796.29	3135.47
Tb927_10_v5.1	2647668	2648068	360.84	319.599	453.389	1667.69	645.624	2436.89	453.056	1282.89	3830.94	3796.22	2203.73	1961.61	765.076	1516.91	1337.49	1145.87	1151.6
Tb927_10_v5.1	3044069	3044469	735.493	739.672	706.627	966.415	1513.55	2886.2	610.584	1791.38	3733.37	3028.02	3502.26	1988.19	1466.55	1609.26	2828.72	2601.07	3039.78
Tb927_10_v5.1	3164397	3164797	995.333	933.919	1110.52	1589.63	2231.31	5483.98	1117.02	3126.56	4835.55	4113.85	5632.59	2633.56	2501.62	2329.01	3541.55	3342.35	3720.72
Tb927_10_v5.1	3172643	3173043	233.079	476.529	421.106	924.29	742.586	2768.48	316.358	903.477	2609.86	2182.86	1844.28	1324.75	732.652	1531.85	1150.41	1134.55	1082.61
Tb927_10_v5.1	324781	325181	688.877	865.024	581.084	1545.03	1200.2	4644.21	684.791	2566.9	4579.44	3915.15	4714.21	2277.39	1798.9	2213.58	2770.66	2660.49	2708.21
Tb927_10_v5.1	3309043	3309443	599.962	883.205	621.975	1650.34	1239.22	4724.66	623.602	2829.49	5073.36	4561.62	5307.02	2737.75	2302.71	2629.13	3799.58	3704.5	3322.39
Tb927_10_v5.1	3418230	3418630	732.903	901.385	768.322	1495.47	1586.86	5664.49	877.47	2731.57	5009.34	4388.11	5209.16	2998.24	2202.95	2058.76	3897.42	3565.86	3811.96
Tb927_10_v5.1	3625600	3626000	772.613	990.376	875.93	1732.11	1909.68	5024.85	761.602	2776.08	4885.86	4083.07	5410.52	1747.91	1982.84	2225.8	3953.33	3474.38	3707.37
Tb927_10_v5.1	3947851	3948251	777.792	887.032	645.649	1442.19	1483.99	4687.38	693.904	2460.08	4728.84	4211.8	4646.46	3082.23	1857.51	1966.42	3518.97	3193.34	3587.2
Tb927_10_v5.1	4091801	4092201	220.13	154.058	436.889	168.503	476.532	221.713	128.236	96.8011	137.2	111.942	118.561	83.9932	46.1415	131.728	93.5382	69.7895	151.321
Tb927_10_v5.1	445686	446086	536.081	713.836	637.04	1393.87	1327.9	3741.66	663.961	2104.03	3510.8	2889.49	3541.78	1483.17	1459.69	1922.96	2515.85	2366.24	2527.96
Tb927_10_v5.1	453990	454390	757.074	1141.56	884.539	1748.22	2011.37	5852.84	828.649	2794.99	5855.41	4911.43	5431.22	1978.62	1996.56	2645.43	3986.66	3538.51	3675.1
Tb927_10_v5.1	476352	476752	859.802	1045.87	903.191	1873.36	2000.73	6665.14	954.932	3314.6	5751.74	5089.14	6458.75	2602.73	2472.94	2668.52	4588.75	4205.29	4419.47
Tb927_10_v5.1	50339	50739	425.585	399.978	520.106	607.107	1034.65	2319.16	531.82	1198.33	2187.58	1835.84	2339.23	1066.39	856.112	867.777	1497.69	1294.88	1700.14
Tb927_10_v5.1	53504	53904	132.941	196.161	251.086	287.447	386.665	672.989	139.302	403.894	621.975	498.14	754.65	396.576	222.602	387.037	377.378	316.882	433.936
Tb927_10_v5.1	55889	56289	246.028	369.357	251.086	444.799	514.371	1557.88	266.886	726.565	1271.39	1081.63	1351.22	765.508	563.051	689.876	692.397	586.609	743.255
Tb927_10_v5.1	56756	57156	1092.02	848.757	1040.93	1520.25	2105.96	5976.45	1326.62	3399.17	4817.26	4209	5736.1	2712.24	2019	1884.94	3091.06	2734.05	3271.21
Tb927_10_v5.1	58463	58863	1912.97	1416.19	2407.55	2185.59	4667.18	7473.51	1616.94	4792.21	7119.17	5819.56	8792.34	3123.7	2795.93	3074.57	4679.06	4188.31	5598.89
Tb927_10_v5.1	68661	69061	1262.94	1310.93	1134.19	2145.94	2530.47	5972.53	1290.82	3663.98	5535.27	4490.25	6850.19	2296.52	2559.61	2390.12	3529.72	3340.46	3409.18
Tb927_10_v5.1	804237	804637	919.366	1042.05	938.343	1520.25	1954.61	4938.52	1007.01	2865.09	4673.96	3951.54	5092.48	2450.69	2032.72	2035.68	3501.77	3101.86	3756.33
Tb927_11_v5.1	1055470	1055870	751.032	691.828	739.627	999.868	1520.65	3537.61	809.121	1938.25	3631.24	2972.05	3647.16	2211.47	1613.71	1522.34	2894.31	2636.91	3165.51
Tb927_11_v5.1	1290372	1290772	237.395	542.554	337.89	1304.66	503.729	2071.94	283.16	827.816	1725.68	1439.85	1661.74	838.869	485.733	1514.2	1052.57	909.149	867.872
Tb927_11_v5.1	1379889	1380289	683.698	649.725	576.062	1144.83	1200.2	3761.28	585.848	1959.39	3218.11	2718.78	3470.26	1254.58	1245.82	1442.22	2039.56	1845.65	2200.83
Tb927_11_v5.1	172600	173000	1216.33	1548.24	1486.43	2328.07	2951.43	8744.93	1904.01	3663.98	6559.7	5531.31	6398.53	4069.95	2650.64	3204.94	3389.95	3069.79	3625.03
Tb927_11_v5.1	1775866	1776266	706.142	1025.78	655.692	1238.99	1463.89	3912.36	776.574	2387.76	4297.42	3733.25	3946.39	2832.38	1779.57	1871.36	3094.29	2792.52	3143.25
Tb927_11_v5.1	184211	184611	761.391	813.352	881.669	1194.39	1789.06	4526.49	1035	2207.51	3994.06	3209.92	4360.41	2187.01	1830.7	1708.39	2781.42	2619.93	3045.34
Tb927_11_v5.1	1873971	1874371	834.767	887.032	659.279	1194.39	1662.54	4294.96	891.79	2394.44	4213.58	3337.26	4328.42	2494.28	1965.38	1808.89	3374.9	2982.08	3474.83
Tb927_11_v5.1	1894627	1895027	770.023	880.334	896.734	1492.99	1772.51	5179.85	729.706	2792.77	5149.59	4417.49	5382.3	2243.36	2032.1	2223.09	3651.21	3396.11	3598.33
Tb927_11_v5.1	2021803	2022203	812.323	1129.12	842.213	2350.37	1719.3	6824.07	950.375	3710.71	5835.59	5068.15	6850.19	2627.18	2888.83	3137.04	4617.77	4148.7	3900.97
Tb927_11_v5.1	2242281	2242681	809.733	927.221	827.865	1352.98	1703.93	4673.64	780.479	2268.71	4521.51	3731.85	4667.16	1739.4	1697.26	1716.54	2635.2	2387.93	2714.88
Tb927_11_v5.1	2253596	2253996	511.91	510.976	467.019	652.95	1059.49	2215.17	673.074	1078.16	2167.77	1722.5	1930.85	956.885	799.37	983.209	1435.33	1211.88	1730.18
Tb927_11_v5.1	2437236	2437636	683.698	722.448	582.519	906.944	1364.56	3427.73	707.574	1861.47	3401.04	2766.35	3458.97	2106.21	1495.23	1353.95	2536.28	2343.61	2805.01
Tb927_11_v5.1	2649814	2650214	774.339	954.014	865.169	1556.18	1729.94	5833.22	870.96	2750.49	5018.48	4245.38	5284.44	2720.74	2420.56	2315.43	4244.7	3900.67	4212.52
Tb927_11_v5.1	2659933	2660333	801.964	934.876	964.169	1357.94	1943.97	5024.85	833.857	2402.23	4320.29	3818.6	4469.56	1972.25	1863.12	1908.02	3209.33	2952.85	3344.65
Tb927_11_v5.1	2963527	2963927	800.237	1061.19	773.344	1753.18	1779.61	5572.27	879.423	3092.07	5762.42	4966.01	5986.39	2930.19	2289.62	2487.9	4591.97	4125.12	4186.93
Tb927_11_v5.1	3056012	3056412	829.588	925.307	901.756	1526.44	1755.96	4991.5	802.611	2981.92	5116.05	4396.5	5427.46	2156.18	2029.6	2026.17	3710.35	3422.51	3967.73
Tb927_11_v5.1	3209138	3209538	677.655	1072.67	964.886	1628.04	1822.17	4828.65	850.13	2266.48	4757.8	3917.95	4501.56	1992.45	1469.67	2278.76	2673.9	2535.06	2810.57
Tb927_11_v5.1	3225409	3225809	1052.31	960.712	1130.6	1293.51	2276.24	4306.74	964.696	2259.81	4399.56	3401.62	4241.85	1579.92	1568.81	1633.7	2554.56	2308.71	2866.2
Tb927_11_v5.1	3507739	3508139	877.067	902.342	812.083	1182	1865.92	5124.92	922.385	2415.58	4593.16	3976.72	4650.23	2622.93	1997.18	1849.63	3472.74	3170.71	3843.12
Tb927_11_v5.1	3524472	3524872	659.527	929.135	646.366	1535.11	1573.86	4773.71	690.649	2343.25	4869.09	4264.97	4791.37	1971.18	1915.5	2390.12	3672.72	3217.86	3363.56
Tb927_11_v5.1	3669311	3669711	777.792	769.335	820.691	1325.72	1655.45	4383.26	795.451	2229.76	4088.57	3306.47	3936.98	1750.04	1515.19	1784.44	2851.3	2572.78	3074.27
Tb927_11_v5.1	4079340	4079740	846.853	755.939	774.061	1051.91	1609.33	3855.46	840.366	1759.11	3725.75	3116.17	3662.22	2166.81	1639.27	1659.51	2764.21	2436.97	2991.93
Tb927_11_v5.1	4084523	4084923	397.96	552.122	791.996	916.856	974.349	1956.18	275.999	974.687	1943.67	1736.49	1737.01	840.995	577.392	1303.7	1197.72	1099.66	1288.46
Tb927_11_v5.1	4278187	4278587	1154.17	1348.25	1122.71	2534.98	2342.46	7622.63	1050.62	3991.1	6437.75	5524.31	7698.94	2776.03	2827.1	3115.31	4641.43	4126.07	4318.22
Tb927_11_v5.1	448837	449237	164.882	247.833	248.216	452.233	397.307	839.764	108.707	569.68	1062.54	993.481	1279.71	351.921	369.756	578.518	717.126	659.227	712.1
Tb927_11_v5.1	4538692	4539092	850.306	1088.93	917.539	1836.19	1959.34	6592.54	996.592	3099.86	5292.89	4505.65	5850.89	2423.04	2306.45	2407.78	3281.36	3123.55	3381.36
Tb927_11_v5.1	4841266	4841666	638.808	732.974	826.43	1318.29	1362.2	3816.22	822.14	1942.7	2911.7	2627.83	3285.83	1757.48	1260.16	1540	1504.14	1330.72	1717.94
Tb927_11_v5.1	559627	560027	849.443	1070.75	1000.04	1424.84	2171	5615.43	1090.98	2732.68	4843.17	4136.24	5293.84	2749.45	2333.26	2076.42	4101.7	3769.57	4419.47
Tb927_11_v5.1	569105	569505	962.529	1209.5	988.56	2494.09	2088.23	6441.46	824.743	3839.78	5826.44	5111.53	6936.76	2139.17	2784.08	3090.86	4582.29	4221.32	4123.51
Tb927_11_v5.1	918458	918858	685.424	890.86	966.321	1600.78	1813.9	4220.4	619.046	2084.01	4356.87	3629.7	4068.71	1422.57	1344.34	2041.11	2827.65	2616.16	2912.93

## Sheet: Spike-In RLE
chromosome	start	end	0h_1	0h_2	0h_3	0h_4	0h_5	1h_1	1h_2	1h_3	3h_1	3h_2	3h_3	24h_1	24h_2	24h_3	72h_1	72h_2	72h_3
Tb927_01_v5.1	1004508	1004908	685.311	989.198	742.188	2454.24	2714.11	5874.51	1379.34	4862.64	6672.45	6757.25	6636.45	4168.56	5871.5	3798.86	6014.3	6222.22	3481.04
Tb927_01_v5.1	141145	141545	907.165	731.57	1260.7	1659.95	2095.14	3874.65	1390	4518.75	4651.24	4476.08	5619.81	2616.28	4346.6	2062.89	1926.54	1983.15	1535.02
Tb927_01_v5.1	144650	145050	968.255	1146.41	1513.95	2271.25	2427.36	4897.05	1406.74	5153.8	5637.2	5468.7	6672.31	2642.29	5226.48	3539.1	4817.51	4936.64	3411.15
Tb927_01_v5.1	179841	180241	1270.49	1597.41	1672	3203.28	3188.18	6839.84	2122.3	7423.49	7915.99	8360.3	8999.41	4069.25	6871.63	4595.88	7350.03	7009.22	5147.51
Tb927_01_v5.1	181137	181537	1085.38	1198.05	1796.78	2355.71	2859	5003.9	1594.77	5537.81	6106.76	6101.69	7371.68	2957.95	5864.76	3629.06	5430.5	5602.9	3750.6
Tb927_01_v5.1	183290	183690	1326.53	1355.27	2062.97	2575.9	3206.98	6492.56	2069.01	6719.66	7133.38	7089	8166.24	3862.36	6518.77	3854.61	4194.01	4355.33	3388.69
Tb927_01_v5.1	279248	279648	297.642	446.401	432.558	708.824	772.948	1613.73	519.917	1573.88	2036	1905.62	2089.84	1042.73	1628.29	1131.55	1940.55	2002.15	1470.95
Tb927_01_v5.1	289451	289851	613.198	628.29	770.84	1269.85	1688.36	3373.17	990.354	3403.39	4439.26	4389.82	4287.27	2273.44	3555.49	2013.47	3667.42	3780.73	2868.69
Tb927_01_v5.1	521726	522126	260.896	364.351	496.794	729.938	775.373	1699.94	543.515	1100.46	2284.95	2332.92	1841.54	1728.43	1892.37	1191.1	1447.82	1350.42	1190.57
Tb927_01_v5.1	526654	527054	293.508	442.959	396.973	1010.45	751.73	1712.08	634.862	1673.61	2092.69	2119.27	2149.16	1489.62	1746.28	1480.01	2040.96	1980.91	1326.19
Tb927_01_v5.1	649413	649813	64.3054	137.707	180.232	410.213	346.16	720.047	196.396	478.01	804.786	858.59	656.61	762.541	507.927	727.333	421.503	415.858	310.331
Tb927_01_v5.1	650800	651200	78.0851	161.806	146.959	338.828	384.352	713.975	170.514	570.861	1057.44	1029.78	771.102	625.402	593.331	634.832	628.167	600.311	415.994
Tb927_01_v5.1	657660	658060	350.924	499.189	423.777	1060.72	1255.51	2337.42	611.264	2714.46	3693.63	3869.62	3436.17	2229.69	3098.13	1920.97	3723.47	3615.28	2367.84
Tb927_01_v5.1	762656	763056	660.967	607.06	850.327	1133.11	1377.36	2891.11	996.444	3377.02	3731.84	3552.46	4018.29	2496.88	3653.26	1912.1	4024.71	4009.9	3129.94
Tb927_01_v5.1	816690	817090	689.445	930.098	739.877	1955.55	2503.75	4780.48	1202.74	4448.82	6497.44	6579.42	5804.65	3740.59	4835.42	3362.96	6394.93	6327.3	4036.8
Tb927_02_v5.1	1001900	1002300	55.5782	91.2311	95.1996	211.139	250.375	541.553	108.094	312.942	723.445	695.365	448.315	515.454	479.834	402.948	479.883	503.054	291.196
Tb927_02_v5.1	1030063	1030463	451.056	428.04	556.872	611.298	812.354	1917.29	968.278	1603.68	2329.32	2313.02	1990.52	1689.41	1900.23	1089.73	2286.16	2227.97	1858.66
Tb927_02_v5.1	114081	114481	1786.31	1543.47	2400.32	3210.32	2897.8	7459.1	3412.57	8819.69	8620.94	8442.58	10617.5	5902.9	9047.17	4602.22	8423.05	8061.16	6695
Tb927_02_v5.1	125318	125718	350.924	374.679	672.405	704.802	790.529	1532.38	567.113	1619.73	1719.26	1792.82	1925.69	880.764	1563.11	1037.78	1347.41	1398.49	1000.88
Tb927_02_v5.1	159403	159803	1365.11	1323.71	2542.66	2508.53	3184.55	6176.86	2097.94	6053.65	6891.83	6909.85	7603.43	3962.85	6215.37	3924.3	4729.94	4747.71	3973.57
Tb927_02_v5.1	164668	165068	730.785	609.355	1306.45	1282.92	899.651	2018.07	1035.27	2523.02	2490.77	2355.48	2960.26	1635.03	1779.99	1382.44	811.48	783.646	709.685
Tb927_02_v5.1	258519	258919	222.772	324.76	552.712	827.464	671.707	1070.96	367.672	926.217	2012.58	1946.76	1284.25	1117.21	982.142	1116.34	1057.84	1162.61	817.844
Tb927_02_v5.1	313168	313568	658.211	752.8	760.673	1520.2	2093.93	4072.57	1084.75	4161.1	5332.78	5419.6	5230.81	2766.43	4343.23	2450.63	5742.24	5747.11	3908.68
Tb927_02_v5.1	316853	317253	311.422	557.141	456.589	1081.84	1062.73	3643.95	906.619	1948.72	3363.34	3333.5	2357.45	2686.04	2024.97	1898.16	1872.83	1860.18	1192.24
Tb927_02_v5.1	368856	369256	494.692	344.268	1240.37	4074.98	1457.39	2462.49	958.382	2636.51	7639.92	8852.63	3557.56	2888.2	2022.72	2839.64	2174.07	2231.32	1433.51
Tb927_02_v5.1	376362	376762	362.407	486.566	777.31	2102.34	1247.63	1871.15	884.543	1869.63	8083.6	8661.54	2511.95	2193.04	1161.94	1588.98	1478.18	1421.97	1000.05
Tb927_02_v5.1	415039	415439	68.4393	122.215	128.011	227.226	254.012	473.555	143.872	427.573	586.643	621.051	518.666	342.848	379.822	342.125	464.704	494.111	303.675
Tb927_02_v5.1	516169	516569	388.588	618.535	437.641	1164.28	1400.4	3175.25	759.703	2571.17	4000.51	3989.06	3728.6	2230.88	3143.08	2111.04	3902.11	3965.18	2609.95
Tb927_02_v5.1	57860	58260	434.061	742.472	833.69	1063.74	1028.78	2152.85	931.739	2198.62	2448.87	2336.9	2750.59	2741.6	2753.15	1613.06	2064.31	2022.28	1486.76
Tb927_02_v5.1	896838	897238	526.385	607.634	622.495	1457.86	1452.54	3432.67	1035.27	3041.16	4121.29	3975.79	4058.29	2122.11	3755.51	2213.68	3973.33	4017.72	2752.21
Tb927_02_v5.1	905914	906314	668.776	694.848	662.238	1405.58	1627.74	3939.01	1553.66	3921.52	4523.07	4474.75	4807.32	3056.08	4630.9	2165.53	4630.69	4681.75	3525.13
Tb927_02_v5.1	92380	92780	289.833	426.893	508.81	863.659	920.263	1681.73	483.378	1552.1	1944.8	2005.14	2252.61	1081.74	1560.86	1289.94	1621.79	1560.58	1141.49
Tb927_02_v5.1	993346	993746	53.7409	119.92	126.163	277.497	377.078	635.05	124.08	471.133	893.522	916.979	697.993	475.258	621.424	586.681	762.441	774.703	449.273
Tb927_03_v5.1	1227745	1228145	429.468	568.043	539.773	1326.15	1534.38	3318.53	863.99	3085.86	4235.91	4068.68	4058.29	2356.19	3704.95	2123.71	4585.16	4549.84	2954.39
Tb927_03_v5.1	1376967	1377367	549.352	659.274	635.435	1726.31	1616.22	3923.22	988.831	3548.97	4475	4446.88	4712.14	2210.78	4096.01	2639.43	4741.61	4808.08	3055.89
Tb927_03_v5.1	139824	140224	185.108	203.692	264.803	453.446	439.52	1208.17	370.717	1082.11	1608.34	1430.54	1384.95	847.662	1143.96	800.826	1377.77	1293.41	923.506
Tb927_03_v5.1	1607313	1607713	170.869	196.807	189.013	489.641	410.42	1166.89	351.686	1000.73	1243.54	1235.47	1251.14	788.55	956.297	714.662	747.262	757.935	519.16
Tb927_03_v5.1	1612375	1612775	382.617	547.96	562.879	1559.41	1052.42	2758.76	774.927	2372.86	2702.75	2660.7	2891.29	1825.37	2509.3	2114.84	2519.68	2456.02	1500.07
Tb927_03_v5.1	1616833	1617233	347.249	412.548	480.157	1207.51	846.909	2392.06	736.866	2097.74	2436.54	2348.85	2648.51	1841.92	2573.35	1525.63	962.1	988.221	645.622
Tb927_03_v5.1	1618574	1618974	61.0901	129.674	141.413	269.454	163.683	926.468	337.984	382.867	612.525	577.259	469.007	782.639	457.359	387.742	201.994	209.047	147.262
Tb927_03_v5.1	260103	260503	442.788	535.911	522.212	1178.36	1607.73	3119.39	784.062	3248.64	4182.91	4482.71	4072.08	2554.81	3722.93	2225.08	4276.91	4132.87	2942.74
Tb927_03_v5.1	263301	263701	435.439	531.321	509.734	976.266	1327.05	2996.75	1103.78	2501.24	3754.02	3828.49	3419.61	2657.66	3343.11	1784.12	3041.59	3121.17	2139.04
Tb927_03_v5.1	588495	588895	402.827	649.52	598.002	1389.5	1651.38	3181.32	768.076	3108.79	4336.97	4363.28	4160.37	2115.02	3390.3	2347.99	4244.22	4119.45	2629.08
Tb927_03_v5.1	868822	869222	182.352	303.53	387.268	657.547	579.56	2316.78	570.158	847.122	1430.87	1382.77	1089.75	2052.36	829.315	1069.46	843.005	816.065	590.711
Tb927_03_v5.1	872724	873124	550.27	444.68	519.901	748.035	909.957	2050.86	936.307	2027.82	2353.97	2259.94	2338.14	1471.88	2008.11	1230.38	2384.23	2415.78	1925.22
Tb927_03_v5.1	977873	978273	546.596	692.553	588.759	1492.05	1745.35	4071.36	1093.88	3453.83	4829.95	4774.66	4572.82	2460.23	3136.34	2361.93	4185.84	4160.81	2902.8
Tb927_04_v5.1	1282605	1283005	335.307	365.498	405.754	826.458	885.102	2366.56	787.868	1959.04	2886.38	2900.89	2656.79	1721.33	2232.86	1401.45	2467.13	2378.89	1869.48
Tb927_04_v5.1	1391957	1392357	405.583	471.074	497.256	1203.49	1195.49	2445.49	779.494	2664.02	3489.05	3596.26	3412.71	1943.59	2855.41	1857.61	3314.81	3220.66	2209.76
Tb927_04_v5.1	1461508	1461908	91.8648	191.069	206.112	437.359	396.477	1298.03	328.088	573.154	1029.09	1025.8	855.248	1218.88	720.313	690.586	486.888	492.993	326.971
Tb927_04_v5.1	1463904	1464304	100.133	207.135	188.089	499.696	479.531	1366.02	366.91	819.61	1364.32	1342.96	1103.55	990.712	1130.48	856.58	844.173	913.322	543.288
Tb927_04_v5.1	1465900	1466300	135.501	181.315	209.809	361.953	551.673	1060.04	321.998	899.852	1418.54	1356.23	1226.32	754.265	1048.44	563.873	1182.78	1201.74	929.33
Tb927_04_v5.1	1467414	1467814	434.98	470.5	562.417	1103.96	1123.35	2779.4	846.482	2392.34	3468.1	3629.43	3185.11	1911.67	2494.69	1725.83	2921.33	3070.86	2216.41
Tb927_04_v5.1	1475055	1475455	307.288	410.253	561.955	902.871	773.555	1453.45	484.9	1304.5	1881.94	1852.54	1733.95	982.437	1219.25	1177.16	1049.67	1059.77	809.524
Tb927_04_v5.1	17880	18280	1009.59	1023.05	1681.24	2188.81	2458.28	4499.99	1275.81	4842	5324.16	5201.96	6265.38	2512.25	4737.66	3194.44	4916.75	4844.97	3503.5
Tb927_04_v5.1	1951	2351	138.716	220.332	366.01	527.847	372.834	1295.6	357.776	841.39	1123.99	1141.25	998.709	1432.87	976.524	850.245	645.681	638.319	417.658
Tb927_04_v5.1	24975	25375	426.712	362.056	869.274	690.726	492.262	877.898	581.576	1067.21	1160.96	1203.62	1273.22	909.138	825.944	752.676	393.48	449.395	450.105
Tb927_04_v5.1	314439	314839	459.324	623.699	635.435	1148.19	1265.82	3429.03	994.16	2574.61	3910.54	3717.02	3452.72	1908.13	3034.08	1943.78	3369.69	3487.84	2603.29
Tb927_04_v5.1	325861	326261	218.179	265.087	622.957	1790.66	802.048	1729.08	699.566	1375.57	3500.14	4279.68	1773.95	2470.87	1438.38	1907.03	1434.98	1387.31	953.458
Tb927_04_v5.1	535170	535570	494.692	535.911	679.799	937.055	1125.17	3030.75	1111.39	2466.85	3384.29	3391.89	3541	2159.94	3367.83	1760.04	3574.02	3595.16	2708.12
Tb927_04_v5.1	946296	946696	495.611	426.319	409.451	994.364	1144.57	2666.48	872.364	2641.09	3180.94	3260.52	3154.76	2723.87	3131.84	1665.01	3680.27	3720.36	2623.26
Tb927_04_v5.1	966845	967245	283.403	370.662	347.525	801.323	1106.98	1653.8	398.882	1615.15	2545	2557.19	2150.53	1369.03	1823.82	1300.08	2364.39	2319.64	1688.93
Tb927_04_v5.1	970532	970932	196.591	290.907	306.857	777.193	766.886	1108.6	266.429	1097.02	1709.4	1743.72	1496.68	874.853	1215.88	1146.75	1691.85	1753.98	1104.05
Tb927_05_v5.1	107291	107691	278.35	677.061	648.374	1450.83	1275.52	2826.76	692.715	2213.52	3368.27	3119.85	2927.15	1534.54	1759.77	1983.06	1211.97	1130.19	808.692
Tb927_05_v5.1	1161548	1161948	587.475	737.308	702.906	1884.16	1849.01	4689.41	1249.17	4141.61	4765.86	4822.43	5218.39	2768.79	5431	2685.05	4706.59	4676.17	3109.14
Tb927_05_v5.1	1387425	1387825	485.505	675.913	611.866	1359.33	1337.96	3772.66	1297.13	3029.69	4074.46	3876.26	4022.42	3210.95	4669.11	2292.24	4222.03	3928.29	2827.09
Tb927_05_v5.1	1395344	1395744	494.692	551.403	730.634	941.077	1216.11	2711.41	1118.24	2497.81	3273.37	3146.39	3096.82	2152.85	2943.06	1606.72	3129.16	3044.03	2490.14
Tb927_05_v5.1	1397702	1398102	71.6545	90.0835	93.8132	167.906	202.482	468.698	128.647	366.819	521.324	536.121	558.67	507.178	507.927	293.974	511.408	523.176	362.747
Tb927_05_v5.1	1399358	1399758	90.4868	156.068	185.316	295.595	368.59	678.762	191.829	443.621	780.137	735.176	565.567	978.89	716.942	565.14	667.866	622.669	411.002
Tb927_05_v5.1	1405727	1406127	101.511	196.807	214.43	414.235	471.65	944.682	245.876	523.863	981.025	958.117	801.45	1145.58	901.234	812.231	871.028	861.899	525.816
Tb927_05_v5.1	1429099	1429499	207.614	271.398	431.171	829.475	607.447	1774.01	589.949	1414.54	1698.31	1662.77	1678.77	1468.33	1686.72	1111.27	790.464	772.467	591.543
Tb927_05_v5.1	144225	144625	198.428	345.416	472.301	638.444	814.172	2320.42	632.578	1181.84	2224.56	2115.29	1513.24	2384.57	1470.97	1324.15	1064.85	1065.36	719.669
Tb927_05_v5.1	148333	148733	537.409	674.192	599.388	1590.58	1968.44	3662.16	1039.07	3563.87	4742.44	4761.39	5019.75	2729.78	4364.58	2652.1	4752.12	4803.61	3166.54
Tb927_05_v5.1	164452	164852	507.553	967.968	1114.21	1949.52	2122.43	6209.64	1606.18	3148.91	5460.96	5280.26	4215.54	4650.91	3735.29	3414.92	3172.36	3180.42	2037.54
Tb927_05_v5.1	171976	172376	469.429	705.75	556.872	1188.41	1538.02	3293.03	892.156	2842.84	4067.06	4111.14	3785.16	1919.95	2957.66	2105.97	3712.96	3664.47	2611.61
Tb927_05_v5.1	17594	17994	172.706	229.512	211.657	701.786	323.123	1435.24	423.241	1113.07	1275.58	1324.38	1409.78	967.068	1312.52	855.313	694.721	657.324	461.753
Tb927_05_v5.1	178710	179110	161.682	308.12	320.721	976.266	717.781	2059.36	433.137	1131.41	1958.35	1936.14	1435.99	1426.96	1250.71	1582.65	1320.55	1312.41	747.957
Tb927_05_v5.1	19155	19555	632.489	785.506	1046.27	1690.12	1281.58	3789.66	1653.38	3201.64	3675.15	3596.26	3851.37	2686.04	3584.71	2174.4	2411.09	2300.63	1986.79
Tb927_05_v5.1	241463	241863	554.404	683.373	575.819	1608.68	1995.72	3849.15	1014.71	4155.37	4731.35	4844.99	5570.15	2690.77	4619.67	2638.17	5500.55	5334.61	3436.94
Tb927_05_v5.1	24613	25013	131.826	196.233	254.174	523.826	469.225	886.398	230.651	790.952	1250.93	1162.48	1033.19	637.224	796.727	658.908	811.48	734.459	575.735
Tb927_05_v5.1	272408	272808	375.727	508.37	411.762	1040.61	1080.92	2662.84	714.029	2462.27	3258.58	3248.57	3109.24	1629.12	2823.94	1680.22	3426.9	3275.44	2387.8
Tb927_05_v5.1	296758	297158	490.099	609.929	542.546	1429.71	1656.23	3176.46	845.721	3491.65	4264.26	4344.7	4550.75	2366.83	3907.22	2552	4389	4384.39	2880.34
Tb927_05_v5.1	379548	379948	378.483	544.518	432.095	1094.91	1342.81	2843.76	773.405	2594.09	3783.6	3849.72	3247.18	2756.97	3161.06	2014.74	3451.42	3415.18	2326.24
Tb927_05_v5.1	561596	561996	496.989	440.663	527.757	1000.4	734.756	2010.79	1048.97	2168.81	2298.51	2216.14	2551.95	1727.24	2782.36	1364.7	2408.75	2242.5	1983.46
Tb927_05_v5.1	66721	67121	624.221	594.437	802.727	1488.03	1559.23	4072.57	1284.19	3570.75	4020.23	4168.21	4603.16	2774.7	3879.13	2422.75	3647.57	3656.64	2715.61
Tb927_05_v5.1	68638	69038	544.758	628.29	985.732	1251.75	1932.67	2973.68	1044.4	3138.59	3968.47	3778.06	4450.05	2195.41	3266.69	1907.03	3569.35	3452.07	2483.48
Tb927_05_v5.1	736402	736802	458.865	605.338	575.357	1435.75	1533.77	3629.38	986.548	3151.2	4069.53	4055.41	4176.92	2415.3	4004.98	2369.53	4310.77	4186.53	2836.25
Tb927_05_v5.1	748020	748420	155.711	255.906	208.885	661.569	685.651	1310.17	295.355	1248.33	1657.64	1691.97	1836.02	990.712	1393.43	1059.32	1618.29	1632.13	970.93
Tb927_05_v5.1	84241	84641	85.4343	122.789	218.127	223.204	287.961	545.196	162.902	458.523	591.573	573.278	547.635	582.841	510.175	413.085	594.307	592.486	421.818
Tb927_05_v5.1	88756	89156	184.648	345.99	462.134	597.222	514.086	1877.22	614.309	1124.53	1480.17	1524.76	1496.68	2446.04	1161.94	965.553	758.938	764.642	539.128
Tb927_05_v5.1	97514	97914	417.526	605.338	791.174	1176.35	1102.13	2497.7	876.931	2156.21	3178.47	2935.39	3096.82	1567.64	2136.22	1876.62	2411.09	2424.72	1713.89
Tb927_06_v5.1	123950	124350	294.427	441.811	825.834	791.268	968.762	1556.66	512.304	1474.15	2236.89	2079.46	1765.67	1892.76	1551.87	1496.48	1473.51	1457.74	1246.32
Tb927_06_v5.1	1277010	1277410	490.099	558.288	615.563	1124.06	1247.63	3353.74	1425.77	2791.26	3535.88	3439.67	3565.83	2656.48	3781.36	1768.91	3721.13	3755.02	2708.12
Tb927_06_v5.1	128576	128976	129.529	275.415	404.367	584.151	688.076	1623.44	452.929	880.365	1509.74	1445.14	1151.83	1412.77	1078.78	1106.2	1028.65	972.571	605.687
Tb927_06_v5.1	1286607	1287007	498.367	640.913	655.306	1424.69	1507.1	3829.73	1186.75	3206.22	4089.25	4198.73	4441.77	2586.73	4349.97	2266.9	4559.47	4457.06	3030.1
Tb927_06_v5.1	129372	129772	120.343	224.348	281.44	439.37	577.741	1264.03	342.551	841.39	1339.67	1410.63	1038.71	1117.21	1215.88	925.005	1046.17	1101.13	669.75
Tb927_06_v5.1	134106	134506	213.126	328.202	479.695	688.715	986.949	1554.23	413.345	1383.59	1923.84	1969.32	1647.04	1465.97	1459.73	1402.71	1565.75	1524.81	1112.37
Tb927_06_v5.1	135940	136340	198.428	237.545	477.847	414.235	521.968	1027.25	306.774	833.366	1337.2	1246.08	1085.61	1201.15	819.201	827.436	651.519	707.629	569.911
Tb927_06_v5.1	141763	142163	187.864	268.529	323.032	646.487	980.28	1890.58	426.286	1310.23	2049.55	2052.92	1750.5	1629.12	2033.96	1329.22	2203.26	2277.16	1281.26
Tb927_06_v5.1	144404	144804	301.776	356.891	303.16	643.471	855.396	1862.65	594.517	1851.29	2271.39	2167.04	2447.11	1285.09	1953.05	1087.2	2234.78	2257.04	1646.5
Tb927_06_v5.1	145207	145607	117.587	106.723	155.739	210.134	476.5	571.909	165.186	693.516	814.645	895.746	917.322	417.329	732.674	382.673	767.112	788.118	567.416
Tb927_06_v5.1	147657	148057	226.447	254.185	341.055	371.001	603.203	1078.25	339.506	1055.75	1498.65	1454.43	1506.34	751.901	1065.3	599.353	1223.64	1172.67	958.45
Tb927_06_v5.1	148481	148881	433.143	307.546	632.662	494.668	1006.35	2162.57	752.09	1988.84	2436.54	2477.57	2540.91	1711.88	2280.05	1033.98	2423.93	2425.84	2125.73
Tb927_06_v5.1	151242	151642	164.897	326.481	355.843	612.303	782.042	1628.3	373.761	1205.92	1923.84	1879.08	1474.61	1332.38	1544.01	1329.22	1424.47	1484.57	918.514
Tb927_06_v5.1	162196	162596	68.8986	118.199	101.67	282.524	292.205	624.121	143.872	456.231	680.309	658.208	493.837	610.033	637.156	527.126	693.553	650.616	375.226
Tb927_06_v5.1	169612	170012	53.7409	127.379	162.209	256.383	279.474	519.696	130.169	354.209	598.968	583.894	441.418	461.071	350.605	547.4	385.307	432.626	266.236
Tb927_06_v5.1	180310	180710	138.716	240.414	402.519	358.936	600.778	1124.39	290.788	790.952	1514.67	1435.85	995.95	1173.96	1240.6	878.121	894.38	869.724	581.559
Tb927_06_v5.1	182584	182984	50.985	134.265	168.217	303.638	233.4	518.482	134.737	420.695	703.725	654.227	526.943	475.258	570.856	637.367	514.911	508.643	341.115
Tb927_06_v5.1	189584	189984	529.141	597.879	640.98	1193.44	1533.77	3316.1	1032.22	3029.69	4298.76	4396.46	4098.29	2407.03	3500.43	2088.23	4349.3	4350.86	3102.48
Tb927_06_v5.1	200197	200597	82.219	170.987	195.021	405.186	379.503	818.4	195.635	550.228	828.202	804.181	724.202	910.32	825.944	786.888	837.167	813.829	530.808
Tb927_06_v5.1	202953	203353	116.209	232.381	228.294	511.761	552.279	931.325	218.472	785.221	1128.92	1113.38	1118.72	695.154	1003.49	969.355	1088.2	1044.12	719.669
Tb927_06_v5.1	226950	227350	90.9462	183.036	331.812	494.668	346.16	546.41	239.786	385.159	1326.11	1487.6	663.507	1371.39	453.988	1116.34	807.978	835.069	620.663
Tb927_06_v5.1	306023	306423	283.862	516.402	474.612	1230.64	1200.34	1443.74	305.251	1784.8	3068.79	3196.82	2816.8	1196.42	1783.36	2029.94	2777.71	2726.55	1691.43
Tb927_06_v5.1	316424	316824	78.0851	181.888	161.747	267.443	390.415	560.981	193.351	452.792	713.585	686.075	640.056	847.662	663.002	529.661	805.642	818.301	516.664
Tb927_06_v5.1	332375	332775	89.1089	179.593	232.453	377.034	442.551	684.834	216.188	437.89	830.667	794.892	598.673	1159.77	656.26	842.642	758.938	782.528	470.905
Tb927_06_v5.1	334246	334646	93.7021	109.018	198.256	200.079	277.049	607.122	200.202	442.475	690.169	705.981	649.712	672.691	518.041	429.557	741.424	628.258	498.361
Tb927_06_v5.1	35915	36315	83.1376	211.725	147.421	351.898	352.828	669.048	162.902	584.617	822.04	743.138	735.237	313.292	387.688	585.414	429.676	425.919	292.028
Tb927_06_v5.1	473990	474390	333.929	484.271	483.854	1165.29	1207.62	3146.11	771.121	2359.1	3570.39	3561.75	3267.87	2058.27	3028.46	1880.42	2878.13	2824.93	1915.24
Tb927_06_v5.1	480981	481381	198.428	409.679	334.123	891.811	805.079	1370.88	357.776	1266.67	2249.21	2029.03	1609.8	915.049	1214.76	1277.27	1728.04	1778.57	1173.1
Tb927_06_v5.1	482418	482818	111.616	172.708	122.928	471.544	391.627	894.898	225.323	851.707	1348.29	1190.35	1024.92	667.962	730.426	741.271	1073.02	997.165	704.693
Tb927_06_v5.1	684337	684737	531.897	689.684	683.496	1988.73	1996.93	4095.64	924.888	3965.08	5173.8	5225.85	5370.13	2294.72	4330.87	3052.52	5142.1	5141.21	3193.17
Tb927_06_v5.1	693005	693405	466.673	646.077	600.774	1798.7	1644.11	4247.43	1154.78	3441.22	4418.31	4530.49	4571.44	2402.3	4672.48	2701.52	4238.38	4176.47	2628.25
Tb927_06_v5.1	77055	77455	228.743	206.561	300.849	475.565	824.478	1601.59	452.929	1544.08	1859.76	1900.31	2037.42	1461.24	1953.05	914.868	2265.14	2195.55	1470.95
Tb927_06_v5.1	79103	79503	344.493	430.909	650.685	715.862	1194.28	1905.15	511.543	1936.11	2409.43	2423.16	2412.63	1296.91	1763.14	1151.82	1961.56	1911.6	1551.66
Tb927_06_v5.1	81264	81664	299.02	344.268	377.564	766.133	1043.94	1917.29	529.051	2006.04	2501.86	2440.41	2654.03	1318.19	2291.29	1322.88	2575.72	2535.39	1648.17
Tb927_06_v5.1	84359	84759	254.466	391.318	349.373	856.621	1248.84	2305.85	547.321	1717.17	2595.53	2599.66	2194.68	1746.16	2519.41	1867.75	2652.78	2633.77	1556.65
Tb927_06_v5.1	89896	90296	85.8936	101.559	152.042	130.705	190.964	409.2	181.933	323.259	536.113	509.58	406.932	318.021	386.564	347.194	382.972	390.146	332.795
Tb927_07_v5.1	1020283	1020683	552.107	666.159	816.129	1479.98	1827.8	3846.72	1232.42	3714.04	4668.5	4412.38	5148.04	2693.13	4427.51	2255.49	4771.97	4770.07	3380.37
Tb927_07_v5.1	1235115	1235515	454.271	541.075	557.334	1319.12	1464.06	3413.24	975.89	3040.01	4320.95	4290.29	3939.66	2837.36	4116.23	2175.66	3529.65	3456.54	2355.36
Tb927_07_v5.1	1308619	1309019	423.497	481.976	455.202	1010.45	935.419	2564.48	998.727	2216.96	2838.32	2871.7	2758.86	2233.24	2859.9	1695.42	2860.61	2913.24	2319.58
Tb927_07_v5.1	1318616	1319016	462.08	701.734	635.897	1422.67	1536.2	3896.51	1178.38	3002.18	4335.74	4241.19	4194.85	2547.71	4326.37	2450.63	4184.67	4303.91	2767.19
Tb927_07_v5.1	1790376	1790776	255.843	304.104	377.564	697.764	648.67	1457.09	560.262	1201.33	1577.53	1575.19	1620.83	1136.13	1468.72	1051.72	1640.47	1784.16	1361.96
Tb927_07_v5.1	1887857	1888257	373.89	529.599	516.204	1072.79	1412.53	3135.18	817.556	2383.17	4127.45	4070.01	3423.75	2235.6	2931.82	1785.39	3790.02	3782.97	2584.15
Tb927_07_v5.1	1903315	1903715	495.151	612.798	593.38	1156.24	1598.64	2778.19	832.78	2813.04	4514.44	4369.92	3826.54	2087.83	3215	2121.18	4077.25	3973.01	2774.68
Tb927_07_v5.1	1929304	1929704	316.474	560.584	598.002	1246.73	847.515	2200.21	733.821	1415.69	2675.64	2496.15	1784.99	1480.16	1452.99	1784.12	2053.8	2130.71	1569.96
Tb927_07_v5.1	1948631	1949031	288.915	411.401	3496.97	992.353	564.404	834.186	460.541	533.033	945.284	757.735	648.333	529.641	410.162	978.225	574.458	593.604	411.834
Tb927_07_v5.1	2142401	2142801	391.344	471.648	492.173	860.643	1052.42	2100.64	769.599	2032.4	3104.53	2886.29	2502.29	1657.49	2095.76	1571.24	2735.68	2690.78	1981.79
Tb927_07_v5.1	2153887	2154287	504.338	839.441	695.512	1564.44	1603.49	3640.3	1249.17	2842.84	4868.15	4557.03	3852.75	2287.62	2675.61	2607.75	2637.6	2523.09	1724.71
Tb927_07_v5.1	2199324	2199724	343.574	382.138	652.071	889.8	914.807	1743.65	544.276	1755	2007.65	2007.8	2281.58	1134.94	1647.39	1293.74	1136.07	1083.24	878.579
Tb927_07_v5.1	2201125	2201525	798.305	1016.17	1467.28	2218.97	1890.84	3908.65	1260.59	3981.13	4365.32	4193.42	5095.62	2495.7	3836.42	3105.74	3165.36	3106.64	2326.24
Tb927_07_v5.1	227322	227722	473.563	569.764	551.788	1456.86	1667.75	3749.59	910.425	3250.93	4652.48	4486.69	4470.74	2379.84	4271.31	2328.99	4287.42	4363.15	2743.9
Tb927_07_v5.1	236574	236974	492.395	627.716	604.934	1798.7	1729.59	3960.86	1019.28	3601.7	4624.13	4518.54	4826.63	2644.66	4594.94	2692.65	4968.13	4942.23	2947.73
Tb927_07_v5.1	25244	25644	291.671	451.565	505.575	1091.89	982.099	3231.1	991.115	2205.5	3018.25	2957.95	2972.68	2547.71	3348.72	1756.24	1920.7	1944.02	1341.16
Tb927_07_v5.1	27821	28221	481.831	774.604	631.275	1411.61	1410.71	3419.31	1099.21	3175.27	3978.33	3791.33	3950.69	2219.05	3807.21	2223.81	3122.16	3006.03	2182.3
Tb927_07_v5.1	352643	353043	380.32	523.862	458.437	1327.16	1483.45	2908.11	793.958	2805.02	4181.68	4215.98	3670.67	3044.25	3782.48	2236.49	3996.69	4009.9	2519.26
Tb927_07_v5.1	36028	36428	421.659	612.224	708.914	1073.79	1153.66	3050.18	1050.49	2747.7	3336.23	3305.64	3291.32	1837.19	3068.91	1735.97	2719.33	2714.26	2092.45
Tb927_07_v5.1	711377	711777	199.806	388.449	343.828	1032.57	759.611	1454.66	406.494	1518.86	2176.5	2157.75	2002.94	1151.5	1461.98	1576.31	1806.27	1781.93	1147.31
Tb927_07_v5.1	895089	895489	464.377	569.764	445.959	1329.17	1524.07	3432.67	1017.76	3007.91	4081.85	3977.11	3978.28	2871.65	4010.6	2156.66	4203.35	4132.87	2827.09
Tb927_08_v5.1	1037330	1037730	95.5394	163.527	124.776	479.587	388.596	637.478	171.276	796.684	1082.09	1016.51	1049.75	503.632	830.439	671.579	1106.88	1072.06	654.774
Tb927_08_v5.1	1039748	1040148	99.6733	138.855	158.974	355.92	361.315	602.265	183.455	576.593	605.13	631.667	640.056	494.174	622.548	499.249	641.011	696.45	430.138
Tb927_08_v5.1	1041361	1041761	56.0375	99.264	77.1764	263.421	256.437	590.123	147.678	393.184	570.621	562.661	522.805	508.361	594.455	421.954	377.134	382.321	232.125
Tb927_08_v5.1	1166261	1166661	83.1376	188.774	211.195	573.092	407.996	1220.32	274.041	671.736	1041.42	1031.1	841.454	1184.6	737.169	812.231	532.424	561.185	353.595
Tb927_08_v5.1	1169240	1169640	467.133	437.795	545.78	679.666	874.189	2088.5	1201.97	1988.84	2655.92	2578.42	2505.05	1862.02	2174.42	1027.64	2153.05	2229.09	1925.22
Tb927_08_v5.1	1172497	1172897	175.002	433.778	295.766	970.234	551.673	847.542	245.114	873.487	1607.11	1491.58	1247.01	747.172	812.459	1362.17	1250.5	1103.36	722.165
Tb927_08_v5.1	1395642	1396042	434.061	504.927	622.033	1246.73	1425.26	3126.68	860.946	3142.03	3914.24	4039.48	4120.36	2907.11	4340.98	2094.57	4063.24	4106.04	2832.92
Tb927_08_v5.1	1442717	1443117	485.965	714.357	680.262	1542.32	1643.5	4042.22	1076.37	3264.69	4908.82	4976.37	4823.87	2746.33	4360.08	2506.38	5065.04	5226.17	3602.51
Tb927_08_v5.1	1610256	1610656	189.701	516.976	361.851	998.386	551.067	1749.73	519.917	1029.38	1773.49	1730.45	1317.36	1149.13	800.098	1407.78	1119.73	1027.35	755.445
Tb927_08_v5.1	1615060	1615460	274.676	452.139	395.125	1062.73	1082.13	3330.67	881.499	2095.45	3172.31	3337.48	2674.72	3207.4	3162.18	1919.7	1980.25	1945.14	1243.82
Tb927_08_v5.1	1743317	1743717	553.026	765.997	636.821	1538.3	1898.73	4269.28	1345.08	3915.79	4927.31	4819.78	5039.07	3889.55	4846.66	2478.51	4281.58	4425.76	3090
Tb927_08_v5.1	1993600	1994000	378.483	516.976	457.051	1048.66	1128.2	3069.61	895.962	2423.3	3480.42	3312.27	3409.96	1928.22	2983.51	1718.23	3280.95	3279.91	2263.01
Tb927_08_v5.1	2002060	2002460	138.257	232.955	240.31	669.612	765.067	1771.58	424.764	1192.16	1906.59	1975.95	1709.12	1272.08	1717.06	1175.9	1340.4	1358.25	813.684
Tb927_08_v5.1	2002770	2003170	48.229	78.0342	75.79	167.906	203.088	530.625	135.498	400.061	638.406	589.202	504.872	364.128	521.412	329.454	318.754	373.378	203.005
Tb927_08_v5.1	2004257	2004657	91.4055	178.446	195.945	336.817	414.664	1169.32	347.88	666.005	1190.54	1159.83	859.386	1000.17	821.449	522.058	414.497	397.972	272.892
Tb927_08_v5.1	2006041	2006441	140.094	275.415	284.675	598.227	532.88	2016.86	561.784	821.903	1576.3	1426.56	1059.4	2250.97	840.552	942.745	546.436	553.359	370.234
Tb927_08_v5.1	2097416	2097816	89.5682	106.149	137.716	201.085	234.006	579.194	165.186	419.549	667.985	671.478	513.149	552.103	494.442	337.057	556.944	626.023	438.457
Tb927_08_v5.1	2105598	2105998	317.393	440.09	511.12	899.854	889.345	1945.22	722.403	1592.22	2722.47	2612.93	2060.87	1204.7	1464.22	1424.25	1092.87	1138.02	882.739
Tb927_08_v5.1	2107936	2108336	109.778	183.036	148.345	501.706	440.732	826.9	202.486	769.173	1242.3	1285.89	915.943	520.183	796.727	778.018	962.1	970.335	631.479
Tb927_08_v5.1	2110373	2110773	37.2052	92.3787	41.5921	312.687	200.057	458.984	84.496	351.917	618.687	579.913	466.248	255.363	352.852	425.756	427.341	454.984	247.932
Tb927_08_v5.1	2115125	2115525	457.027	491.156	520.363	851.594	1120.32	2266.99	755.896	2141.3	3115.62	3117.2	2637.47	1703.6	2329.5	1349.49	2854.78	2739.97	2209.76
Tb927_08_v5.1	2244167	2244567	498.826	581.24	560.569	1174.33	1287.64	3172.82	927.933	3002.18	3784.84	3682.51	4011.39	2521.71	3570.1	1879.15	3878.76	3704.71	2825.43
Tb927_08_v5.1	443999	444399	468.051	656.979	659.465	1154.23	1603.49	3495.81	1106.06	2979.25	4481.17	4302.24	4175.54	2844.46	3531.89	2010.94	4127.46	4081.44	3012.63
Tb927_08_v5.1	464370	464770	564.969	687.963	591.994	1542.32	1897.51	4110.22	1225.57	3939.86	4818.86	4975.04	5396.34	3207.4	4914.08	2508.92	4787.15	4983.59	3149.07
Tb927_08_v5.1	796581	796981	364.244	493.451	436.717	1078.82	1231.26	2910.54	810.705	2363.69	3463.17	3429.05	3094.07	2211.96	2882.37	1678.95	2861.78	2877.47	1973.47
Tb927_08_v5.1	879145	879545	428.09	598.453	555.023	1565.44	1602.28	3456.95	851.05	3101.91	4386.27	4352.66	4102.43	2267.53	3753.27	2614.09	4415.85	4433.58	2819.61
Tb927_08_v5.1	882763	883163	84.5156	115.904	118.768	224.209	303.117	805.044	229.129	474.571	898.452	895.746	700.751	637.224	677.611	466.304	591.972	551.123	368.571
Tb927_09_v5.1	1121982	1122382	609.064	792.965	656.693	1685.09	1836.28	2628.84	961.427	3617.75	4303.69	4369.92	4770.08	2165.85	3164.43	2097.1	3577.52	3496.78	2674.01
Tb927_09_v5.1	1124501	1124901	667.398	749.931	711.225	1886.17	2231.55	4181.86	1176.85	4665.47	5363.6	5408.98	6451.6	3512.42	5483.82	2707.86	5014.83	5046.19	3316.3
Tb927_09_v5.1	1153294	1153694	112.075	123.363	176.073	291.573	303.117	322.989	116.467	421.841	544.74	556.026	576.603	284.918	398.925	378.872	426.173	507.525	308.667
Tb927_09_v5.1	1283557	1283957	440.032	510.665	428.398	1078.82	1120.93	2514.7	862.468	2641.09	2956.63	3110.56	3047.17	2716.77	3494.81	1723.3	3212.06	3339.16	2276.32
Tb927_09_v5.1	1429049	1429449	248.954	360.334	321.183	732.954	724.45	1936.72	850.288	1651.83	2249.21	2244.01	2106.39	2118.56	2330.62	1225.32	2362.05	2325.23	1620.71
Tb927_09_v5.1	1565041	1565441	399.612	472.221	543.47	1034.58	931.175	2287.64	908.903	2143.6	2752.05	2599.66	2688.51	1633.85	2557.62	1562.37	2625.93	2769.03	1920.23
Tb927_09_v5.1	171757	172157	299.479	382.712	374.791	1176.35	605.628	2270.64	736.105	1928.09	2236.89	2153.77	2219.51	1914.04	2226.11	1573.78	1248.16	1305.7	850.291
Tb927_09_v5.1	174392	174792	320.149	344.842	431.633	857.626	595.322	1723.01	580.053	1773.34	1902.89	1944.1	1867.75	1163.32	1750.78	1172.1	1498.03	1447.68	1086.58
Tb927_09_v5.1	175650	176050	147.902	244.431	225.521	562.032	435.882	965.324	258.055	1011.04	1241.07	1304.47	1258.04	663.233	838.305	826.169	864.022	868.606	585.719
Tb927_09_v5.1	1768120	1768520	469.429	606.486	641.442	1282.92	1395.55	3285.74	1000.25	2811.89	3701.03	3731.61	3659.63	2131.57	3361.08	2041.35	4024.71	3886.93	2709.78
Tb927_09_v5.1	1777026	1777426	349.086	526.157	465.831	1302.02	1347.66	3149.75	879.976	2694.97	3511.23	3536.54	3484.45	2254.52	3536.39	2080.63	3945.31	3969.65	2436.89
Tb927_09_v5.1	179893	180293	162.141	292.628	209.809	862.654	549.854	1423.09	360.059	1224.26	1545.48	1480.97	1655.32	894.951	1182.17	1083.4	1039.16	1112.31	658.102
Tb927_09_v5.1	2271528	2271928	1725.68	1877.98	2183.58	3713.03	3710.15	7597.52	2575.99	9108.56	9264.28	8907.04	11067.2	4744.31	8511.15	4756.81	6626.12	6511.75	4961.14
Tb927_09_v5.1	2506772	2507172	598.04	429.188	775.461	1097.92	713.537	1992.57	1055.06	2643.39	2353.97	2282.49	2929.91	1650.4	2312.64	1274.73	1457.16	1394.02	1233.01
Tb927_09_v5.1	2510388	2510788	286.618	247.873	421.929	628.39	393.446	1047.89	558.739	1326.28	1334.74	1283.24	1554.62	732.985	1211.38	802.094	1111.55	978.16	861.107
Tb927_09_v5.1	2511939	2512339	272.379	368.941	364.624	903.876	721.419	1486.23	434.659	1721.75	1798.14	1759.64	1962.93	952.881	1477.71	1188.57	1301.87	1249.81	811.188
Tb927_09_v5.1	2521349	2521749	179.136	230.66	329.04	364.969	477.712	975.038	441.511	858.585	1236.14	1112.05	1149.07	679.785	806.84	563.873	910.726	896.554	762.101
Tb927_09_v5.1	2538349	2538749	184.189	270.251	321.183	538.907	659.583	1696.3	520.678	1036.26	1775.95	1641.54	1315.98	1140.86	1250.71	1063.12	636.341	691.979	413.498
Tb927_09_v5.1	2539471	2539871	54.6596	63.1159	89.1919	136.738	173.989	477.198	108.855	339.307	486.815	537.448	445.557	305.016	395.554	235.686	277.888	295.125	242.108
Tb927_09_v5.1	2541943	2542343	263.652	302.956	483.392	530.864	829.328	1476.52	501.647	1345.77	1879.48	1908.27	1871.89	1093.57	1431.64	893.327	1438.48	1462.21	1151.47
Tb927_09_v5.1	3386211	3386611	411.095	417.138	685.345	997.38	1176.09	1866.29	548.082	2066.79	2612.78	2606.29	2751.97	910.32	1966.53	1493.95	2140.21	2041.28	1514.22
Tb927_09_v5.1	3389816	3390216	212.667	213.446	291.607	484.614	613.509	1239.74	366.149	1144.02	1456.75	1458.41	1482.89	872.489	1208.01	788.155	1174.6	1201.74	879.411
Tb927_09_v5.1	3391048	3391448	81.3004	79.7555	152.504	152.824	271.593	605.908	159.857	408.086	659.357	601.145	604.191	399.595	492.195	291.44	450.693	484.05	341.947
Tb927_09_v5.1	3407225	3407625	234.255	329.35	380.799	864.664	751.73	2081.21	623.443	1407.67	2207.31	2117.94	1845.68	1390.31	1693.47	1492.68	1254	1267.7	865.267
Tb927_09_v5.1	3408681	3409081	237.011	271.398	401.132	751.052	824.478	2042.36	558.739	1740.1	2293.58	2233.39	2237.44	1517.99	2064.3	1094.8	1708.2	1926.14	1223.02
Tb927_09_v5.1	3413151	3413551	267.327	301.809	460.286	691.732	707.475	1363.6	424.764	1494.79	1592.32	1677.37	2001.56	1119.58	1366.46	919.937	1151.25	1157.02	807.028
Tb927_09_v5.1	3419662	3420062	113.912	115.904	244.007	267.443	369.803	484.483	196.396	544.496	610.06	630.34	749.032	366.493	627.043	389.009	462.369	527.648	359.419
Tb927_09_v5.1	436960	437360	494.233	568.043	592.918	1393.52	1461.63	3371.96	1048.97	3411.41	3988.19	4050.1	4142.43	3040.71	4058.92	2112.31	3760.83	3665.59	2573.34
Tb927_09_v5.1	685862	686262	575.992	688.537	712.149	1868.08	1909.64	4572.84	1272.01	4466.02	5024.67	5232.49	5759.13	3513.6	6269.31	2927.07	6251.32	6167.44	3753.1
Tb927_09_v5.1	694863	695263	333.929	445.827	449.194	1064.74	1082.13	2944.54	854.094	2380.88	3159.99	3058.81	3117.52	1858.47	2963.28	1651.07	2959.86	3132.35	2213.09
Tb927_09_v5.1	748603	749003	366.541	454.434	391.428	1241.7	1339.17	2609.41	701.088	2614.73	3447.15	3511.33	3269.25	2276.98	3347.6	2099.64	3667.42	3667.82	2245.53
Tb927_09_v5.1	886323	886723	510.768	708.619	519.439	1338.22	1556.81	3743.51	1224.05	3543.24	4195.24	4389.82	4586.61	3914.38	4737.66	2289.7	4913.25	4876.27	3371.21
Tb927_10_v5.1	1102349	1102749	302.235	527.878	445.959	1508.14	1122.75	2362.92	575.486	2164.23	3334.99	3228.67	2976.81	1689.41	2372.2	2363.2	3039.26	3063.04	1830.37
Tb927_10_v5.1	1229415	1229815	496.989	620.831	714.922	1312.08	1614.4	3878.3	1154.78	3283.03	4198.94	4338.07	4323.14	2820.81	4343.23	2189.6	4483.57	4576.67	3132.43
Tb927_10_v5.1	1238666	1239066	439.573	557.715	629.427	1400.56	1363.42	3331.89	935.546	3156.93	3878.5	3855.03	3912.07	2106.74	3911.71	2059.09	3785.35	3854.51	2672.34
Tb927_10_v5.1	1245670	1246070	136.879	297.218	343.828	632.412	435.276	2587.55	819.078	977.801	1568.9	1415.94	1218.04	3293.7	1014.73	879.389	607.151	641.673	433.466
Tb927_10_v5.1	1625952	1626352	497.907	599.601	573.509	1342.24	1251.87	2897.19	1070.28	2675.48	3506.3	3354.74	3557.56	2105.56	3491.44	1979.26	3937.14	3671.18	2673.18
Tb927_10_v5.1	1637377	1637777	471.726	642.06	500.029	1607.67	1585.3	3642.73	1077.13	3386.19	4319.72	4113.8	4193.47	2390.48	4385.93	2413.88	4682.07	4694.05	2985.17
Tb927_10_v5.1	1885252	1885652	391.344	636.896	414.534	1551.37	1382.21	3035.61	855.617	2723.63	4047.35	3860.34	3527.21	2281.71	3163.31	2396.14	3928.97	3876.87	2410.27
Tb927_10_v5.1	1923200	1923600	319.23	481.976	473.225	1073.79	1113.65	2422.42	612.025	1898.29	3592.57	3273.79	2717.48	1462.42	2060.93	1722.03	3158.35	3039.56	2031.71
Tb927_10_v5.1	2058195	2058595	625.599	747.636	744.036	1818.81	1738.07	4328.78	1306.26	3943.3	4855.83	4765.37	5233.57	3220.41	5255.7	2653.37	5764.43	5601.78	3672.39
Tb927_10_v5.1	2361108	2361508	461.161	613.371	445.959	1558.41	1649.56	3425.38	814.511	3449.24	4174.29	4429.63	4614.2	3175.48	4423.01	2526.66	4835.02	4761.13	3047.57
Tb927_10_v5.1	2626006	2626406	100.592	183.036	171.914	454.452	463.163	613.193	160.618	569.715	1006.91	947.501	852.489	478.805	678.735	714.662	934.078	880.903	537.464
Tb927_10_v5.1	2639836	2640236	488.261	551.403	520.825	1171.32	1190.64	2682.26	1145.64	2547.1	3352.25	3244.59	3291.32	2519.34	3325.13	1928.57	3414.06	3314.57	2344.54
Tb927_10_v5.1	2647668	2648068	191.997	191.643	292.069	1353.3	678.376	1508.09	529.813	1321.69	3097.13	3600.24	1615.31	2181.22	1378.82	1415.38	1452.49	1358.25	861.107
Tb927_10_v5.1	3044069	3044469	391.344	443.532	455.202	784.231	937.844	1786.15	714.029	1845.56	3018.25	2871.7	2567.12	2210.78	2643.02	1501.55	3071.95	3083.16	2272.99
Tb927_10_v5.1	3164397	3164797	529.601	560.01	715.384	1289.96	1320.38	3393.81	1306.26	3221.13	3909.31	3901.47	4128.64	2928.39	4508.42	2173.13	3846.07	3961.83	2782.17
Tb927_10_v5.1	3172643	3173043	124.017	285.743	271.273	750.046	617.146	1713.3	369.955	930.802	2109.94	2070.17	1351.84	1473.06	1320.39	1429.32	1249.33	1344.83	809.524
Tb927_10_v5.1	324781	325181	366.541	518.698	374.329	1253.76	1317.35	2874.12	800.809	2644.53	3702.26	3713.03	3455.48	2532.35	3241.97	2065.42	3008.9	3153.59	2025.06
Tb927_10_v5.1	3309043	3309443	319.23	529.599	400.67	1339.22	1547.11	2923.9	729.254	2915.06	4101.57	4326.12	3890	3044.25	4149.95	2453.16	4126.29	4391.1	2484.31
Tb927_10_v5.1	3418230	3418630	389.966	540.501	494.946	1213.55	1396.76	3505.52	1026.13	2814.19	4049.81	4161.57	3818.27	3333.9	3970.15	1920.97	4232.54	4226.77	2850.39
Tb927_10_v5.1	3625600	3626000	411.095	593.863	564.266	1405.58	1437.38	3109.68	890.633	2860.04	3949.98	3872.28	3965.87	1943.59	3573.47	2076.83	4293.26	4118.33	2772.18
Tb927_10_v5.1	3947851	3948251	413.851	531.895	415.921	1170.31	1336.14	2900.83	811.466	2534.49	3823.04	3994.37	3405.82	3427.3	3347.6	1834.81	3821.55	3785.2	2682.33
Tb927_10_v5.1	4091801	4092201	117.128	92.3787	281.44	136.738	110.335	137.21	149.961	99.7288	110.92	106.163	86.9042	93.3965	83.1562	122.912	101.581	82.7244	113.15
Tb927_10_v5.1	445686	446086	285.24	428.04	410.375	1131.1	897.833	2315.56	776.45	2167.67	2838.32	2740.32	2596.09	1649.22	2630.66	1794.26	2732.18	2804.8	1890.28
Tb927_10_v5.1	453990	454390	402.827	684.52	569.811	1418.65	1649.56	3622.09	969.039	2879.53	4733.82	4657.88	3981.04	2200.14	3598.19	2468.37	4329.45	4194.35	2748.06
Tb927_10_v5.1	476352	476752	457.487	627.142	581.827	1520.2	1691.39	4124.79	1116.72	3414.85	4650.01	4826.41	4734.21	2894.11	4456.72	2489.91	4983.31	4984.71	3304.65
Tb927_10_v5.1	50339	50739	226.447	239.84	335.047	492.658	523.786	1435.24	621.921	1234.57	1768.56	1741.07	1714.63	1185.78	1542.89	809.696	1626.46	1534.87	1271.28
Tb927_10_v5.1	53504	53904	70.7359	117.625	161.747	233.258	180.052	416.486	162.902	416.11	502.837	472.423	553.152	440.973	401.173	361.132	409.827	375.614	324.475
Tb927_10_v5.1	55889	56289	130.907	221.479	161.747	360.947	375.865	964.11	312.102	748.539	1027.86	1025.8	990.432	851.209	1014.73	643.702	751.933	695.332	555.768
Tb927_10_v5.1	56756	57156	581.045	508.943	670.557	1233.65	943.3	3698.59	1551.38	3501.97	3894.52	3991.71	4204.51	3015.88	3638.65	1758.78	3356.84	3240.78	2446.04
Tb927_10_v5.1	58463	58863	1017.86	849.195	1550.92	1773.57	2076.35	4625.06	1890.88	4937.15	5755.51	5519.13	6444.71	3473.4	5038.82	2868.78	5081.38	4964.58	4186.56
Tb927_10_v5.1	68661	69061	671.991	786.079	730.634	1741.39	1810.82	3696.16	1509.51	3774.79	4475	4258.44	5021.13	2553.63	4612.92	2230.15	3833.22	3959.59	2549.21
Tb927_10_v5.1	804237	804637	489.18	624.847	604.472	1233.65	1232.47	3056.25	1177.62	2951.74	3778.67	3747.54	3732.74	2725.05	3663.37	1899.43	3802.87	3676.76	2808.79
Tb927_11_v5.1	1055470	1055870	399.612	414.843	476.46	811.377	931.175	2189.28	946.203	1996.87	2935.68	2818.62	2673.34	2459.05	2908.22	1420.45	3143.17	3125.64	2367
Tb927_11_v5.1	1290372	1290772	126.314	325.334	217.665	1058.71	427.395	1282.24	331.133	852.853	1395.13	1365.52	1218.04	932.783	875.388	1412.85	1143.08	1077.65	648.95
Tb927_11_v5.1	1379889	1380289	363.785	389.597	371.094	929.012	831.753	2327.71	685.103	2018.65	2601.69	2578.42	2543.67	1395.04	2245.22	1345.69	2214.93	2187.73	1645.67
Tb927_11_v5.1	172600	173000	647.188	928.377	957.542	1889.19	1608.34	5411.89	2226.58	3774.79	5303.21	5245.76	4690.07	4525.59	4776.99	2990.43	3681.44	3638.76	2710.62
Tb927_11_v5.1	1775866	1776266	375.727	615.093	422.391	1005.42	1187.61	2421.2	908.141	2459.98	3474.26	3540.52	2892.67	3149.47	3207.13	1746.11	3360.35	3310.09	2350.36
Tb927_11_v5.1	184211	184611	405.124	487.713	567.963	969.228	1011.8	2801.26	1210.35	2274.28	3229	3044.21	3196.14	2431.86	3299.28	1594.05	3020.57	3105.52	2277.15
Tb927_11_v5.1	1873971	1874371	444.166	531.895	424.701	969.228	1170.64	2657.98	1042.88	2466.85	3406.47	3164.97	3172.69	2773.52	3542.01	1687.82	3665.09	3534.79	2598.3
Tb927_11_v5.1	1894627	1895027	409.717	527.878	577.668	1211.54	1424.65	3205.6	853.333	2877.23	4163.2	4189.44	3945.18	2494.51	3662.25	2074.29	3965.16	4025.55	2690.65
Tb927_11_v5.1	2021803	2022203	432.224	677.061	542.546	1907.29	1849.62	4223.14	1111.39	3822.94	4717.8	4806.51	5021.13	2921.3	5206.25	2927.07	5014.83	4917.63	2916.95
Tb927_11_v5.1	2242281	2242681	430.846	555.993	533.303	1097.92	1229.44	2892.33	912.709	2337.32	3655.43	3539.19	3420.99	1934.14	3058.8	1601.65	2861.78	2830.52	2030.05
Tb927_11_v5.1	2253596	2253996	272.379	306.399	300.849	529.858	480.137	1370.88	787.107	1110.77	1752.54	1633.58	1415.3	1064.01	1440.63	917.403	1558.74	1436.5	1293.74
Tb927_11_v5.1	2437236	2437636	363.785	433.204	375.253	735.97	983.918	2121.28	827.452	1917.77	2749.58	2623.54	2535.4	2342.01	2694.71	1263.33	2754.36	2777.98	2097.44
Tb927_11_v5.1	2649814	2650214	412.014	572.059	557.334	1262.81	1305.22	3609.95	1018.52	2833.67	4057.21	4026.21	3873.45	3025.34	4362.33	2160.46	4609.68	4623.62	3149.91
Tb927_11_v5.1	2659933	2660333	426.712	560.584	621.108	1101.94	1236.11	3109.68	975.129	2474.88	3492.75	3621.47	3276.15	2193.04	3357.71	1780.32	3485.28	3500.14	2500.95
Tb927_11_v5.1	2963527	2963927	425.793	636.323	498.181	1422.67	1514.98	3448.45	1028.42	3185.59	4658.64	4709.64	4387.97	3258.24	4126.35	2321.38	4986.81	4889.68	3130.77
Tb927_11_v5.1	3056012	3056412	441.41	554.846	580.903	1238.68	1490.12	3089.04	938.59	3072.11	4136.08	4169.53	3978.28	2397.57	3657.75	1890.56	4029.38	4056.85	2966.87
Tb927_11_v5.1	3209138	3209538	360.569	643.208	621.57	1321.13	1252.48	2988.25	994.16	2335.03	3846.46	3715.69	3299.6	2215.51	2648.64	2126.25	2903.82	3004.91	2101.6
Tb927_11_v5.1	3225409	3225809	559.916	576.076	728.323	1049.66	1194.89	2665.27	1128.14	2328.15	3556.83	3226.01	3109.24	1756.8	2827.31	1524.36	2774.21	2736.61	2143.2
Tb927_11_v5.1	3507739	3508139	466.673	541.075	523.136	959.174	1289.46	3171.61	1078.66	2488.63	3713.35	3771.42	3408.58	2916.57	3599.32	1725.83	3771.34	3758.37	2873.69
Tb927_11_v5.1	3524472	3524872	350.924	557.141	416.383	1245.72	1353.72	2954.26	807.66	2414.12	3936.43	4044.79	3512.03	2191.86	3452.11	2230.15	3988.51	3814.27	2515.1
Tb927_11_v5.1	3669311	3669711	413.851	461.32	528.682	1075.8	1071.82	2712.62	930.217	2297.2	3305.41	3135.78	2885.77	1945.96	2730.67	1665.01	3096.47	3049.62	2298.78
Tb927_11_v5.1	4079340	4079740	450.597	453.287	498.643	853.605	1045.75	2385.99	982.742	1812.31	3012.09	2955.3	2684.37	2409.39	2954.29	1548.43	3001.89	2888.65	2237.21
Tb927_11_v5.1	4084523	4084923	211.748	331.071	510.196	744.014	653.52	1210.6	322.759	1004.17	1571.37	1646.85	1273.22	935.147	1040.58	1216.45	1300.7	1303.47	963.442
Tb927_11_v5.1	4278187	4278587	614.116	808.457	723.24	2057.1	2140.61	4717.34	1228.62	4111.81	5204.61	5239.12	5643.26	3086.81	5095	2906.8	5040.52	4890.8	3228.94
Tb927_11_v5.1	448837	449237	87.7309	148.609	159.898	366.98	374.653	519.696	127.125	586.91	859.013	942.193	938.014	391.32	666.374	539.798	778.788	781.41	532.472
Tb927_11_v5.1	4538692	4539092	452.434	652.962	591.07	1490.04	1511.95	4079.86	1165.44	3193.61	4279.05	4273.04	4288.65	2694.31	4156.69	2246.62	3563.51	3702.48	2528.41
Tb927_11_v5.1	4841266	4841666	339.9	439.516	532.379	1069.77	734.149	2361.7	961.427	2001.45	2353.97	2492.17	2408.49	1954.23	2271.06	1436.93	1633.47	1577.35	1284.59
Tb927_11_v5.1	559627	560027	451.975	642.06	644.215	1156.24	1310.07	3475.17	1275.81	2815.33	3915.47	3922.71	3880.34	3057.26	4205.01	1937.44	4454.38	4468.24	3304.65
Tb927_11_v5.1	569105	569505	512.146	725.259	636.821	2023.92	1946.62	3986.36	964.472	3955.91	4710.4	4847.65	5084.59	2378.66	5017.47	2883.99	4976.3	5003.71	3083.35
Tb927_11_v5.1	918458	918858	364.703	534.19	622.495	1299.01	1145.78	2611.84	723.925	2147.03	3522.32	3442.32	2982.33	1581.83	2422.77	1904.5	3070.78	3101.05	2178.14

## Sheet: RPKM
chromosome	start	end	0h_1	0h_2	0h_3	0h_4	0h_5	1h_1	1h_2	1h_3	3h_1	3h_2	3h_3	24h_1	24h_2	24h_3	72h_1	72h_2	72h_3
Tb927_01_v5.1	1004508	1004908	370.334	330.636	183.091	311.329	544.808	739.83	476.89	754.649	840.421	892.825	876.498	561.865	878.999	356.865	855.218	884.792	695.151
Tb927_01_v5.1	141145	141545	490.221	244.525	311.004	210.571	420.562	487.97	480.574	701.279	585.842	591.418	742.227	352.64	650.712	193.788	273.949	282.001	306.537
Tb927_01_v5.1	144650	145050	523.233	383.185	373.478	288.116	487.249	616.729	486.364	799.836	710.027	722.571	881.235	356.145	782.436	332.463	685.038	701.983	681.194
Tb927_01_v5.1	179841	180241	686.557	533.928	412.468	406.347	639.97	861.402	733.758	1152.08	997.05	1104.63	1188.58	548.48	1028.72	431.738	1045.16	996.702	1027.94
Tb927_01_v5.1	181137	181537	586.528	400.446	443.249	298.83	573.892	630.186	551.371	859.432	769.17	806.208	973.603	398.692	877.99	340.914	772.204	796.726	748.982
Tb927_01_v5.1	183290	183690	716.839	452.995	508.916	326.761	643.743	817.667	715.335	1042.85	898.478	936.66	1078.54	520.594	975.9	362.103	596.378	619.322	676.709
Tb927_01_v5.1	279248	279648	160.842	149.208	106.708	89.9168	155.155	203.232	179.755	244.256	256.442	251.787	276.012	140.546	243.765	106.298	275.941	284.704	293.744
Tb927_01_v5.1	289451	289851	331.364	210.004	190.159	161.085	338.908	424.814	342.403	528.183	559.143	580.021	566.235	306.428	532.278	189.146	521.499	537.615	572.868
Tb927_01_v5.1	521726	522126	140.985	121.783	122.555	92.5951	155.642	214.089	187.914	170.783	287.799	308.246	243.219	232.968	283.299	111.892	205.877	192.028	237.753
Tb927_01_v5.1	526654	527054	158.608	148.058	97.9298	128.179	150.896	215.618	219.496	259.733	263.582	280.016	283.846	200.78	261.429	139.032	290.22	281.684	264.835
Tb927_01_v5.1	649413	649813	34.7498	46.0283	44.4617	52.0369	69.4853	90.682	67.9015	74.184	101.366	113.444	86.7206	102.78	76.0398	68.3257	59.9367	59.1345	61.9721
Tb927_01_v5.1	650800	651200	42.1962	54.0832	36.2534	42.9815	77.1518	89.9174	58.9533	88.5939	133.188	136.063	101.842	84.2957	88.8252	59.6362	89.3239	85.3635	83.0725
Tb927_01_v5.1	657660	658060	189.635	166.852	104.542	134.556	252.021	294.372	211.337	421.266	465.228	511.288	453.826	300.532	463.809	180.456	529.468	514.088	472.849
Tb927_01_v5.1	762656	763056	357.179	202.908	209.768	143.739	276.481	364.104	344.508	524.092	470.04	469.382	530.709	336.545	546.914	179.623	572.304	570.203	625.037
Tb927_01_v5.1	816690	817090	372.568	310.882	182.521	248.068	502.582	602.049	415.831	690.428	818.379	869.33	766.64	504.181	723.892	315.917	909.344	899.734	806.135
Tb927_02_v5.1	1001900	1002300	30.0338	30.4937	23.4849	26.7837	50.2582	68.2026	37.3722	48.5665	91.1207	91.8776	59.2105	69.4762	71.834	37.8529	68.2382	71.5336	58.1507
Tb927_02_v5.1	1030063	1030463	243.745	143.071	137.375	77.5452	163.065	241.462	334.77	248.881	293.387	305.616	262.895	227.71	284.476	102.37	325.086	316.815	371.168
Tb927_02_v5.1	114081	114481	965.301	515.9	592.139	407.24	581.681	939.392	1179.85	1368.76	1085.84	1115.51	1402.29	795.63	1354.42	432.333	1197.74	1146.29	1336.97
Tb927_02_v5.1	125318	125718	189.635	125.235	165.876	89.4066	158.684	192.986	196.072	251.372	216.547	236.883	254.332	118.715	234.007	97.4892	191.598	198.863	199.872
Tb927_02_v5.1	159403	159803	737.689	442.447	627.252	318.216	639.24	777.907	725.336	939.487	868.053	912.989	1004.21	534.138	930.478	368.649	672.586	675.119	793.508
Tb927_02_v5.1	164668	165068	394.907	203.675	322.29	162.743	180.589	254.154	357.931	391.557	313.722	311.226	390.972	220.38	266.476	129.867	115.391	111.434	141.722
Tb927_02_v5.1	258519	258919	120.383	108.55	136.349	104.967	134.833	134.876	127.118	143.743	253.492	257.222	169.615	150.585	147.033	104.869	150.423	165.322	163.321
Tb927_02_v5.1	313168	313568	355.689	251.621	187.651	192.843	420.319	512.896	375.038	645.775	671.685	716.084	690.85	372.877	650.207	230.212	816.533	817.232	780.549
Tb927_02_v5.1	316853	317253	168.288	186.223	112.636	137.235	213.323	458.915	313.452	302.429	423.626	440.451	311.356	362.041	303.15	178.313	266.311	264.515	238.086
Tb927_02_v5.1	368856	369256	267.325	115.071	305.988	516.926	292.544	310.123	331.349	409.169	962.278	1169.69	469.858	389.29	302.813	266.756	309.147	317.291	286.268
Tb927_02_v5.1	376362	376762	195.84	162.633	191.755	266.689	250.439	235.651	305.82	290.154	1018.16	1144.44	331.761	295.593	173.949	149.269	210.193	202.202	199.706
Tb927_02_v5.1	415039	415439	36.9837	40.8501	31.5792	28.8244	50.9883	59.6391	49.7418	66.3565	73.89	82.0586	68.502	46.2112	56.8616	32.1393	66.0798	70.2619	60.6429
Tb927_02_v5.1	516169	516569	209.988	206.744	107.962	147.693	281.105	399.888	262.658	399.028	503.88	527.069	492.449	300.692	470.538	198.311	554.871	563.844	521.197
Tb927_02_v5.1	57860	58260	234.561	248.169	205.664	134.939	206.509	271.128	322.137	341.211	308.444	308.772	363.279	369.531	412.162	151.531	293.54	287.565	296.901
Tb927_02_v5.1	896838	897238	284.452	203.1	153.564	184.935	291.57	432.307	357.931	471.967	519.093	525.315	535.992	286.032	562.223	207.953	564.999	571.315	549.608
Tb927_02_v5.1	905914	906314	361.398	232.251	163.368	178.303	326.739	496.075	537.159	608.594	569.698	591.243	634.919	411.917	693.274	203.43	658.473	665.74	703.956
Tb927_02_v5.1	92380	92780	156.622	142.688	125.519	109.558	184.726	211.795	167.122	240.876	244.955	264.937	297.51	145.804	233.671	121.177	230.615	221.913	227.951
Tb927_02_v5.1	993346	993746	29.0409	40.0829	31.1232	35.2015	75.6915	79.9775	42.899	73.1167	112.543	121.159	92.1862	64.0583	93.0309	55.1129	108.417	110.162	89.7183
Tb927_03_v5.1	1227745	1228145	232.079	189.867	133.157	168.227	307.999	417.932	298.714	478.905	533.529	537.589	535.992	317.583	554.653	199.502	651.998	646.982	589.981
Tb927_03_v5.1	1376967	1377367	296.863	220.36	156.756	218.989	324.427	494.087	341.876	550.777	563.644	587.56	622.348	297.983	613.197	247.949	674.246	683.703	610.251
Tb927_03_v5.1	139824	140224	100.03	68.0835	65.3245	57.5212	88.2256	152.156	128.171	167.937	202.577	189.015	182.915	114.253	171.258	75.2297	195.915	183.921	184.421
Tb927_03_v5.1	1607313	1607713	92.3353	65.782	46.6278	62.1127	82.3845	146.957	121.591	155.306	156.628	163.24	165.243	106.286	143.163	67.1354	106.259	107.777	103.674
Tb927_03_v5.1	1612375	1612775	206.761	183.154	138.857	197.817	211.255	347.436	267.922	368.252	340.422	351.554	381.862	246.035	375.657	198.668	358.292	349.243	299.559
Tb927_03_v5.1	1616833	1617233	187.649	137.893	118.451	153.177	170.002	301.254	254.762	325.556	306.892	310.35	349.798	248.266	385.246	143.317	136.808	140.524	128.929
Tb927_03_v5.1	1618574	1618974	33.0123	43.3433	34.8853	34.1811	32.8564	116.678	116.854	59.4184	77.1499	76.2724	61.9433	105.489	68.4694	36.4245	28.7231	29.7262	29.4077
Tb927_03_v5.1	260103	260503	239.277	179.127	128.825	149.479	322.723	392.853	271.08	504.167	526.855	592.295	537.814	344.353	557.345	209.024	608.166	587.689	587.655
Tb927_03_v5.1	263301	263701	235.306	177.592	125.747	123.843	266.38	377.408	381.617	388.176	472.834	505.853	451.64	358.217	500.483	167.6	432.507	443.826	427.159
Tb927_03_v5.1	588495	588895	217.683	217.1	147.522	176.262	331.485	400.652	265.553	482.463	546.258	576.514	549.474	285.076	507.549	220.571	603.517	585.781	525.018
Tb927_03_v5.1	868822	869222	98.5406	101.454	95.5357	83.4121	116.336	291.773	197.125	131.468	180.223	182.703	143.927	276.63	124.153	100.465	119.873	116.043	117.963
Tb927_03_v5.1	872724	873124	297.359	148.633	128.255	94.8909	182.657	258.283	323.717	314.704	296.491	298.602	308.806	198.39	300.626	115.582	339.032	343.52	384.459
Tb927_03_v5.1	977873	978273	295.374	231.484	145.242	189.272	350.347	512.743	378.196	536.011	608.351	630.869	603.947	331.606	469.529	221.88	595.216	591.663	579.68
Tb927_04_v5.1	1282605	1283005	181.196	122.167	100.096	104.839	177.668	298.042	272.396	304.03	363.551	383.291	350.891	232.012	334.272	131.652	350.82	338.275	373.328
Tb927_04_v5.1	1391957	1392357	219.172	157.455	122.669	152.667	239.974	307.982	269.501	413.438	439.459	475.168	450.729	261.97	427.471	174.504	471.358	457.974	441.281
Tb927_04_v5.1	1461508	1461908	49.6426	63.8642	50.846	55.4805	79.5856	163.472	113.432	88.9497	129.618	135.537	112.955	164.289	107.835	64.8737	69.2343	70.103	65.295
Tb927_04_v5.1	1463904	1464304	54.1105	69.2342	46.3998	63.3881	96.2572	172.036	126.855	127.198	171.841	177.443	145.749	133.535	169.239	80.4672	120.039	129.873	108.493
Tb927_04_v5.1	1465900	1466300	73.2229	60.6039	51.758	45.9149	110.738	133.5	111.327	139.651	178.671	179.196	161.964	101.665	156.958	52.9703	168.188	170.886	185.584
Tb927_04_v5.1	1467414	1467814	235.058	157.263	138.743	140.041	225.492	350.035	292.661	371.276	436.82	479.552	420.668	257.668	373.47	162.125	415.406	436.673	442.61
Tb927_04_v5.1	1475055	1475455	166.055	137.126	138.629	114.532	155.277	183.046	167.648	202.45	237.038	244.773	229.008	132.419	182.529	110.583	149.261	150.698	161.659
Tb927_04_v5.1	17880	18280	545.572	341.952	414.748	277.658	493.455	566.724	441.097	751.447	670.599	687.328	827.49	338.617	709.256	300.086	699.151	688.948	699.637
Tb927_04_v5.1	1951	2351	74.9604	73.6452	90.2915	66.9593	74.8397	163.166	123.697	130.578	141.571	150.791	131.903	193.131	146.191	79.8721	91.8144	90.7682	83.4048
Tb927_04_v5.1	24975	25375	230.59	121.016	214.442	87.621	98.8127	110.562	201.073	165.624	146.228	159.032	168.158	122.539	123.649	70.7064	55.952	63.9034	89.8844
Tb927_04_v5.1	314439	314839	248.213	208.47	156.756	145.652	254.09	431.848	343.719	399.562	492.548	491.124	456.012	257.189	454.22	182.599	479.161	495.967	519.868
Tb927_04_v5.1	325861	326261	117.901	88.6044	153.678	227.151	160.997	217.759	241.866	213.479	440.856	565.468	234.292	333.04	215.334	179.147	204.05	197.274	190.402
Tb927_04_v5.1	535170	535570	267.325	179.127	167.7	118.869	225.858	381.69	384.249	382.839	426.265	448.166	467.672	291.131	504.184	165.339	508.217	511.227	540.802
Tb927_04_v5.1	946296	946696	267.822	142.496	101.008	126.139	229.752	335.814	301.609	409.88	400.652	430.808	416.66	367.14	468.856	156.411	523.325	529.031	523.855
Tb927_04_v5.1	966845	967245	153.147	123.893	85.7313	101.651	222.207	208.278	137.909	250.66	320.552	337.878	284.028	184.526	273.037	122.129	336.21	329.85	337.274
Tb927_04_v5.1	970532	970932	106.235	97.2347	75.6989	98.5896	153.938	139.617	92.1145	170.25	215.306	230.395	197.672	117.918	182.024	107.726	240.577	249.414	220.474
Tb927_05_v5.1	107291	107691	150.417	226.306	159.948	184.042	256.037	355.999	239.498	343.524	424.247	412.222	386.599	206.835	263.447	186.289	172.339	160.712	161.493
Tb927_05_v5.1	1161548	1161948	317.465	246.443	173.401	239.013	371.156	590.58	431.885	642.751	600.279	637.181	689.211	373.196	813.053	252.234	669.265	664.945	620.884
Tb927_05_v5.1	1387425	1387825	262.361	225.922	150.942	172.436	268.571	475.125	448.466	470.188	513.194	512.165	531.255	432.792	698.994	215.333	600.363	558.598	564.561
Tb927_05_v5.1	1395344	1395744	267.325	184.305	180.241	119.379	244.111	341.472	386.618	387.643	412.294	415.728	409.008	290.175	440.593	150.936	444.959	432.858	497.272
Tb927_05_v5.1	1397702	1398102	38.7212	30.1101	23.1429	21.2994	40.6446	59.0274	44.4781	56.9278	65.6628	70.8369	73.7854	68.3608	76.0398	27.616	72.721	74.395	72.4392
Tb927_05_v5.1	1399358	1399758	48.898	52.1654	45.7158	37.4972	73.9878	85.4827	66.3224	68.8471	98.2613	97.1377	74.6964	131.941	107.33	53.0893	94.9689	88.5427	82.0756
Tb927_05_v5.1	1405727	1406127	54.8551	65.782	52.898	52.5471	94.6752	118.972	85.0085	81.3	123.564	126.595	105.85	154.409	134.92	76.301	123.858	122.561	105.004
Tb927_05_v5.1	1429099	1429499	112.192	90.714	106.366	105.222	121.934	223.417	203.968	219.528	213.909	219.7	221.721	197.912	252.513	104.393	112.402	109.844	118.129
Tb927_05_v5.1	144225	144625	107.228	115.454	116.512	80.9888	163.43	292.231	218.706	183.414	280.192	279.49	199.858	321.407	220.212	124.391	151.419	151.492	143.715
Tb927_05_v5.1	148333	148733	290.409	225.347	147.864	201.771	395.129	461.209	359.246	553.089	597.329	629.116	662.976	367.937	653.404	249.139	675.74	683.067	632.348
Tb927_05_v5.1	164452	164852	274.275	323.54	274.865	247.303	426.038	782.036	555.319	488.69	687.829	697.673	556.761	626.879	559.195	320.798	451.102	452.252	406.889
Tb927_05_v5.1	171976	172376	253.674	235.895	137.375	150.754	308.729	414.721	308.452	441.19	512.263	543.2	499.919	258.783	442.78	197.835	527.974	521.083	521.529
Tb927_05_v5.1	17594	17994	93.3281	76.7138	52.214	89.024	64.861	180.752	146.33	172.74	160.664	174.988	186.194	130.348	196.492	80.3482	98.7876	93.4706	92.2105
Tb927_05_v5.1	178710	179110	87.371	102.988	79.119	123.843	144.082	259.353	149.752	175.587	246.662	255.819	189.656	192.334	187.239	148.674	187.779	186.623	149.364
Tb927_05_v5.1	19155	19555	341.789	262.553	258.106	214.397	257.254	477.265	571.636	496.873	462.899	475.168	508.664	362.041	536.652	204.263	342.851	327.147	396.754
Tb927_05_v5.1	241463	241863	299.593	228.415	142.049	204.066	400.605	484.759	350.825	644.885	595.932	640.162	735.668	362.679	691.592	247.83	782.165	758.574	686.345
Tb927_05_v5.1	24613	25013	71.2372	65.5903	62.7024	66.4491	94.1884	111.632	79.7448	122.751	157.56	153.597	136.457	85.8892	119.275	61.8979	115.391	104.439	114.972
Tb927_05_v5.1	272408	272808	203.038	169.921	101.578	132.005	216.974	335.355	246.867	382.128	410.431	429.23	410.648	219.583	422.761	157.84	487.297	465.763	476.836
Tb927_05_v5.1	296758	297158	264.843	203.867	133.841	181.364	332.458	400.04	292.398	541.882	537.1	574.059	601.032	319.017	584.934	239.735	624.105	623.455	575.194
Tb927_05_v5.1	379548	379948	204.528	182.003	106.594	138.893	269.544	358.14	267.395	402.586	476.56	508.658	428.866	371.602	473.23	189.265	490.783	485.634	464.541
Tb927_05_v5.1	561596	561996	268.567	147.29	130.193	126.904	147.489	253.237	362.668	336.586	289.506	292.816	337.045	232.809	416.536	128.2	342.519	318.881	396.09
Tb927_05_v5.1	66721	67121	337.322	198.689	198.026	188.761	312.988	512.896	443.992	554.157	506.364	550.739	607.955	373.992	580.728	227.594	518.676	519.97	542.297
Tb927_05_v5.1	68638	69038	294.381	210.004	243.171	158.789	387.949	374.503	361.089	487.089	499.844	499.19	587.733	295.911	489.043	179.147	507.552	490.88	495.943
Tb927_05_v5.1	736402	736802	247.965	202.333	141.935	182.129	307.877	457.08	341.087	489.045	512.573	535.836	551.66	325.55	599.57	222.594	612.981	595.319	566.388
Tb927_05_v5.1	748020	748420	84.1442	85.5358	51.53	83.9223	137.632	165.001	102.115	193.732	208.786	223.557	242.49	133.535	208.605	99.5127	230.117	232.087	193.891
Tb927_05_v5.1	84241	84641	46.1676	41.0419	53.8101	28.3142	57.803	68.6614	56.3214	71.1598	74.511	75.7464	72.3279	78.5591	76.3762	38.8052	84.509	84.2507	84.2355
Tb927_05_v5.1	88756	89156	99.7817	115.646	114.004	75.7596	103.194	236.415	212.39	174.519	186.433	201.464	197.672	329.693	173.949	90.7042	107.919	108.731	107.662
Tb927_05_v5.1	97514	97914	225.626	202.333	195.175	149.224	221.233	314.558	303.188	334.629	400.341	387.85	409.008	211.297	319.804	176.29	342.851	344.792	342.259
Tb927_06_v5.1	123950	124350	159.105	147.674	203.726	100.375	194.461	196.044	177.123	228.779	281.745	274.756	233.198	255.118	232.325	140.58	209.529	207.289	248.885
Tb927_06_v5.1	1277010	1277410	264.843	186.606	151.854	142.591	250.439	422.367	492.944	433.185	445.358	454.478	470.951	358.057	566.092	166.172	529.136	533.959	540.802
Tb927_06_v5.1	128576	128976	69.9961	92.0565	99.7538	74.1016	138.119	204.455	156.595	136.627	190.158	190.944	152.126	190.422	161.5	103.917	146.272	138.298	120.954
Tb927_06_v5.1	1286607	1287007	269.311	214.223	161.658	180.726	302.523	482.312	410.304	497.585	515.057	554.772	586.64	348.656	651.217	212.953	648.345	633.788	605.1
Tb927_06_v5.1	129372	129772	65.0318	74.9877	69.4287	55.7356	115.971	159.19	118.433	130.578	168.736	186.385	137.186	150.585	182.024	86.8951	148.762	156.579	133.747
Tb927_06_v5.1	134106	134506	115.171	109.701	118.337	87.3659	198.112	195.738	142.909	214.725	242.316	260.203	217.53	197.593	218.53	131.771	222.646	216.826	222.136
Tb927_06_v5.1	135940	136340	107.228	79.3987	117.881	52.5471	104.776	129.371	106.063	129.333	168.426	164.643	143.381	161.899	122.639	77.7294	92.6445	100.624	113.809
Tb927_06_v5.1	141763	142163	101.519	89.7551	79.6891	82.0092	196.774	238.097	147.383	203.339	258.149	271.249	231.194	219.583	304.495	124.867	313.298	323.809	255.863
Tb927_06_v5.1	144404	144804	163.076	119.29	74.7869	81.6266	171.705	234.58	205.547	287.308	286.091	286.328	323.198	173.213	292.383	102.131	317.781	320.948	328.801
Tb927_06_v5.1	145207	145607	63.5425	35.6719	38.4195	26.6562	95.6487	72.0256	57.111	107.629	102.608	118.354	121.154	56.2502	109.686	35.9484	109.081	112.069	113.311
Tb927_06_v5.1	147657	148057	122.369	84.9605	84.1352	47.0628	121.082	135.794	117.38	163.845	188.761	192.171	198.947	101.346	159.482	56.3033	173.999	166.753	191.399
Tb927_06_v5.1	148481	148881	234.065	102.796	156.072	62.7504	202.006	272.352	260.026	308.655	306.892	327.358	335.587	230.738	341.338	97.1321	344.677	344.951	424.5
Tb927_06_v5.1	151242	151642	89.1085	109.125	87.7834	77.6728	156.981	205.067	129.223	187.15	242.316	248.28	194.757	179.586	231.147	124.867	202.556	211.104	183.424
Tb927_06_v5.1	162196	162596	37.232	39.5076	25.081	35.8392	58.6548	78.6012	49.7418	70.804	85.6876	86.9681	65.2227	82.2242	95.3862	49.5183	98.6216	92.5168	74.9314
Tb927_06_v5.1	169612	170012	29.0409	42.5761	40.0155	32.5231	56.0993	65.4501	45.0045	54.9709	75.4423	77.1491	58.2996	62.1462	52.4876	51.4229	54.7898	61.5189	53.1664
Tb927_06_v5.1	180310	180710	74.9604	80.3577	99.2978	45.5323	120.595	141.605	100.536	122.751	190.779	189.717	131.538	158.234	185.725	82.4908	127.179	123.674	116.135
Tb927_06_v5.1	182584	182984	27.5517	44.8775	41.4976	38.5175	46.8508	65.2971	46.5836	65.2891	88.637	86.4421	69.5951	64.0583	85.4606	59.8743	73.219	72.3285	68.1194
Tb927_06_v5.1	189584	189984	285.941	199.839	158.124	151.392	307.877	417.626	356.878	470.188	541.446	580.898	541.275	324.435	524.035	196.169	618.46	618.686	619.555
Tb927_06_v5.1	200197	200597	44.4301	57.1517	48.1098	51.3992	76.1782	103.069	67.6383	85.3917	104.315	106.255	95.6478	122.699	123.649	73.9203	119.043	115.726	106
Tb927_06_v5.1	202953	203353	62.7979	77.6727	56.3182	64.9186	110.86	117.29	75.5339	121.861	142.192	147.109	147.753	93.6973	150.229	91.0613	154.74	148.472	143.715
Tb927_06_v5.1	226950	227350	49.1462	61.1792	81.8551	62.7504	69.4853	68.8143	82.903	59.7742	167.029	196.555	87.6316	184.845	67.9647	104.869	114.892	118.746	123.944
Tb927_06_v5.1	306023	306423	153.396	172.606	117.082	156.111	240.947	181.823	105.537	276.989	386.526	422.391	372.024	161.261	266.98	190.693	394.984	387.712	337.773
Tb927_06_v5.1	316424	316824	42.1962	60.7956	39.9015	33.926	78.3687	70.6494	66.8488	70.2703	89.8788	90.6502	84.5344	114.253	99.2554	49.7564	114.56	116.361	103.176
Tb927_06_v5.1	332375	332775	48.1533	60.0285	57.3442	47.8281	88.8341	86.2473	74.7443	67.9576	104.626	105.028	79.0688	156.321	98.2461	79.1579	107.919	111.275	94.0381
Tb927_06_v5.1	334246	334646	50.6355	36.439	48.9079	25.3808	55.6126	76.4603	69.2175	68.6692	86.9294	93.2803	85.8097	90.6697	77.5538	40.3527	105.429	89.3376	99.5208
Tb927_06_v5.1	35915	36315	44.9266	70.7684	36.3674	44.6395	70.8239	84.2593	56.3214	90.7287	103.539	98.1898	97.1053	42.2275	58.0392	54.9939	61.0989	60.5651	58.3169
Tb927_06_v5.1	473990	474390	180.451	161.866	119.363	147.821	242.407	396.217	266.606	366.117	449.705	470.609	431.599	277.427	453.379	176.647	409.263	401.701	382.466
Tb927_06_v5.1	480981	481381	107.228	136.934	82.4252	113.129	161.605	172.647	123.697	196.579	283.297	268.093	212.611	123.336	181.856	119.987	245.724	252.911	234.264
Tb927_06_v5.1	482418	482818	60.3158	57.7271	30.3252	59.817	78.6121	112.703	77.9025	132.179	169.823	157.279	135.364	90.0323	109.349	69.6351	152.581	141.796	140.725
Tb927_06_v5.1	684337	684737	287.431	230.525	168.612	252.277	400.848	515.801	319.769	615.354	651.66	690.484	709.251	309.297	648.357	286.754	731.194	731.074	637.664
Tb927_06_v5.1	693005	693405	252.184	215.949	148.206	228.172	330.025	534.917	399.25	534.054	556.504	598.607	603.765	323.797	699.498	253.781	602.687	593.888	524.852
Tb927_06_v5.1	77055	77455	123.61	69.0424	74.2168	60.3271	165.499	201.702	156.595	239.63	234.244	251.085	269.089	196.956	292.383	85.9428	322.097	312.205	293.744
Tb927_06_v5.1	79103	79503	186.16	144.03	160.518	90.8095	239.73	239.933	176.86	300.472	303.477	320.169	318.644	174.806	263.952	108.202	278.93	271.828	309.86
Tb927_06_v5.1	81264	81664	161.587	115.071	93.1416	97.1866	209.551	241.462	182.913	311.324	315.119	322.448	350.526	177.674	343.02	124.272	366.261	360.53	329.133
Tb927_06_v5.1	84359	84759	137.51	130.797	86.1873	108.665	250.682	290.396	189.229	266.493	326.917	343.489	289.858	235.359	377.171	175.457	377.219	374.518	310.857
Tb927_06_v5.1	89896	90296	46.4158	33.9458	37.5074	16.5804	38.3325	51.5343	62.901	50.1676	67.5255	67.3301	53.7449	42.8649	57.871	32.6154	54.4577	55.4783	66.458
Tb927_07_v5.1	1020283	1020683	298.352	222.662	201.332	187.741	366.897	484.453	426.095	576.394	588.016	583.002	679.919	362.997	662.824	211.881	678.563	678.298	675.047
Tb927_07_v5.1	1235115	1235515	245.483	180.853	137.489	167.334	293.883	429.86	337.402	471.789	544.24	566.871	520.324	382.438	616.225	204.382	501.907	491.516	470.356
Tb927_07_v5.1	1308619	1309019	228.852	161.099	112.294	128.179	187.768	322.968	345.298	344.057	357.497	379.433	364.372	301.011	428.144	159.268	406.772	414.259	463.212
Tb927_07_v5.1	1318616	1319016	249.702	234.552	156.87	180.471	308.364	490.722	407.409	465.919	546.103	560.383	554.028	343.397	647.684	230.212	595.05	612.01	552.598
Tb927_07_v5.1	1790376	1790776	138.255	101.646	93.1416	88.5138	130.209	183.505	193.704	186.439	198.696	208.127	214.069	153.135	219.876	98.7985	233.272	253.706	271.979
Tb927_07_v5.1	1887857	1888257	202.045	177.017	127.343	136.087	283.539	394.841	282.66	369.853	519.869	537.764	452.186	301.329	438.911	167.719	538.932	537.933	516.046
Tb927_07_v5.1	1903315	1903715	267.574	204.826	146.382	146.673	320.898	349.883	287.924	436.565	568.612	577.391	505.385	281.411	481.305	199.264	579.775	564.957	554.094
Tb927_07_v5.1	1929304	1929704	171.019	187.373	147.522	158.151	170.123	277.092	253.71	219.706	337.007	329.812	235.749	199.505	217.521	167.6	292.046	302.985	313.516
Tb927_07_v5.1	1948631	1949031	156.126	137.509	862.671	125.883	113.294	105.057	159.226	82.7232	119.062	100.118	85.6275	71.3884	61.4038	91.8945	81.6865	84.4097	82.2418
Tb927_07_v5.1	2142401	2142801	211.478	157.647	121.415	109.176	211.255	264.553	266.079	315.416	391.027	381.362	330.486	223.407	313.748	147.603	389.007	382.625	395.757
Tb927_07_v5.1	2153887	2154287	272.538	280.581	171.577	198.455	321.871	458.456	431.885	441.19	613.163	602.114	508.846	308.341	400.555	244.973	375.061	358.781	344.419
Tb927_07_v5.1	2199324	2199724	185.663	127.728	160.86	112.874	183.631	219.594	188.177	272.364	252.872	265.288	301.336	152.975	246.625	121.534	161.547	154.036	175.449
Tb927_07_v5.1	2201125	2201525	431.394	339.65	361.964	281.484	379.553	492.252	435.833	617.845	549.829	554.071	672.996	336.386	574.336	291.753	450.106	441.76	464.541
Tb927_07_v5.1	227322	227722	255.908	190.442	136.121	184.808	334.771	472.219	314.768	504.523	585.998	592.821	590.466	320.77	639.441	218.785	609.661	620.435	547.946
Tb927_07_v5.1	236574	236974	266.084	209.812	149.232	228.172	347.183	498.827	352.404	558.96	582.427	597.029	637.47	356.464	687.891	252.948	706.456	702.778	588.652
Tb927_07_v5.1	25244	25644	157.615	150.934	124.721	138.51	197.139	406.922	342.666	342.278	380.161	390.83	392.611	343.397	501.324	164.982	273.119	276.438	267.826
Tb927_07_v5.1	27821	28221	260.376	258.909	155.73	179.068	283.174	430.625	380.038	492.781	501.086	500.943	521.781	299.098	569.962	208.905	443.963	427.453	435.798
Tb927_07_v5.1	352643	353043	205.52	175.099	113.092	168.355	297.777	366.245	274.501	435.32	526.699	557.052	484.798	410.324	566.261	210.096	568.319	570.203	503.087
Tb927_07_v5.1	36028	36428	227.86	204.634	174.883	136.214	231.577	384.137	363.194	426.425	420.211	436.769	434.696	247.629	459.435	163.077	386.683	385.964	417.855
Tb927_07_v5.1	711377	711777	107.973	129.838	84.8193	130.985	152.478	183.199	140.54	235.717	274.138	285.101	264.534	155.206	218.867	148.079	256.848	253.388	229.114
Tb927_07_v5.1	895089	895489	250.943	190.442	110.014	168.61	305.93	432.307	351.877	466.808	514.126	525.491	525.425	387.059	600.411	202.597	597.706	587.689	564.561
Tb927_08_v5.1	1037330	1037730	51.6283	54.6585	30.7812	60.8373	78.0036	80.2834	59.2165	123.64	136.293	134.31	138.644	67.8827	124.322	63.0882	157.396	152.446	130.756
Tb927_08_v5.1	1039748	1040148	53.8622	46.4118	39.2175	45.1497	72.5275	75.8487	63.4274	89.4834	76.2185	83.4613	84.5344	66.6079	93.1992	46.8995	91.1502	99.0343	85.897
Tb927_08_v5.1	1041361	1041761	30.282	33.1787	19.0387	33.4159	51.4751	74.3194	51.0577	61.0195	71.872	74.3437	69.0486	68.5201	88.9934	39.6384	53.6276	54.3656	46.3545
Tb927_08_v5.1	1166261	1166661	44.9266	63.0971	52.1	72.6986	81.8977	153.685	94.7463	104.249	131.17	136.238	111.134	159.668	110.359	76.301	75.7095	79.7997	70.6116
Tb927_08_v5.1	1169240	1169640	252.433	146.331	134.639	86.218	175.478	263.024	415.568	308.655	334.523	340.683	330.85	250.975	325.524	96.5369	306.159	316.973	384.459
Tb927_08_v5.1	1172497	1172897	94.5692	144.989	72.9628	123.078	110.738	106.739	84.7453	135.559	202.421	197.081	164.696	100.709	121.63	127.962	177.818	156.897	144.214
Tb927_08_v5.1	1395642	1396042	234.561	168.77	153.45	158.151	286.094	393.771	297.661	487.622	493.014	533.731	544.19	391.84	649.871	196.764	577.783	583.873	565.724
Tb927_08_v5.1	1442717	1443117	262.609	238.772	167.814	195.649	329.903	509.073	372.143	506.657	618.286	657.521	637.105	370.168	652.731	235.45	720.236	743.155	719.408
Tb927_08_v5.1	1610256	1610656	102.512	172.798	89.2654	126.649	110.617	220.359	179.755	159.754	223.378	228.642	173.988	154.887	119.779	132.247	159.222	146.088	150.86
Tb927_08_v5.1	1615060	1615460	148.431	151.126	97.4737	134.811	217.218	419.461	304.767	325.2	399.565	440.977	353.259	432.314	473.398	180.337	281.586	276.597	248.387
Tb927_08_v5.1	1743317	1743717	298.849	256.032	157.098	195.138	381.135	537.669	465.047	607.704	620.614	636.831	665.526	524.259	725.574	232.831	608.83	629.337	617.062
Tb927_08_v5.1	1993600	1994000	204.528	172.798	112.75	133.026	226.466	386.583	309.768	376.079	438.373	437.646	450.364	259.898	446.649	161.411	466.543	466.399	451.914
Tb927_08_v5.1	2002060	2002460	74.7121	77.8645	59.2823	84.9426	153.573	223.111	146.857	185.015	240.143	261.08	225.729	171.46	257.055	110.464	190.602	193.141	162.49
Tb927_08_v5.1	2002770	2003170	26.0624	26.0827	18.6967	21.2994	40.7663	66.8263	46.8468	62.0869	80.4097	77.8505	66.6802	49.0795	78.0585	30.9489	45.3261	53.0939	40.5394
Tb927_08_v5.1	2004257	2004657	49.3944	59.6449	48.3379	42.7264	83.2363	147.263	120.275	103.36	149.953	153.246	113.502	134.809	122.976	49.0422	58.9405	56.5911	54.4956
Tb927_08_v5.1	2006041	2006441	75.705	92.0565	70.2267	75.8872	106.966	254.001	194.23	127.554	198.541	188.489	139.919	303.401	125.836	88.5616	77.7018	78.687	73.9345
Tb927_08_v5.1	2097416	2097816	48.4016	35.4801	33.9733	25.5083	46.9725	72.9432	57.111	65.1112	84.1353	88.7215	67.7733	74.416	74.021	31.6631	79.1961	89.0196	87.5584
Tb927_08_v5.1	2105598	2105998	171.515	147.099	126.089	114.15	178.52	244.979	249.762	247.102	342.906	345.242	272.186	162.377	219.203	133.795	155.404	161.825	176.28
Tb927_08_v5.1	2107936	2108336	59.3229	61.1792	36.5954	63.6432	88.469	104.139	70.007	119.37	156.473	169.903	120.972	70.1136	119.275	73.0871	136.808	137.98	126.104
Tb927_08_v5.1	2110373	2110773	20.1053	30.8773	10.2604	39.6654	40.1579	57.804	29.2134	54.6151	77.926	76.6231	61.5789	34.4194	52.8241	39.9956	60.7668	64.6982	49.5112
Tb927_08_v5.1	2115125	2115525	246.972	164.167	128.369	108.028	224.884	285.503	261.342	332.316	392.424	411.871	348.34	229.622	348.74	126.772	405.942	389.62	441.281
Tb927_08_v5.1	2244167	2244567	269.559	194.278	138.287	148.968	258.471	399.582	320.822	465.919	476.715	486.565	529.798	339.892	534.465	176.528	551.55	526.805	564.228
Tb927_08_v5.1	443999	444399	252.929	219.593	162.684	146.418	321.871	440.259	382.407	462.361	564.42	568.449	551.478	383.394	528.745	188.908	586.915	580.376	601.611
Tb927_08_v5.1	464370	464770	305.302	229.949	146.04	195.649	380.891	517.636	423.727	611.44	606.954	657.345	712.713	432.314	735.668	235.688	680.721	708.66	628.859
Tb927_08_v5.1	796581	796981	196.833	164.935	107.734	136.852	247.153	366.551	280.291	366.829	436.2	453.076	408.644	298.142	431.509	157.721	406.938	409.172	394.096
Tb927_08_v5.1	879145	879545	231.335	200.031	136.919	198.582	321.628	435.365	294.24	481.396	552.468	575.111	541.822	305.632	561.887	245.568	627.924	630.45	563.065
Tb927_08_v5.1	882763	883163	45.6712	38.7404	29.2991	28.4418	60.8452	101.386	79.2185	73.6503	113.164	118.354	92.5506	85.8892	101.442	43.8047	84.177	78.3691	73.6022
Tb927_09_v5.1	1121982	1122382	329.131	265.046	162	213.76	368.6	331.073	332.402	561.45	542.067	577.391	630	291.928	473.734	197.002	508.715	497.238	533.99
Tb927_09_v5.1	1124501	1124901	360.654	250.662	175.453	239.268	447.943	526.659	406.883	724.051	675.566	714.681	852.085	473.426	820.96	254.376	713.097	717.562	662.254
Tb927_09_v5.1	1153294	1153694	60.564	41.2336	43.4357	36.987	60.8452	40.6769	40.2672	65.467	68.6122	73.467	76.1538	38.4031	59.7215	35.5913	60.6008	72.1695	61.6398
Tb927_09_v5.1	1283557	1283957	237.788	170.688	105.682	136.852	225.006	316.699	298.188	409.88	372.4	410.994	402.449	366.184	523.194	161.887	456.747	474.824	454.573
Tb927_09_v5.1	1429049	1429449	134.531	120.441	79.233	92.9777	145.42	243.908	293.977	256.353	283.297	296.498	278.198	285.554	348.908	115.106	335.878	330.644	323.65
Tb927_09_v5.1	1565041	1565441	215.945	157.839	134.069	131.24	186.917	288.103	314.242	332.672	346.631	343.489	355.081	220.22	382.89	146.769	373.4	393.753	383.463
Tb927_09_v5.1	171757	172157	161.835	127.92	92.4575	149.224	121.569	285.962	254.499	299.227	281.745	284.575	293.138	257.986	333.263	147.841	177.486	185.67	169.8
Tb927_09_v5.1	174392	174792	173.005	115.262	106.48	108.793	119.5	216.994	200.546	275.21	239.677	256.871	246.68	156.8	262.102	110.107	213.016	205.858	216.985
Tb927_09_v5.1	175650	176050	79.9246	81.7001	55.6341	71.2957	87.4955	121.572	89.2195	156.907	156.318	172.358	166.154	89.3949	125.499	77.6104	122.862	123.515	116.966
Tb927_09_v5.1	1768120	1768520	253.674	202.716	158.238	162.743	280.132	413.803	345.824	436.387	466.159	493.053	483.34	287.306	503.175	191.764	572.304	552.717	541.134
Tb927_09_v5.1	1777026	1777426	188.642	175.866	114.916	165.166	270.518	396.676	304.241	418.241	442.254	467.278	460.202	303.879	529.418	195.454	561.014	564.48	486.639
Tb927_09_v5.1	179893	180293	87.6192	97.81	51.758	109.431	110.373	179.223	124.486	189.997	194.66	195.678	218.623	120.627	176.977	101.774	147.766	158.169	131.421
Tb927_09_v5.1	2271528	2271928	932.537	627.71	538.671	471.011	744.746	956.825	890.615	1413.59	1166.87	1176.87	1461.68	639.468	1274.17	446.855	942.218	925.963	990.723
Tb927_09_v5.1	2506772	2507172	323.173	143.455	191.299	139.275	143.23	250.943	364.773	410.236	296.491	301.583	386.964	222.451	346.216	119.749	207.205	198.228	246.227
Tb927_09_v5.1	2510388	2510788	154.885	82.8509	104.086	79.7134	78.9771	131.971	193.177	205.83	168.115	169.553	205.324	98.7965	181.351	75.3488	158.06	139.093	171.96
Tb927_09_v5.1	2511939	2512339	147.19	123.317	89.9495	114.66	144.812	187.175	150.278	267.205	226.482	232.499	259.251	128.435	221.222	111.654	185.123	177.721	161.991
Tb927_09_v5.1	2521349	2521749	96.8031	77.0973	81.1711	46.2976	95.8921	122.795	152.647	133.247	155.697	146.934	151.761	91.6257	120.789	52.9703	129.503	127.489	152.189
Tb927_09_v5.1	2538349	2538749	99.5334	90.3304	79.233	68.3622	132.399	213.63	180.018	160.821	223.688	216.894	173.806	153.772	187.239	99.8698	90.4861	98.3985	82.5741
Tb927_09_v5.1	2539471	2539871	29.5374	21.0963	22.0028	17.3456	34.9252	60.0978	37.6353	52.6582	61.3163	71.0122	58.8462	41.1121	59.2168	22.1404	39.515	41.9664	48.3482
Tb927_09_v5.1	2541943	2542343	142.474	101.262	119.249	67.3419	166.473	185.952	173.438	208.854	236.728	252.137	247.227	147.398	214.324	83.9192	204.548	207.924	229.945
Tb927_09_v5.1	3386211	3386611	222.151	139.427	169.068	126.521	236.08	235.039	189.493	320.753	329.09	344.366	363.462	122.699	294.402	140.342	304.332	290.268	302.384
Tb927_09_v5.1	3389816	3390216	114.923	71.3438	71.9368	61.475	123.151	156.132	126.592	177.544	183.483	192.697	195.85	117.6	180.847	74.0394	167.026	170.886	175.615
Tb927_09_v5.1	3391048	3391448	43.9337	26.658	37.6214	19.3863	54.5173	76.3074	55.2687	63.3322	83.0487	79.4285	79.7976	53.86	73.6845	27.3779	64.0874	68.8313	68.2856
Tb927_09_v5.1	3407225	3407625	126.589	110.084	93.9396	109.686	150.896	262.106	215.548	218.46	278.019	279.841	243.765	187.395	253.522	140.222	178.316	180.265	172.791
Tb927_09_v5.1	3408681	3409081	128.078	90.714	98.9558	95.2735	165.499	257.213	193.177	270.051	288.885	295.095	295.506	204.604	309.038	102.846	242.901	273.894	244.233
Tb927_09_v5.1	3413151	3413551	144.46	100.879	113.548	87.7485	142.013	171.73	146.857	231.981	200.559	221.628	264.352	150.904	204.567	86.419	163.705	164.527	161.161
Tb927_09_v5.1	3419662	3420062	61.5568	38.7404	60.1943	33.926	74.2312	61.0154	67.9015	84.5022	76.8394	83.286	98.9271	49.3982	93.8721	36.5436	65.7477	75.0308	71.7746
Tb927_09_v5.1	436960	437360	267.077	189.867	146.268	176.773	293.396	424.661	362.668	529.429	502.328	535.134	547.105	409.846	607.645	198.43	534.781	521.242	513.886
Tb927_09_v5.1	685862	686262	311.259	230.141	175.681	236.972	383.325	575.899	439.781	693.096	632.877	691.361	760.628	473.586	938.553	274.969	888.922	877.002	749.48
Tb927_09_v5.1	694863	695263	180.451	149.016	110.812	135.066	217.218	370.833	295.293	369.497	398.013	404.156	411.741	250.497	443.621	155.102	420.885	445.416	441.946
Tb927_09_v5.1	748603	749003	198.074	151.893	96.5617	157.514	268.814	328.627	242.393	405.789	434.182	463.947	431.781	306.906	501.156	197.24	521.499	521.56	448.425
Tb927_09_v5.1	886323	886723	276.013	236.854	128.141	169.758	312.501	471.454	423.2	549.887	528.407	580.021	605.769	527.605	709.256	215.095	698.652	693.399	673.219
Tb927_10_v5.1	1102349	1102749	163.324	176.442	110.014	191.312	225.371	297.584	198.967	335.874	420.055	426.599	393.158	227.71	355.133	221.999	432.175	435.56	365.519
Tb927_10_v5.1	1229415	1229815	268.567	207.511	176.365	166.442	324.062	488.429	399.25	509.504	528.873	573.183	570.972	380.207	650.207	205.691	637.554	650.797	625.536
Tb927_10_v5.1	1238666	1239066	237.54	186.414	155.274	177.665	273.682	419.614	323.453	489.935	488.512	509.359	516.68	283.96	585.607	193.431	538.268	548.107	533.658
Tb927_10_v5.1	1245670	1246070	73.9675	99.3443	84.8193	80.2236	87.3738	325.874	283.186	151.748	197.609	187.087	160.87	443.947	151.911	82.6099	86.3354	91.2451	86.5615
Tb927_10_v5.1	1625952	1626352	269.063	200.415	141.479	170.268	251.291	364.869	370.037	415.217	441.633	443.257	469.858	283.801	522.689	185.932	559.852	522.037	533.824
Tb927_10_v5.1	1637377	1637777	254.915	214.607	123.353	203.939	318.221	458.762	372.406	525.515	544.085	543.55	553.846	322.204	656.6	226.76	665.779	667.488	596.128
Tb927_10_v5.1	1885252	1885652	211.478	212.881	102.262	196.797	277.454	382.302	295.819	422.689	509.779	510.061	465.85	307.544	473.566	225.094	558.689	551.286	481.322
Tb927_10_v5.1	1923200	1923600	172.508	161.099	116.74	136.214	223.545	305.077	211.6	294.601	452.499	432.561	358.907	197.115	308.533	161.768	449.11	432.222	405.726
Tb927_10_v5.1	2058195	2058595	338.066	249.895	183.547	230.723	348.887	545.162	451.624	611.974	611.611	629.642	691.215	434.067	786.81	249.258	819.688	796.567	733.364
Tb927_10_v5.1	2361108	2361508	249.206	205.018	110.014	197.689	331.12	431.389	281.607	535.299	525.768	585.281	609.413	428.012	662.152	237.355	687.528	677.026	608.589
Tb927_10_v5.1	2626006	2626406	54.3587	61.1792	42.4096	57.6488	92.9715	77.2249	55.5319	88.416	126.824	125.192	112.591	64.5364	101.611	67.1354	132.824	125.263	107.33
Tb927_10_v5.1	2639836	2640236	263.851	184.305	128.483	148.586	239	337.802	396.092	395.292	422.229	428.703	434.696	339.573	497.791	181.17	485.47	471.327	468.197
Tb927_10_v5.1	2647668	2648068	103.753	64.056	72.0508	171.671	136.172	189.927	183.176	205.118	390.096	475.694	213.34	293.999	206.418	132.961	206.541	193.141	171.96
Tb927_10_v5.1	3044069	3044469	211.478	148.249	112.294	99.4824	188.255	224.946	246.867	286.418	380.161	379.433	339.049	297.983	395.676	141.056	436.824	438.422	453.908
Tb927_10_v5.1	3164397	3164797	286.19	187.182	176.479	163.636	265.042	427.413	451.624	499.897	492.393	515.496	545.283	394.708	674.937	204.144	546.901	563.367	555.589
Tb927_10_v5.1	3172643	3173043	67.0175	95.5086	66.9206	95.146	123.881	215.771	127.908	144.454	265.756	273.529	178.543	198.549	197.67	134.271	177.652	191.233	161.659
Tb927_10_v5.1	324781	325181	198.074	173.373	92.3435	159.044	264.433	361.963	276.87	410.414	466.314	490.598	456.377	341.326	485.342	194.026	427.858	448.436	404.397
Tb927_10_v5.1	3309043	3309443	172.508	177.017	98.8418	169.885	310.554	368.233	252.13	452.398	516.609	571.605	513.765	410.324	621.272	230.451	586.748	624.409	496.109
Tb927_10_v5.1	3418230	3418630	210.733	180.661	122.099	153.943	280.375	441.482	354.772	436.743	510.09	549.863	504.292	449.365	594.355	180.456	601.857	601.041	569.213
Tb927_10_v5.1	3625600	3626000	222.151	198.497	139.199	178.303	288.528	391.63	307.926	443.859	497.516	511.639	523.785	261.97	534.97	195.097	610.491	585.622	553.595
Tb927_10_v5.1	3947851	3948251	223.64	177.784	102.604	148.458	268.206	365.328	280.554	393.336	481.527	527.77	449.818	461.953	501.156	172.362	543.415	538.251	535.651
Tb927_10_v5.1	4091801	4092201	63.2943	30.8773	69.4287	17.3456	22.1477	17.28	51.8473	15.4772	13.9708	14.0271	11.4777	12.5886	12.449	11.5463	14.4446	11.7633	22.5957
Tb927_10_v5.1	445686	446086	154.14	143.071	101.236	143.484	180.224	291.62	268.448	336.408	357.497	362.075	342.874	222.292	393.825	168.553	388.509	398.84	377.481
Tb927_10_v5.1	453990	454390	217.683	228.799	140.567	179.961	331.12	456.162	335.034	446.883	596.243	615.439	525.789	296.549	538.671	231.879	615.638	596.432	548.777
Tb927_10_v5.1	476352	476752	247.22	209.62	143.532	192.843	339.516	519.472	386.091	529.962	585.687	637.707	625.263	390.087	667.198	233.903	708.614	708.819	659.928
Tb927_10_v5.1	50339	50739	122.369	80.1659	82.6532	62.4953	105.141	180.752	215.022	191.598	222.757	230.045	226.457	159.827	230.979	76.063	231.279	218.257	253.87
Tb927_10_v5.1	53504	53904	38.2248	39.3158	39.9015	29.5896	36.1421	52.4518	56.3214	64.5775	63.3343	62.4206	73.0567	59.4372	60.058	33.9248	58.2764	53.4118	64.7965
Tb927_10_v5.1	55889	56289	70.7407	74.0288	39.9015	45.7874	75.4481	121.419	107.906	116.168	129.463	135.537	130.81	114.731	151.911	60.4695	106.923	98.8754	110.985
Tb927_10_v5.1	56756	57156	313.99	170.113	165.42	156.493	189.35	465.796	536.369	543.483	490.53	527.419	555.304	406.5	544.727	165.22	477.335	460.836	488.466
Tb927_10_v5.1	58463	58863	550.04	283.841	382.599	224.983	416.79	582.475	653.75	766.213	724.929	729.234	851.174	468.168	754.341	269.494	722.561	705.957	836.042
Tb927_10_v5.1	68661	69061	363.136	262.745	180.241	220.902	363.489	465.491	521.894	585.823	563.644	562.662	663.158	344.194	690.582	209.501	545.075	563.049	509.068
Tb927_10_v5.1	804237	804637	264.347	208.853	149.118	156.493	247.397	384.901	407.146	458.091	475.939	495.157	492.996	367.3	548.428	178.433	540.758	522.831	560.905
Tb927_11_v5.1	1055470	1055870	215.945	138.66	117.539	102.926	186.917	275.716	327.138	309.901	369.761	372.42	353.077	331.446	435.378	133.438	446.952	444.462	472.682
Tb927_11_v5.1	1290372	1290772	68.2586	108.742	53.6961	134.301	85.7918	161.484	114.485	132.357	175.722	180.424	160.87	125.726	131.051	132.723	162.543	153.241	129.593
Tb927_11_v5.1	1379889	1380289	196.585	130.222	91.5455	117.848	166.959	293.149	236.866	313.281	327.693	340.683	335.951	188.032	336.123	126.415	314.958	311.092	328.635
Tb927_11_v5.1	172600	173000	349.732	310.307	236.217	239.65	322.845	681.567	769.814	585.823	667.96	693.114	619.433	609.988	715.144	280.921	523.491	517.427	541.3
Tb927_11_v5.1	1775866	1776266	203.038	205.593	104.2	127.541	238.392	304.924	313.979	381.772	437.597	467.804	382.045	424.506	480.127	164.029	477.833	470.691	469.36
Tb927_11_v5.1	184211	184611	218.924	163.017	140.111	122.95	203.101	352.788	418.463	352.952	406.706	402.227	422.126	327.781	493.922	149.745	429.518	441.601	454.739
Tb927_11_v5.1	1873971	1874371	240.022	177.784	104.77	122.95	234.984	334.743	360.562	382.839	429.059	418.183	419.028	373.833	530.26	158.554	521.167	502.643	518.871
Tb927_11_v5.1	1894627	1895027	221.406	176.442	142.505	153.687	285.973	403.711	295.03	446.527	524.371	553.545	521.053	336.227	548.26	194.859	563.836	572.428	537.313
Tb927_11_v5.1	2021803	2022203	233.569	226.306	133.841	241.946	371.278	531.858	384.249	593.294	594.225	635.077	663.158	393.752	779.408	274.969	713.097	699.281	582.504
Tb927_11_v5.1	2242281	2242681	232.824	185.839	131.561	139.275	246.788	364.257	315.558	362.737	460.416	467.629	451.822	260.695	457.921	150.459	406.938	402.496	405.394
Tb927_11_v5.1	2253596	2253996	147.19	102.413	74.2168	67.2144	96.3789	172.647	272.132	172.385	220.739	215.842	186.923	143.414	215.67	86.1809	221.649	204.268	258.355
Tb927_11_v5.1	2437236	2437636	196.585	144.797	92.5716	93.3604	197.504	267.152	286.081	297.626	346.321	346.645	334.858	315.671	403.414	118.677	391.664	395.025	418.852
Tb927_11_v5.1	2649814	2650214	222.647	191.209	137.489	160.192	262	454.633	352.14	439.767	511.021	531.978	511.579	407.774	653.067	202.954	655.485	657.474	629.025
Tb927_11_v5.1	2659933	2660333	230.59	187.373	153.222	139.785	248.127	391.63	337.139	384.085	439.925	478.5	432.692	295.593	502.67	167.243	495.598	497.715	499.432
Tb927_11_v5.1	2963527	2963927	230.094	212.689	122.897	180.471	304.105	434.295	355.562	494.382	586.774	622.278	579.534	439.166	617.739	218.071	709.112	695.307	625.204
Tb927_11_v5.1	3056012	3056412	238.533	185.455	143.304	157.131	299.115	389.03	324.506	476.77	520.956	550.915	525.425	323.16	547.587	177.599	572.968	576.879	592.473
Tb927_11_v5.1	3209138	3209538	194.847	214.99	153.336	167.59	251.413	376.338	343.719	362.381	484.476	490.949	435.789	298.62	396.517	199.74	412.916	427.294	419.682
Tb927_11_v5.1	3225409	3225809	302.572	192.552	179.671	133.153	239.852	335.661	390.039	361.314	447.997	426.249	410.648	236.793	423.266	143.198	394.486	389.143	427.989
Tb927_11_v5.1	3507739	3508139	252.184	180.853	129.053	121.675	258.836	399.429	372.932	386.22	467.711	498.313	450.182	393.114	538.839	162.125	536.276	534.436	573.865
Tb927_11_v5.1	3524472	3524872	189.635	186.223	102.718	158.024	271.735	372.056	279.238	374.656	495.808	534.433	463.846	295.433	516.801	209.501	567.157	542.384	502.256
Tb927_11_v5.1	3669311	3669711	223.64	154.195	130.421	136.469	215.149	341.625	321.611	356.51	416.33	414.326	381.134	262.289	408.798	156.411	440.31	433.653	459.059
Tb927_11_v5.1	4079340	4079740	243.497	151.51	123.011	108.283	209.916	300.489	339.771	281.259	379.385	390.48	354.534	324.754	442.275	145.46	426.862	410.762	446.764
Tb927_11_v5.1	4084523	4084923	114.426	110.66	125.861	94.3807	131.182	152.462	111.59	155.84	197.92	217.596	168.158	126.045	155.781	114.273	184.957	185.352	192.396
Tb927_11_v5.1	4278187	4278587	331.861	270.224	178.417	260.95	429.689	594.097	424.779	638.125	655.541	692.238	745.324	416.061	762.753	273.065	716.75	695.466	644.809
Tb927_11_v5.1	448837	449237	47.4087	49.6722	39.4455	46.5526	75.2047	65.4501	43.9518	91.0845	108.196	124.491	123.887	52.7446	99.7601	50.7086	110.742	111.116	106.333
Tb927_11_v5.1	4538692	4539092	244.49	218.251	145.812	189.016	303.496	513.813	402.935	495.628	538.963	564.591	566.417	363.157	622.281	211.048	506.722	526.488	504.915
Tb927_11_v5.1	4841266	4841666	183.678	146.907	131.333	135.704	147.367	297.431	332.402	310.612	296.491	329.286	318.097	263.404	339.992	134.985	232.275	224.298	256.528
Tb927_11_v5.1	559627	560027	244.242	214.607	158.922	146.673	262.973	437.659	441.097	436.921	493.169	518.302	512.49	412.077	629.515	182.004	633.403	635.378	659.928
Tb927_11_v5.1	569105	569505	276.758	242.415	157.098	256.741	390.748	502.039	333.454	613.931	593.293	640.513	671.538	320.61	751.145	270.922	707.618	711.521	615.733
Tb927_11_v5.1	918458	918858	197.081	178.551	153.564	164.784	229.995	328.932	250.288	333.206	443.651	454.829	393.887	213.209	362.703	178.909	436.658	440.965	434.968

## Sheet: Control Background RLE
chromosome	start	end	0h_1	0h_2	0h_3	0h_4	0h_5	1h_1	1h_2	1h_3	3h_1	3h_2	3h_3	24h_1	24h_2	24h_3	72h_1	72h_2	72h_3
Tb927_01_v5.1	258835	259235	206.166	258.238	246.996	291.599	231.338	285.464	196.013	250.675	244.185	225.035	267.914	282.186	264.904	304.335	249.176	264.886	242.674
Tb927_01_v5.1	954649	955049	702.49	675.676	704.696	578.687	746.935	771.763	706.01	658.182	743.306	667.786	691.342	692.097	728.837	536.503	652.719	672.048	668.834
Tb927_01_v5.1	396855	397255	155.261	131.433	155.997	128.597	157.249	117.47	132.49	127.266	142.825	139.046	140.116	136.637	149.972	129.79	165.307	131.865	144.421
Tb927_01_v5.1	164948	165348	58.5409	105.517	124.581	82.3472	123.985	88.418	85.302	79.7017	127.468	144.535	98.5432	117.33	61.6708	66.0139	75.3605	69.4025	75.7618
Tb927_01_v5.1	701584	701984	212.529	242.503	188.497	306.828	207.146	228.624	152.455	271.243	224.22	182.955	261.755	237.63	297.141	304.335	260.115	277.61	247.41
Tb927_01_v5.1	236770	237170	218.892	259.163	209.621	198.536	226.046	198.309	183.308	213.395	222.685	230.524	197.086	210.897	187.816	204.196	229.728	209.364	195.323
Tb927_01_v5.1	624072	624472	129.808	92.5584	177.664	81.2192	128.521	59.3664	96.1916	59.1335	75.252	93.3071	70.8279	77.2297	49.0563	65.4545	66.8521	61.3055	85.232
Tb927_01_v5.1	12190	12590	1513.15	928.361	1349.81	780.042	1202.05	1518.26	2029.1	884.431	1302.32	1189.21	893.047	1066.36	681.182	485.594	707.416	682.458	884.282
Tb927_01_v5.1	356080	356480	111.991	84.2281	98.5816	47.9419	98.2809	59.3664	123.416	48.8494	59.8945	60.3752	40.0332	59.4075	37.8434	49.2307	48.6197	45.1116	76.9455
Tb927_01_v5.1	715673	716073	227.8	266.568	234.538	326.005	219.242	222.308	132.49	286.669	234.971	208.569	270.994	242.085	301.346	344.056	320.89	329.662	248.593
Tb927_01_v5.1	627062	627462	162.896	103.665	227.496	89.6795	220.754	75.7869	161.529	113.125	90.6096	111.603	69.2882	123.271	85.4982	91.7481	109.394	106.417	144.421
Tb927_01_v5.1	1046012	1046412	187.076	176.786	106.706	234.069	130.789	270.306	219.607	235.248	196.577	161.001	206.325	271.789	245.282	174.545	158.014	196.64	133.767
Tb927_01_v5.1	981442	981842	268.524	324.88	288.703	322.621	288.039	303.147	266.795	293.096	277.972	300.046	269.454	335.652	283.125	305.454	281.994	263.73	277.004
Tb927_01_v5.1	219971	220371	221.437	214.735	305.495	195.152	260.822	236.202	194.198	170.973	264.15	285.41	226.341	216.837	168.193	204.196	217.573	204.737	245.042
Tb927_01_v5.1	859321	859721	192.167	236.024	275.162	234.633	238.142	169.257	223.237	163.26	245.721	279.921	173.99	209.411	144.366	206.993	187.186	179.29	205.977
Tb927_02_v5.1	783728	784128	192.167	173.084	172.789	172.591	154.225	165.468	181.494	168.402	165.862	219.546	173.99	142.578	182.209	180.699	192.048	172.35	208.345
Tb927_02_v5.1	623724	624124	240.527	164.754	272.995	146.082	236.63	197.046	254.091	173.544	261.078	312.853	214.023	294.067	142.964	138.182	179.893	201.267	227.285
Tb927_02_v5.1	859121	859521	133.626	172.159	173.872	171.463	152.713	114.943	154.269	109.268	173.54	159.171	130.878	126.241	175.201	170.07	144.644	131.865	149.156
Tb927_02_v5.1	1128666	1129066	243.072	150.87	296.828	152.286	273.674	208.414	239.571	196.683	198.112	225.035	178.609	212.382	179.406	140.979	221.22	187.387	218.999
Tb927_02_v5.1	454845	455245	206.166	246.205	232.371	268.474	211.682	239.992	179.679	251.96	253.4	267.115	278.692	231.689	266.306	237.762	251.607	274.14	245.042
Tb927_02_v5.1	714656	715056	152.715	136.986	172.247	81.2192	149.689	107.365	116.156	95.1278	96.7526	76.8412	103.162	95.052	95.3094	88.9509	103.317	92.5367	125.48
Tb927_02_v5.1	1104537	1104937	222.71	186.042	220.996	222.225	203.366	213.466	183.308	231.392	202.72	195.762	210.944	193.074	210.241	233.846	212.711	233.655	230.837
Tb927_02_v5.1	792080	792480	189.621	174.935	139.748	203.048	166.321	161.679	174.234	176.115	161.254	151.853	164.752	160.4	192.02	189.091	206.634	182.76	147.972
Tb927_02_v5.1	393176	393576	225.255	194.373	244.829	206.996	253.262	218.519	232.312	199.254	221.149	195.762	215.563	209.411	203.233	186.853	212.711	212.834	216.631
Tb927_02_v5.1	812461	812861	162.896	206.405	235.621	209.252	207.146	185.678	176.049	195.398	178.148	173.807	214.023	200.5	215.848	203.636	183.539	196.64	182.302
Tb927_02_v5.1	404014	404414	194.712	161.977	172.789	228.993	195.05	170.52	170.604	150.405	179.683	181.126	138.576	182.678	138.759	170.629	170.169	164.253	158.626
Tb927_02_v5.1	699147	699547	164.169	149.019	115.373	196.28	130.789	122.522	147.01	151.69	158.183	126.239	161.672	151.489	145.767	173.986	150.721	166.566	151.524
Tb927_02_v5.1	452490	452890	207.438	201.777	211.788	170.335	213.194	195.783	245.016	159.403	185.826	193.932	201.706	166.341	168.193	146.573	185.97	229.028	228.469
Tb927_02_v5.1	481660	482060	206.166	241.577	209.08	298.368	188.246	207.151	185.123	241.676	208.863	186.614	283.312	243.571	274.715	268.531	295.365	241.752	243.858
Tb927_02_v5.1	469531	469931	138.716	146.242	171.705	209.252	175.394	150.311	103.451	205.682	153.576	139.046	178.609	163.371	182.209	198.042	195.694	192.014	170.464
Tb927_02_v5.1	1024056	1024456	358.881	489.634	328.786	1058.11	376.491	1244.17	945.581	794.446	1720.05	2082.03	791.425	2128.27	964.307	1335.38	864.215	809.696	638.056
Tb927_02_v5.1	534243	534643	222.71	204.554	228.579	199.664	198.074	205.888	166.974	213.395	265.686	214.058	227.881	176.737	236.872	201.958	220.004	226.715	237.939
Tb927_02_v5.1	732663	733063	156.533	125.879	150.581	220.533	165.565	166.731	163.344	165.831	167.397	179.296	180.149	196.045	178.004	210.349	172.6	200.111	153.891
Tb927_03_v5.1	1241013	1241413	229.073	242.503	238.329	292.727	266.87	277.885	212.347	217.251	251.864	241.501	252.517	264.363	259.298	325.035	313.597	366.677	355.133
Tb927_03_v5.1	491710	492110	119.627	114.772	127.831	138.185	114.913	102.312	127.045	131.122	113.646	96.9662	135.497	108.419	120.538	154.965	97.2394	83.283	105.356
Tb927_03_v5.1	1481564	1481964	156.533	144.391	189.038	121.829	161.029	150.311	148.825	115.696	125.932	128.069	141.656	123.271	105.121	135.944	122.765	109.887	120.745
Tb927_03_v5.1	1405430	1405830	181.986	224.917	210.705	257.194	240.41	191.993	185.123	200.54	182.755	237.842	223.262	190.104	255.093	287.552	244.314	241.752	197.691
Tb927_03_v5.1	53891	54291	344.882	199.926	141.373	255.502	143.641	267.78	348.468	268.672	271.829	210.398	249.437	310.404	238.274	197.482	209.065	212.834	183.486
Tb927_03_v5.1	178401	178801	174.35	219.363	223.163	222.225	193.538	296.832	239.571	251.96	330.187	332.978	270.994	372.782	246.683	248.391	252.822	289.177	281.739
Tb927_03_v5.1	1127362	1127762	267.252	285.08	265.954	256.066	259.31	226.097	176.049	246.818	334.795	281.751	278.692	267.334	301.346	321.118	303.873	281.08	237.939
Tb927_03_v5.1	521929	522329	147.625	135.135	7006.34	161.31	7871.54	138.943	130.675	165.831	153.576	151.853	175.53	160.4	155.579	148.811	159.229	159.626	164.545
Tb927_03_v5.1	467437	467837	195.985	197.149	184.705	231.249	180.686	200.835	170.604	217.251	213.47	208.569	226.341	222.778	259.298	215.384	233.374	216.304	191.772
Tb927_03_v5.1	1246160	1246560	208.711	210.108	242.121	253.81	245.702	207.151	165.159	197.969	211.934	261.626	204.785	215.352	220.053	250.07	294.149	281.08	266.35
Tb927_03_v5.1	722830	723230	187.076	222.14	166.83	284.831	195.05	193.256	154.269	227.535	218.077	234.183	212.484	218.322	231.266	297.622	241.883	201.267	187.037
Tb927_03_v5.1	609568	609968	146.352	161.977	256.746	179.923	229.07	151.574	136.12	187.685	204.256	215.887	197.086	331.197	215.848	200.279	218.789	241.752	218.999
Tb927_03_v5.1	1523165	1523565	175.623	151.796	194.455	158.49	164.053	178.099	141.565	168.402	147.433	150.023	204.785	179.708	178.004	147.133	162.876	163.096	169.28
Tb927_04_v5.1	108531	108931	195.985	202.703	211.246	208.688	235.118	176.836	219.607	217.251	196.577	173.807	218.643	197.53	203.233	219.3	185.97	170.036	220.183
Tb927_04_v5.1	450978	451378	3.81788	0	0.541657	0.564022	3.78003	0	3.62987	1.28551	3.07151	1.82955	3.07947	0	1.40161	1.11888	2.43098	3.47013	3.55133
Tb927_04_v5.1	1512383	1512783	376.698	305.443	247.537	439.937	240.41	496.404	426.51	393.366	399.296	351.274	414.189	494.567	344.796	339.58	313.597	341.229	292.393
Tb927_04_v5.1	1029369	1029769	166.714	145.317	137.581	84.6033	162.541	89.6811	163.344	97.6988	105.967	93.3071	90.8445	99.5075	99.5143	95.6642	93.5929	106.417	164.545
Tb927_04_v5.1	1578487	1578887	510.324	396.15	349.369	326.569	335.667	473.668	693.305	335.518	382.403	354.933	309.487	448.526	295.74	219.86	296.58	286.864	342.112
Tb927_04_v5.1	1205024	1205424	146.352	201.777	155.997	270.731	164.053	152.837	154.269	194.112	165.862	162.83	237.119	175.252	217.249	275.804	201.772	197.797	165.729
Tb927_04_v5.1	1449307	1449707	173.077	182.34	221.538	203.048	244.19	179.362	143.38	224.964	195.041	197.592	234.04	206.441	245.282	232.168	237.021	222.088	228.469
Tb927_04_v5.1	910199	910599	180.713	236.949	200.955	261.706	238.142	217.256	148.825	226.25	219.613	179.296	255.596	236.145	301.346	305.454	303.873	309.998	248.593
Tb927_04_v5.1	176666	177066	137.444	211.033	176.58	241.965	195.05	185.678	119.786	236.534	191.969	208.569	254.057	187.134	201.832	252.867	220.004	231.342	188.221
Tb927_04_v5.1	580105	580505	195.985	194.373	202.58	157.926	207.146	171.784	152.455	188.97	176.612	162.83	187.848	170.797	180.808	167.832	190.832	211.678	179.934
Tb927_04_v5.1	768586	768986	207.438	212.884	192.288	223.353	219.998	156.626	163.344	254.531	210.399	208.569	274.073	212.382	220.053	223.216	247.96	266.043	208.345
Tb927_04_v5.1	612128	612528	159.078	174.935	167.372	180.487	176.15	188.204	147.01	201.825	145.897	171.978	178.609	142.578	211.643	185.734	171.384	192.014	168.096
Tb927_04_v5.1	238599	238999	197.257	199.926	226.954	250.99	273.674	189.467	152.455	228.821	202.72	197.592	220.182	200.5	239.675	256.783	239.452	251.006	197.691
Tb927_04_v5.1	880904	881304	215.074	207.331	235.621	210.38	238.898	184.415	154.269	209.538	170.469	162.83	230.961	216.837	179.406	209.79	227.297	261.416	249.777
Tb927_04_v5.1	1308968	1309368	153.988	174.01	168.997	234.069	164.809	214.729	152.455	209.538	164.326	214.058	181.689	184.163	211.643	242.797	213.927	204.737	175.199
Tb927_04_v5.1	137293	137693	183.258	215.661	161.414	220.533	213.95	179.362	203.273	172.258	144.361	128.069	157.053	200.5	168.193	217.063	160.445	161.939	146.788
Tb927_05_v5.1	1713507	1713907	111.991	67.5676	119.165	52.454	112.645	55.577	112.526	61.7045	72.1805	93.3071	72.3676	72.7742	54.6628	31.3286	60.7746	49.7385	54.4538
Tb927_05_v5.1	1680660	1681060	90.3565	47.2048	77.457	32.7133	61.2366	61.8926	96.1916	26.9957	50.6799	45.7388	33.8742	43.0704	23.8274	19.021	35.2493	33.5445	55.6375
Tb927_05_v5.1	834091	834491	337.246	361.903	352.619	407.788	358.347	410.512	341.208	368.942	373.189	365.91	357.219	341.593	364.418	415.104	335.476	381.714	384.728
Tb927_05_v5.1	1512750	1513150	166.714	90.7072	120.79	100.96	90.7208	128.838	205.088	120.838	104.431	91.4776	117.02	167.826	100.916	76.6433	83.869	78.6562	126.664
Tb927_05_v5.1	455952	456352	206.166	219.363	212.871	177.667	220.754	198.309	190.568	212.109	227.292	219.546	244.818	200.5	190.619	216.503	264.977	252.162	194.14
Tb927_05_v5.1	543046	543446	257.071	310.071	329.328	296.676	328.863	269.043	221.422	269.957	290.258	268.944	318.726	992.105	306.952	360.839	334.26	300.744	325.539
Tb927_05_v5.1	1732310	1732710	108.173	117.549	114.831	143.826	87.6968	136.416	170.604	118.267	102.896	113.432	103.162	152.974	91.1046	82.2377	100.886	109.887	99.4373
Tb927_05_v5.1	865914	866314	162.896	167.531	163.039	173.719	180.686	205.888	165.159	185.114	195.041	168.319	189.388	204.956	186.414	189.091	226.082	203.581	142.053
Tb927_05_v5.1	11252	11652	125.99	43.5024	88.2901	47.3778	65.0166	59.3664	96.1916	57.848	50.6799	54.8866	55.4305	59.4075	46.2531	32.4475	46.1887	41.6415	52.0862
Tb927_05_v5.1	795193	795593	198.53	213.81	215.58	229.557	259.31	198.309	174.234	200.54	247.257	197.592	237.119	201.985	248.085	233.846	252.822	270.67	233.204
Tb927_05_v5.1	1059922	1060322	150.17	148.093	140.289	169.771	147.421	189.467	143.38	179.972	155.111	135.387	158.593	136.637	137.358	191.888	188.401	153.842	160.994
Tb927_05_v5.1	1594686	1595086	148.897	55.535	90.9984	76.143	89.2088	111.154	166.974	73.2741	87.5381	104.284	73.9074	93.5668	65.8756	49.2307	66.8521	65.9324	74.578
Tb927_05_v5.1	1311447	1311847	167.987	157.349	153.289	199.1	151.957	181.888	147.01	190.256	139.754	177.467	184.768	172.282	175.201	176.224	166.522	193.17	147.972
Tb927_05_v5.1	8066	8466	110.719	123.103	114.831	130.853	83.9168	143.995	137.935	177.401	127.468	150.023	112.401	160.4	110.727	101.818	120.334	119.141	95.886
Tb927_05_v5.1	1574934	1575334	311.794	198.075	210.163	200.228	198.83	269.043	352.097	194.112	191.969	212.228	175.53	219.808	170.996	137.063	150.721	164.253	162.178
Tb927_05_v5.1	1254695	1255095	147.625	156.424	143.539	194.588	162.541	181.888	121.601	170.973	165.862	192.103	146.275	188.619	154.177	177.902	160.445	171.193	176.383
Tb927_05_v5.1	944012	944412	162.896	202.703	176.039	254.938	168.59	229.887	183.308	206.967	207.327	199.421	263.295	213.867	252.29	274.126	257.684	225.558	209.529
Tb927_05_v5.1	1266170	1266570	195.985	155.498	212.871	191.767	186.734	210.94	185.123	206.967	202.72	197.592	221.722	182.678	229.864	193.007	234.59	223.245	221.366
Tb927_05_v5.1	870661	871061	153.988	178.638	161.956	292.727	158.761	208.414	166.974	226.25	221.149	195.762	215.563	224.263	235.47	293.706	239.452	245.222	174.015
Tb927_05_v5.1	418999	419399	217.619	229.545	232.371	159.618	227.558	183.152	212.347	197.969	230.363	212.228	230.961	209.411	229.864	229.93	220.004	224.401	262.799
Tb927_05_v5.1	502197	502597	125.99	145.317	172.247	105.472	187.49	149.047	196.013	134.979	221.149	263.455	160.133	187.134	89.703	125.315	133.704	111.044	131.399
Tb927_05_v5.1	1328743	1329143	211.256	236.949	206.371	315.288	201.854	309.463	248.646	290.525	271.829	287.24	306.408	300.008	361.615	358.041	339.122	329.662	220.183
Tb927_05_v5.1	510422	510822	99.2649	109.219	163.58	54.7101	154.981	71.9975	125.231	73.2741	135.147	126.239	87.765	114.359	67.2772	80.5593	64.4211	92.5367	101.805
Tb927_05_v5.1	1613029	1613429	87.8113	79.6002	41.7076	94.1917	58.9685	83.3655	68.9675	65.5611	82.9308	62.2048	75.4471	90.5964	78.4901	58.1817	72.9295	67.0891	72.2104
Tb927_05_v5.1	1742511	1742911	25.4525	37.9489	23.8329	52.454	22.6802	42.9459	39.9286	34.7088	23.0363	32.9319	32.3345	41.5852	42.0483	43.0769	24.3098	28.9177	24.8593
Tb927_05_v5.1	354281	354681	95.4471	75.8979	164.664	78.3991	145.153	63.1557	41.7435	80.9872	116.717	109.773	133.957	92.0816	103.719	77.2027	121.549	84.4397	114.826
Tb927_05_v5.1	1051738	1052138	138.716	157.349	194.997	152.286	187.49	157.889	170.604	152.976	188.898	182.955	190.927	142.578	159.783	163.356	162.876	173.506	159.81
Tb927_05_v5.1	197904	198304	225.255	206.405	288.162	153.978	284.259	219.782	241.386	173.544	202.72	225.035	164.752	172.282	159.783	161.119	204.203	193.17	187.037
Tb927_06_v5.1	608194	608594	180.713	200.852	212.871	241.965	227.558	197.046	185.123	206.967	172.005	186.614	204.785	182.678	211.643	243.916	244.314	220.931	218.999
Tb927_06_v5.1	54594	54994	293.977	568.308	339.619	536.385	354.567	579.769	441.029	483.352	486.835	508.615	483.477	445.556	503.178	599.16	455.81	466.154	407.22
Tb927_06_v5.1	1454554	1454954	151.443	116.624	147.872	128.597	158.005	155.363	196.013	113.125	156.647	148.194	129.338	139.608	121.94	97.902	97.2394	107.574	91.1509
Tb927_06_v5.1	272901	273301	133.626	120.326	168.997	111.112	173.126	85.8918	165.159	95.1278	115.182	126.239	90.8445	100.993	102.317	107.972	106.963	84.4397	119.562
Tb927_06_v5.1	656087	656487	222.71	169.382	218.288	184.999	257.042	194.52	148.825	187.685	195.041	168.319	215.563	234.66	234.069	186.853	235.805	220.931	226.102
Tb927_06_v5.1	1203812	1204212	151.443	199.001	165.747	297.24	151.201	236.202	165.159	230.106	201.184	219.546	244.818	234.66	224.257	273.007	246.745	235.969	226.102
Tb927_06_v5.1	876499	876899	180.713	160.126	138.664	186.691	150.445	218.519	174.234	182.543	199.648	171.978	198.626	176.737	199.029	176.783	179.893	179.29	164.545
Tb927_06_v5.1	347324	347724	117.082	82.377	151.664	29.3291	169.346	74.5237	168.789	37.2798	105.967	65.8639	53.8908	89.1112	33.6386	29.0909	43.7577	46.2683	81.6807
Tb927_06_v5.1	154005	154405	80.1755	70.3444	89.9151	64.2985	109.621	232.413	117.971	125.98	268.757	268.944	170.911	438.13	179.406	108.531	160.445	179.29	134.951
Tb927_06_v5.1	232573	232973	67.4493	58.3118	72.5821	37.2254	72.5767	85.8918	88.9318	52.7059	158.183	166.489	100.083	72.7742	77.0885	45.8741	125.196	133.021	164.545
Tb927_06_v5.1	1461354	1461754	162.896	92.5584	135.956	81.2192	106.597	117.47	179.679	92.5568	127.468	93.3071	80.0663	123.271	68.6789	62.6573	77.7915	75.186	112.459
Tb927_06_v5.1	1549746	1550146	441.602	436.876	311.453	782.862	334.155	505.246	479.143	452.5	443.833	411.649	434.206	604.471	496.17	636.083	413.267	406.005	368.155
Tb927_06_v5.1	906127	906527	197.257	137.912	164.122	163.002	175.394	165.468	172.419	152.976	144.361	146.364	161.672	161.885	145.767	179.58	175.031	149.215	131.399
Tb927_06_v5.1	1411121	1411521	208.711	180.489	159.247	214.892	185.978	214.729	168.789	219.822	211.934	184.785	218.643	207.926	225.659	199.72	240.667	212.834	192.956
Tb927_06_v5.1	1431431	1431831	86.5387	115.698	87.2068	91.9356	88.4528	97.2598	98.0065	105.412	99.8241	96.9662	90.8445	148.519	89.703	81.1188	100.886	96.0068	84.0482
Tb927_06_v5.1	637858	638258	171.805	147.168	203.663	125.777	176.906	137.679	128.86	132.408	150.504	120.75	123.179	114.359	109.326	135.944	151.937	122.611	123.113
Tb927_06_v5.1	1211431	1211831	171.805	249.908	214.496	203.048	196.562	222.308	212.347	190.256	199.648	217.717	181.689	188.619	197.627	210.349	193.263	195.484	194.14
Tb927_06_v5.1	835015	835415	188.349	146.242	182.539	164.13	173.882	184.415	177.864	195.398	218.077	241.501	169.371	161.885	178.004	184.615	194.479	202.424	189.404
Tb927_06_v5.1	119333	119733	156.533	176.786	316.328	78.9631	316.011	160.416	154.269	124.695	285.651	257.967	166.292	256.937	131.751	134.825	167.738	165.409	172.832
Tb927_06_v5.1	1485144	1485544	16.5442	24.9908	2.16663	38.9175	3.02403	31.5779	25.4091	21.8537	21.5006	16.466	16.9371	25.2482	28.0322	26.8531	23.0944	17.3506	14.2053
Tb927_06_v5.1	740483	740883	194.712	215.661	197.705	196.28	223.022	185.678	183.308	195.398	205.791	203.08	172.451	164.856	220.053	213.706	228.513	189.7	210.712
Tb927_06_v5.1	256694	257094	162.896	190.67	193.372	226.737	225.29	181.888	157.899	245.533	187.362	159.171	274.073	230.204	263.503	237.762	266.193	278.767	241.491
Tb927_06_v5.1	117883	118283	13.9989	12.0326	26.5412	8.46033	41.5804	13.8943	18.1494	14.1406	19.9648	27.4433	16.9371	13.3667	7.00805	14.5454	19.4479	23.1342	17.7567
Tb927_06_v5.1	667192	667592	183.258	202.703	265.412	130.289	237.386	181.888	210.532	161.974	207.327	199.421	194.007	635.66	178.004	149.93	167.738	176.976	197.691
Tb927_06_v5.1	792383	792783	176.895	184.191	146.247	187.255	160.273	197.046	203.273	190.256	147.433	159.171	206.325	175.252	207.438	197.482	176.246	165.409	163.361
Tb927_06_v5.1	1370683	1371083	207.438	193.447	159.789	137.621	161.785	166.731	166.974	149.119	133.611	139.046	181.689	133.667	151.374	131.468	147.075	116.828	146.788
Tb927_06_v5.1	287932	288332	260.889	171.233	320.119	85.1673	300.891	146.521	344.838	132.408	211.934	230.524	149.354	308.919	127.546	97.3425	147.075	128.395	209.529
Tb927_06_v5.1	1326165	1326565	183.258	180.489	177.122	235.761	170.102	170.52	159.714	191.541	161.254	212.228	187.848	181.193	183.611	217.063	240.667	217.461	157.442
Tb927_06_v5.1	1154584	1154984	148.897	134.21	186.872	130.853	173.882	133.89	148.825	106.697	148.968	159.171	126.258	106.933	107.924	105.734	133.704	138.805	149.156
Tb927_06_v5.1	1216652	1217052	157.806	170.307	171.705	138.185	182.198	135.153	212.347	123.409	130.539	164.66	126.258	127.726	113.53	120.839	120.334	133.021	134.951
Tb927_06_v5.1	1503159	1503559	64.904	62.0141	57.9573	56.4022	49.8964	82.1024	85.302	70.7031	67.5733	58.5457	58.51	66.8334	60.2692	33.5664	70.4985	72.8726	73.3942
Tb927_06_v5.1	1449118	1449518	327.065	268.419	299.536	315.852	201.854	415.565	341.208	334.233	265.686	290.899	275.613	356.445	302.748	248.391	286.856	299.587	274.636
Tb927_06_v5.1	392634	393034	184.531	179.563	179.289	244.786	166.321	157.889	174.234	213.395	158.183	190.273	214.023	206.441	221.454	262.377	206.634	246.379	207.161
Tb927_06_v5.1	402736	403136	215.074	209.182	225.329	198.536	213.95	149.047	174.234	209.538	221.149	254.308	250.977	187.134	225.659	228.251	204.203	209.364	218.999
Tb927_06_v5.1	1340536	1340936	187.076	157.349	206.371	99.2679	197.318	150.311	156.084	127.266	118.253	140.875	113.941	120.3	113.53	105.734	126.411	121.454	179.934
Tb927_06_v5.1	394753	395153	194.712	194.373	182.539	224.481	161.029	189.467	137.935	240.391	224.22	212.228	215.563	227.234	246.683	267.412	227.297	226.715	252.145
Tb927_07_v5.1	331277	331677	26.7252	9.25584	35.7494	5.64022	26.4602	8.8418	18.1494	12.8551	9.21453	10.9773	9.23842	11.8815	7.00805	5.03496	19.4479	8.09696	16.5729
Tb927_07_v5.1	799034	799434	185.804	174.01	212.33	193.46	214.706	181.888	132.49	188.97	199.648	201.251	204.785	181.193	224.257	171.189	198.125	174.663	185.853
Tb927_07_v5.1	1962698	1963098	622.315	609.034	499.95	862.954	525.425	793.236	762.273	629.9	1243.96	1209.33	829.918	1234.19	640.535	766.992	732.942	665.107	645.159
Tb927_07_v5.1	1355057	1355457	159.078	226.768	226.413	204.74	218.486	223.571	161.529	178.686	179.683	199.421	200.166	197.53	203.233	227.692	222.435	216.304	204.794
Tb927_07_v5.1	917199	917599	157.806	243.429	219.371	321.493	179.93	194.52	161.529	212.109	179.683	171.978	209.404	203.471	232.667	319.44	251.607	240.595	196.507
Tb927_07_v5.1	814040	814440	152.715	183.266	158.164	206.996	172.37	154.1	165.159	155.547	187.362	151.853	224.802	185.648	207.438	223.776	179.893	174.663	178.75
Tb927_07_v5.1	438217	438617	148.897	105.517	113.206	170.899	141.373	170.52	157.899	134.979	164.326	166.489	155.513	139.608	138.759	171.748	154.367	144.589	156.259
Tb927_07_v5.1	437006	437406	173.077	149.945	127.289	164.13	179.174	175.573	165.159	170.973	170.469	137.216	166.292	142.578	145.767	182.937	200.556	171.193	156.259
Tb927_07_v5.1	1486492	1486892	152.715	161.052	127.831	179.923	144.397	191.993	143.38	172.258	162.79	188.444	207.864	166.341	175.201	199.161	153.152	175.82	165.729
Tb927_07_v5.1	460149	460549	216.347	159.2	189.038	174.283	198.074	202.098	194.198	177.401	168.933	203.08	186.308	175.252	165.39	189.091	144.644	163.096	164.545
Tb927_07_v5.1	90607	91007	184.531	117.549	137.581	152.85	154.981	169.257	143.38	182.543	162.79	144.535	149.354	187.134	148.571	152.168	159.229	122.611	150.34
Tb927_07_v5.1	673616	674016	188.349	191.596	186.33	225.609	142.129	181.888	170.604	208.253	181.219	177.467	203.245	200.5	217.249	238.321	230.944	205.894	203.61
Tb927_07_v5.1	315083	315483	164.169	209.182	187.413	197.972	237.386	194.52	172.419	244.247	175.076	151.853	194.007	179.708	224.257	205.314	183.539	187.387	160.994
Tb927_07_v5.1	1599330	1599730	141.262	104.591	101.832	93.6276	116.425	119.996	132.49	104.126	135.147	155.512	120.099	139.608	149.972	110.769	115.472	136.492	143.237
Tb927_07_v5.1	1254148	1254548	180.713	279.526	181.455	399.892	191.27	275.359	194.198	269.957	271.829	298.217	263.295	273.274	250.888	377.622	300.227	288.02	261.615
Tb927_07_v5.1	779250	779650	199.802	200.852	215.038	236.325	170.858	185.678	192.383	192.827	193.505	175.637	206.325	227.234	234.069	245.594	215.142	223.245	187.037
Tb927_07_v5.1	134263	134663	188.349	199.926	185.788	191.767	201.854	184.415	192.383	182.543	168.933	166.489	181.689	167.826	173.8	200.279	154.367	176.976	172.832
Tb927_07_v5.1	760745	761145	145.08	139.763	169.539	145.518	161.029	137.679	127.045	140.121	148.968	144.535	135.497	114.359	138.759	167.273	148.29	157.312	181.118
Tb927_07_v5.1	1389786	1390186	146.352	157.349	124.581	159.054	121.717	204.625	159.714	185.114	165.862	168.319	175.53	154.459	199.029	186.293	184.755	152.686	171.648
Tb927_07_v5.1	1615120	1615520	125.99	98.1119	123.498	130.853	158.005	161.679	127.045	114.41	181.219	192.103	161.672	184.163	147.169	142.657	158.014	153.842	160.994
Tb927_07_v5.1	502262	502662	278.705	83.3025	360.202	54.1461	272.918	142.732	272.24	82.2727	182.755	184.785	103.162	141.093	82.6949	52.5873	123.98	111.044	177.567
Tb927_08_v5.1	2153621	2154021	199.802	220.289	165.747	239.145	204.878	181.888	174.234	263.53	208.863	184.785	263.295	221.293	255.093	290.909	308.735	278.767	202.426
Tb927_08_v5.1	1225169	1225569	192.167	213.81	161.414	230.685	158.761	205.888	152.455	205.682	199.648	203.08	224.802	178.222	201.832	248.951	194.479	200.111	176.383
Tb927_08_v5.1	863043	863443	132.353	160.126	118.623	168.643	124.741	231.15	168.789	164.545	244.185	226.864	175.53	200.5	215.848	196.923	238.236	220.931	182.302
Tb927_08_v5.1	2372582	2372982	125.99	150.87	132.706	177.667	147.421	147.784	117.971	132.408	195.041	173.807	132.417	160.4	138.759	198.601	173.815	157.312	150.34
Tb927_08_v5.1	517029	517429	183.258	211.033	213.413	200.792	201.854	159.152	136.12	212.109	191.969	157.341	218.643	173.767	207.438	187.412	204.203	194.327	207.161
Tb927_08_v5.1	1233172	1233572	72.5398	40.7257	87.7485	50.198	71.8206	49.2615	110.711	61.7045	64.5017	76.8412	44.6524	46.0408	53.2612	53.1468	51.0507	43.9549	55.6375
Tb927_08_v5.1	2269234	2269634	211.256	252.684	241.037	399.328	216.218	260.202	181.494	336.804	221.149	259.796	327.964	283.671	326.575	391.048	348.846	330.819	284.107
Tb927_08_v5.1	1636745	1637145	239.254	194.373	262.162	165.258	238.898	167.994	156.084	155.547	185.826	177.467	137.037	141.093	140.161	161.678	144.644	157.312	177.567
Tb927_08_v5.1	2436471	2436871	240.527	209.182	215.038	214.328	205.634	252.623	234.127	192.827	261.078	285.41	214.023	239.115	192.02	185.734	221.22	187.387	221.366
Tb927_08_v5.1	1026825	1027225	208.711	185.117	195.538	203.612	169.346	161.679	166.974	191.541	156.647	153.682	172.451	187.134	172.398	209.79	170.169	217.461	178.75
Tb927_08_v5.1	1828191	1828591	183.258	214.735	164.664	306.828	159.517	227.361	148.825	253.246	219.613	272.603	298.709	270.304	264.904	334.545	280.779	318.095	226.102
Tb927_08_v5.1	2284737	2285137	159.078	89.7816	158.706	46.2498	158.761	63.1557	127.045	74.5596	81.3951	84.1594	80.0663	62.3779	64.474	38.6013	82.6535	52.0519	87.5995
Tb927_08_v5.1	332645	333045	173.077	183.266	168.455	194.588	172.37	200.835	157.899	262.244	188.898	192.103	221.722	227.234	228.462	189.65	217.573	209.364	184.669
Tb927_08_v5.1	256169	256569	129.808	78.6746	130.539	35.5334	142.129	55.577	148.825	39.8508	62.966	40.2501	38.4934	49.0112	43.4499	27.4126	37.6803	52.0519	75.7618
Tb927_08_v5.1	1864032	1864432	105.628	70.3444	82.8736	31.5852	77.8687	54.3139	101.636	44.9929	56.823	67.6934	46.1921	51.9815	64.474	39.7202	76.576	68.2458	81.6807
Tb927_08_v5.1	741065	741465	226.528	272.122	185.247	333.337	217.73	231.15	223.237	273.814	242.649	192.103	272.533	271.789	280.322	313.846	295.365	281.08	242.674
Tb927_08_v5.1	1115650	1116050	175.623	177.712	182.539	184.435	186.734	176.836	174.234	209.538	175.076	199.421	164.752	191.589	172.398	206.993	207.849	205.894	222.55
Tb927_08_v5.1	2473300	2473700	208.711	224.917	217.205	263.962	225.29	246.307	174.234	264.815	294.865	307.365	264.835	249.511	270.511	280.279	277.132	279.923	256.88
Tb927_08_v5.1	927310	927710	147.625	232.322	184.163	306.264	217.73	200.835	154.269	275.099	178.148	195.762	238.659	234.66	290.133	273.566	301.442	305.371	228.469
Tb927_08_v5.1	1486847	1487247	227.8	257.312	221.538	278.627	247.97	204.625	235.942	249.389	228.828	206.739	249.437	239.115	242.478	278.601	238.236	270.67	229.653
Tb927_08_v5.1	2296941	2297341	220.165	143.465	225.329	90.8075	194.294	138.943	145.195	141.406	113.646	126.239	132.417	123.271	86.8998	90.0698	115.472	114.514	157.442
Tb927_08_v5.1	170552	170952	164.169	151.796	116.998	169.207	130.033	189.467	183.308	170.973	185.826	168.319	175.53	148.519	161.185	180.14	176.246	173.506	175.199
Tb927_08_v5.1	1971741	1972141	193.439	224.917	250.246	265.09	253.262	209.677	128.86	217.251	218.077	210.398	281.772	234.66	238.274	275.804	237.021	279.923	222.55
Tb927_08_v5.1	1819074	1819474	160.351	180.489	179.289	145.518	198.074	152.837	147.01	131.122	130.539	95.1367	155.513	106.933	135.956	145.454	147.075	133.021	171.648
Tb927_08_v5.1	1946239	1946639	179.44	136.061	194.455	118.445	210.17	118.733	143.38	115.696	132.075	135.387	137.037	115.845	112.129	120.839	137.351	143.432	166.913
Tb927_08_v5.1	1760245	1760645	212.529	223.991	232.371	240.273	223.022	203.361	172.419	199.254	227.292	239.671	254.057	430.704	276.117	261.258	266.193	286.864	261.615
Tb927_08_v5.1	1140331	1140731	187.076	188.819	169.539	226.737	160.273	181.888	132.49	203.111	178.148	164.66	187.848	173.767	222.856	213.147	211.496	217.461	184.669
Tb927_09_v5.1	60156	60556	49.6325	38.8745	23.8329	48.5059	27.2162	39.1565	49.0033	41.1363	23.0363	27.4433	23.0961	34.1593	26.6306	36.3636	26.7408	32.3878	26.0431
Tb927_09_v5.1	3358151	3358551	173.077	56.4606	120.248	96.4478	83.1607	108.628	150.64	77.1307	73.7163	67.6934	75.4471	99.5075	77.0885	86.7132	69.2831	47.425	72.2104
Tb927_09_v5.1	632494	632894	141.262	93.484	276.787	51.89	256.286	109.891	210.532	87.4147	145.897	131.728	95.4637	106.933	67.2772	64.895	96.0239	85.5964	121.929
Tb927_09_v5.1	2391906	2392306	215.074	237.875	206.371	268.474	238.142	261.465	143.38	264.815	230.363	234.183	272.533	250.997	267.707	305.454	252.822	255.633	232.02
Tb927_09_v5.1	1705652	1706052	153.988	206.405	150.581	201.356	145.153	185.678	148.825	170.973	161.254	173.807	170.911	169.311	176.603	206.433	194.479	182.76	158.626
Tb927_09_v5.1	1070664	1071064	171.805	208.256	198.788	203.612	193.538	188.204	186.938	210.824	162.79	162.83	201.706	210.897	183.611	200.839	173.815	196.64	181.118
Tb927_09_v5.1	567916	568316	208.711	151.796	168.455	138.185	173.882	171.784	166.974	165.831	170.469	212.228	169.371	152.974	172.398	150.489	177.462	168.879	177.567
Tb927_09_v5.1	2603189	2603589	5.09051	4.62792	0.541657	5.0762	0	7.57869	12.7045	6.42755	7.67878	14.6364	6.15895	8.91112	4.20483	4.47552	4.86197	4.62683	5.91889
Tb927_09_v5.1	950486	950886	164.169	147.168	150.581	124.649	146.665	121.259	139.75	107.983	150.504	139.046	121.639	123.271	106.522	120.28	133.704	129.551	174.015
Tb927_09_v5.1	1568826	1569226	110.719	177.712	163.58	95.8837	129.277	145.258	168.789	106.697	187.362	173.807	103.162	118.815	110.727	121.958	109.394	106.417	145.605
Tb927_09_v5.1	1939036	1939436	178.168	163.828	137.039	157.926	167.078	173.047	188.753	164.545	161.254	144.535	164.752	130.696	169.595	157.762	134.92	146.902	147.972
Tb927_09_v5.1	2344461	2344861	1133.91	831.174	634.822	667.802	1025.9	3234.84	2232.37	2786.99	4716.31	5302.04	3590.67	2603.53	3471.79	819.579	2100.37	2124.87	2060.96
Tb927_09_v5.1	1616971	1617371	151.443	181.414	207.455	210.38	179.174	186.941	197.828	183.828	208.863	257.967	210.944	210.897	176.603	209.79	190.832	175.82	182.302
Tb927_09_v5.1	2189245	2189645	159.078	192.521	164.664	170.335	179.93	119.996	154.269	172.258	150.504	168.319	181.689	135.152	176.603	163.356	137.351	166.566	181.118
Tb927_09_v5.1	1081284	1081684	119.627	99.963	203.121	58.0943	176.906	78.3131	145.195	93.8423	86.0023	93.3071	60.0497	75.7445	68.6789	53.1468	54.6971	68.2458	107.724
Tb927_09_v5.1	1573870	1574270	103.083	120.326	131.623	88.5514	109.621	94.7336	99.8214	101.555	110.574	95.1367	95.4637	89.1112	91.1046	96.7831	77.7915	101.79	112.459
Tb927_09_v5.1	988193	988593	118.354	95.3351	122.415	68.2467	127.009	75.7869	99.8214	101.555	112.11	98.7958	67.7484	75.7445	77.0885	79.4405	92.3774	69.4025	99.4373
Tb927_09_v5.1	2407074	2407474	128.535	156.424	196.622	131.981	176.906	147.784	127.045	122.124	165.862	133.557	144.735	126.241	141.563	156.643	139.782	145.745	137.318
Tb927_09_v5.1	2985846	2986246	3.81788	2.77675	7.5832	5.0762	3.02403	8.8418	5.44481	3.85653	6.14302	9.14776	6.15895	7.42594	5.60644	4.47552	3.64648	6.94025	3.55133
Tb927_09_v5.1	1388614	1389014	190.894	232.322	244.829	190.639	247.97	190.73	205.088	178.686	211.934	192.103	187.848	191.589	194.824	225.454	250.391	217.461	224.918
Tb927_09_v5.1	2757647	2758047	72.5398	37.9489	35.7494	34.9694	40.8244	45.4721	103.451	23.1392	32.2509	21.9546	21.5563	28.2186	23.8274	31.3286	36.4648	18.5073	30.7782
Tb927_09_v5.1	1096177	1096577	155.261	153.647	153.831	198.536	167.834	184.415	156.084	212.109	175.076	197.592	195.547	181.193	196.225	176.783	182.324	179.29	156.259
Tb927_09_v5.1	1200456	1200856	99.2649	61.0885	108.331	54.1461	77.1127	84.6287	78.0422	69.4176	61.4302	85.9889	81.6061	89.1112	54.6628	49.2307	55.9126	75.186	73.3942
Tb927_09_v5.1	2898416	2898816	89.0839	53.6839	71.4988	50.198	71.8206	59.3664	103.451	51.4204	58.3587	65.8639	41.5729	74.2594	57.466	34.1258	52.2662	47.425	58.0051
Tb927_09_v5.1	2040318	2040718	156.533	125.879	159.247	159.054	183.71	165.468	145.195	187.685	168.933	170.148	181.689	166.341	175.201	172.307	175.031	208.208	198.875
Tb927_09_v5.1	1351065	1351465	143.807	166.605	134.331	209.252	149.689	195.783	141.565	179.972	156.647	164.66	187.848	175.252	162.587	236.084	162.876	154.999	142.053
Tb927_09_v5.1	1512812	1513212	211.256	187.894	199.33	235.197	216.974	238.729	157.899	201.825	182.755	173.807	201.706	194.559	207.438	219.3	228.513	252.162	211.896
Tb927_09_v5.1	114735	115135	449.237	243.429	362.91	293.855	291.819	357.461	441.029	296.953	279.508	322.001	280.232	356.445	232.667	182.937	243.098	241.752	304.231
Tb927_09_v5.1	3336939	3337339	153.988	172.159	84.4985	253.246	90.7208	221.045	172.419	185.114	190.434	192.103	166.292	200.5	193.422	188.531	166.522	168.879	144.421
Tb927_09_v5.1	3431925	3432325	113.264	33.321	93.1651	34.4053	88.4528	77.05	170.604	51.4204	70.6448	67.6934	41.5729	89.1112	51.8595	27.4126	54.6971	40.4848	59.1889
Tb927_09_v5.1	2025899	2026299	178.168	161.052	184.163	159.618	148.177	143.995	147.01	147.834	178.148	171.978	158.593	150.004	166.791	148.252	150.721	145.745	163.361
Tb927_09_v5.1	101894	102294	456.873	248.982	283.828	261.142	253.262	401.67	433.77	312.379	390.082	347.615	249.437	469.319	292.936	205.874	263.762	259.103	281.739
Tb927_10_v5.1	1814916	1815316	161.624	153.647	167.914	153.978	186.734	166.731	201.458	150.405	179.683	190.273	141.656	172.282	173.8	151.049	170.169	174.663	218.999
Tb927_10_v5.1	2219190	2219590	90.3565	107.368	77.9986	106.6	81.6487	66.9451	105.266	79.7017	73.7163	64.0343	83.1458	87.626	77.0885	95.6642	72.9295	64.7757	65.1078
Tb927_10_v5.1	90491	90891	125.99	121.251	180.914	71.6308	198.83	97.2598	141.565	88.7003	95.2169	82.3298	87.765	98.0223	88.3014	79.9999	86.2999	77.4995	94.7022
Tb927_10_v5.1	2333177	2333577	78.9029	62.9397	75.2904	41.1736	75.6007	25.2623	78.0422	50.1349	46.0727	65.8639	46.1921	46.0408	25.229	48.6713	38.8957	26.6043	54.4538
Tb927_10_v5.1	1459055	1459455	170.532	196.224	175.497	210.944	190.514	202.098	163.344	228.821	199.648	192.103	172.451	190.104	182.209	223.216	178.677	193.17	176.383
Tb927_10_v5.1	2090283	2090683	162.896	233.247	246.454	204.176	244.19	146.521	165.159	210.824	208.863	234.183	204.785	218.322	222.856	220.979	237.021	281.08	263.982
Tb927_10_v5.1	1984603	1985003	143.807	174.935	157.622	179.923	145.153	127.575	114.341	158.118	145.897	151.853	190.927	164.856	152.775	179.58	185.97	158.469	170.464
Tb927_10_v5.1	883309	883709	101.81	62.9397	139.206	46.8138	119.449	54.3139	103.451	47.5639	64.5017	56.7161	32.3345	56.4371	36.4418	44.1957	36.4648	37.0147	71.0267
Tb927_10_v5.1	746456	746856	327.065	430.396	291.953	645.241	334.911	421.88	328.503	422.933	419.261	477.513	415.729	421.793	491.965	631.608	440.008	467.31	381.176
Tb927_10_v5.1	523374	523774	384.333	381.341	346.661	476.599	366.663	391.565	344.838	453.785	350.152	378.717	401.871	469.319	454.121	459.3	413.267	485.818	351.582
Tb927_10_v5.1	285097	285497	159.078	118.475	218.288	113.368	193.538	138.943	154.269	86.1292	138.218	133.557	140.116	132.182	121.94	102.377	125.196	101.79	143.237
Tb927_10_v5.1	1060995	1061395	185.804	196.224	223.704	191.767	181.442	195.783	176.049	203.111	191.969	195.762	201.706	216.837	208.84	173.986	177.462	193.17	229.653
Tb927_10_v5.1	2984684	2985084	148.897	214.735	118.081	277.499	127.009	231.15	170.604	203.111	264.15	221.376	277.153	259.908	210.241	378.181	207.849	190.857	222.55
Tb927_10_v5.1	3984227	3984627	92.9018	107.368	99.6649	112.804	103.573	106.102	96.1916	88.7003	104.431	144.535	89.3047	121.785	91.1046	121.398	98.4549	83.283	102.989
Tb927_10_v5.1	3881139	3881539	189.621	184.191	153.289	205.868	149.689	178.099	179.679	160.689	208.863	179.296	181.689	181.193	224.257	201.958	179.893	161.939	181.118
Tb927_10_v5.1	1681944	1682344	133.626	152.721	151.664	100.96	161.029	114.943	101.636	100.27	92.1453	122.58	101.623	87.626	100.916	106.294	92.3774	124.925	134.951
Tb927_10_v5.1	3279221	3279621	124.717	161.977	123.498	132.545	117.181	119.996	101.636	100.27	99.8241	96.9662	110.861	129.211	105.121	125.315	86.2999	94.8501	110.091
Tb927_10_v5.1	500926	501326	136.171	174.935	202.038	215.456	176.15	178.099	143.38	173.544	187.362	182.955	195.547	237.63	185.012	229.37	173.815	239.439	183.486
Tb927_10_v5.1	192173	192573	187.076	201.777	154.372	244.786	192.026	203.361	136.12	203.111	198.112	173.807	210.944	207.926	197.627	255.664	224.866	270.67	187.037
Tb927_10_v5.1	1855560	1855960	141.262	176.786	190.663	230.685	181.442	185.678	128.86	159.403	188.898	137.216	173.99	175.252	210.241	210.349	212.711	220.931	197.691
Tb927_10_v5.1	1418107	1418507	222.71	180.489	217.205	168.079	200.342	190.73	206.903	172.258	228.828	226.864	169.371	203.471	145.767	174.545	165.307	185.073	185.853
Tb927_10_v5.1	3107360	3107760	72.5398	39.8001	96.415	41.7376	68.7966	59.3664	98.0065	48.8494	67.5733	67.6934	56.9703	60.8927	50.4579	40.2797	58.3436	32.3878	79.3131
Tb927_10_v5.1	2707722	2708122	192.167	172.159	225.871	145.518	198.074	111.154	141.565	172.258	148.968	131.728	157.053	133.667	156.98	137.622	159.229	158.469	185.853
Tb927_10_v5.1	1900361	1900761	215.074	269.345	249.704	326.569	236.63	258.938	194.198	239.105	282.579	259.796	263.295	344.563	284.527	335.664	351.277	382.87	313.701
Tb927_10_v5.1	101051	101451	197.257	161.977	186.33	146.646	185.222	141.469	148.825	151.69	175.076	182.955	161.672	144.063	162.587	130.349	147.075	173.506	168.096
Tb927_10_v5.1	362673	363073	165.442	229.545	163.039	267.91	198.83	203.361	168.789	208.253	185.826	164.66	246.358	222.778	229.864	274.685	250.391	234.812	185.853
Tb927_10_v5.1	178998	179398	209.984	176.786	175.497	209.252	169.346	190.73	188.753	201.825	228.828	217.717	214.023	152.974	213.045	195.245	202.987	183.917	184.669
Tb927_10_v5.1	1530895	1531295	133.626	212.884	118.081	322.621	124.741	229.887	179.679	246.818	219.613	204.91	230.961	240.6	249.486	316.084	239.452	267.2	179.934
Tb927_10_v5.1	1027407	1027807	122.172	89.7816	108.331	49.0699	107.353	56.8401	85.302	73.2741	72.1805	56.7161	41.5729	71.289	57.466	61.5384	61.9901	63.619	78.1293
Tb927_10_v5.1	3666573	3666973	174.35	183.266	148.414	226.737	158.761	169.257	141.565	201.825	182.755	175.637	177.07	199.015	183.611	234.965	223.651	201.267	177.567
Tb927_10_v5.1	1955403	1955803	161.624	196.224	187.413	222.789	186.734	176.836	139.75	206.967	208.863	197.592	223.262	216.837	267.707	205.874	238.236	259.103	202.426
Tb927_10_v5.1	2886990	2887390	153.988	149.945	141.914	131.981	151.957	123.785	143.38	158.118	130.539	120.75	133.957	136.637	134.554	142.657	111.825	121.454	139.686
Tb927_11_v5.1	1242398	1242798	189.621	164.754	186.872	172.027	185.978	164.205	166.974	213.395	165.862	182.955	187.848	181.193	218.651	199.161	210.28	188.543	172.832
Tb927_11_v5.1	1531374	1531774	192.167	143.465	143.539	157.362	164.809	181.888	127.045	170.973	144.361	197.592	163.212	179.708	130.35	173.426	164.091	158.469	146.788
Tb927_11_v5.1	2133954	2134354	127.263	118.475	120.79	78.3991	116.425	65.6819	105.266	93.8423	99.8241	85.9889	113.941	92.0816	74.2853	87.2726	85.0844	75.186	100.621
Tb927_11_v5.1	332619	333019	165.442	187.894	130.539	230.685	179.174	191.993	166.974	209.538	248.792	204.91	201.706	207.926	215.848	259.021	222.435	194.327	182.302
Tb927_11_v5.1	4180943	4181343	124.717	95.3351	96.415	67.1186	114.157	70.7344	83.487	83.5582	55.2872	78.6707	63.1292	57.9223	72.8837	66.0139	72.9295	49.7385	75.7618
Tb927_11_v5.1	135418	135818	230.346	244.354	234.538	240.837	288.795	344.83	254.091	294.382	322.509	327.49	266.374	258.423	320.969	249.51	331.829	323.878	299.496
Tb927_11_v5.1	4403741	4404141	193.439	207.331	150.039	234.069	179.93	256.412	197.828	250.675	215.006	236.012	240.199	182.678	218.651	245.594	247.96	238.282	216.631
Tb927_11_v5.1	2788557	2788957	101.81	140.689	126.748	100.396	123.985	71.9975	108.896	113.125	130.539	161.001	117.02	121.785	120.538	95.1048	100.886	100.634	113.643
Tb927_11_v5.1	1983478	1983878	83.9934	76.8235	139.748	51.89	121.717	65.6819	83.487	64.2755	76.7878	85.9889	78.5266	69.8038	84.0966	61.5384	96.0239	83.283	108.908
Tb927_11_v5.1	4942524	4942924	13.9989	13.8838	6.49989	31.0212	3.78003	17.6836	7.25974	29.5668	12.286	12.8069	15.3974	14.8519	21.0241	13.986	20.6634	17.3506	11.8378
Tb927_11_v5.1	2707765	2708165	156.533	177.712	138.123	182.179	142.885	171.784	165.159	187.685	161.254	135.387	158.593	178.222	154.177	178.461	188.401	210.521	177.567
Tb927_11_v5.1	2318255	2318655	137.444	170.307	139.206	178.231	124.741	165.468	110.711	159.403	116.717	144.535	152.434	169.311	175.201	166.713	175.031	151.529	160.994
Tb927_11_v5.1	5057884	5058284	147.625	136.986	101.29	69.3747	123.985	127.575	157.899	98.9843	147.433	144.535	113.941	132.182	113.53	72.1677	117.903	129.551	117.194
Tb927_11_v5.1	4470552	4470952	145.08	165.679	133.789	262.834	168.59	175.573	150.64	206.967	213.47	201.251	235.58	172.282	187.816	242.237	181.108	216.304	147.972
Tb927_11_v5.1	4693047	4693447	43.2693	38.8745	29.7912	30.4572	32.5083	47.9983	30.8539	47.5639	26.1078	40.2501	33.8742	47.526	44.8515	24.6154	32.8183	24.2909	18.9404
Tb927_11_v5.1	3104134	3104534	201.075	238.801	164.122	225.045	185.978	193.256	186.938	246.818	210.399	210.398	278.692	200.5	248.085	229.93	250.391	240.595	204.794
Tb927_11_v5.1	1715916	1716316	211.256	217.512	144.081	265.654	173.126	200.835	152.455	200.54	199.648	201.251	234.04	209.411	203.233	284.755	209.065	216.304	196.507
Tb927_11_v5.1	1191920	1192320	180.713	199.926	174.414	220.533	159.517	167.994	186.938	149.119	196.577	228.694	198.626	233.174	196.225	249.51	204.203	234.812	221.366
Tb927_11_v5.1	3776399	3776799	63.6314	27.7675	79.6236	14.1005	54.4325	32.841	99.8214	32.1378	27.6436	42.0797	49.2716	40.1	28.0322	12.3077	10.9394	31.2311	44.9836
Tb927_11_v5.1	34239	34639	114.536	66.642	87.7485	58.0943	99.7929	80.8393	107.081	96.4133	82.9308	67.6934	87.765	74.2594	68.6789	59.8601	85.0844	78.6562	79.3131
Tb927_11_v5.1	1138706	1139106	175.623	191.596	168.455	190.639	183.71	195.783	148.825	204.396	179.683	184.785	206.325	219.808	180.808	202.517	210.28	183.917	185.853
Tb927_11_v5.1	1690628	1691028	132.353	93.484	128.914	89.6795	100.549	109.891	107.081	75.8451	96.7526	115.262	103.162	115.845	96.711	95.1048	96.0239	113.357	108.908
Tb927_11_v5.1	2621952	2622352	162.896	223.066	196.08	200.792	220.754	140.206	168.789	176.115	156.647	146.364	198.626	193.074	200.43	176.783	199.341	207.051	201.242
Tb927_11_v5.1	412377	412777	189.621	149.945	179.83	170.899	164.053	176.836	156.084	212.109	219.613	173.807	170.911	222.778	210.241	176.783	198.125	175.82	204.794
Tb927_11_v5.1	229231	229631	202.348	213.81	205.288	225.045	193.538	193.256	181.494	208.253	207.327	206.739	195.547	185.648	213.045	242.237	229.728	227.872	194.14
Tb927_11_v5.1	1496397	1496797	170.532	186.968	142.456	218.276	142.885	185.678	188.753	208.253	205.791	192.103	181.689	224.263	201.832	232.727	178.677	196.64	200.058
Tb927_11_v5.1	2531209	2531609	153.988	223.991	152.747	280.883	173.882	197.046	168.789	224.964	179.683	155.512	224.802	212.382	245.282	263.496	213.927	204.737	207.161
Tb927_11_v5.1	479450	479850	44.542	23.1396	69.8738	7.89631	68.7966	45.4721	36.2987	33.4233	26.1078	43.9092	35.4139	29.7037	26.6306	16.2238	26.7408	21.9775	50.9024
Tb927_11_v5.1	53483	53883	90.3565	89.7816	91.5401	93.6276	96.0129	94.7336	76.2273	98.9843	102.896	75.0116	90.8445	98.0223	106.522	93.4265	96.0239	99.4769	95.886
Tb927_11_v5.1	3883756	3884156	204.893	145.317	205.83	78.9631	182.954	133.89	241.386	116.981	185.826	197.592	120.099	144.063	91.1046	101.818	86.2999	124.925	151.524

## Sheet: Control Spike In
chromosome	start	end	0h_1	0h_2	0h_3	0h_4	0h_5	1h_1	1h_2	1h_3	3h_1	3h_2	3h_3	24h_1	24h_2	24h_3	72h_1	72h_2	72h_3
Tb927_01_v5.1	838608	839008	168.335	332.039	322.824	1050.67	340.549	498.365	108.056	304.868	294.219	218.286	440.37	241.348	148.401	1030.74	308.568	282.93	287.065
Tb927_01_v5.1	925953	926353	157.976	297.591	339.324	687.642	452.883	412.034	87.8772	238.108	304.89	286.85	351.919	213.704	139.672	783.58	278.464	244.263	270.376
Tb927_01_v5.1	1046012	1046412	126.898	182.765	141.325	514.183	204.566	419.882	78.764	203.616	195.129	123.136	252.177	194.567	109.118	423.703	139.77	160.327	125.73
Tb927_01_v5.1	627062	627462	110.497	107.171	301.303	197	345.279	117.724	57.9338	97.9138	89.9425	85.3554	84.6865	88.246	38.0356	222.716	96.7636	86.7653	135.744
Tb927_01_v5.1	855221	855621	185.6	295.677	446.932	307.271	470.62	225.638	113.264	142.42	190.556	137.128	191.956	132.901	62.3534	376.173	159.122	132.977	174.687
Tb927_01_v5.1	586463	586863	228.762	291.85	392.411	731.006	402.037	482.668	106.754	278.164	341.476	279.854	400.849	222.21	152.766	787.654	281.69	261.239	270.376
Tb927_01_v5.1	303534	303934	137.257	220.083	347.933	416.302	386.665	278.613	79.4149	176.912	196.654	184.703	321.809	710.221	96.6477	562.222	154.822	167.872	201.391
Tb927_01_v5.1	216643	217043	154.523	238.264	406.041	376.654	546.297	378.679	67.698	175.8	256.107	191.7	329.336	173.302	100.389	526.913	192.452	209.368	198.053
Tb927_01_v5.1	356080	356480	75.9664	87.0765	130.565	105.314	153.72	92.2171	44.2641	42.2809	59.4535	46.1759	48.93	42.5282	16.8354	119.506	43.0061	36.7809	72.3227
Tb927_01_v5.1	608383	608783	122.582	205.73	267.586	436.126	281.426	266.841	47.5188	178.025	195.129	135.729	270.997	114.826	92.9065	494.321	166.648	169.758	183.588
Tb927_01_v5.1	262841	263241	126.035	260.273	290.542	443.56	347.644	353.172	73.5564	166.898	269.827	190.301	299.225	210.515	89.1653	539.136	181.701	180.132	209.179
Tb927_01_v5.1	396855	397255	105.317	135.878	206.608	282.491	245.952	182.472	47.5188	110.153	141.774	106.344	171.255	97.8149	66.7181	315.062	146.221	107.513	135.744
Tb927_01_v5.1	703184	703584	173.514	286.108	337.172	672.774	476.532	390.451	56.6319	285.953	266.778	232.279	402.731	165.86	155.26	774.074	306.418	266.898	290.403
Tb927_01_v5.1	642796	643196	27.6241	70.8095	76.7605	118.943	101.692	235.448	36.4527	75.6606	228.667	166.513	180.664	166.923	45.518	167.037	98.9139	93.367	80.1113
Tb927_01_v5.1	793751	794151	100.138	61.2406	302.02	307.271	422.139	233.486	48.1697	315.994	839.971	783.591	575.868	266.864	125.954	141.234	234.383	181.075	182.476
Tb927_02_v5.1	393176	393576	152.796	200.946	324.259	454.711	396.125	339.437	83.3206	172.462	219.521	149.722	263.469	149.912	90.4124	453.58	188.151	173.531	203.616
Tb927_02_v5.1	626454	626854	164.882	213.385	285.52	552.591	289.703	349.248	86.5753	210.292	263.73	177.707	280.406	189.251	99.1419	650.494	193.527	168.815	242.559
Tb927_02_v5.1	326235	326635	276.241	377.969	698.735	657.906	789.885	602.354	115.217	327.121	425.321	313.436	470.48	381.691	168.978	780.864	365.551	330.085	409.458
Tb927_02_v5.1	1024056	1024456	243.438	506.192	435.454	2324.35	588.866	1932.64	339.141	687.622	1707.38	1592.37	967.308	1523.57	428.991	3241.6	764.433	660.171	599.722
Tb927_02_v5.1	1134061	1134461	23.3079	18.1808	39.4563	19.8239	46.116	29.431	11.066	18.9152	24.3912	9.79488	26.3469	17.0113	9.97654	35.3086	10.7515	16.9758	23.3658
Tb927_02_v5.1	812461	812861	110.497	213.385	312.064	459.667	323.995	288.424	63.1414	169.124	176.836	132.931	261.587	143.533	96.0242	494.321	162.348	160.327	171.349
Tb927_02_v5.1	469531	469931	94.0948	151.188	227.412	459.667	274.331	233.486	37.1037	178.025	152.445	106.344	218.303	116.953	81.0594	480.741	173.099	156.555	160.223
Tb927_02_v5.1	395847	396247	124.309	208.601	298.433	416.302	307.44	372.793	74.8583	161.335	274.401	142.725	242.768	172.239	84.1771	392.469	210.73	180.132	211.405
Tb927_02_v5.1	493115	493515	136.394	357.875	314.216	631.887	400.855	451.275	78.764	201.391	288.121	237.876	366.975	392.323	135.93	680.37	282.765	287.646	284.84
Tb927_02_v5.1	1085354	1085754	130.351	223.911	242.477	619.497	318.082	415.958	55.3301	232.545	243.912	158.117	344.392	154.165	105.377	645.061	220.406	199.937	208.067
Tb927_02_v5.1	398892	399292	124.309	203.816	284.085	493.12	322.812	249.182	77.4621	152.434	192.081	142.725	195.72	135.027	74.2005	472.592	158.047	177.303	192.49
Tb927_02_v5.1	658118	658518	129.488	178.937	259.694	475.774	322.812	310.006	62.4904	226.982	192.081	205.693	287.934	128.648	102.883	554.074	227.932	196.165	208.067
Tb927_02_v5.1	966790	967190	92.3683	206.687	187.238	432.409	283.791	204.055	50.7735	133.519	178.36	138.528	161.845	99.9413	67.3417	478.024	147.296	130.148	156.885
Tb927_02_v5.1	933359	933759	134.668	255.488	375.911	666.579	432.781	304.12	62.4904	229.207	239.338	218.286	302.989	148.849	107.871	805.308	289.216	259.353	253.686
Tb927_02_v5.1	699147	699547	111.36	154.058	152.804	431.17	204.566	190.32	52.7263	131.293	157.018	96.5496	197.602	108.447	64.8475	422.345	133.319	135.807	142.42
Tb927_02_v5.1	534243	534643	151.07	211.471	302.738	438.604	309.805	319.817	59.8867	184.701	263.73	163.714	278.524	126.521	105.377	490.247	194.602	184.848	223.644
Tb927_02_v5.1	941983	942383	116.539	155.972	351.52	240.365	338.184	227.6	76.8111	95.6885	172.263	125.934	158.081	108.447	51.1298	268.889	142.995	108.457	157.997
Tb927_02_v5.1	714656	715056	103.591	141.619	228.129	178.415	234.127	166.776	41.6603	82.3366	96.0403	58.7693	126.089	68.0451	42.4003	215.926	91.3879	75.4481	117.942
Tb927_03_v5.1	390757	391157	22.4446	25.8359	25.1086	43.3648	13.0071	56.8999	9.76413	22.2531	42.6846	22.3883	47.048	23.3905	9.97654	63.8271	17.2024	24.5206	18.9152
Tb927_03_v5.1	319492	319892	127.762	221.04	248.933	551.352	348.826	266.841	69.6508	193.602	227.143	174.909	239.004	150.975	107.248	630.123	190.302	194.279	193.602
Tb927_03_v5.1	521929	522329	100.138	139.705	9279.41	354.352	12311.8	215.827	46.8678	143.533	152.445	116.139	214.539	114.826	69.2123	361.234	140.845	130.148	154.659
Tb927_03_v5.1	1481564	1481964	106.18	149.274	250.368	267.623	251.864	233.486	53.3772	100.139	125.005	97.9488	173.137	88.246	46.765	330	108.59	89.5946	113.491
Tb927_03_v5.1	972244	972644	122.582	162.67	305.607	333.289	267.236	455.199	68.3489	173.574	346.05	242.074	259.705	195.63	86.0477	320.494	209.654	204.653	199.166
Tb927_03_v5.1	1241013	1241413	155.386	250.704	315.651	643.038	417.409	431.655	76.1602	188.039	250.01	184.703	308.635	189.251	115.354	789.012	277.389	298.963	333.797
Tb927_03_v5.1	1127362	1127762	181.283	294.72	352.237	562.503	405.584	351.21	63.1414	213.63	332.33	215.487	340.628	191.377	134.06	779.506	268.788	229.174	223.644
Tb927_03_v5.1	722830	723230	126.898	229.652	220.955	625.692	305.075	300.196	55.3301	196.94	216.472	179.106	259.705	156.291	102.883	722.469	213.955	164.1	175.8
Tb927_03_v5.1	741548	741948	139.847	196.161	315.651	396.478	346.461	286.462	65.0942	196.94	189.032	153.92	254.059	132.901	104.754	454.938	218.256	173.531	229.207
Tb927_03_v5.1	609568	609968	99.2743	167.455	340.042	395.239	358.286	235.448	48.8206	162.448	202.752	165.114	240.886	237.095	96.0242	486.173	193.527	197.108	205.841
Tb927_03_v5.1	1450544	1450944	141.574	256.445	241.042	553.83	277.879	306.082	55.981	185.814	202.752	173.509	297.344	152.038	106.624	604.321	205.354	193.336	175.8
Tb927_03_v5.1	157140	157540	187.326	243.049	455.541	515.422	467.072	437.541	83.9715	195.828	309.463	228.081	272.879	219.02	117.224	575.802	223.631	209.368	277.051
Tb927_03_v5.1	53891	54291	233.942	206.687	187.238	561.264	224.668	415.958	124.981	232.545	269.827	160.916	304.871	222.21	106.001	479.382	184.926	173.531	172.462
Tb927_04_v5.1	285745	286145	104.454	221.04	243.912	407.629	276.696	239.372	55.981	165.786	184.458	128.733	220.185	135.027	84.8006	486.173	169.874	139.579	155.772
Tb927_04_v5.1	1378307	1378707	44.8892	92.8178	126.978	247.799	134.801	149.117	22.132	95.6885	135.676	92.3517	109.151	203.072	48.6356	305.555	102.139	102.798	87.8999
Tb927_04_v5.1	273737	274137	85.4622	77.5077	233.151	105.314	262.507	96.1412	42.9622	70.0974	82.3202	60.1686	99.7418	55.2867	27.4355	97.7777	69.8848	54.6998	82.3366
Tb927_04_v5.1	375235	375635	134.668	173.196	180.782	281.252	218.755	202.093	50.1225	114.604	109.76	139.927	161.845	108.447	65.4711	321.852	130.093	129.205	124.618
Tb927_04_v5.1	1514019	1514419	173.514	154.058	286.238	265.145	281.426	323.741	93.7356	124.618	181.409	138.528	176.901	133.964	57.3651	248.518	104.29	104.684	150.209
Tb927_04_v5.1	827197	827597	114.813	180.851	232.434	340.723	264.871	239.372	48.1697	139.082	149.396	97.9488	208.893	116.953	80.4359	411.481	164.498	166.929	171.349
Tb927_04_v5.1	238599	238999	133.804	206.687	300.585	551.352	428.051	294.31	54.6791	198.053	201.227	151.121	269.115	143.533	106.624	623.333	211.805	204.653	185.814
Tb927_04_v5.1	176666	177066	93.2315	218.17	233.868	531.528	305.075	288.424	42.9622	204.729	190.556	159.517	310.517	133.964	89.7889	613.827	194.602	188.62	176.912
Tb927_04_v5.1	1512383	1512783	255.523	315.772	327.846	966.415	376.023	771.092	152.971	340.473	396.357	268.66	506.237	354.047	153.389	824.321	277.389	278.215	274.826
Tb927_04_v5.1	1448101	1448501	104.454	120.567	294.129	211.868	332.272	151.079	44.915	109.04	163.116	113.341	129.853	95.6885	45.518	248.518	125.793	104.684	112.378
Tb927_04_v5.1	1169927	1170327	36.2567	22.0083	61.6953	37.1698	83.9548	49.0517	9.11319	26.7038	35.0623	23.7876	30.1107	19.1377	16.8354	67.9012	32.2545	29.2361	37.8303
Tb927_04_v5.1	450978	451378	2.58976	0	0.717388	1.23899	5.91231	0	1.30188	1.11266	3.0489	1.39927	3.76384	0	0.623534	2.71605	2.1503	2.8293	3.33797
Tb927_04_v5.1	637312	637712	145.027	190.42	169.303	530.289	248.317	272.727	50.1225	166.898	157.018	128.733	244.65	142.469	97.2713	503.827	216.105	159.384	172.462
Tb927_04_v5.1	768586	768986	140.711	220.083	254.673	490.642	344.096	243.296	58.5848	220.306	208.849	159.517	334.982	152.038	97.8948	541.852	219.331	216.913	195.828
Tb927_04_v5.1	1206806	1207206	95.8213	126.309	185.086	232.931	249.499	162.851	44.2641	91.2378	120.431	68.5642	135.498	73.3612	52.3768	278.395	98.9139	86.7653	119.054
Tb927_04_v5.1	1578487	1578887	346.165	409.547	462.715	717.378	525.013	735.775	248.66	290.403	379.588	271.458	378.266	321.088	131.566	533.703	262.337	233.889	321.558
Tb927_05_v5.1	1574934	1575334	211.497	204.773	278.346	439.843	310.988	417.92	126.283	168.011	190.556	162.315	214.539	157.354	76.0711	332.716	133.319	133.92	152.434
Tb927_05_v5.1	1059922	1060322	101.864	153.102	185.803	372.937	230.58	294.31	51.4244	155.772	153.969	103.546	193.838	97.8149	61.1063	465.802	166.648	125.432	151.321
Tb927_05_v5.1	1134791	1135191	113.95	213.385	284.803	453.472	316.9	333.551	56.6319	149.096	193.605	187.502	239.004	191.377	94.7771	469.876	184.926	199.937	205.841
Tb927_05_v5.1	1742511	1742911	17.2651	39.2323	31.5651	115.226	35.4739	66.7103	14.3207	30.0417	22.8667	25.1868	39.5203	29.7697	18.706	104.568	21.503	23.5775	23.3658
Tb927_05_v5.1	1311447	1311847	113.95	162.67	203.021	437.365	237.675	282.538	52.7263	164.673	138.725	135.729	225.831	123.332	77.9417	427.778	147.296	157.498	139.082
Tb927_05_v5.1	1189854	1190254	101.001	143.533	218.086	213.107	248.317	172.662	46.2169	77.886	77.7469	107.744	131.734	69.1083	30.5532	247.16	90.3127	76.3912	123.505
Tb927_05_v5.1	190946	191346	141.574	213.385	325.694	385.327	384.3	325.703	78.113	123.505	326.232	173.509	223.949	170.113	74.8241	468.518	164.498	162.213	193.602
Tb927_05_v5.1	422505	422905	138.121	255.488	260.412	608.346	383.118	306.082	60.5376	215.855	236.29	187.502	287.934	186.061	87.2947	721.111	221.481	216.913	215.855
Tb927_05_v5.1	944012	944412	110.497	209.558	233.151	560.025	263.689	357.096	65.7451	179.138	205.801	152.52	321.809	153.102	112.236	665.432	227.932	183.905	196.94
Tb927_05_v5.1	354281	354681	64.7441	78.4645	218.086	172.22	227.033	98.1033	14.9717	70.0974	115.858	83.9561	163.727	65.9187	46.1415	187.407	107.515	68.8464	107.928
Tb927_05_v5.1	1512750	1513150	113.086	93.7747	159.977	221.78	141.895	200.131	73.5564	104.59	103.662	69.9634	143.026	120.142	44.8944	186.049	74.1854	64.1309	119.054
Tb927_05_v5.1	1680660	1681060	61.2911	48.8011	102.586	71.8617	95.7794	96.1412	34.4999	23.3658	50.3068	34.9817	41.4023	30.8329	10.6001	46.1728	31.1794	27.3499	52.2949
Tb927_05_v5.1	510422	510822	67.3339	112.912	216.651	120.182	242.405	111.838	44.915	63.4214	134.151	96.5496	107.27	81.8668	29.9296	195.555	56.983	75.4481	95.6885
Tb927_05_v5.1	870661	871061	104.454	184.679	214.499	643.038	248.317	323.741	59.8867	195.828	219.521	149.722	263.469	160.544	104.754	712.963	211.805	199.937	163.561
Tb927_05_v5.1	1023933	1024333	67.3339	150.231	169.303	242.843	203.383	158.927	66.3961	78.9986	157.018	113.341	135.498	105.257	39.9062	312.346	90.3127	82.9929	105.702
Tb927_05_v5.1	1254695	1255095	100.138	161.714	190.108	427.453	254.229	282.538	43.6131	147.983	164.64	146.923	178.783	135.027	68.5887	431.852	141.92	139.579	165.786
Tb927_05_v5.1	455952	456352	139.847	226.782	281.933	390.283	345.279	308.044	68.3489	183.588	225.618	167.912	299.225	143.533	84.8006	525.555	234.383	205.596	182.476
Tb927_05_v5.1	543046	543446	174.377	320.556	436.172	651.711	514.371	417.92	79.4149	233.658	288.121	205.693	389.558	710.221	136.554	875.925	295.667	245.206	305.981
Tb927_05_v5.1	865914	866314	110.497	173.196	215.934	381.61	282.608	319.817	59.2357	160.223	193.605	128.733	231.476	146.722	82.93	459.012	199.978	165.986	133.519
Tb927_05_v5.1	418999	419399	147.617	237.307	307.759	350.635	355.921	284.5	76.1602	171.349	228.667	162.315	282.288	149.912	102.26	558.148	194.602	182.962	247.01
Tb927_05_v5.1	1684804	1685204	22.4446	22.9652	34.4346	37.1698	37.8388	35.3172	14.3207	8.90125	19.8178	26.5861	24.465	21.2641	5.6118	38.0247	6.45091	12.2603	15.5772
Tb927_05_v5.1	8066	8466	75.1032	127.266	152.086	287.447	131.253	223.676	49.4716	153.547	126.529	114.74	137.38	114.826	49.2592	247.16	106.44	97.1394	90.1252
Tb927_05_v5.1	1266170	1266570	132.941	160.757	281.933	421.258	292.068	327.665	66.3961	179.138	201.227	151.121	270.997	130.774	102.26	468.518	207.504	182.018	208.067
Tb927_05_v5.1	1732310	1732710	73.3766	121.524	152.086	315.943	137.166	211.903	61.1885	102.364	102.138	86.7547	126.089	109.51	40.5297	199.63	89.2376	89.5946	93.4631
Tb927_05_v5.1	502197	502597	85.4622	150.231	228.129	231.692	293.251	231.524	70.3017	116.829	219.521	201.495	195.72	133.964	39.9062	304.197	118.267	90.5377	123.505
Tb927_05_v5.1	1051738	1052138	94.0948	162.67	258.26	334.528	293.251	245.258	61.1885	132.406	187.507	139.927	233.358	102.068	71.0829	396.543	144.07	141.465	150.209
Tb927_05_v5.1	1613029	1613429	59.5646	82.2921	55.2388	206.912	92.232	129.496	24.7358	56.7455	82.3202	47.5751	92.2141	64.8555	34.9179	141.234	64.5091	54.6998	67.872
Tb927_05_v5.1	197904	198304	152.796	213.385	381.65	338.245	444.606	341.4	86.5753	150.209	201.227	172.11	201.366	123.332	71.0829	391.111	180.625	157.498	175.8
Tb927_06_v5.1	835015	835415	127.762	151.188	241.76	360.547	271.966	286.462	63.7923	169.124	216.472	184.703	207.011	115.889	79.1888	448.148	172.024	165.043	178.025
Tb927_06_v5.1	945715	946115	128.625	156.929	263.281	251.516	238.857	204.055	61.8395	137.969	170.738	116.139	184.428	99.9413	49.8827	332.716	110.741	122.603	166.898
Tb927_06_v5.1	876499	876899	122.582	165.541	183.651	410.107	235.31	339.437	62.4904	157.997	198.178	131.531	242.768	126.521	88.5418	429.136	159.122	146.181	154.659
Tb927_06_v5.1	1549746	1550146	299.549	451.65	412.498	1719.72	522.648	784.826	171.849	391.655	440.566	314.835	530.702	432.724	220.731	1544.07	365.551	331.028	346.036
Tb927_06_v5.1	394753	395153	132.078	200.946	241.76	493.12	251.864	294.31	49.4716	208.067	222.569	162.315	263.469	162.67	109.742	649.135	201.053	184.848	236.996
Tb927_06_v5.1	402736	403136	145.89	216.256	298.433	436.126	334.637	231.524	62.4904	181.363	219.521	194.498	306.753	133.964	100.389	554.074	180.625	170.701	205.841
Tb927_06_v5.1	1485144	1485544	11.2223	25.8359	2.86955	85.4906	4.72985	49.0517	9.11319	18.9152	21.3423	12.5934	20.7011	18.0745	12.4707	65.1852	20.4279	14.1465	13.3519
Tb927_06_v5.1	1154584	1154984	101.001	138.748	247.499	287.447	271.966	207.979	53.3772	92.3505	147.872	121.736	154.318	76.5508	48.0121	256.667	118.267	113.172	140.195
Tb927_06_v5.1	1080822	1081222	123.445	171.282	215.216	324.616	242.405	302.158	68.9998	115.716	126.529	145.524	218.303	113.763	77.3182	369.383	153.747	123.546	141.307
Tb927_06_v5.1	1524033	1524433	3.45302	1.91377	0	14.8679	0	11.7724	1.30188	3.33797	7.62224	0	1.88192	5.31603	0.623534	6.79012	4.30061	2.8293	5.56328
Tb927_06_v5.1	452616	453016	111.36	192.334	233.151	386.566	313.352	251.144	42.3112	145.758	173.787	100.747	214.539	143.533	82.3065	461.728	130.093	125.432	145.758
Tb927_06_v5.1	256694	257094	110.497	197.118	256.107	498.076	352.374	282.538	56.6319	212.517	185.983	121.736	334.982	164.797	117.224	577.16	235.458	227.287	226.982
Tb927_06_v5.1	65688	66088	4.31627	7.65508	15.0651	1.23899	21.2843	31.3931	4.55659	7.7886	10.6711	18.1905	20.7011	15.9481	7.48241	10.8642	6.45091	20.7482	12.2392
Tb927_06_v5.1	1326165	1326565	124.309	186.593	234.586	517.9	266.054	264.879	57.2829	165.786	160.067	162.315	229.594	129.711	81.6829	526.913	212.88	177.303	147.983
Tb927_06_v5.1	906127	906527	133.804	142.576	217.368	358.069	274.331	257.031	61.8395	132.406	143.298	111.942	197.602	115.889	64.8475	435.926	154.822	121.66	123.505
Tb927_06_v5.1	444379	444779	135.531	224.868	267.586	531.528	405.584	278.613	68.3489	193.602	182.934	183.304	286.052	158.418	107.248	672.222	234.383	183.905	228.095
Tb927_06_v5.1	1503159	1503559	44.026	64.1113	76.7605	123.899	78.0425	127.534	30.5943	61.1961	67.0757	44.7766	71.513	47.8442	26.812	81.4814	62.3588	59.4154	68.9847
Tb927_06_v5.1	815324	815724	89.7785	137.791	274.042	195.761	251.864	202.093	61.8395	106.815	150.92	102.147	139.262	72.2979	51.1298	259.383	108.59	92.4239	109.04
Tb927_06_v5.1	347324	347724	79.4194	85.1627	200.869	64.4277	264.871	115.762	60.5376	32.267	105.187	50.3737	65.8672	63.7923	14.9648	70.6172	38.7054	37.724	76.7733
Tb927_06_v5.1	922762	923162	94.958	79.4214	187.238	121.421	232.945	113.8	30.5943	64.5341	77.7469	50.3737	120.443	53.1603	29.3061	129.012	58.0582	55.6429	81.2239
Tb927_06_v5.1	1441795	1442195	101.864	74.637	315.651	167.264	257.777	168.738	55.3301	70.0974	115.858	79.7583	99.7418	75.4876	37.412	134.444	68.8097	66.9602	104.59
Tb927_06_v5.1	1203812	1204212	102.727	205.73	219.521	652.95	236.492	366.906	59.2357	199.166	199.703	167.912	299.225	167.986	99.7654	662.716	218.256	192.393	212.517
Tb927_06_v5.1	272901	273301	90.6417	124.395	223.825	244.082	270.784	133.421	59.2357	82.3366	114.334	96.5496	111.033	72.2979	45.518	262.099	94.6133	68.8464	112.378
Tb927_06_v5.1	544463	544863	110.497	199.989	308.477	268.862	371.293	227.6	54.0282	134.631	126.529	82.5569	161.845	94.6253	54.871	362.592	122.567	127.319	147.983
Tb927_06_v5.1	54594	54994	199.412	587.527	449.802	1178.28	554.575	900.588	158.179	418.359	483.25	388.997	590.923	318.962	223.849	1454.44	403.182	380.07	382.754
Tb927_06_v5.1	1449118	1449518	221.856	277.497	396.715	693.837	315.717	645.52	122.377	289.291	263.73	222.484	336.864	255.169	134.683	602.963	253.736	244.263	258.136
Tb927_06_v5.1	740483	740883	132.078	222.954	261.846	431.17	348.826	288.424	65.7451	169.124	204.276	155.319	210.775	118.016	97.8948	518.765	202.128	154.669	198.053
Tb927_06_v5.1	1431431	1431831	58.7013	119.611	115.499	201.956	138.348	151.079	35.1509	91.2378	99.0892	74.1612	111.033	106.321	39.9062	196.913	89.2376	78.2774	78.9986
Tb927_06_v5.1	287932	288332	176.967	177.024	423.976	187.088	470.62	227.6	123.679	114.604	210.374	176.308	182.546	221.147	56.7416	236.296	130.093	104.684	196.94
Tb927_06_v5.1	792383	792783	119.992	190.42	193.695	411.346	250.682	306.082	72.9055	164.673	146.347	121.736	252.177	125.458	92.283	479.382	155.897	134.863	153.547
Tb927_06_v5.1	1491504	1491904	59.5646	45.9305	61.6953	64.4277	56.7582	94.1792	31.8962	34.4924	33.5379	32.1832	60.2215	32.9594	11.8471	52.9629	37.6303	22.6344	48.9569
Tb927_06_v5.1	855065	855465	123.445	70.8095	249.651	110.27	286.156	111.838	75.5093	51.1822	92.9914	67.1649	79.0407	41.465	26.1884	124.938	43.0061	37.724	90.1252
Tb927_06_v5.1	1216652	1217052	107.044	176.067	227.412	303.554	284.973	209.941	76.1602	106.815	129.578	125.934	154.318	91.4356	50.5062	293.333	106.44	108.457	126.843
Tb927_06_v5.1	154005	154405	54.385	72.7232	119.086	141.245	171.457	361.02	42.3112	109.04	266.778	205.693	208.893	313.646	79.8123	263.457	141.92	146.181	126.843
Tb927_06_v5.1	637858	638258	116.539	152.145	269.738	276.296	276.696	213.865	46.2169	114.604	149.396	92.3517	150.554	81.8668	48.6356	330	134.394	99.9687	115.716
Tb927_06_v5.1	818500	818900	111.36	181.808	209.477	490.642	258.959	280.575	57.2829	160.223	198.178	156.718	248.414	129.711	82.3065	601.605	174.175	166.929	178.025
Tb927_07_v5.1	409278	409678	94.0948	102.387	147.064	211.868	240.04	147.155	46.8678	100.139	100.614	61.5678	95.978	64.8555	39.9062	241.728	77.4109	76.3912	104.59
Tb927_07_v5.1	1615120	1615520	85.4622	101.43	163.564	287.447	247.135	251.144	45.5659	99.0264	179.885	146.923	197.602	131.837	65.4711	346.296	139.77	125.432	151.321
Tb927_07_v5.1	917199	917599	107.044	251.661	290.542	706.227	281.426	302.158	57.9338	183.588	178.36	131.531	255.941	145.659	103.507	775.432	222.556	196.165	184.701
Tb927_07_v5.1	298722	299122	144.164	285.152	323.542	652.95	352.374	531.72	100.896	208.067	350.623	254.667	325.572	174.366	126.577	790.37	255.886	216.913	234.771
Tb927_07_v5.1	1962698	1963098	422.132	629.63	662.149	1895.66	821.811	1232.18	273.396	545.202	1234.8	924.917	1014.36	883.523	284.955	1861.85	648.316	542.283	606.398
Tb927_07_v5.1	1389786	1390186	99.2743	162.67	164.999	349.396	190.376	317.855	57.2829	160.223	164.64	128.733	214.539	110.573	88.5418	452.222	163.423	124.489	161.335
Tb927_07_v5.1	438217	438617	101.001	109.085	149.934	375.415	221.12	264.879	56.6319	116.829	163.116	127.333	190.074	99.9413	61.7298	416.913	136.544	117.888	146.871
Tb927_07_v5.1	331277	331677	18.1283	9.56885	47.3476	12.3899	41.3862	13.7345	6.50942	11.1266	9.14669	8.39561	11.2915	8.50564	3.11767	12.2222	17.2024	6.60171	15.5772
Tb927_07_v5.1	1355057	1355457	107.907	234.437	299.868	449.755	341.732	347.286	57.9338	154.659	178.36	152.52	244.65	141.406	90.4124	552.716	196.753	176.36	192.49
Tb927_07_v5.1	673616	674016	127.762	198.075	246.781	495.598	222.303	282.538	61.1885	180.25	179.885	135.729	248.414	143.533	96.6477	578.518	204.279	167.872	191.377
Tb927_07_v5.1	779250	779650	135.531	207.644	284.803	519.138	267.236	288.424	68.9998	166.898	192.081	134.33	252.177	162.67	104.13	596.173	190.302	182.018	175.8
Tb927_07_v5.1	1056501	1056901	94.958	158.843	187.956	197	268.419	131.458	46.8678	72.3227	108.236	61.5678	105.388	68.0451	34.2944	217.284	72.0351	65.074	86.7872
Tb927_07_v5.1	437006	437406	117.403	155.015	168.586	360.547	280.243	272.727	59.2357	147.983	169.214	104.945	203.248	102.068	64.8475	444.074	177.4	139.579	146.871
Tb927_07_v5.1	760745	761145	98.411	144.49	224.542	319.66	251.864	213.865	45.5659	121.28	147.872	110.542	165.609	81.8668	61.7298	406.049	131.168	128.262	170.236
Tb927_07_v5.1	1486492	1486892	103.591	166.498	169.303	395.239	225.85	298.234	51.4244	149.096	161.592	144.125	254.059	119.079	77.9417	483.457	135.469	143.351	155.772
Tb927_07_v5.1	573697	574097	119.129	212.428	202.303	560.025	302.71	370.831	63.7923	214.743	205.801	183.304	274.761	130.774	107.248	695.308	208.579	193.336	202.503
Tb927_07_v5.1	1134314	1134714	114.813	138.748	233.868	340.723	264.871	270.765	65.0942	140.195	228.667	202.894	193.838	144.596	69.8358	442.716	145.145	149.953	159.11
Tb927_07_v5.1	1969418	1969818	283.148	557.864	545.932	1457.06	687.01	833.878	193.33	408.345	500.019	358.213	645.499	361.49	215.119	1419.14	478.442	427.225	358.275
Tb927_07_v5.1	134263	134663	127.762	206.687	246.064	421.258	315.717	286.462	68.9998	157.997	167.689	127.333	222.067	120.142	77.3182	486.173	136.544	144.294	162.448
Tb927_07_v5.1	90607	91007	125.172	121.524	182.216	335.767	242.405	262.917	51.4244	157.997	161.592	110.542	182.546	133.964	66.0946	369.383	140.845	99.9687	141.307
Tb927_07_v5.1	185783	186183	105.317	217.213	192.977	432.409	286.156	278.613	55.981	161.335	169.214	137.128	229.594	126.521	104.13	543.21	180.625	153.725	160.223
Tb927_08_v5.1	1486847	1487247	154.523	266.014	293.412	612.063	387.848	317.855	84.6224	215.855	227.143	158.117	304.871	171.176	107.871	676.296	210.73	220.686	215.855
Tb927_08_v5.1	402973	403373	92.3683	157.886	161.412	234.17	177.369	168.738	35.1509	119.054	117.383	69.9634	158.081	81.8668	53.0004	268.889	106.44	101.855	116.829
Tb927_08_v5.1	1636745	1637145	162.292	200.946	347.216	363.025	373.658	260.955	55.981	134.631	184.458	135.729	167.491	101.004	62.3534	392.469	127.943	128.262	166.898
Tb927_08_v5.1	2473300	2473700	141.574	232.523	287.672	579.849	352.374	382.603	62.4904	229.207	292.694	235.077	323.69	178.618	120.342	680.37	245.134	228.23	241.446
Tb927_08_v5.1	557122	557522	97.5478	172.239	265.433	226.736	289.703	184.434	49.4716	97.9138	138.725	116.139	148.672	96.7517	39.2826	270.247	102.139	92.4239	137.969
Tb927_08_v5.1	517029	517429	124.309	218.17	282.651	441.082	315.717	247.22	48.8206	183.588	190.556	120.337	267.233	124.395	92.283	454.938	180.625	158.441	194.715
Tb927_08_v5.1	1026825	1027225	141.574	191.377	258.977	447.277	264.871	251.144	59.8867	165.786	155.494	117.539	210.775	133.964	76.6947	509.259	150.521	177.303	168.011
Tb927_08_v5.1	1526932	1527332	91.505	121.524	159.26	237.887	225.85	188.358	43.6131	67.872	152.445	75.5605	118.561	85.0564	44.2709	287.901	107.515	80.1636	127.956
Tb927_08_v5.1	109922	110322	82.0092	88.0334	115.499	174.698	140.713	182.472	44.915	80.1113	89.9425	62.9671	124.207	78.6772	34.9179	162.963	63.4339	58.4723	86.7872
Tb927_08_v5.1	2153621	2154021	135.531	227.739	219.521	525.333	320.447	282.538	62.4904	228.095	207.325	141.326	321.809	158.418	113.483	706.172	273.088	227.287	190.264
Tb927_08_v5.1	1115650	1116050	119.129	183.722	241.76	405.151	292.068	274.689	62.4904	181.363	173.787	152.52	201.366	137.153	76.6947	502.469	183.851	167.872	209.179
Tb927_08_v5.1	28583	28983	347.028	182.765	540.91	343.201	538.02	441.465	178.358	193.602	256.107	193.099	270.997	208.388	95.4007	260.741	167.724	143.351	247.01
Tb927_08_v5.1	332645	333045	117.403	189.463	223.108	427.453	269.601	311.969	56.6319	226.982	187.507	146.923	270.997	162.67	101.636	460.37	192.452	170.701	173.574
Tb927_08_v5.1	170552	170952	111.36	156.929	154.956	371.698	203.383	294.31	65.7451	147.983	184.458	128.733	214.539	106.321	71.7064	437.284	155.897	141.465	164.673
Tb927_08_v5.1	2031322	2031722	127.762	230.609	312.781	598.434	345.279	331.589	55.981	215.855	246.961	190.301	286.052	165.86	127.824	662.716	249.435	248.036	200.278
Tb927_08_v5.1	1233172	1233572	49.2055	42.1029	116.217	110.27	112.334	76.5206	39.7075	53.4075	64.0268	58.7693	54.5757	32.9594	23.6943	129.012	45.1564	35.8378	52.2949
Tb927_08_v5.1	741065	741465	153.659	281.324	245.347	732.245	340.549	359.058	80.0659	236.996	240.863	146.923	333.1	194.567	124.707	761.851	261.262	229.174	228.095
Tb927_08_v5.1	2150788	2151188	83.7357	121.524	165.717	221.78	206.931	147.155	32.5471	85.6746	103.662	75.5605	133.616	72.2979	47.3886	268.889	116.116	108.457	114.604
Tb927_08_v5.1	1140331	1140731	126.898	195.204	224.542	498.076	250.682	282.538	47.5188	175.8	176.836	125.934	229.594	124.395	99.1419	517.407	187.076	177.303	173.574
Tb927_08_v5.1	1946239	1946639	121.719	140.662	257.542	260.189	328.724	184.434	51.4244	100.139	131.103	103.546	167.491	82.93	49.8827	293.333	121.492	116.945	156.885
Tb927_08_v5.1	2372582	2372982	85.4622	155.972	175.76	390.283	230.58	229.562	42.3112	114.604	193.605	132.931	161.845	114.826	61.7298	482.099	153.747	128.262	141.307
Tb927_08_v5.1	2269234	2269634	143.3	261.229	319.237	877.208	338.184	404.186	65.0942	291.516	219.521	198.696	400.849	203.072	145.283	949.259	308.568	269.727	267.038
Tb927_08_v5.1	2436471	2436871	163.155	216.256	284.803	470.818	321.63	392.413	83.9715	166.898	259.156	218.286	261.587	171.176	85.4241	450.864	195.678	152.782	208.067
Tb927_08_v5.1	1828191	1828591	124.309	221.997	218.086	674.013	249.499	353.172	53.3772	219.193	217.996	208.491	365.093	193.503	117.848	812.098	248.36	259.353	212.517
Tb927_08_v5.1	2284737	2285137	107.907	92.8178	210.195	101.598	248.317	98.1033	45.5659	64.5341	80.7958	64.3664	97.8599	44.6546	28.6826	93.7037	73.1103	42.4395	82.3366
Tb927_08_v5.1	1971741	1972141	131.215	232.523	331.433	582.327	396.125	325.703	46.2169	188.039	216.472	160.916	344.392	167.986	106.001	669.506	209.654	228.23	209.179
Tb927_08_v5.1	1225169	1225569	130.351	221.04	213.781	506.749	248.317	319.817	54.6791	178.025	198.178	155.319	274.761	127.585	89.7889	604.321	172.024	163.156	165.786
Tb927_09_v5.1	3057855	3058255	15.5386	6.69819	26.5433	13.6289	26.0142	5.8862	8.46224	7.7886	12.1956	5.59708	13.1734	5.31603	3.11767	17.6543	7.52606	6.60171	11.1266
Tb927_09_v5.1	3022578	3022978	83.7357	55.4993	144.195	105.314	170.275	78.4826	35.8018	56.7455	79.2713	54.5715	75.2769	45.7178	23.0708	95.0617	45.1564	54.6998	56.7455
Tb927_09_v5.1	368525	368925	75.9664	71.7663	198.716	117.704	188.011	100.065	59.8867	56.7455	62.5024	57.37	69.6311	43.5914	20.5766	143.951	50.5321	35.8378	80.1113
Tb927_09_v5.1	1818577	1818977	122.582	200.946	250.368	450.994	296.798	313.931	61.1885	163.561	170.738	145.524	284.17	141.406	99.7654	467.16	177.4	155.612	200.278
Tb927_09_v5.1	1005136	1005536	119.129	192.334	172.173	505.51	205.748	300.196	54.0282	163.561	204.276	152.52	229.594	132.901	76.6947	550	147.296	143.351	135.744
Tb927_09_v5.1	2231125	2231525	126.035	270.798	289.825	641.799	385.483	335.513	64.4432	257.024	245.436	170.711	350.037	144.596	114.73	721.111	248.36	212.198	208.067
Tb927_09_v5.1	3431925	3432325	76.8297	34.4478	123.391	75.5786	138.348	119.686	61.1885	44.5063	70.1246	51.7729	50.8119	63.7923	23.0708	66.5432	48.3818	33.0085	55.6328
Tb927_09_v5.1	3137990	3138390	25.0344	27.7497	17.2173	100.359	21.2843	64.7482	18.2264	22.2531	27.4401	18.1905	22.5831	30.8329	14.3413	88.2716	26.8788	27.3499	24.4784
Tb927_09_v5.1	1939036	1939436	120.856	169.369	181.499	346.918	261.324	268.803	67.698	142.42	160.067	110.542	201.366	93.5621	75.4476	382.963	119.342	119.774	139.082
Tb927_09_v5.1	593531	593931	122.582	158.843	228.847	391.522	241.222	282.538	48.1697	134.631	189.032	142.725	191.956	135.027	67.3417	517.407	178.475	164.1	166.898
Tb927_09_v5.1	2527061	2527461	101.864	181.808	393.128	294.881	361.833	412.034	76.8111	131.293	355.197	216.887	272.879	182.871	81.6829	410.123	165.573	158.441	145.758
Tb927_09_v5.1	2015006	2015406	108.77	182.765	167.869	418.78	211.661	262.917	54.0282	146.871	138.725	130.132	246.532	118.016	77.3182	505.185	147.296	132.034	156.885
Tb927_09_v5.1	101894	102294	309.908	257.402	375.911	573.654	396.125	623.937	155.575	270.376	387.21	265.861	304.871	335.973	130.319	499.753	233.308	211.255	264.812
Tb927_09_v5.1	1654408	1654808	107.044	195.204	249.651	415.063	283.791	306.082	58.5848	160.223	175.312	131.531	229.594	106.321	85.4241	450.864	148.371	123.546	172.462
Tb927_09_v5.1	1629061	1629461	84.599	167.455	114.782	403.912	171.457	241.334	57.2829	125.73	111.285	96.5496	161.845	87.1828	61.7298	431.852	112.891	120.717	85.6746
Tb927_09_v5.1	3503622	3504022	158.839	155.015	217.368	353.113	217.573	304.12	82.0187	135.744	140.249	117.539	186.31	152.038	67.3417	334.074	127.943	102.798	146.871
Tb927_09_v5.1	60156	60556	33.6669	40.1892	31.5651	106.553	42.5686	60.8241	17.5754	35.605	22.8667	20.989	28.2288	24.4537	11.8471	88.2716	23.6533	26.4068	24.4784
Tb927_09_v5.1	2757647	2758047	49.2055	39.2323	47.3476	76.8176	63.8529	70.6344	37.1037	20.0278	32.0134	16.7912	26.3469	20.2009	10.6001	76.0493	32.2545	15.0896	28.9291
Tb927_09_v5.1	1616971	1617371	102.727	187.549	274.759	462.145	280.243	290.386	70.9527	159.11	207.325	197.297	257.823	150.975	78.5653	509.259	168.799	143.351	171.349
Tb927_09_v5.1	2407074	2407474	87.1887	161.714	260.412	289.925	276.696	229.562	45.5659	105.702	164.64	102.147	176.901	90.3724	62.9769	380.247	123.642	118.831	129.068
Tb927_09_v5.1	3358151	3358551	117.403	58.37	159.26	211.868	130.071	168.738	54.0282	66.7594	73.1735	51.7729	92.2141	71.2347	34.2944	210.494	61.2836	38.6671	67.872
Tb927_09_v5.1	950486	950886	111.36	152.145	199.434	273.818	229.398	188.358	50.1225	93.4631	149.396	106.344	148.672	88.246	47.3886	291.975	118.267	105.627	163.561
Tb927_09_v5.1	1388614	1389014	129.488	240.178	324.259	418.78	387.848	296.272	73.5564	154.659	210.374	146.923	229.594	137.153	86.6712	547.284	221.481	177.303	211.405
Tb927_09_v5.1	114735	115135	304.729	251.661	480.65	645.516	456.43	555.265	158.179	257.024	277.45	246.271	342.51	255.169	103.507	444.074	215.03	197.108	285.953
Tb927_09_v5.1	1619272	1619672	94.0948	162.67	210.195	193.283	214.026	172.662	54.6791	77.886	100.614	82.5569	94.0961	44.6546	32.4238	179.259	65.5842	63.1878	94.5758
Tb927_09_v5.1	258945	259345	136.394	107.171	157.825	239.126	164.362	204.055	79.4149	92.3505	134.151	118.938	129.853	92.4988	44.2709	203.704	93.5382	86.7653	89.0125
Tb927_09_v5.1	2674125	2674525	12.0856	15.3102	12.913	50.7988	10.6422	45.1275	6.50942	16.6898	21.3423	13.9927	13.1734	11.6953	11.8471	46.1728	18.2776	5.65861	12.2392
Tb927_09_v5.1	2090570	2090970	158.839	244.006	261.846	617.019	288.521	425.768	74.8583	208.067	269.827	174.909	312.399	147.786	116.601	729.259	217.181	193.336	179.138
Tb927_09_v5.1	567916	568316	141.574	156.929	223.108	303.554	271.966	266.841	59.8867	143.533	169.214	162.315	207.011	109.51	76.6947	365.308	156.972	137.693	166.898
Tb927_09_v5.1	95975	96375	149.343	156.929	147.782	591	141.895	321.779	93.0847	170.236	199.703	146.923	259.705	162.67	89.1653	450.864	148.371	134.863	154.659
Tb927_09_v5.1	1070664	1071064	116.539	215.299	263.281	447.277	302.71	292.348	67.047	182.476	161.592	124.535	246.532	150.975	81.6829	487.531	153.747	160.327	170.236
Tb927_09_v5.1	843354	843754	106.18	153.102	232.434	380.371	258.959	258.993	46.2169	144.645	192.081	153.92	173.137	91.4356	49.2592	471.234	123.642	139.579	143.533
Tb927_10_v5.1	1955403	1955803	109.633	202.86	248.216	489.403	292.068	274.689	50.1225	179.138	207.325	151.121	272.879	155.228	119.095	499.753	210.73	211.255	190.264
Tb927_10_v5.1	746456	746856	221.856	444.951	386.672	1417.41	523.831	655.33	117.82	366.064	416.174	365.209	508.119	301.95	218.86	1533.21	389.205	381.013	358.275
Tb927_10_v5.1	1459055	1459455	115.676	202.86	232.434	463.384	297.98	313.931	58.5848	198.053	198.178	146.923	210.775	136.09	81.0594	541.852	158.047	157.498	165.786
Tb927_10_v5.1	3107360	3107760	49.2055	41.146	127.695	91.6856	107.604	92.2171	35.1509	42.2809	67.0757	51.7729	69.6311	43.5914	22.4472	97.7777	51.6073	26.4068	74.548
Tb927_10_v5.1	1681944	1682344	90.6417	157.886	200.869	221.78	251.864	178.548	36.4527	86.7872	91.4669	93.751	124.207	62.7291	44.8944	258.025	81.7115	101.855	126.843
Tb927_10_v5.1	1900361	1900761	145.89	278.453	330.716	717.378	370.111	402.224	69.6508	206.954	280.499	198.696	321.809	246.664	126.577	814.814	310.719	312.166	294.854
Tb927_10_v5.1	1825195	1825595	124.309	186.593	195.847	446.038	276.696	280.575	41.6603	157.997	164.64	120.337	240.886	112.7	91.6595	479.382	217.181	177.303	163.561
Tb927_10_v5.1	523374	523774	260.703	394.236	459.128	1046.95	573.494	608.241	123.679	392.768	347.574	289.649	491.181	335.973	202.025	1114.94	365.551	396.102	330.459
Tb927_10_v5.1	192173	192573	126.898	208.601	204.455	537.723	300.345	315.893	48.8206	175.8	196.654	132.931	257.823	148.849	87.9183	620.617	198.903	220.686	175.8
Tb927_10_v5.1	2333177	2333577	53.5218	65.0682	99.7169	90.4466	118.246	39.2413	27.9905	43.3936	45.7335	50.3737	56.4576	32.9594	11.2236	118.148	34.4048	21.6913	51.1822
Tb927_10_v5.1	362673	363073	112.223	237.307	215.934	588.522	310.988	315.893	60.5376	180.25	184.458	125.934	301.107	159.481	102.26	666.79	221.481	191.449	174.687
Tb927_10_v5.1	1439507	1439907	78.5562	97.6022	128.412	180.893	154.903	170.7	42.3112	89.0125	94.5158	55.9708	105.388	69.1083	41.1532	184.691	79.5612	66.9602	66.7594
Tb927_10_v5.1	883309	883709	69.0604	65.0682	184.369	102.837	186.829	84.3688	37.1037	41.1683	64.0268	43.3773	39.5203	40.4018	16.2119	107.284	32.2545	30.1792	66.7594
Tb927_10_v5.1	500926	501326	92.3683	180.851	267.586	473.296	275.514	276.651	51.4244	150.209	185.983	139.927	239.004	170.113	82.3065	556.79	153.747	195.222	172.462
Tb927_10_v5.1	3377373	3377773	114.813	229.652	261.846	681.447	268.419	296.272	75.5093	195.828	184.458	181.905	284.17	113.763	82.3065	621.975	199.978	174.474	175.8
Tb927_10_v5.1	3219480	3219880	107.044	163.627	175.76	465.862	231.763	243.296	52.7263	157.997	178.36	88.1539	193.838	107.384	73.577	459.012	138.695	125.432	156.885
Tb927_10_v5.1	3279221	3279621	84.599	167.455	163.564	291.164	183.282	186.396	36.4527	86.7872	99.0892	74.1612	135.498	92.4988	46.765	304.197	76.3357	77.3343	103.477
Tb927_10_v5.1	2219190	2219590	61.2911	110.999	103.304	234.17	127.706	103.99	37.7546	68.9847	73.1735	48.9744	101.624	62.7291	34.2944	232.222	64.5091	52.8136	61.1961
Tb927_10_v5.1	1060995	1061395	126.035	202.86	296.281	421.258	283.791	304.12	63.1414	175.8	190.556	149.722	246.532	155.228	92.9065	422.345	156.972	157.498	215.855
Tb927_10_v5.1	1984603	1985003	97.5478	180.851	208.76	395.239	227.033	198.169	41.0093	136.857	144.823	116.139	233.358	118.016	67.9652	435.926	164.498	129.205	160.223
Tb927_10_v5.1	1855560	1855960	95.8213	182.765	252.52	506.749	283.791	288.424	46.2169	137.969	187.507	104.945	212.657	125.458	93.5301	510.617	188.151	180.132	185.814
Tb927_10_v5.1	2886990	2887390	104.454	155.015	187.956	289.925	237.675	192.282	51.4244	136.857	129.578	92.3517	163.727	97.8149	59.8592	346.296	98.9139	99.0256	131.293
Tb927_10_v5.1	1359005	1359405	109.633	196.161	203.021	391.522	258.959	298.234	49.4716	134.631	144.823	121.736	184.428	111.637	82.3065	415.555	124.718	139.579	146.871
Tb927_10_v5.1	2686963	2687363	117.403	192.334	266.868	423.736	281.426	247.22	39.7075	136.857	146.347	139.927	235.24	141.406	76.0711	429.136	179.55	173.531	195.828
Tb927_10_v5.1	3881139	3881539	128.625	190.42	203.021	452.233	234.127	276.651	64.4432	139.082	207.325	137.128	222.067	129.711	99.7654	490.247	159.122	132.034	170.236
Tb927_10_v5.1	2707722	2708122	130.351	177.981	299.151	319.66	309.805	172.662	50.7735	149.096	147.872	100.747	191.956	95.6885	69.8358	334.074	140.845	129.205	174.687
Tb927_10_v5.1	1530895	1531295	90.6417	220.083	156.39	708.705	195.106	357.096	64.4432	213.63	217.996	156.718	282.288	172.239	110.989	767.284	211.805	217.856	169.124
Tb927_10_v5.1	101051	101451	133.804	167.455	246.781	322.138	289.703	219.751	53.3772	131.293	173.787	139.927	197.602	103.131	72.3299	316.42	130.093	141.465	157.997
Tb927_10_v5.1	3767814	3768214	69.0604	144.49	121.238	499.315	152.538	233.486	48.1697	154.659	131.103	109.143	173.137	115.889	73.577	585.308	162.348	141.465	102.364
Tb927_10_v5.1	3920489	3920889	90.6417	133.007	220.955	294.881	210.478	192.282	42.9622	104.59	131.103	67.1649	144.908	80.8036	52.3768	347.654	87.0873	85.8222	109.04
Tb927_10_v5.1	3666573	3666973	118.266	189.463	196.564	498.076	248.317	262.917	50.7735	174.687	181.409	134.33	216.421	142.469	81.6829	570.37	197.828	164.1	166.898
Tb927_10_v5.1	2941120	2941520	98.411	133.964	169.303	168.503	188.011	129.496	56.6319	73.4353	89.9425	64.3664	88.4503	66.9819	30.5532	148.025	46.2315	54.6998	54.5202
Tb927_11_v5.1	3776399	3776799	43.1627	28.7065	105.456	30.9749	85.1373	51.0137	35.8018	27.8164	27.4401	32.1832	60.2215	28.7065	12.4707	29.8765	9.67636	25.4637	42.2809
Tb927_11_v5.1	2318255	2318655	93.2315	176.067	184.369	391.522	195.106	257.031	39.7075	137.969	115.858	110.542	186.31	121.205	77.9417	404.691	154.822	123.546	151.321
Tb927_11_v5.1	5057884	5058284	100.138	141.619	134.151	152.396	193.924	198.169	56.6319	85.6746	146.347	110.542	139.262	94.6253	50.5062	175.185	104.29	105.627	110.153
Tb927_11_v5.1	2218515	2218915	124.309	219.127	342.194	454.711	337.002	349.248	61.8395	153.547	208.849	176.308	267.233	171.176	104.754	585.308	226.857	185.791	234.771
Tb927_11_v5.1	2621952	2622352	110.497	230.609	259.694	441.082	345.279	217.789	60.5376	152.434	155.494	111.942	242.768	138.217	89.1653	429.136	176.325	168.815	189.152
Tb927_11_v5.1	3126969	3127369	129.488	202.86	202.303	506.749	221.12	272.727	41.0093	181.363	143.298	114.74	254.059	128.648	91.0359	566.296	172.024	155.612	162.448
Tb927_11_v5.1	2291179	2291579	128.625	191.377	299.868	390.283	281.426	223.676	39.0565	163.561	155.494	134.33	218.303	141.406	95.4007	437.284	179.55	157.498	151.321
Tb927_11_v5.1	4470552	4470952	98.411	171.282	177.195	577.371	263.689	272.727	54.0282	179.138	211.898	153.92	287.934	123.332	83.5535	588.024	160.198	176.36	139.082
Tb927_11_v5.1	4449445	4449845	118.266	182.765	205.173	499.315	203.383	388.489	65.0942	174.687	201.227	176.308	318.045	137.153	100.389	513.333	215.03	183.905	170.236
Tb927_11_v5.1	954209	954609	69.9236	183.722	239.607	273.818	305.075	223.676	41.6603	113.491	141.774	96.5496	169.373	89.3092	45.518	300.123	138.695	99.0256	144.645
Tb927_11_v5.1	2531209	2531609	104.454	231.566	202.303	617.019	271.966	306.082	60.5376	194.715	178.36	118.938	274.761	152.038	109.118	639.629	189.227	166.929	194.715
Tb927_11_v5.1	479450	479850	30.2139	23.9221	92.543	17.3459	107.604	70.6344	13.0188	28.9291	25.9156	33.5825	43.2842	21.2641	11.8471	39.3827	23.6533	17.9189	47.8442
Tb927_11_v5.1	4942524	4942924	9.4958	14.3533	8.60865	68.1447	5.91231	27.4689	2.60377	25.5911	12.1956	9.79488	18.8192	10.6321	9.35301	33.9506	18.2776	14.1465	11.1266
Tb927_11_v5.1	332619	333019	112.223	194.248	172.89	506.749	280.243	298.234	59.8867	181.363	246.961	156.718	246.532	148.849	96.0242	628.765	196.753	158.441	171.349
Tb927_11_v5.1	229231	229631	137.257	221.04	271.89	494.359	302.71	300.196	65.0942	180.25	205.801	158.117	239.004	132.901	94.7771	588.024	203.204	185.791	182.476
Tb927_11_v5.1	1553579	1553979	138.121	165.541	187.956	509.227	240.04	274.689	55.981	145.758	190.556	141.326	229.594	119.079	66.7181	555.432	145.145	153.725	140.195
Tb927_11_v5.1	2707765	2708165	106.18	183.722	182.934	400.195	223.485	266.841	59.2357	162.448	160.067	103.546	193.838	127.585	68.5887	433.21	166.648	171.644	166.898
Tb927_11_v5.1	3893054	3893454	149.343	221.997	268.303	542.679	281.426	319.817	65.7451	173.574	230.192	184.703	242.768	173.302	81.6829	630.123	169.874	166.929	178.025
Tb927_11_v5.1	3104134	3104534	136.394	246.876	217.368	494.359	290.886	300.196	67.047	213.63	208.849	160.916	340.628	143.533	110.365	558.148	221.481	196.165	192.49
Tb927_11_v5.1	2600831	2601231	106.18	201.903	235.303	484.447	243.587	272.727	43.6131	145.758	169.214	130.132	225.831	124.395	86.6712	570.37	179.55	191.449	195.828
Tb927_11_v5.1	1496397	1496797	115.676	193.291	188.673	479.491	223.485	288.424	67.698	180.25	204.276	146.923	222.067	160.544	89.7889	564.938	158.047	160.327	188.039
Tb927_11_v5.1	3883756	3884156	138.984	150.231	272.607	173.459	286.156	207.979	86.5753	101.252	184.458	151.121	146.79	103.131	40.5297	247.16	76.3357	101.855	142.42
Tb927_11_v5.1	1690628	1691028	89.7785	96.6453	170.738	197	157.267	170.7	38.4056	65.6467	96.0403	88.1539	126.089	82.93	43.0238	230.864	84.9369	92.4239	102.364
Tb927_11_v5.1	1191920	1192320	122.582	206.687	230.999	484.447	249.499	260.955	67.047	129.068	195.129	174.909	242.768	166.923	87.2947	605.679	180.625	191.449	208.067
Tb927_11_v5.1	650177	650577	113.95	189.463	163.564	488.164	245.952	290.386	47.5188	190.264	167.689	131.531	222.067	156.291	87.2947	480.741	193.527	156.555	166.898
Tb927_11_v5.1	3710825	3711225	114.813	174.153	205.89	443.56	258.959	245.258	52.7263	160.223	173.787	130.132	250.296	128.648	78.5653	511.975	151.596	144.294	150.209
Tb927_11_v5.1	2615991	2616391	129.488	240.178	228.129	633.126	249.499	300.196	55.3301	192.49	173.787	134.33	255.941	122.269	103.507	616.543	177.4	203.71	186.926
Tb927_11_v5.1	1958345	1958745	107.044	218.17	223.825	507.988	321.63	241.334	51.4244	144.645	179.885	138.528	242.768	120.142	77.9417	586.666	183.851	162.213	186.926
Tb927_11_v5.1	1920371	1920771	91.505	148.317	209.477	195.761	232.945	137.345	40.3584	85.6746	129.578	93.751	111.033	71.2347	29.3061	218.642	70.96	77.3343	91.2378
Tb927_11_v5.1	1089235	1089635	96.6845	124.395	213.781	211.868	243.587	190.32	44.915	103.477	111.285	82.5569	127.971	85.0564	42.4003	245.802	99.9891	96.1963	131.293

## Sheet: Control Spike In RLE
chromosome	start	end	0h_1	0h_2	0h_3	0h_4	0h_5	1h_1	1h_2	1h_3	3h_1	3h_2	3h_3	24h_1	24h_2	24h_3	72h_1	72h_2	72h_3
Tb927_01_v5.1	894719	895119	77.6258	169.265	182.543	794.285	178.359	237.992	87.5409	285.431	211.98	224.268	255.195	243.54	261.83	922.471	329.263	326.426	203.005
Tb927_01_v5.1	689297	689697	63.846	133.691	190.399	429.316	187.417	182.137	65.4654	176.531	182.402	160.571	197.259	173.788	191.035	555.003	251.033	238.112	147.262
Tb927_01_v5.1	624072	624472	46.8511	57.3781	151.58	144.781	118.442	57.0695	40.3449	52.7302	60.3897	67.6786	63.4539	61.4762	39.3306	148.254	64.2179	59.2486	59.9031
Tb927_01_v5.1	557919	558319	76.7071	181.888	215.817	537.902	273.81	207.636	60.898	230.408	198.423	220.287	267.61	238.811	255.087	679.182	286.061	292.889	192.189
Tb927_01_v5.1	701584	701984	76.7071	150.331	160.823	546.951	190.9	219.778	63.9429	241.871	179.937	132.703	234.503	189.157	238.231	689.319	249.866	268.295	173.885
Tb927_01_v5.1	586463	586863	121.721	175.003	252.787	593.2	236.884	298.704	124.841	286.577	276.067	265.406	293.819	247.087	275.315	734.936	305.911	309.658	202.173
Tb927_01_v5.1	219971	220371	79.9224	133.117	260.644	347.877	240.367	227.064	81.4511	152.459	211.98	207.017	202.777	172.606	134.848	462.503	209	197.868	172.221
Tb927_01_v5.1	855221	855621	98.7547	177.298	287.91	249.345	277.293	139.638	132.453	146.727	154.055	130.049	140.702	147.779	112.373	350.995	172.804	157.624	130.622
Tb927_01_v5.1	248324	248724	72.5732	165.249	196.407	510.755	208.318	257.42	106.572	206.335	202.121	156.59	231.745	178.517	174.179	660.175	199.659	201.222	147.262
Tb927_01_v5.1	703184	703584	92.3241	171.56	217.203	545.945	280.777	241.635	66.2266	294.601	215.678	220.287	295.198	184.429	279.809	722.264	332.765	316.365	217.149
Tb927_01_v5.1	360985	361385	85.4343	170.987	196.869	461.489	207.622	235.563	91.347	224.676	207.051	163.225	246.918	195.069	162.941	568.942	239.358	216.872	139.774
Tb927_01_v5.1	164948	165348	21.1289	65.411	106.291	146.792	114.262	84.9971	35.7776	71.0711	102.293	104.836	88.2836	93.3965	49.4442	149.521	72.391	67.0739	53.2472
Tb927_01_v5.1	474634	475034	67.98	121.068	155.739	420.267	174.179	201.565	83.7348	176.531	199.656	176.495	234.503	200.98	170.807	542.332	200.827	229.169	140.606
Tb927_01_v5.1	793751	794151	53.2816	36.722	194.558	249.345	248.728	144.495	56.3307	325.551	679.077	743.138	422.106	296.741	226.994	131.782	254.536	214.636	136.446
Tb927_01_v5.1	316506	316906	70.2766	151.478	226.446	356.925	186.023	189.422	73.0776	159.337	161.45	159.244	204.156	161.966	176.426	480.242	200.827	217.99	160.574
Tb927_02_v5.1	623724	624124	86.8122	102.133	232.916	260.405	218.072	189.422	106.572	154.752	209.515	226.922	191.741	234.082	114.621	312.981	172.804	194.514	159.742
Tb927_02_v5.1	1104537	1104937	80.3817	115.33	188.551	396.137	187.417	205.207	76.8837	206.335	162.683	141.992	188.982	153.69	168.56	529.661	204.33	225.815	162.238
Tb927_02_v5.1	438705	439105	72.1139	143.445	181.619	492.658	195.081	233.135	76.8837	231.554	183.634	168.533	202.777	199.798	215.757	577.812	287.229	244.82	183.869
Tb927_02_v5.1	469531	469931	50.0663	90.6573	146.497	373.012	161.638	144.495	43.3898	183.409	123.244	100.854	160.014	130.046	146.085	448.564	187.983	185.571	119.806
Tb927_02_v5.1	1172655	1173055	44.5544	48.7713	55.9182	178.965	52.2538	89.8541	43.3898	75.6563	72.7142	67.6786	63.4539	55.565	57.3104	140.651	60.7151	70.4275	54.9112
Tb927_02_v5.1	855409	855809	78.0851	126.232	201.491	439.37	190.9	216.135	81.4511	185.702	179.937	155.263	228.986	147.779	197.777	571.476	210.168	244.82	160.574
Tb927_02_v5.1	859121	859521	48.229	106.723	148.345	305.649	140.737	110.496	64.7041	97.4362	139.266	115.452	117.252	100.49	140.467	385.208	138.944	127.44	104.83
Tb927_02_v5.1	1071018	1071418	35.3679	51.0665	99.821	89.4827	105.901	67.9977	39.5837	64.1932	52.9951	33.1758	74.4893	48.4716	47.1968	143.186	46.7039	53.6591	58.2391
Tb927_02_v5.1	395847	396247	66.1427	125.084	192.248	337.822	181.146	230.706	87.5409	166.215	221.84	135.357	177.947	191.522	151.704	366.201	228.849	213.518	158.078
Tb927_02_v5.1	726686	727086	74.8698	119.92	170.065	512.766	204.138	213.707	76.1225	212.067	183.634	155.263	195.879	193.886	180.921	652.572	218.341	231.405	153.086
Tb927_02_v5.1	699147	699547	59.2528	92.3787	98.4346	349.887	120.532	117.782	61.6592	135.264	126.942	91.5652	144.84	120.588	116.868	394.078	144.782	160.977	106.494
Tb927_02_v5.1	1074495	1074895	57.8748	135.412	163.596	475.565	153.278	207.636	79.9286	221.237	156.52	135.357	231.745	170.242	189.911	582.88	200.827	215.754	151.422
Tb927_02_v5.1	1134061	1134461	12.4017	10.9018	25.4174	16.0868	27.172	18.2137	12.9408	19.4872	19.7191	9.28922	19.312	18.9157	17.9797	32.9454	11.676	20.1222	17.4717
Tb927_02_v5.1	775871	776271	55.1189	109.592	146.034	446.408	174.876	180.922	66.9878	191.433	136.801	144.646	186.223	132.41	162.941	496.715	203.162	197.868	128.126
Tb927_02_v5.1	741928	742328	69.8173	131.396	166.368	411.218	188.81	167.566	62.4205	194.872	147.893	160.571	209.674	158.419	174.179	551.202	275.553	250.409	157.246
Tb927_02_v5.1	732663	733063	56.4969	78.0342	128.473	393.121	152.581	160.28	68.5103	147.874	134.336	130.049	161.394	156.055	142.714	476.441	165.799	193.396	108.158
Tb927_02_v5.1	452490	452890	74.8698	125.084	180.694	303.638	196.474	188.208	102.765	142.142	149.126	140.665	180.706	132.41	134.848	331.988	178.642	221.344	160.574
Tb927_02_v5.1	326235	326635	146.984	226.643	450.119	533.88	465.407	372.773	134.737	337.015	343.852	297.255	344.858	424.422	304.532	728.6	396.983	391.264	306.171
Tb927_03_v5.1	521929	522329	53.2816	83.772	5977.71	287.551	7254.21	133.567	54.8082	147.874	123.244	110.144	157.255	127.681	124.734	337.057	152.955	154.27	115.646
Tb927_03_v5.1	1523165	1523565	63.3867	94.1	165.906	282.524	151.188	171.208	59.3756	150.166	118.315	108.817	183.464	143.05	142.714	333.255	156.458	157.624	118.974
Tb927_03_v5.1	109430	109830	18.373	13.197	18.0232	60.3254	11.8442	38.8558	22.8368	24.0725	28.3462	21.2325	22.0709	29.5559	30.3408	69.6922	26.8547	26.8295	10.8158
Tb927_03_v5.1	879198	879598	41.3392	82.6244	102.132	237.28	87.7863	172.423	63.1817	150.166	109.688	92.8922	124.149	151.326	139.343	280.036	147.117	144.209	99.0065
Tb927_03_v5.1	390757	391157	11.9424	15.4921	16.1747	35.1898	7.66388	35.2131	11.4184	22.9262	34.5084	21.2325	34.4858	26.0092	17.9797	59.5551	18.6816	29.0653	14.1438
Tb927_03_v5.1	178401	178801	62.9274	135.986	190.399	396.137	178.359	285.347	100.482	224.676	264.975	241.52	242.78	296.741	197.777	562.606	242.86	279.474	198.013
Tb927_03_v5.1	53891	54291	124.477	123.937	120.617	455.457	132.376	257.42	146.155	239.578	218.143	152.609	223.468	247.087	191.035	447.297	200.827	205.693	128.958
Tb927_03_v5.1	1405430	1405830	65.6833	139.429	179.77	458.473	221.556	184.565	77.645	178.824	146.661	172.514	200.018	151.326	204.519	651.305	234.687	233.641	138.942
Tb927_03_v5.1	467437	467837	70.7359	122.215	157.588	412.224	166.515	193.065	71.5552	193.726	171.31	151.282	202.777	177.335	207.891	487.845	224.179	209.047	134.782
Tb927_03_v5.1	722830	723230	67.5206	137.707	142.337	507.739	179.753	185.779	64.7041	202.897	175.007	169.86	190.362	173.788	185.416	674.113	232.352	194.514	131.454
Tb927_03_v5.1	491710	492110	43.1765	71.1488	109.064	246.329	105.901	98.3538	53.2858	116.923	91.2008	70.3327	121.39	86.3031	96.641	350.995	93.4078	80.4886	74.0469
Tb927_03_v5.1	1246160	1246560	75.3291	130.248	206.574	452.441	226.433	199.136	69.2715	176.531	170.077	189.766	183.464	171.424	176.426	566.407	282.559	271.649	187.197
Tb927_03_v5.1	741548	741948	74.4105	117.625	203.339	321.736	204.138	177.28	76.1225	202.897	152.823	145.973	186.223	147.779	188.787	424.489	237.022	205.693	171.389
Tb927_04_v5.1	477973	478373	53.2816	64.8372	123.39	78.4231	142.827	100.782	94.3919	66.4859	60.3897	58.3894	73.1099	72.1163	62.929	100.103	59.5475	45.8338	65.727
Tb927_04_v5.1	137293	137693	66.1427	133.691	137.716	393.121	197.171	172.423	85.2572	153.605	115.85	92.8922	140.702	159.602	134.848	491.647	154.123	156.506	103.166
Tb927_04_v5.1	813202	813602	67.5206	119.346	123.39	304.643	176.269	163.923	79.1674	184.556	98.5955	111.471	165.532	152.508	186.54	425.756	200.827	207.929	132.286
Tb927_04_v5.1	759969	760369	58.7935	119.346	109.064	423.283	132.376	184.565	54.047	176.531	158.985	132.703	179.326	157.237	198.901	522.058	227.682	200.104	128.958
Tb927_04_v5.1	567369	567769	67.98	127.379	178.384	358.936	197.868	157.852	71.5552	171.946	133.104	139.338	188.982	148.962	160.694	473.907	177.475	165.449	135.614
Tb927_04_v5.1	273737	274137	45.4731	46.4762	150.194	85.461	154.671	59.498	50.2409	72.2174	66.552	57.0624	73.1099	61.4762	49.4442	91.2334	75.8938	64.8381	61.5671
Tb927_04_v5.1	612128	612528	57.4155	108.445	142.799	321.736	162.335	180.922	61.6592	179.97	117.082	124.741	160.014	113.494	169.684	420.687	164.631	185.571	118.142
Tb927_04_v5.1	827197	827597	61.0901	108.445	149.731	276.492	156.065	148.138	56.3307	143.288	120.779	92.8922	153.117	130.046	144.962	383.941	178.642	197.868	128.126
Tb927_04_v5.1	1491238	1491638	16.0763	27.5415	23.1067	75.4068	29.9588	48.5698	21.3143	37.8282	35.7409	31.8488	31.7269	36.6493	34.8357	78.5621	31.5251	35.7727	21.6317
Tb927_04_v5.1	1169927	1170327	19.2916	13.197	39.7435	30.1627	49.4669	30.3561	10.6572	27.5114	28.3462	22.5595	22.0709	21.2802	30.3408	63.3565	35.0279	34.6548	28.2876
Tb927_04_v5.1	1162043	1162443	63.3867	106.723	156.663	321.736	156.065	191.851	54.8082	137.557	109.688	110.144	158.635	143.05	148.333	383.941	175.14	154.27	123.966
Tb927_04_v5.1	1378307	1378707	23.8848	55.6567	81.7978	201.085	79.4257	92.2825	25.8817	98.5825	109.688	87.5841	80.0071	225.807	87.6512	285.104	110.922	121.851	65.727
Tb927_04_v5.1	1578487	1578887	184.189	245.578	298.077	582.14	309.342	455.341	290.788	299.186	306.879	257.444	277.266	357.035	237.108	497.982	284.894	277.239	240.444
Tb927_04_v5.1	285745	286145	55.5782	132.543	157.126	330.784	163.032	148.138	65.4654	170.8	149.126	122.087	161.394	150.144	152.828	453.633	184.48	165.449	116.478
Tb927_04_v5.1	910199	910599	65.224	146.888	171.452	466.517	219.466	208.85	62.4205	201.75	176.239	130.049	228.986	187.975	241.603	691.853	291.899	299.597	174.717
Tb927_04_v5.1	1581139	1581539	67.0613	100.412	103.518	364.969	101.721	176.065	85.2572	143.288	139.266	108.817	136.564	176.153	104.507	321.851	121.43	131.912	101.502
Tb927_05_v5.1	1051738	1052138	50.0663	97.5427	166.368	271.464	172.786	151.78	71.5552	136.411	151.591	132.703	171.05	113.494	128.106	370.002	156.458	167.685	112.318
Tb927_05_v5.1	1266170	1266570	70.7359	96.3951	181.619	341.844	172.089	202.779	77.645	184.556	162.683	143.319	198.638	145.415	184.292	437.16	225.346	215.754	155.582
Tb927_05_v5.1	510422	510822	35.8273	67.7061	139.565	97.5261	142.827	69.2119	52.5245	65.3396	108.455	91.5652	78.6276	91.032	53.9392	182.467	61.8827	89.4318	71.5509
Tb927_05_v5.1	354281	354681	34.4493	47.05	140.489	139.754	133.77	60.7122	17.5082	72.2174	93.6657	79.6219	120.011	73.2985	83.1562	174.864	116.76	81.6065	80.7028
Tb927_05_v5.1	865914	866314	58.7935	103.854	139.102	309.671	166.515	197.922	69.2715	165.068	156.52	122.087	169.67	163.148	149.456	428.29	217.173	196.75	99.8385
Tb927_05_v5.1	418999	419399	78.5444	142.298	198.256	284.535	209.712	176.065	89.0633	176.531	184.867	153.936	206.915	166.695	184.292	520.791	211.335	216.872	184.701
Tb927_05_v5.1	11252	11652	45.4731	26.9677	75.3279	84.4556	59.9176	57.0695	40.3449	51.5839	40.6706	39.811	49.6596	47.2894	37.0832	73.4936	44.3687	40.2443	36.6075
Tb927_05_v5.1	944012	944412	58.7935	125.658	150.194	454.452	155.368	220.992	76.8837	184.556	166.38	144.646	235.883	170.242	202.272	620.894	247.531	217.99	147.262
Tb927_05_v5.1	1613029	1613429	31.6934	49.3451	35.5843	167.906	54.3439	80.1401	28.9266	58.4617	66.552	45.1191	67.5922	72.1163	62.929	131.782	70.0559	64.8381	50.7512
Tb927_05_v5.1	1742511	1742911	9.18648	23.525	20.3339	93.5044	20.9015	41.2843	16.747	30.9503	18.4867	23.8866	28.9681	33.1026	33.712	97.5691	23.352	27.9474	17.4717
Tb927_05_v5.1	1023933	1024333	35.8273	90.0835	109.064	197.063	119.835	98.3538	77.645	81.3879	126.942	107.49	99.3191	117.041	71.9189	291.44	98.0782	98.375	79.0388
Tb927_05_v5.1	1732310	1732710	39.0425	72.8701	97.9724	256.383	80.8191	131.138	71.5552	105.46	82.5737	82.276	92.4219	121.77	73.0426	186.268	96.9106	106.2	69.887
Tb927_05_v5.1	1134791	1135191	60.6308	127.953	183.467	367.985	186.72	206.421	66.2266	153.605	156.52	177.822	175.188	212.802	170.807	438.427	200.827	236.994	153.918
Tb927_05_v5.1	1059922	1060322	54.2002	91.8049	119.693	302.633	135.86	182.137	60.1368	160.483	124.477	98.2003	142.081	108.766	110.126	434.626	180.978	148.68	113.15
Tb927_05_v5.1	1512750	1513150	60.1714	56.2305	103.056	179.971	83.606	123.853	86.0184	107.753	83.8062	66.3516	104.837	133.592	80.9088	173.597	80.5642	76.017	89.0227
Tb927_05_v5.1	1713507	1713907	40.4205	41.886	101.67	93.5044	103.811	53.4267	47.196	55.0228	57.9249	67.6786	64.8333	57.9295	43.8256	70.9593	58.3799	48.0696	38.2714
Tb927_05_v5.1	834091	834491	121.721	224.348	300.849	726.921	330.244	394.629	143.11	328.99	299.484	265.406	320.028	271.914	292.171	940.211	322.257	368.906	270.396
Tb927_05_v5.1	422505	422905	73.4918	153.199	167.755	493.663	225.736	189.422	70.7939	222.384	191.029	177.822	211.053	206.891	157.323	672.846	240.525	257.116	161.406
Tb927_05_v5.1	1574934	1575334	112.534	122.789	179.308	356.925	183.237	258.634	147.678	173.093	154.055	153.936	157.255	174.971	137.095	310.447	144.782	158.741	113.982
Tb927_05_v5.1	8066	8466	39.9612	76.3128	97.9724	233.258	77.3356	138.424	57.8531	158.19	102.293	108.817	100.699	127.681	88.7749	230.618	115.592	115.143	67.391
Tb927_05_v5.1	1548224	1548624	186.945	399.925	280.053	1676.04	296.801	772.259	248.921	592.641	464.631	461.807	566.947	546.192	514.67	1804.39	586.134	570.128	326.139
Tb927_05_v5.1	636044	636444	57.8748	124.51	158.512	440.376	187.417	155.423	51.0021	197.165	128.174	147.301	227.606	163.148	193.282	639.901	238.19	248.173	162.238
Tb927_05_v5.1	1189854	1190254	53.7409	86.0671	140.489	172.933	146.311	106.853	54.047	80.2416	62.8546	102.181	96.5602	76.8452	55.0629	230.618	98.0782	90.5497	92.3506
Tb927_05_v5.1	190946	191346	75.3291	127.953	209.809	312.687	226.433	201.565	91.347	127.24	263.743	164.552	164.152	189.157	134.848	437.16	178.642	192.278	144.766
Tb927_05_v5.1	795193	795593	71.6545	132.543	183.929	409.207	238.974	190.636	73.0776	178.824	198.423	143.319	212.433	160.784	198.901	529.661	242.86	261.588	163.902
Tb927_05_v5.1	197904	198304	81.3004	127.953	245.855	274.481	261.966	211.278	101.243	154.752	162.683	163.225	147.599	137.139	128.106	364.934	196.156	186.689	131.454
Tb927_05_v5.1	1311447	1311847	60.6308	97.5427	130.784	354.915	140.04	174.851	61.6592	169.654	112.152	128.722	165.532	137.139	140.467	399.146	159.961	186.689	103.998
Tb927_05_v5.1	900353	900753	22.9662	38.4433	53.1454	38.2061	72.4585	53.4267	39.5837	35.5355	36.9733	35.8299	28.9681	26.0092	23.5984	38.0139	28.0223	27.9474	27.4556
Tb927_06_v5.1	815324	815724	47.7697	82.6244	176.535	158.857	148.401	125.067	72.3164	110.046	122.012	96.8733	102.078	80.3919	92.1461	242.022	117.927	109.554	81.5348
Tb927_06_v5.1	154005	154405	28.9374	43.6073	76.7143	114.618	101.024	223.421	49.4796	112.338	215.678	195.074	153.117	348.759	143.838	245.823	154.123	173.274	94.8466
Tb927_06_v5.1	394753	395153	70.2766	120.494	155.739	400.159	148.401	182.137	57.8531	214.36	179.937	153.936	193.12	180.882	197.777	605.688	218.341	219.108	177.213
Tb927_06_v5.1	1461354	1461754	58.7935	57.3781	115.996	144.781	98.2371	112.925	75.3613	82.5342	102.293	67.6786	71.7305	98.1254	55.0629	141.919	74.7262	72.6633	79.0388
Tb927_06_v5.1	792383	792783	63.846	114.182	124.776	333.801	147.704	189.422	85.2572	169.654	118.315	115.452	184.844	139.504	166.312	447.297	169.302	159.859	114.814
Tb927_06_v5.1	835015	835415	67.98	90.6573	155.739	292.578	160.245	177.28	74.6001	174.239	175.007	175.168	151.738	128.864	142.714	418.153	186.816	195.632	133.118
Tb927_06_v5.1	542252	542652	71.1952	119.346	154.353	320.73	164.425	212.493	72.3164	166.215	119.547	135.357	198.638	117.041	153.951	454.9	142.447	166.567	128.958
Tb927_06_v5.1	637858	638258	62.0087	91.2311	173.762	224.209	163.032	132.353	54.047	118.07	120.779	87.5841	110.355	91.032	87.6512	307.913	145.95	118.497	86.5267
Tb927_06_v5.1	119333	119733	56.4969	109.592	269.886	140.759	291.228	154.209	64.7041	111.192	229.235	187.111	148.979	204.527	105.631	305.378	161.128	159.859	121.47
Tb927_06_v5.1	1017629	1018029	78.5444	85.4933	166.83	285.54	173.482	205.207	95.1531	170.8	156.52	138.011	186.223	135.957	150.58	387.742	157.626	181.099	125.63
Tb927_06_v5.1	1154584	1154984	53.7409	83.1982	159.436	233.258	160.245	128.71	62.4205	95.1436	119.547	115.452	113.113	85.1209	86.5274	239.488	128.436	134.148	104.83
Tb927_06_v5.1	1009712	1010112	70.2766	77.4604	111.836	325.757	134.466	134.781	72.3164	106.607	138.034	98.2003	120.011	145.415	100.012	416.886	102.749	117.379	89.0227
Tb927_06_v5.1	945715	946115	68.4393	94.1	169.603	204.101	140.737	126.281	72.3164	142.142	138.034	110.144	135.184	111.13	89.8986	310.447	120.263	145.327	124.798
Tb927_06_v5.1	818500	818900	59.2528	109.018	134.943	398.148	152.581	173.637	66.9878	165.068	160.218	148.628	182.085	144.233	148.333	561.339	189.151	197.868	133.118
Tb927_06_v5.1	402736	403136	77.6258	129.674	192.248	353.909	197.171	143.281	73.0776	186.848	177.472	184.457	224.847	148.962	180.921	516.989	196.156	202.339	153.918
Tb927_06_v5.1	435073	435473	68.8986	108.445	171.914	281.519	172.786	146.924	55.5694	144.435	125.709	143.319	160.014	127.681	143.838	453.633	159.961	160.977	127.294
Tb927_06_v5.1	922762	923162	50.5256	47.6238	120.617	98.5315	137.253	70.4262	35.7776	66.4859	62.8546	47.7731	88.2836	59.1117	52.8154	120.377	63.0503	65.956	60.7351
Tb927_06_v5.1	608194	608594	65.224	124.51	181.619	431.327	209.712	189.422	77.645	184.556	138.034	135.357	183.464	145.415	169.684	552.469	234.687	213.518	153.918
Tb927_06_v5.1	1211431	1211831	62.0087	154.921	183.005	361.953	181.146	213.707	89.0633	169.654	160.218	157.917	162.773	150.144	158.446	476.441	185.648	188.925	136.446
Tb927_06_v5.1	1166762	1167162	62.9274	102.707	109.064	254.372	151.188	176.065	83.7348	113.484	120.779	114.125	125.528	105.219	111.25	297.776	124.933	143.091	103.998
Tb927_06_v5.1	444379	444779	72.1139	134.838	172.376	431.327	238.974	172.423	79.9286	199.458	147.893	173.841	209.674	176.153	193.282	627.23	254.536	217.99	170.557
Tb927_06_v5.1	667192	667592	66.1427	125.658	226.446	232.253	218.769	174.851	88.3021	144.435	166.38	144.646	173.808	505.996	142.714	339.591	161.128	171.038	138.942
Tb927_06_v5.1	1454554	1454954	54.6596	72.2963	126.163	229.237	145.614	149.352	82.2123	100.875	125.709	107.49	115.872	111.13	97.7648	221.748	93.4078	103.964	64.063
Tb927_06_v5.1	1080822	1081222	65.6833	102.707	138.64	263.421	142.827	186.994	80.6899	119.216	102.293	138.011	160.014	126.499	139.343	344.66	166.966	146.445	105.662
Tb927_06_v5.1	392634	393034	66.602	111.313	152.966	436.354	153.278	151.78	73.0776	190.287	126.942	138.011	191.741	164.331	177.55	594.284	198.492	238.112	145.598
Tb927_06_v5.1	1485144	1485544	5.97121	15.4921	1.84854	69.3742	2.78687	30.3561	10.6572	19.4872	17.2542	11.9433	15.1738	20.098	22.4747	60.8223	22.1844	16.7685	9.98385
Tb927_06_v5.1	1441795	1442195	54.2002	44.7549	203.339	135.732	151.884	104.425	64.7041	72.2174	93.6657	75.6408	73.1099	83.9386	67.424	125.446	74.7262	79.3707	78.2068
Tb927_06_v5.1	232573	232973	24.3442	36.1482	61.926	66.358	66.8848	82.5686	37.3	46.9986	126.942	120.76	89.6631	57.9295	61.8053	103.905	120.263	128.558	115.646
Tb927_06_v5.1	1340536	1340936	67.5206	97.5427	176.073	176.955	181.843	144.495	65.4654	113.484	94.8982	102.181	102.078	95.761	91.0224	239.488	121.43	117.379	126.462
Tb927_06_v5.1	347324	347724	42.2578	51.0665	129.398	52.282	156.065	71.6404	70.7939	33.2429	85.0386	47.7731	48.2801	70.9341	26.9696	65.8908	42.0335	44.7159	57.4071
Tb927_06_v5.1	117883	118283	5.05256	7.45915	22.6446	15.0814	38.3194	13.3567	7.61225	12.6094	16.0218	19.9055	15.1738	10.6401	5.61866	32.9454	18.6816	22.358	12.4798
Tb927_06_v5.1	719962	720362	14.239	17.7872	35.1222	31.1681	34.1391	29.1419	12.1796	24.0725	18.4867	19.9055	13.7943	16.5513	21.3509	50.6852	22.1844	26.8295	22.4637
Tb927_06_v5.1	65688	66088	2.29662	4.59024	9.70482	1.00542	12.5409	19.4279	5.32858	8.02416	8.62711	17.2514	15.1738	17.7335	13.4848	10.137	7.00559	24.5937	9.15186
Tb927_06_v5.1	1549746	1550146	159.385	270.824	265.727	1395.53	307.949	485.698	200.963	403.5	356.176	298.582	389	481.169	397.801	1440.73	396.983	392.382	258.748
Tb927_06_v5.1	1203812	1204212	54.6596	123.363	141.413	529.858	139.343	227.064	69.2715	205.189	161.45	159.244	219.33	186.793	179.797	618.36	237.022	228.051	158.91
Tb927_06_v5.1	1216652	1217052	56.9562	105.576	146.497	246.329	167.909	129.924	89.0633	110.046	104.758	119.433	113.113	101.672	91.0224	273.7	115.592	128.558	94.8466
Tb927_07_v5.1	437006	437406	62.4681	92.9524	108.602	292.578	165.122	168.78	69.2715	152.459	136.801	99.5274	148.979	113.494	116.868	414.352	192.654	165.449	109.822
Tb927_07_v5.1	315083	315483	59.2528	129.674	159.898	352.904	218.769	186.994	72.3164	217.799	140.499	110.144	173.808	143.05	179.797	465.037	176.307	181.099	113.15
Tb927_07_v5.1	185783	186183	56.0375	130.248	124.314	350.893	168.605	172.423	65.4654	166.215	136.801	130.049	168.291	140.686	187.663	506.852	196.156	182.217	119.806
Tb927_07_v5.1	460149	460549	78.0851	98.6903	161.285	310.676	182.54	194.279	81.4511	158.19	135.569	147.301	166.911	139.504	132.6	428.29	138.944	157.624	115.646
Tb927_07_v5.1	779250	779650	72.1139	124.51	183.467	421.273	157.458	178.494	80.6899	171.946	155.288	127.395	184.844	180.882	187.663	556.27	206.665	215.754	131.454
Tb927_07_v5.1	2052597	2052997	97.836	250.742	223.673	763.117	280.08	327.846	137.021	291.162	220.607	218.96	311.752	274.278	247.221	916.135	305.911	316.365	207.997
Tb927_07_v5.1	331277	331677	9.6458	5.73781	30.5009	10.0542	24.3851	8.49971	7.61225	11.4631	7.39466	7.96219	8.27659	9.45787	5.61866	11.4042	18.6816	7.82528	11.6478
Tb927_07_v5.1	1615120	1615520	45.4731	60.8207	105.367	233.258	145.614	155.423	53.2858	102.021	145.428	139.338	144.84	146.597	117.992	323.118	151.788	148.68	113.15
Tb927_07_v5.1	1355057	1355457	57.4155	140.576	193.172	364.969	201.351	214.921	67.749	159.337	144.196	144.646	179.326	157.237	162.941	515.722	213.67	209.047	143.934
Tb927_07_v5.1	760745	761145	52.3629	86.6409	144.648	259.399	148.401	132.353	53.2858	124.948	119.547	104.836	121.39	91.032	111.25	378.872	142.447	152.034	127.294
Tb927_07_v5.1	409278	409678	50.0663	61.3945	94.7375	171.927	141.434	91.0683	54.8082	103.168	81.3413	58.3894	70.351	72.1163	71.9189	225.549	84.067	90.5497	78.2068
Tb927_07_v5.1	134263	134663	67.98	123.937	158.512	341.844	186.023	177.28	80.6899	162.776	135.569	120.76	162.773	133.592	139.343	453.633	148.285	171.038	121.47
Tb927_07_v5.1	532629	533029	78.0851	89.5098	173.3	344.86	186.023	190.636	93.6307	174.239	140.499	175.168	173.808	153.69	152.828	463.77	166.966	175.51	145.598
Tb927_07_v5.1	814040	814440	55.1189	113.609	134.943	368.991	158.851	148.138	69.2715	138.703	150.358	110.144	201.397	147.779	166.312	506.852	172.804	168.803	125.63
Tb927_07_v5.1	1134314	1134714	61.0901	83.1982	150.656	276.492	156.065	167.566	76.1225	144.435	184.867	192.42	142.081	160.784	125.858	413.085	157.626	177.746	118.974
Tb927_07_v5.1	1108264	1108664	53.2816	99.8378	173.3	335.812	191.597	157.852	72.3164	150.166	136.801	99.5274	176.567	114.677	152.828	428.29	171.637	176.628	128.126
Tb927_07_v5.1	502262	502662	100.592	51.6402	307.319	96.5207	251.515	137.21	114.184	73.3637	146.661	134.03	92.4219	112.312	66.3002	119.11	119.095	107.318	124.798
Tb927_07_v5.1	1486492	1486892	55.1189	99.8378	109.064	320.73	133.073	184.565	60.1368	153.605	130.639	136.684	186.223	132.41	140.467	451.098	147.117	169.92	116.478
Tb927_07_v5.1	1969418	1969818	150.658	334.514	351.684	1182.38	404.792	516.054	226.084	420.695	404.242	339.72	473.145	401.96	387.688	1324.15	519.581	506.408	267.9
Tb927_07_v5.1	1389786	1390186	52.8223	97.5427	106.291	283.529	112.171	196.708	66.9878	165.068	133.104	122.087	157.255	122.952	159.57	421.954	177.475	147.562	120.638
Tb927_07_v5.1	1575835	1576235	60.1714	63.6896	147.883	127.689	163.728	91.0683	63.1817	95.1436	78.8764	72.9867	71.7305	86.3031	80.9088	181.2	87.5698	69.3096	74.0469
Tb927_08_v5.1	2153621	2154021	72.1139	136.56	141.413	426.3	188.81	174.851	73.0776	234.993	167.612	134.03	235.883	176.153	204.519	658.908	296.57	269.413	142.27
Tb927_08_v5.1	1819074	1819474	57.8748	111.887	152.966	259.399	182.54	146.924	61.6592	116.923	104.758	69.0057	139.323	85.1209	109.002	329.454	141.279	128.558	120.638
Tb927_08_v5.1	1026825	1027225	75.3291	114.756	166.83	362.958	156.065	155.423	70.0327	170.8	125.709	111.471	154.496	148.962	138.219	475.174	163.464	210.165	125.63
Tb927_08_v5.1	863043	863443	47.7697	99.264	101.207	300.622	114.958	222.207	70.7939	146.727	195.959	164.552	157.255	159.602	173.055	446.03	228.849	213.518	128.126
Tb927_08_v5.1	2284737	2285137	57.4155	55.6567	135.405	82.4447	146.311	60.7122	53.2858	66.4859	65.3195	61.0435	71.7305	49.6538	51.6917	87.432	79.3966	50.3054	61.5671
Tb927_08_v5.1	1760245	1760645	76.7071	138.855	198.256	428.311	205.531	195.493	72.3164	177.678	182.402	173.841	227.606	342.848	221.375	591.75	255.704	277.239	183.869
Tb927_08_v5.1	256169	256569	46.8511	48.7713	111.374	63.3417	130.983	53.4267	62.4205	35.5355	50.5302	29.1947	34.4858	39.0137	34.8357	62.0894	36.1955	50.3054	53.2472
Tb927_08_v5.1	1233172	1233572	26.1815	25.2463	74.8657	89.4827	66.1881	47.3555	46.4347	55.0228	51.7626	55.7353	40.0035	36.6493	42.7018	120.377	49.0391	42.4801	39.1034
Tb927_08_v5.1	2296941	2297341	79.4631	88.936	192.248	161.873	179.056	133.567	60.898	126.094	91.2008	91.5652	118.631	98.1254	69.6714	204.008	110.922	110.672	110.654
Tb927_08_v5.1	402973	403373	49.1477	94.6738	103.98	190.025	104.508	104.425	41.1062	122.655	94.8982	66.3516	115.872	91.032	95.5173	250.892	115.592	120.733	87.3587
Tb927_08_v5.1	1946239	1946639	64.7647	84.3457	165.906	211.139	193.687	114.139	60.1368	103.168	105.99	98.2003	122.769	92.2143	89.8986	273.7	131.939	138.619	117.31
Tb927_08_v5.1	741065	741465	81.7597	168.691	158.05	594.205	200.654	222.207	93.6307	244.164	194.726	139.338	244.159	216.349	224.747	710.86	283.726	271.649	170.557
Tb927_08_v5.1	2269234	2269634	76.2478	156.642	205.65	711.84	199.261	250.134	76.1225	300.333	177.472	188.439	293.819	225.807	261.83	885.724	335.101	319.719	199.677
Tb927_08_v5.1	1828191	1828591	66.1427	133.117	140.489	546.951	147.007	218.564	62.4205	225.823	176.239	197.728	267.61	215.167	212.385	757.744	269.715	307.422	158.91
Tb927_08_v5.1	170552	170952	59.2528	94.1	99.821	301.627	119.835	182.137	76.8837	152.459	149.126	122.087	157.255	118.223	129.229	408.016	169.302	167.685	123.134
Tb927_08_v5.1	332645	333045	62.4681	113.609	143.724	346.871	158.851	193.065	66.2266	233.847	151.591	139.338	198.638	180.882	183.168	429.557	209	202.339	129.79
Tb927_08_v5.1	1636745	1637145	86.3529	120.494	223.673	294.589	220.162	161.494	65.4654	138.703	149.126	128.722	122.769	112.312	112.373	366.201	138.944	152.034	124.798
Tb927_08_v5.1	2031322	2031722	67.98	138.281	201.491	485.62	203.441	205.207	65.4654	222.384	199.656	180.476	209.674	184.429	230.365	618.36	270.883	294.007	149.758
Tb927_08_v5.1	1864032	1864432	38.1239	43.6073	70.7065	56.3037	71.7618	52.2125	42.6286	40.1208	45.6004	49.1002	41.383	41.3782	51.6917	89.9663	73.5586	65.956	57.4071
Tb927_08_v5.1	1526932	1527332	48.6883	72.8701	102.594	193.041	133.073	116.567	51.0021	69.9248	123.244	71.6597	86.9042	94.5787	79.785	268.632	116.76	95.0213	95.6786
Tb927_08_v5.1	109922	110322	43.6358	52.7878	74.4036	141.765	82.9093	112.925	52.5245	82.5342	72.7142	59.7164	91.0425	87.4853	62.929	152.056	68.8883	69.3096	64.895
Tb927_08_v5.1	28583	28983	184.648	109.592	348.449	278.502	317.006	273.205	208.576	199.458	207.051	183.13	198.638	231.718	171.931	243.289	182.145	169.92	184.701
Tb927_08_v5.1	927310	927710	53.2816	144.019	157.126	545.945	200.654	193.065	64.7041	245.31	142.963	141.992	213.812	186.793	232.613	619.627	289.564	295.125	160.574
Tb927_08_v5.1	517029	517429	66.1427	130.822	182.081	357.931	186.023	152.995	57.0919	189.141	154.055	114.125	195.879	138.321	166.312	424.489	196.156	187.807	145.598
Tb927_08_v5.1	557122	557522	51.9036	103.28	170.99	183.993	170.696	114.139	57.8531	100.875	112.152	110.144	108.975	107.583	70.7952	252.159	110.922	109.554	103.166
Tb927_08_v5.1	2436471	2436871	86.8122	129.674	183.467	382.061	189.507	242.849	98.198	171.946	209.515	207.017	191.741	190.34	153.951	420.687	212.503	181.099	155.582
Tb927_08_v5.1	2150788	2151188	44.5544	72.8701	106.753	179.971	121.925	91.0683	38.0613	88.2657	83.8062	71.6597	97.9397	80.3919	85.4037	250.892	126.101	128.558	85.6947
Tb927_09_v5.1	1388614	1389014	68.8986	144.019	208.885	339.833	228.523	183.351	86.0184	159.337	170.077	139.338	168.291	152.508	156.199	510.654	240.525	210.165	158.078
Tb927_09_v5.1	1200456	1200856	35.8273	37.8695	92.4268	96.5207	71.0651	81.3543	32.7327	61.9006	49.2978	62.3705	73.1099	70.9341	43.8256	111.507	53.7095	72.6633	51.5832
Tb927_09_v5.1	1705652	1706052	55.5782	127.953	128.473	358.936	133.77	178.494	62.4205	152.459	129.407	126.068	153.117	134.775	141.59	467.571	186.816	176.628	111.486
Tb927_09_v5.1	2189245	2189645	57.4155	119.346	140.489	303.638	165.819	115.353	64.7041	153.605	120.779	122.087	162.773	107.583	141.59	370.002	131.939	160.977	127.294
Tb927_09_v5.1	128462	128862	73.0325	72.2963	87.8055	248.34	90.5732	144.495	100.482	102.021	124.477	118.106	117.252	159.602	101.136	228.083	108.587	101.729	83.1988
Tb927_09_v5.1	593531	593931	65.224	95.2476	147.421	317.714	142.13	174.851	56.3307	138.703	152.823	135.357	140.702	150.144	121.363	482.777	193.821	194.514	124.798
Tb927_09_v5.1	632494	632894	50.985	57.9518	236.151	92.499	236.187	105.639	88.3021	77.9489	117.082	95.5463	85.5248	85.1209	53.9392	146.987	92.2402	82.7244	85.6947
Tb927_09_v5.1	3437450	3437850	39.5019	71.1488	83.1842	201.085	107.991	156.637	53.2858	114.631	128.174	122.087	95.1808	120.588	109.002	215.412	113.257	131.912	67.391
Tb927_09_v5.1	114735	115135	162.141	150.904	309.63	523.826	268.933	343.631	184.978	264.797	224.305	233.558	251.057	283.736	186.54	414.352	233.52	233.641	213.821
Tb927_09_v5.1	2527061	2527461	54.2002	109.018	253.25	239.291	213.195	254.991	89.8246	135.264	287.159	205.69	200.018	203.344	147.209	382.673	179.81	187.807	108.99
Tb927_09_v5.1	2231125	2231525	67.0613	162.38	186.702	520.809	227.13	207.636	75.3613	264.797	198.423	161.898	256.574	160.784	206.767	672.846	269.715	251.527	155.582
Tb927_09_v5.1	368525	368925	40.4205	43.0335	128.011	95.5153	110.778	61.9264	70.0327	58.4617	50.5302	54.4083	51.039	48.4716	37.0832	134.316	54.8771	42.4801	59.9031
Tb927_09_v5.1	1619272	1619672	50.0663	97.5427	135.405	156.846	126.106	106.853	63.9429	80.2416	81.3413	78.2949	68.9716	49.6538	58.4341	167.261	71.2235	74.8991	70.7189
Tb927_09_v5.1	567916	568316	75.3291	94.1	143.724	246.329	160.245	165.137	70.0327	147.874	136.801	153.936	151.738	121.77	138.219	340.858	170.469	163.213	124.798
Tb927_09_v5.1	2133489	2133889	69.8173	117.625	147.421	318.719	179.056	159.066	54.8082	182.263	110.92	126.068	162.773	130.046	130.353	438.427	163.464	171.038	111.486
Tb927_09_v5.1	945190	945590	71.6545	105.002	179.308	317.714	155.368	114.139	62.4205	146.727	114.617	115.452	136.564	121.77	122.487	389.009	155.29	137.501	90.6866
Tb927_09_v5.1	60156	60556	17.9136	24.0988	20.3339	86.4664	25.0818	37.6416	20.5531	36.6819	18.4867	19.9055	20.6915	27.1914	21.3509	82.3635	25.6871	31.3011	18.3037
Tb927_09_v5.1	843354	843754	56.4969	91.8049	149.731	308.665	152.581	160.28	54.047	149.02	155.288	145.973	126.908	101.672	88.7749	439.694	134.274	165.449	107.326
Tb927_09_v5.1	1081284	1081684	43.1765	61.9683	173.3	103.559	163.032	75.2831	60.898	83.6805	69.0169	67.6786	53.7978	60.2939	55.0629	120.377	52.5419	65.956	75.7109
Tb927_09_v5.1	2025899	2026299	64.3054	99.8378	157.126	284.535	136.556	138.424	61.6592	131.825	142.963	124.741	142.081	119.406	133.724	335.79	144.782	140.855	114.814
Tb927_09_v5.1	1000594	1000994	58.7935	82.0506	123.39	309.671	126.802	132.353	50.2409	122.655	117.082	92.8922	132.425	133.592	105.631	287.639	115.592	134.148	97.3425
Tb927_09_v5.1	2015006	2015406	57.8748	109.592	108.139	339.833	124.712	162.709	63.1817	151.313	112.152	123.414	180.706	131.228	139.343	471.373	159.961	156.506	117.31
Tb927_09_v5.1	2940930	2941330	230.121	334.514	301.311	1726.31	352.539	758.902	382.135	596.08	500.372	445.883	568.326	763.723	524.783	1637.13	589.637	543.298	346.939
Tb927_09_v5.1	950486	950886	59.2528	91.2311	128.473	222.199	135.163	116.567	58.6143	96.2899	120.779	100.854	108.975	98.1254	85.4037	272.433	128.436	125.205	122.302
Tb927_09_v5.1	1568826	1569226	39.9612	110.166	139.565	170.922	119.139	139.638	70.7939	95.1436	150.358	126.068	92.4219	94.5787	88.7749	276.234	105.084	102.847	102.334
Tb927_09_v5.1	1843178	1843578	61.0901	86.0671	164.058	303.638	163.032	166.351	68.5103	116.923	134.336	120.76	176.567	144.233	132.6	380.139	148.285	176.628	110.654
Tb927_09_v5.1	2603189	2603589	1.8373	2.8689	0.462134	9.04881	0	7.28546	5.32858	5.73154	6.16222	10.6163	5.51773	7.09341	3.3712	10.137	4.67039	4.47159	4.15994
Tb927_09_v5.1	2090570	2090970	84.5156	146.314	168.679	500.701	169.999	263.491	87.5409	214.36	218.143	165.879	228.986	164.331	210.138	680.449	235.855	229.169	133.95
Tb927_09_v5.1	2190975	2191375	73.4918	135.412	142.337	448.419	185.327	193.065	63.1817	208.628	146.661	167.206	190.362	154.873	173.055	520.791	230.017	225.815	132.286
Tb927_09_v5.1	3336939	3337339	55.5782	106.723	72.0929	451.435	83.606	212.493	72.3164	165.068	152.823	139.338	148.979	159.602	155.075	427.023	159.961	163.213	101.502
Tb927_09_v5.1	1630503	1630903	56.9562	107.871	186.702	289.562	176.269	122.639	85.2572	132.972	122.012	120.76	150.358	132.41	141.59	387.742	155.29	160.977	118.142
Tb927_09_v5.1	1005136	1005536	63.3867	115.33	110.912	410.213	121.229	185.779	63.1817	168.507	165.147	144.646	168.291	147.779	138.219	513.188	159.961	169.92	101.502
Tb927_10_v5.1	3219480	3219880	56.9562	98.1165	113.223	378.039	136.556	150.566	61.6592	162.776	144.196	83.603	142.081	119.406	132.6	428.29	150.62	148.68	117.31
Tb927_10_v5.1	1459055	1459455	61.5494	121.641	149.731	376.028	175.573	194.279	68.5103	204.043	160.218	139.338	154.496	151.326	146.085	505.585	171.637	186.689	123.966
Tb927_10_v5.1	2707722	2708122	69.3579	106.723	192.71	259.399	182.54	106.853	59.3756	153.605	119.547	95.5463	140.702	106.401	125.858	311.714	152.955	153.152	130.622
Tb927_10_v5.1	1984603	1985003	51.9036	108.445	134.481	320.73	133.77	122.639	47.9572	140.996	117.082	110.144	171.05	131.228	122.487	406.749	178.642	153.152	119.806
Tb927_10_v5.1	192173	192573	67.5206	125.084	131.708	436.354	176.966	195.493	57.0919	181.117	158.985	126.068	188.982	165.513	158.446	579.079	216.006	261.588	131.454
Tb927_10_v5.1	2686963	2687363	62.4681	115.33	171.914	343.855	165.819	152.995	46.4347	140.996	118.315	132.703	172.429	157.237	137.095	400.413	194.989	205.693	146.43
Tb927_10_v5.1	500926	501326	49.1477	108.445	172.376	384.072	162.335	171.208	60.1368	154.752	150.358	132.703	175.188	189.157	148.333	519.524	166.966	231.405	128.958
Tb927_10_v5.1	2984684	2985084	53.7409	133.117	100.745	494.668	117.048	222.207	71.5552	181.117	211.98	160.571	248.298	206.891	168.56	856.58	199.659	184.453	156.414
Tb927_10_v5.1	3074675	3075075	74.8698	128.527	125.7	403.175	130.286	227.064	64.7041	186.848	157.753	126.068	213.812	186.793	193.282	535.996	213.67	196.75	146.43
Tb927_10_v5.1	1060995	1061395	67.0613	121.641	190.861	341.844	167.212	188.208	73.8388	181.117	154.055	141.992	180.706	172.606	167.436	394.078	170.469	186.689	161.406
Tb927_10_v5.1	178998	179398	75.7885	109.592	149.731	373.012	156.065	183.351	79.1674	179.97	183.634	157.917	191.741	121.77	170.807	442.229	194.989	177.746	129.79
Tb927_10_v5.1	523374	523774	138.716	236.398	295.766	849.583	337.908	376.416	144.633	404.647	280.997	274.696	360.032	373.586	364.089	1040.31	396.983	469.517	247.1
Tb927_10_v5.1	90491	90891	45.4731	75.1653	154.353	127.689	183.237	93.4968	59.3756	79.0952	76.4115	59.7164	78.6276	78.0275	70.7952	181.2	82.8994	74.8991	66.559
Tb927_10_v5.1	3279221	3279621	45.0138	100.412	105.367	236.275	107.991	115.353	42.6286	89.412	80.1088	70.3327	99.3191	102.854	84.28	283.837	82.8994	91.6676	77.3748
Tb927_10_v5.1	3377373	3377773	61.0901	137.707	168.679	552.983	158.155	183.351	88.3021	201.75	149.126	172.514	208.294	126.499	148.333	580.346	217.173	206.811	131.454
Tb927_10_v5.1	2415040	2415440	63.846	104.428	163.133	275.486	165.122	127.496	61.6592	147.874	141.731	134.03	151.738	118.223	132.6	404.215	179.81	188.925	149.758
Tb927_10_v5.1	1934114	1934514	72.5732	159.511	261.106	365.974	289.137	205.207	75.3613	178.824	220.607	213.652	188.982	212.802	204.519	546.133	251.033	268.295	247.932
Tb927_10_v5.1	3920489	3920889	48.229	79.7555	142.337	239.291	124.016	118.996	50.2409	107.753	105.99	63.6975	106.216	89.8498	94.3936	324.385	94.5754	101.729	81.5348
Tb927_10_v5.1	1027407	1027807	44.0951	55.6567	92.4268	87.4719	98.9338	54.641	35.7776	65.3396	57.9249	41.138	37.2447	56.7472	46.073	139.384	59.5475	61.4844	54.9112
Tb927_10_v5.1	3984227	3984627	33.5307	66.5585	85.0327	201.085	95.4502	101.996	40.3449	79.0952	83.8062	104.836	80.0071	96.9432	73.0426	274.967	94.5754	80.4886	72.3829
Tb927_10_v5.1	2886990	2887390	55.5782	92.9524	121.079	235.269	140.04	118.996	60.1368	140.996	104.758	87.5841	120.011	108.766	107.878	323.118	107.419	117.379	98.1745
Tb927_10_v5.1	1900361	1900761	77.6258	166.97	213.044	582.14	218.072	248.92	81.4511	213.213	226.77	188.439	235.883	274.278	228.118	760.278	337.436	370.024	220.477
Tb927_10_v5.1	1955403	1955803	58.3342	121.641	159.898	397.142	172.089	169.994	58.6143	184.556	167.612	143.319	200.018	172.606	214.633	466.304	228.849	250.409	142.27
Tb927_10_v5.1	3666573	3666973	62.9274	113.609	126.625	404.18	146.311	162.709	59.3756	179.97	146.661	127.395	158.635	158.419	147.209	532.195	214.838	194.514	124.798
Tb927_10_v5.1	2608881	2609281	64.3054	126.232	173.3	436.354	210.408	159.066	52.5245	194.872	154.055	120.76	208.294	173.788	193.282	542.332	240.525	264.942	158.078
Tb927_10_v5.1	1530895	1531295	48.229	131.97	100.745	575.102	114.958	220.992	75.3613	220.091	176.239	148.628	206.915	191.522	200.024	715.929	230.017	258.234	126.462
Tb927_10_v5.1	883309	883709	36.7459	39.0171	118.768	83.4502	110.081	52.2125	43.3898	42.4134	51.7626	41.138	28.9681	44.9249	29.2171	100.103	35.0279	35.7727	49.9193
Tb927_10_v5.1	2333177	2333577	28.4781	39.0171	64.2367	73.3959	69.6717	24.2849	32.7327	44.706	36.9733	47.7731	41.383	36.6493	20.2272	110.24	37.3631	25.7116	38.2714
Tb927_10_v5.1	2219190	2219590	32.612	66.5585	66.5473	190.025	75.2454	64.3549	44.1511	71.0711	59.1573	46.4461	74.4893	69.7518	61.8053	216.679	70.0559	62.6023	45.7593
Tb927_10_v5.1	1814916	1815316	58.3342	95.2476	143.262	274.481	172.089	160.28	84.496	134.118	144.196	138.011	126.908	137.139	139.343	342.125	163.464	168.803	153.918
Tb927_10_v5.1	1439507	1439907	41.7985	58.5256	82.722	146.792	91.2699	105.639	49.4796	91.7046	76.4115	53.0813	77.2482	76.8452	74.1664	172.33	86.4022	79.3707	49.9193
Tb927_10_v5.1	1077983	1078383	55.5782	99.8378	96.1239	289.562	98.2371	132.353	48.7184	131.825	94.8982	79.6219	111.734	112.312	152.828	345.927	156.458	145.327	105.662
Tb927_11_v5.1	1229248	1229648	49.1477	87.7884	131.708	281.519	133.77	115.353	55.5694	138.703	114.617	91.5652	115.872	89.8498	107.878	328.187	110.922	130.794	89.8547
Tb927_11_v5.1	2788557	2788957	36.7459	87.2146	108.139	178.965	114.262	69.2119	45.6735	100.875	104.758	116.779	104.837	96.9432	96.641	215.412	96.9106	97.2571	79.8708
Tb927_11_v5.1	5057884	5058284	53.2816	84.9195	86.4191	123.667	114.262	122.639	66.2266	88.2657	118.315	104.836	102.078	105.219	91.0224	163.46	113.257	125.205	82.3668
Tb927_11_v5.1	2600831	2601231	56.4969	121.068	151.58	393.121	143.524	168.78	51.0021	150.166	136.801	123.414	165.532	138.321	156.199	532.195	194.989	226.933	146.43
Tb927_11_v5.1	4470552	4470952	52.3629	102.707	114.147	468.527	155.368	168.78	63.1817	184.556	171.31	145.973	211.053	137.139	150.58	548.668	173.972	209.047	103.998
Tb927_11_v5.1	1553579	1553979	73.4918	99.264	121.079	413.229	141.434	169.994	65.4654	150.166	154.055	134.03	168.291	132.41	120.239	518.256	157.626	182.217	104.83
Tb927_11_v5.1	3776399	3776799	22.9662	17.2134	67.9337	25.1356	50.1636	31.5703	41.8674	28.6577	22.184	30.5217	44.1418	31.9203	22.4747	27.8769	10.5084	30.1832	31.6155
Tb927_11_v5.1	1138706	1139106	63.3867	118.773	143.724	339.833	169.302	188.208	62.4205	182.263	144.196	134.03	184.844	174.971	144.962	458.701	201.994	177.746	130.622
Tb927_11_v5.1	1920371	1920771	48.6883	88.936	134.943	158.857	137.253	84.9971	47.196	88.2657	104.758	88.9111	81.3865	79.2097	52.8154	204.008	77.0614	91.6676	68.223
Tb927_11_v5.1	2615991	2616391	68.8986	144.019	146.959	513.772	147.007	185.779	64.7041	198.311	140.499	127.395	187.603	135.957	186.54	575.277	192.654	241.466	139.774
Tb927_11_v5.1	1191920	1192320	65.224	123.937	148.807	393.121	147.007	161.494	78.4062	132.972	157.753	165.879	177.947	185.611	157.323	565.14	196.156	226.933	155.582
Tb927_11_v5.1	2707765	2708165	56.4969	110.166	117.844	324.752	131.679	165.137	69.2715	167.361	129.407	98.2003	142.081	141.868	123.611	404.215	180.978	203.457	124.798
Tb927_11_v5.1	4449445	4449845	62.9274	109.592	132.17	405.186	119.835	240.42	76.1225	179.97	162.683	167.206	233.124	152.508	180.921	478.975	233.52	217.99	127.294
Tb927_11_v5.1	3893054	3893454	79.4631	133.117	172.838	440.376	165.819	197.922	76.8837	178.824	186.099	175.168	177.947	192.704	147.209	587.949	184.48	197.868	133.118
Tb927_11_v5.1	479450	479850	16.0763	14.3445	59.6153	14.0759	63.4012	43.7128	15.2245	29.804	20.9515	31.8488	31.7269	23.6447	21.3509	36.7468	25.6871	21.2401	35.7755
Tb927_11_v5.1	650177	650577	60.6308	113.609	105.367	396.137	144.917	179.708	55.5694	196.019	135.569	124.741	162.773	173.788	157.323	448.564	210.168	185.571	124.798
Tb927_11_v5.1	2291179	2291579	68.4393	114.756	193.172	316.708	165.819	138.424	45.6735	168.507	125.709	127.395	160.014	157.237	171.931	408.016	194.989	186.689	113.15
Tb927_11_v5.1	3710825	3711225	61.0901	104.428	132.633	359.942	152.581	151.78	61.6592	165.068	140.499	123.414	183.464	143.05	141.59	477.708	164.631	171.038	112.318
Tb927_11_v5.1	53483	53883	32.612	55.6567	78.1007	166.9	88.483	91.0683	31.9715	88.2657	82.5737	54.4083	81.3865	78.0275	85.4037	211.611	92.2402	96.1392	67.391
Tb927_11_v5.1	3126969	3127369	68.8986	121.641	130.322	411.218	130.286	168.78	47.9572	186.848	115.85	108.817	186.223	143.05	164.065	528.393	186.816	184.453	121.47
Tb927_11_v5.1	135418	135818	83.1376	151.478	200.104	429.316	266.146	331.489	106.572	262.505	258.813	237.539	238.642	205.709	257.335	565.14	318.754	313.011	210.493
Tb927_11_v5.1	4403741	4404141	69.8173	128.527	128.011	417.251	165.819	246.492	82.9735	223.53	172.542	171.187	215.191	145.415	175.302	556.27	238.19	230.287	152.254
Tb927_11_v5.1	1958345	1958745	56.9562	130.822	144.186	412.224	189.507	149.352	60.1368	149.02	145.428	131.376	177.947	133.592	140.467	547.4	199.659	192.278	139.774
Tb927_11_v5.1	2318255	2318655	49.607	105.576	118.768	317.714	114.958	159.066	46.4347	142.142	93.6657	104.836	136.564	134.775	140.467	377.605	168.134	146.445	113.15
Tb927_11_v5.1	2133954	2134354	45.9324	73.4439	103.056	139.754	107.294	63.1407	44.1511	83.6805	80.1088	62.3705	102.078	73.2985	59.5578	197.672	81.7318	72.6633	70.7189
Tb927_11_v5.1	954209	954609	37.2052	110.166	154.353	222.199	179.753	138.424	48.7184	116.923	114.617	91.5652	124.149	99.3077	82.0325	280.036	150.62	117.379	108.158
Tb927_11_v5.1	3467622	3468022	69.8173	134.265	177.46	400.159	186.72	137.21	60.898	206.335	149.126	126.068	195.879	131.228	176.426	437.16	206.665	191.16	128.126
Tb927_11_v5.1	1337458	1337858	68.4393	107.871	187.164	412.224	177.663	184.565	73.0776	173.093	158.985	138.011	190.362	140.686	159.57	466.304	237.022	224.697	136.446
Tb927_11_v5.1	4698105	4698505	117.587	82.6244	237.075	165.895	228.523	161.494	156.812	142.142	189.796	135.357	126.908	143.05	91.0224	138.117	86.4022	122.969	123.966
Tb927_11_v5.1	1496397	1496797	61.5494	115.904	121.541	389.099	131.679	178.494	79.1674	185.702	165.147	139.338	162.773	178.517	161.818	527.126	171.637	190.043	140.606

## Sheet: Control RPKM
chromosome	start	end	0h_1	0h_2	0h_3	0h_4	0h_5	1h_1	1h_2	1h_3	3h_1	3h_2	3h_3	24h_1	24h_2	24h_3	72h_1	72h_2	72h_3
Tb927_01_v5.1	627062	627462	31.7713	21.4799	47.8818	20.2791	42.0799	9.17524	23.4234	15.6551	9.15864	10.6957	8.19838	13.226	10.262	19.5216	14.9427	14.6247	20.2697
Tb927_01_v5.1	1046012	1046412	36.4873	36.6308	22.4589	52.9297	24.9309	32.725	31.8453	32.5556	19.8696	15.4298	24.413	29.1609	29.4402	37.1387	21.5838	27.0238	18.7744
Tb927_01_v5.1	164948	165348	11.4178	21.8634	26.221	18.6211	23.6339	10.7044	12.3697	11.0298	12.8842	13.8518	11.6599	12.5886	7.4021	14.0461	10.2938	9.53782	10.6333
Tb927_01_v5.1	683792	684192	35.7427	50.6311	49.0219	60.072	46.5473	28.902	23.6866	37.5368	23.5951	24.8981	29.332	25.0178	32.4683	66.1831	44.3299	46.2584	35.3889
Tb927_01_v5.1	954649	955049	137.014	140.003	148.32	130.858	142.38	93.4345	102.379	91.0845	75.1319	63.9987	81.8016	74.2567	87.4794	114.154	89.1579	92.3579	93.8719
Tb927_01_v5.1	349990	350390	35.9909	41.4254	37.3934	51.1441	34.8744	29.0549	29.4766	27.3965	21.4219	25.4241	27.1457	21.1934	27.2532	49.8754	27.7269	30.3621	30.4045
Tb927_01_v5.1	793751	794151	28.7927	12.2742	47.9958	31.6303	51.447	18.1976	19.4756	50.5234	85.5324	98.1898	55.749	39.9966	33.9824	12.3796	36.1944	30.521	27.2478
Tb927_01_v5.1	557919	558319	41.4516	60.7956	53.24	68.2347	56.6349	26.1494	21.0547	35.7578	24.9922	29.1062	35.3441	32.1885	38.1881	63.8024	40.6772	41.6485	38.3795
Tb927_01_v5.1	855221	855621	53.3658	59.2614	71.0247	31.6303	57.3554	17.5859	45.7941	22.7711	19.4039	17.1832	18.583	19.9186	16.823	32.9725	24.5724	22.4139	26.0848
Tb927_01_v5.1	723271	723671	27.5517	26.2745	50.7319	23.2126	47.1237	15.9038	26.3184	17.612	24.0608	21.5667	18.7652	20.078	13.9631	20.831	21.0858	18.2808	25.4202
Tb927_01_v5.1	258835	259235	40.2105	53.5078	51.986	65.939	44.0974	34.5601	28.4239	34.6904	24.6818	21.5667	31.7004	30.2763	31.7954	64.7547	34.0361	36.4027	34.0597
Tb927_01_v5.1	689297	689697	34.5016	44.6858	46.9698	54.4602	38.7654	22.9381	22.6338	27.3965	22.9742	21.216	26.0526	23.4243	28.599	52.1371	35.6964	33.8593	29.4077
Tb927_01_v5.1	608383	608783	35.2463	41.2336	42.5236	44.8946	34.298	20.7972	19.2124	28.4639	19.8696	17.0079	26.2348	17.2097	25.0662	43.3285	25.7346	28.6135	27.4139
Tb927_01_v5.1	715673	716073	44.4301	55.2339	49.3639	73.719	41.7917	26.914	19.2124	39.6716	23.7504	19.9886	32.0648	25.9739	36.1694	73.2061	43.8318	45.3046	34.8904
Tb927_01_v5.1	701584	701984	41.4516	50.2475	39.6735	69.3826	39.4859	27.6786	22.1075	37.5368	22.6637	17.5339	30.9717	25.4959	35.6647	64.7547	35.5303	38.1513	34.7243
Tb927_02_v5.1	812461	812861	31.7713	42.7679	49.5919	47.3179	39.4859	22.4793	25.5289	27.0407	18.0068	16.6572	25.3239	21.5121	25.9074	43.3285	25.0705	27.0238	25.5863
Tb927_02_v5.1	714656	715056	29.7856	28.3841	36.2534	18.366	28.5336	12.9983	16.8438	13.1646	9.77956	7.36423	12.2065	10.1983	11.4396	18.9265	14.1125	12.7171	17.6114
Tb927_02_v5.1	626454	626854	47.4087	42.7679	45.3737	56.8835	35.3067	27.2199	35.0035	33.623	26.855	22.268	27.1457	28.3641	26.7485	57.0175	29.8853	28.4545	36.2196
Tb927_02_v5.1	623724	624124	46.9123	34.1376	57.4582	33.0332	45.1062	23.8556	36.8458	24.0164	26.3893	29.9829	25.3239	31.5511	17.1594	29.4015	24.5724	27.6597	31.8998
Tb927_02_v5.1	412495	412895	41.948	42.7679	49.4779	35.2015	41.9358	17.28	33.1612	17.4341	18.3173	16.4819	15.8502	13.8634	16.6547	26.5447	16.1049	16.6912	21.2666
Tb927_02_v5.1	481660	482060	40.2105	50.0557	44.0057	67.4694	35.8832	25.079	26.8448	33.4451	21.1114	17.8846	33.5223	26.1333	32.973	57.1365	40.3452	33.2234	34.2259
Tb927_02_v5.1	395847	396247	35.7427	41.809	47.4258	42.8539	37.4684	29.0549	30.2662	25.7954	27.9416	17.8846	23.502	25.8146	22.711	34.4009	32.5418	30.3621	31.5675
Tb927_02_v5.1	732663	733063	30.5302	26.0827	31.6932	49.8687	31.5599	20.1855	23.6866	22.949	16.9202	17.1832	21.3158	21.0341	21.3652	44.7569	23.5762	27.5007	21.5988
Tb927_02_v5.1	1134061	1134461	6.70175	3.6439	6.27024	2.04066	5.62026	2.29381	4.47413	3.02429	2.4837	1.22737	2.55061	2.54959	2.69167	3.09489	1.6603	2.86135	3.48904
Tb927_02_v5.1	1128666	1129066	47.4087	31.2609	62.4744	34.4362	52.1675	25.2319	34.7403	27.2186	20.0248	21.5667	21.1336	22.7869	21.5334	29.9967	30.2174	25.7521	30.7368
Tb927_02_v5.1	1024056	1024456	69.9961	101.454	69.2007	239.268	71.7664	150.627	137.119	109.942	173.859	199.536	93.6437	228.347	115.742	284.135	118.047	111.275	89.5521
Tb927_02_v5.1	859121	859521	26.0624	35.6719	36.5954	38.7726	29.11	13.9158	22.3707	15.1214	17.5411	15.2545	15.4858	13.5447	21.0287	36.1865	19.7575	18.1219	20.9343
Tb927_02_v5.1	326235	326635	79.4282	75.7548	111.04	67.7245	96.2649	46.9466	46.5836	52.3024	43.3095	39.2759	45.5466	57.2063	45.5902	68.4448	56.4501	55.6373	61.1414
Tb927_02_v5.1	699147	699547	32.0195	30.8773	24.2829	44.3844	24.9309	14.8333	21.3179	20.9921	15.9888	12.0984	19.1296	16.2536	17.4959	37.0197	20.5877	22.8908	21.2666
Tb927_02_v5.1	454845	455245	40.2105	51.0146	48.9079	60.7097	40.3506	29.0549	26.0552	34.8683	25.6131	25.5995	32.9757	24.8585	31.9636	50.5896	34.3681	37.6744	34.392
Tb927_02_v5.1	855409	855809	42.1962	42.1926	49.7059	55.7356	39.4859	27.2199	28.1607	28.8197	22.6637	20.5146	30.2429	19.9186	29.6084	53.6845	29.8853	34.813	32.066
Tb927_02_v5.1	438705	439105	38.9695	47.9461	44.8037	62.4953	40.3506	29.3608	26.5816	35.9357	23.1294	22.268	26.7814	26.93	32.3001	54.2797	40.8433	34.813	36.718
Tb927_02_v5.1	372297	372697	6.70175	0.767138	65.4385	2.55083	38.6213	2.75257	8.15871	6.76018	5.12263	6.83822	4.73684	1.91219	4.20574	1.07131	2.65647	3.4972	2.82446
Tb927_03_v5.1	319492	319892	36.7355	44.3022	39.5595	56.756	42.5122	20.7972	28.1607	30.9545	23.1294	21.9174	23.1377	22.6276	28.9355	55.232	29.3872	32.7465	28.9092
Tb927_03_v5.1	109430	109830	9.92852	4.41104	4.44617	7.65249	2.44986	4.89346	7.89553	3.73589	3.57032	2.80542	2.91498	3.98373	4.5422	6.54689	3.81868	3.81513	2.15988
Tb927_03_v5.1	667889	668289	32.0195	45.8365	40.0155	47.3179	34.5862	21.256	21.3179	30.5987	20.0248	21.742	24.7773	24.3804	23.0474	54.1606	29.0552	29.0903	28.7431
Tb927_03_v5.1	390757	391157	6.45354	5.17818	3.99015	4.46395	1.5852	4.4347	3.94776	3.55799	4.34647	2.80542	4.55466	3.50568	2.69167	5.59462	2.65647	4.13305	2.82446
Tb927_03_v5.1	1127362	1127762	52.1247	59.0696	55.9761	57.9038	49.4294	27.3728	25.5289	34.1567	33.8404	27.0022	32.9757	28.6828	36.1694	68.3257	41.5074	38.6282	33.3951
Tb927_03_v5.1	609568	609968	28.5445	33.5623	54.0381	40.6857	43.6651	18.3505	19.7388	25.9733	20.6457	20.69	23.3198	35.5349	25.9074	42.6143	29.8853	33.2234	30.7368
Tb927_03_v5.1	1241013	1241413	44.6784	50.2475	50.1619	66.194	50.8705	33.6425	30.7926	30.065	25.4579	23.1447	29.8785	28.3641	31.1225	69.159	42.8356	50.3915	49.8435
Tb927_03_v5.1	521929	522329	28.7927	28.0005	1474.65	36.4769	1500.46	16.8213	18.9493	22.949	15.5231	14.5531	20.7692	17.2097	18.6735	31.6631	21.7499	21.937	23.0942
Tb927_03_v5.1	1246160	1246560	40.7069	43.5351	50.96	57.3937	46.8355	25.079	23.9498	27.3965	21.4219	25.0735	24.2308	23.1056	26.412	53.2084	40.1792	38.6282	37.3826
Tb927_03_v5.1	741548	741948	40.2105	39.3158	50.1619	40.8133	42.224	22.3264	26.3184	31.4882	19.2487	19.2873	24.5951	19.9186	28.2626	39.8765	33.704	29.2493	34.2259
Tb927_03_v5.1	157140	157540	53.8622	48.7132	72.3928	53.0573	56.9231	34.1013	33.9508	31.3103	31.5119	28.5802	26.417	32.8259	31.6272	50.4706	34.5341	35.2899	41.3701
Tb927_03_v5.1	972244	972644	35.2463	32.6033	48.5659	34.3087	32.5687	35.4776	27.6343	27.7523	35.2375	30.3336	25.1417	29.3202	23.2157	28.0921	32.3758	34.4951	29.74
Tb927_03_v5.1	722830	723230	36.4873	46.0283	35.1133	64.4085	37.1802	23.3969	22.3707	31.4882	22.0428	22.4434	25.1417	23.4243	27.7579	63.3263	33.0399	27.6597	26.2509
Tb927_04_v5.1	194124	194524	33.757	37.9733	35.9114	52.292	32.1363	27.6786	20.002	30.065	21.8876	21.216	25.6883	26.2926	35.16	45.9473	32.5418	32.7465	29.0754
Tb927_04_v5.1	375235	375635	38.7212	34.713	28.7291	28.9519	26.6602	15.7508	20.2652	18.3236	11.1766	17.5339	15.668	16.2536	17.6641	28.2111	20.0896	21.778	18.6082
Tb927_04_v5.1	1308968	1309368	30.0338	36.0555	35.5694	52.9297	31.4158	25.9965	22.1075	28.9976	16.6097	20.5146	21.498	19.7593	25.4027	51.6609	29.2212	28.1366	24.5895
Tb927_04_v5.1	1206806	1207206	27.5517	25.3155	29.4131	23.9778	30.407	12.6924	17.8965	14.5878	12.2633	8.5916	13.1174	10.9951	14.1313	24.402	15.2747	14.6247	17.7775
Tb927_04_v5.1	477973	478373	28.7927	21.6716	30.4392	9.94824	29.5424	12.6924	32.6348	10.3182	7.60633	7.71491	9.65587	9.7203	9.42085	9.40372	8.46751	6.51751	13.1255
Tb927_04_v5.1	1581139	1581539	36.2391	33.5623	25.537	46.2976	21.0399	22.1735	29.4766	22.2374	17.5411	14.3778	18.0364	23.743	15.6453	30.2347	17.2671	18.7577	20.2697
Tb927_04_v5.1	1378307	1378707	12.9071	18.6031	20.1788	25.5083	16.4284	11.622	8.94826	15.2993	13.8156	11.5724	10.5668	30.4357	13.1219	26.7827	15.7728	17.327	13.1255
Tb927_04_v5.1	1512383	1512783	73.4711	63.2888	52.1	99.4824	45.8267	60.0978	61.8483	54.4372	40.3601	33.6651	49.0081	53.0633	41.3845	72.2539	42.8356	46.8943	41.0378
Tb927_04_v5.1	381318	381718	33.5088	42.1926	38.5335	46.4251	38.1889	24.1615	23.1602	31.6661	17.3859	18.5859	24.413	20.2373	31.4589	44.6379	30.3834	30.9979	28.5769
Tb927_04_v5.1	108531	108931	38.2248	42.0008	44.4617	47.1904	44.8179	21.4089	31.8453	30.065	19.8696	16.6572	25.8704	21.1934	24.3933	46.6615	25.4025	23.3677	30.903
Tb927_04_v5.1	580105	580505	38.2248	40.2747	42.6376	35.7116	39.4859	20.7972	22.1075	26.1512	17.8516	15.6052	22.2267	18.3251	21.7016	35.7103	26.0666	29.0903	25.254
Tb927_04_v5.1	827197	827597	33.0123	36.2472	36.9374	35.0739	32.2805	18.6563	19.4756	22.2374	15.2127	12.2737	20.2227	17.5284	21.7016	36.0674	25.4025	28.1366	25.5863
Tb927_04_v5.1	1448101	1448501	30.0338	24.1648	46.7418	21.8096	40.4947	11.7749	18.1597	17.4341	16.6097	14.2024	12.5709	14.3414	12.2808	21.7833	19.4255	17.645	16.7806
Tb927_04_v5.1	1169927	1170327	10.4249	4.41104	9.80438	3.82624	10.2318	3.82302	3.68458	4.26959	3.57032	2.98076	2.91498	2.86828	4.5422	5.95172	4.98089	4.92787	5.64893
Tb927_04_v5.1	238599	238999	38.473	41.4254	47.7678	56.756	52.1675	22.9381	22.1075	31.6661	20.4905	18.9366	26.0526	21.5121	28.7673	54.6368	32.7078	34.4951	27.7462
Tb927_04_v5.1	450978	451378	0.744639	0	0.114004	0.127541	0.720546	0	0.526368	0.177899	0.310462	0.175339	0.364372	0	0.16823	0.238069	0.332059	0.476891	0.498435
Tb927_05_v5.1	1051738	1052138	27.0552	32.6033	41.0416	34.4362	35.7391	19.1151	24.7393	21.17	19.0934	17.5339	22.5911	15.2975	19.1782	34.758	22.248	23.8445	22.4296
Tb927_05_v5.1	510422	510822	19.3606	22.6306	34.4293	12.3715	29.5424	8.71648	18.1597	10.1403	13.6603	12.0984	10.3846	12.2699	8.07502	17.141	8.79957	12.7171	14.2885
Tb927_05_v5.1	1254695	1255095	28.7927	32.4116	30.2112	44.0018	30.9835	22.0206	17.6333	23.6606	16.765	18.4106	17.3077	20.2373	18.5053	37.8529	21.9159	23.5266	24.7556
Tb927_05_v5.1	1134791	1135191	32.7641	42.7679	45.2597	46.6802	38.6213	25.9965	22.897	23.8385	19.7144	23.4954	23.1377	28.6828	25.5709	41.1859	28.5571	33.7003	30.7368
Tb927_05_v5.1	870661	871061	30.0338	37.0144	34.0873	66.194	30.2629	25.2319	24.2129	31.3103	22.3533	18.7613	25.5061	24.0617	28.2626	62.493	32.7078	33.7003	24.4233
Tb927_05_v5.1	900353	900753	12.4107	12.8496	13.1105	4.84658	14.9874	6.72851	13.6856	5.51488	4.65693	4.73415	3.82591	3.50568	3.53282	3.57103	3.98471	3.97409	5.48278
Tb927_05_v5.1	354281	354681	18.616	15.7263	34.6573	17.7283	27.669	7.64603	6.05324	11.2077	11.7976	10.5203	15.8502	9.87965	12.449	16.4267	16.603	11.6043	16.1161
Tb927_05_v5.1	1463817	1464217	27.3034	16.877	24.5109	15.305	19.3106	7.79895	21.0547	11.5635	4.81217	7.71491	8.19838	10.1983	5.88803	10.237	10.2938	10.4916	10.9656
Tb927_05_v5.1	1684804	1685204	6.45354	4.60283	5.47221	3.82624	4.61149	2.75257	5.79005	1.4232	2.018	3.33144	2.36842	3.18698	1.51407	3.33296	0.996177	2.06653	2.32603
Tb927_05_v5.1	1613029	1613429	17.1267	16.4935	8.77834	21.2994	11.2405	10.0928	10.001	9.07287	8.38248	5.96152	8.92713	9.7203	9.42085	12.3796	9.96177	9.21989	10.1348
Tb927_05_v5.1	1742511	1742911	4.96426	7.86316	5.01619	11.8614	4.32327	5.1993	5.79005	4.80328	2.32847	3.1561	3.82591	4.46178	5.04689	9.16565	3.32059	3.97409	3.48904
Tb927_05_v5.1	11252	11652	24.5731	9.01387	18.5827	10.7135	12.3934	7.18727	13.9488	8.00547	5.12263	5.26017	6.5587	6.37397	5.55158	6.90399	6.30912	5.72269	7.31038
Tb927_05_v5.1	1189854	1190254	29.0409	28.7677	34.6573	21.9371	30.2629	13.457	18.6861	12.453	7.91679	13.5011	12.753	10.3577	8.24325	21.6643	13.9465	12.8761	18.4421
Tb927_05_v5.1	8066	8466	21.5945	25.5073	24.1689	29.5896	15.9961	17.433	20.002	24.5501	12.8842	14.3778	13.2996	17.2097	13.2901	21.6643	16.4369	16.3733	13.4577
Tb927_05_v5.1	1713507	1713907	21.8428	14.0003	25.081	11.8614	21.4723	6.72851	16.3174	8.53917	7.29586	8.94228	8.56275	7.80811	6.56095	6.66593	8.30148	6.83544	7.64267
Tb927_05_v5.1	865914	866314	31.7713	34.713	34.3153	39.2828	34.4421	24.9261	23.9498	25.6175	19.7144	16.1312	22.4089	21.9902	22.3745	40.2336	30.8815	27.9776	19.9374
Tb927_05_v5.1	795193	795593	38.7212	44.3022	45.3737	51.9094	49.4294	24.0085	25.2657	27.7523	24.9922	18.9366	28.0567	21.6715	29.7766	49.7564	34.5341	37.1975	32.7306
Tb927_05_v5.1	418999	419399	42.4444	47.5625	48.9079	36.0942	43.3769	22.1735	30.7926	27.3965	23.2847	20.3393	27.3279	22.4682	27.5896	48.9231	30.0514	30.8389	36.8842
Tb927_05_v5.1	197904	198304	43.9337	42.7679	60.6503	34.8188	54.185	26.6082	35.0035	24.0164	20.4905	21.5667	19.4939	18.4845	19.1782	34.2819	27.893	26.5469	26.2509
Tb927_05_v5.1	1266170	1266570	38.2248	32.2198	44.8037	43.3641	35.595	25.5378	26.8448	28.6418	20.4905	18.9366	26.2348	19.5999	27.5896	41.0669	32.0437	30.68	31.0691
Tb927_05_v5.1	1732310	1732710	21.0981	24.3566	24.1689	32.5231	16.7167	16.5154	24.7393	16.3667	10.4005	10.871	12.2065	16.413	10.9349	17.4981	13.7805	15.1015	13.9562
Tb927_05_v5.1	422505	422905	39.7141	51.2064	41.3836	62.6229	46.6914	23.8556	24.4761	34.5125	24.0608	23.4954	27.8745	27.8861	23.5521	63.2073	34.2021	36.5616	32.2321
Tb927_05_v5.1	502197	502597	24.5731	30.1101	36.2534	23.8503	35.7391	18.0446	28.4239	18.6794	22.3533	25.2488	18.9474	20.078	10.7667	26.6637	18.2633	15.2605	18.4421
Tb927_05_v5.1	834091	834491	65.7765	74.9877	74.2168	92.2125	68.3077	49.6992	49.4786	51.0571	37.7212	35.0678	42.2672	36.6503	43.7397	88.3235	45.8242	52.458	53.9971
Tb927_05_v5.1	1023933	1024333	19.3606	30.1101	26.905	24.9981	24.7868	12.3866	26.8448	12.6309	15.9888	14.2024	13.1174	15.7756	10.7667	27.3779	13.9465	13.9888	15.7838
Tb927_05_v5.1	1328743	1329143	41.2034	49.0968	43.4357	71.2957	38.4771	37.4656	36.0562	40.2053	27.4759	27.5282	36.2551	32.1885	43.4032	76.182	46.3222	45.3046	30.903
Tb927_05_v5.1	455952	456352	40.2105	45.4529	44.8037	40.1756	42.0799	24.0085	27.6343	29.3534	22.9742	21.0407	28.9676	21.5121	22.8792	46.0663	36.1944	34.6541	27.2478
Tb927_05_v5.1	636044	636444	31.2748	41.6172	39.1035	55.8632	38.7654	19.5738	17.6333	30.5987	16.144	19.4626	30.0607	21.9902	28.9355	60.1124	33.87	35.2899	32.3983
Tb927_06_v5.1	1326165	1326565	35.7427	37.398	37.2794	53.3123	32.4246	20.6443	23.1602	26.507	16.2993	20.3393	22.2267	19.4406	22.0381	46.1853	32.8739	29.8852	22.0973
Tb927_06_v5.1	1422060	1422460	49.3944	42.7679	55.4061	37.1146	56.9231	29.2078	41.5831	32.0219	36.0136	30.1583	29.5142	36.969	28.2626	33.2106	35.0322	37.3565	33.7274
Tb927_06_v5.1	656087	656487	43.4373	35.0965	45.9438	41.8336	48.9971	23.5498	21.5811	25.9733	19.7144	16.1312	25.5061	25.1772	28.0943	39.7575	32.2097	30.3621	31.7337
Tb927_06_v5.1	815324	815724	25.8142	27.617	43.5497	20.1516	30.6953	15.7508	25.0025	17.0783	15.3679	12.7997	13.4818	10.8357	13.7948	22.7356	16.769	15.5784	16.2822
Tb927_06_v5.1	287932	288332	50.8837	35.4801	67.3766	19.2588	57.3554	17.7388	50.005	18.3236	21.4219	22.0927	17.6721	33.1446	15.3089	20.712	20.0896	17.645	29.4077
Tb927_06_v5.1	1322599	1322999	37.7284	51.0146	48.9079	55.8632	46.9796	29.6666	23.9498	31.1324	20.4905	19.638	33.1579	25.0178	29.2719	55.7081	32.7078	35.6079	36.3858
Tb927_06_v5.1	256694	257094	31.7713	39.5076	40.6996	51.2717	42.9445	22.0206	22.897	33.9788	18.9382	15.2545	32.4292	24.6991	31.6272	50.5896	36.3605	38.3102	33.8936
Tb927_06_v5.1	889529	889929	33.0123	30.6855	37.6214	52.9297	31.1276	23.7027	27.3712	25.4396	22.6637	21.0407	23.8664	21.3528	21.3652	47.2566	22.7461	28.4545	26.9155
Tb927_06_v5.1	1485144	1485544	3.22677	5.17818	0.456018	8.80036	0.576437	3.82302	3.68458	3.02429	2.17324	1.57805	2.00405	2.70894	3.36459	5.71365	3.15456	2.38445	1.99374
Tb927_06_v5.1	435073	435473	37.232	36.2472	42.4096	35.7116	35.7391	18.5034	19.2124	22.4153	15.8336	18.9366	21.1336	17.2097	21.5334	42.6143	22.7461	22.8908	25.4202
Tb927_06_v5.1	667192	667592	35.7427	42.0008	55.8621	29.4621	45.2503	22.0206	30.5294	22.4153	20.9562	19.1119	22.9555	68.2014	21.3652	31.9012	22.9121	24.3214	27.7462
Tb927_06_v5.1	1461354	1461754	31.7713	19.1784	28.6151	18.366	20.3194	14.2216	26.0552	12.8088	12.8842	8.94228	9.47368	13.226	8.24325	13.3319	10.6259	10.3326	15.7838
Tb927_06_v5.1	1166762	1167162	34.0052	34.3294	26.905	32.268	31.2717	22.1735	28.9503	17.612	15.2127	15.0791	16.5789	14.1821	16.6547	27.9731	17.7652	20.3473	20.7681
Tb927_06_v5.1	54594	54994	57.3372	117.756	71.4807	121.292	67.5872	70.1906	63.9538	66.8902	49.2083	48.7442	57.2065	47.8047	60.3944	127.486	62.2611	64.0623	57.1539
Tb927_06_v5.1	839971	840371	37.7284	33.9458	31.3512	40.6857	28.1013	24.1615	27.6343	22.4153	20.18	15.7805	19.1296	16.5723	23.3839	37.3768	20.2556	19.3936	20.9343
Tb927_06_v5.1	1216652	1217052	30.7784	35.2883	36.1394	31.2477	34.7303	16.3625	30.7926	17.0783	13.1946	15.7805	14.9393	13.704	13.6266	25.7114	16.4369	18.2808	18.9405
Tb927_06_v5.1	835015	835415	36.7355	30.3019	38.4195	37.1146	33.1451	22.3264	25.7921	27.0407	22.0428	23.1447	20.0405	17.3691	21.3652	39.2813	26.5647	27.8186	26.5832
Tb927_06_v5.1	542252	542652	38.473	39.8912	38.0775	40.6857	34.0098	26.7611	25.0025	25.7954	15.0574	17.8846	26.2348	15.7756	23.0474	42.7333	20.2556	23.6856	25.7525
Tb927_06_v5.1	272901	273301	26.0624	24.932	35.5694	25.1257	33.001	10.3986	23.9498	13.1646	11.6423	12.0984	10.749	10.8357	12.2808	22.9736	14.6106	11.6043	16.7806
Tb927_06_v5.1	65688	66088	1.24107	1.53428	2.39409	0.127541	2.59396	2.44673	1.84229	1.2453	1.08662	2.27941	2.00405	2.39024	2.01875	0.952275	0.996177	3.4972	1.82759
Tb927_06_v5.1	1340536	1340936	36.4873	32.6033	43.4357	22.4473	37.6125	18.1976	22.6338	17.612	11.9528	13.5011	13.4818	12.9073	13.6266	22.4975	17.2671	16.6912	25.254
Tb927_06_v5.1	876499	876899	35.2463	33.1787	29.1851	42.2162	28.6777	26.4553	25.2657	25.2617	20.18	16.4819	23.502	18.9625	23.8886	37.6149	24.5724	24.6394	23.0942
Tb927_06_v5.1	1449118	1449518	63.7908	55.6175	63.0444	71.4232	38.4771	50.3109	49.4786	46.2538	26.855	27.8789	32.6113	38.2438	36.3376	52.8513	39.183	41.1716	38.5456
Tb927_06_v5.1	154005	154405	15.6374	14.5756	18.9247	14.5397	20.8958	28.1374	17.107	17.4341	27.1655	25.7748	20.2227	47.008	21.5334	23.0927	21.9159	24.6394	18.9405
Tb927_06_v5.1	444379	444779	38.9695	45.0693	42.5236	54.7153	49.4294	21.7147	27.6343	30.9545	18.6277	22.9694	27.6923	23.743	28.9355	58.922	36.1944	30.9979	34.0597
Tb927_06_v5.1	1491504	1491904	17.1267	9.20565	9.80438	6.63216	6.91724	7.34019	12.896	5.51488	3.41509	4.03279	5.82996	4.93982	3.19636	4.64234	5.81103	3.81513	7.31038
Tb927_06_v5.1	1154584	1154984	29.0409	27.8087	39.3315	29.5896	33.1451	16.2096	21.5811	14.7656	15.0574	15.2545	14.9393	11.4731	12.9537	22.4975	18.2633	19.0756	20.9343
Tb927_06_v5.1	544463	544863	31.7713	40.0829	49.0219	27.6765	45.2503	17.7388	21.8443	21.5258	12.8842	10.345	15.668	14.1821	14.8042	31.7822	18.9274	21.4601	22.0973
Tb927_06_v5.1	945715	946115	36.9837	31.4526	41.8396	25.8909	29.11	15.9038	25.0025	22.0595	17.3859	14.5531	17.8543	14.9788	13.4584	29.1634	17.101	20.6653	24.9217
Tb927_06_v5.1	1203812	1204212	29.5374	41.2336	34.8853	67.2144	28.8218	28.5962	23.9498	31.844	20.3353	21.0407	28.9676	25.1772	26.9167	58.0888	33.704	32.4286	31.7337
Tb927_06_v5.1	654386	654786	45.9194	55.4257	52.442	67.7245	46.8355	32.5721	29.4766	35.5799	23.7504	28.2296	30.6073	30.2763	31.6272	69.7541	43.0017	40.6947	41.5362
Tb927_06_v5.1	740483	740883	37.9766	44.6858	41.6116	44.3844	42.5122	22.4793	26.5816	27.0407	20.801	19.4626	20.4049	17.6878	26.412	45.4711	31.2136	26.07	29.5738
Tb927_06_v5.1	1441795	1442195	29.2891	14.9592	50.1619	17.2181	31.4158	13.1512	22.3707	11.2077	11.7976	9.99431	9.65587	11.3138	10.0938	11.7844	10.6259	11.2864	15.6176
Tb927_06_v5.1	1009712	1010112	37.9766	25.8909	27.5891	41.3234	27.8131	16.9742	25.0025	16.5446	17.3859	12.9751	15.8502	19.5999	14.9724	39.1623	14.6106	16.6912	17.7775
Tb927_06_v5.1	1224782	1225182	27.3034	35.2883	30.0972	31.6303	29.3983	15.7508	18.9493	18.6794	13.0394	10.5203	15.1215	12.4292	14.1313	30.9489	17.7652	17.327	18.9405
Tb927_06_v5.1	1549746	1550146	86.1299	90.5222	65.5525	177.028	63.6962	61.1683	69.4806	62.6206	44.8618	39.4512	51.3765	64.8551	59.5533	135.342	56.4501	55.7962	51.6711
Tb927_07_v5.1	1615120	1615520	24.5731	20.3291	25.993	29.5896	30.1188	19.5738	18.4229	15.833	18.3173	18.4106	19.1296	19.7593	17.6641	30.3538	21.5838	21.1422	22.5957
Tb927_07_v5.1	532629	533029	42.1962	29.9184	42.7516	43.7467	38.4771	24.0085	32.3717	27.0407	17.6964	23.1447	22.9555	20.7154	22.8792	43.5666	23.7422	24.9573	29.0754
Tb927_07_v5.1	1486492	1486892	29.7856	33.3705	26.905	40.6857	27.5248	23.2439	20.7916	23.8385	16.4545	18.0599	24.5951	17.8471	21.0287	42.3762	20.9197	24.1625	23.2603
Tb927_07_v5.1	460149	460549	42.1962	32.9869	39.7875	39.4103	37.7566	24.4673	28.1607	24.5501	17.0754	19.4626	22.0445	18.8032	19.8511	40.2336	19.7575	22.4139	23.0942
Tb927_07_v5.1	573697	574097	34.2534	42.5761	32.1492	57.6488	36.8919	28.902	25.7921	34.3346	20.9562	22.9694	26.5992	19.5999	28.9355	60.9456	32.2097	32.5875	30.2384
Tb927_07_v5.1	1962698	1963098	121.376	126.194	105.226	195.138	100.156	96.0342	110.537	87.1707	125.737	115.899	98.1984	132.419	76.8809	163.196	100.116	91.4041	90.549
Tb927_07_v5.1	760745	761145	28.2963	28.9594	35.6834	32.9057	30.6953	16.6684	18.4229	19.391	15.0574	13.8518	16.0324	12.2699	16.6547	35.5913	20.2556	21.6191	25.4202
Tb927_07_v5.1	814040	814440	29.7856	37.9733	33.2893	46.8077	32.8569	18.6563	23.9498	21.5258	18.9382	14.5531	26.5992	19.9186	24.898	47.6138	24.5724	24.0035	25.0879
Tb927_07_v5.1	1969418	1969818	81.4139	111.81	86.7573	149.989	83.7274	64.9913	78.1657	65.2891	50.9158	44.8867	62.4899	54.1787	58.0392	124.391	73.8832	72.0105	53.4987
Tb927_07_v5.1	1599330	1599730	27.5517	21.6716	21.4328	21.1719	22.1928	14.5275	19.2124	14.4099	13.6603	14.9038	14.2105	14.9788	18.0006	23.5688	15.7728	18.7577	20.1035
Tb927_07_v5.1	1145653	1146053	39.4659	39.124	33.2893	65.0462	35.7391	26.6082	25.2657	33.623	15.5231	22.268	29.8785	23.1056	31.2907	55.47	34.3681	34.0182	25.9186
Tb927_07_v5.1	331277	331677	5.21247	1.91784	7.52429	1.27541	5.04382	1.07044	2.63184	1.77899	0.931387	1.05203	1.09312	1.27479	0.841148	1.07131	2.65647	1.11275	2.32603
Tb927_07_v5.1	799034	799434	36.2391	36.0555	44.6897	43.7467	40.927	22.0206	19.2124	26.1512	20.18	19.2873	24.2308	19.4406	26.9167	36.4245	27.0628	24.0035	26.0848
Tb927_07_v5.1	1254148	1254548	35.2463	57.9189	38.1915	90.4269	36.4596	33.3367	28.1607	37.3589	27.4759	28.5802	31.1538	29.3202	30.1131	80.3482	41.0093	39.5819	36.718
Tb927_07_v5.1	409278	409678	27.0552	20.5209	23.3709	21.8096	29.2542	11.4691	18.9493	16.0109	10.2453	7.71491	9.2915	9.7203	10.7667	21.1881	11.9541	12.8761	15.6176
Tb927_07_v5.1	437006	437406	33.757	31.0691	26.791	37.1146	34.1539	21.256	23.9498	23.6606	17.2307	13.1504	19.6761	15.2975	17.4959	38.9242	27.3949	23.5266	21.9311
Tb927_07_v5.1	134263	134663	36.7355	41.4254	39.1035	43.3641	38.4771	22.3264	27.8975	25.2617	17.0754	15.9558	21.498	18.0065	20.8605	42.6143	21.0858	24.3214	24.2572
Tb927_07_v5.1	1056501	1056901	27.3034	31.8362	29.8691	20.2791	32.7128	10.2457	18.9493	11.5635	11.0214	7.71491	10.2024	10.1983	9.25263	19.0455	11.124	10.9685	12.9593
Tb927_07_v5.1	438217	438617	29.0409	21.8634	23.8269	38.6451	26.9484	20.6443	22.897	18.6794	16.6097	15.9558	18.4008	14.9788	16.6547	36.5436	21.0858	19.8705	21.9311
Tb927_07_v5.1	1389786	1390186	28.5445	32.6033	26.221	35.9667	23.2016	24.7731	23.1602	25.6175	16.765	16.1312	20.7692	16.5723	23.8886	39.6384	25.2365	20.9832	24.091
Tb927_07_v5.1	1134314	1134714	33.0123	27.8087	37.1654	35.0739	32.2805	21.1031	26.3184	22.4153	23.2847	25.4241	18.7652	21.6715	18.8417	38.8052	22.414	25.2752	23.7587
Tb927_08_v5.1	1828191	1828591	35.7427	44.494	34.6573	69.3826	30.407	27.5257	21.5811	35.0462	22.1981	26.1255	35.3441	29.0015	31.7954	71.1826	38.3528	43.715	31.7337
Tb927_08_v5.1	1760245	1760645	41.4516	46.4118	48.9079	54.3327	42.5122	24.6202	25.0025	27.5744	22.9742	22.9694	30.0607	46.2112	33.1412	55.5891	36.3605	39.423	36.718
Tb927_08_v5.1	2150788	2151188	24.0767	24.3566	26.335	22.8299	25.2191	11.4691	13.1592	13.6983	10.5557	9.4683	12.9352	10.8357	12.7854	23.5688	17.9312	18.2808	17.1129
Tb927_08_v5.1	402973	403373	26.5588	31.6444	25.651	24.1053	21.6164	13.1512	14.2119	19.0352	11.9528	8.76694	15.3036	12.2699	14.2995	23.5688	16.4369	17.1681	17.4452
Tb927_08_v5.1	557122	557522	28.0481	34.5212	42.1816	23.3401	35.3067	14.3745	20.002	15.6551	14.126	14.5531	14.3927	14.5008	10.5985	23.6878	15.7728	15.5784	20.602
Tb927_08_v5.1	1233172	1233572	14.1481	8.43851	18.4687	11.3512	13.6904	5.96391	16.0542	8.53917	6.51971	7.36423	5.2834	4.93982	6.39272	11.3083	6.97324	6.04062	7.80881
Tb927_08_v5.1	863043	863443	25.8142	33.1787	24.967	38.1349	23.778	27.9845	24.4761	22.7711	24.6818	21.742	20.7692	21.5121	25.9074	41.9001	32.5418	30.3621	25.5863
Tb927_08_v5.1	1026825	1027225	40.7069	38.3569	41.1556	46.0425	32.2805	19.5738	24.2129	26.507	15.8336	14.7285	20.4049	20.078	20.6922	44.6379	23.2441	29.8852	25.0879
Tb927_08_v5.1	741065	741465	44.1819	56.3846	38.9895	75.377	41.5034	27.9845	32.3717	37.8926	24.5265	18.4106	32.247	29.1609	33.6459	66.7783	40.3452	38.6282	34.0597
Tb927_08_v5.1	1115650	1116050	34.2534	36.8226	38.4195	41.7061	35.595	21.4089	25.2657	28.9976	17.6964	19.1119	19.4939	20.556	20.6922	44.0427	28.3911	28.2955	31.2353
Tb927_08_v5.1	1140331	1140731	36.4873	39.124	35.6834	51.2717	30.5511	22.0206	19.2124	28.1081	18.0068	15.7805	22.2267	18.6438	26.7485	45.3521	28.8891	29.8852	25.9186
Tb927_08_v5.1	1486847	1487247	44.4301	53.3161	46.6278	63.0055	47.2678	24.7731	34.2139	34.5125	23.1294	19.8133	29.5142	25.6552	29.1037	59.2791	32.5418	37.1975	32.2321
Tb927_08_v5.1	332645	333045	33.757	37.9733	35.4554	44.0018	32.8569	24.3144	22.897	36.2915	19.0934	18.4106	26.2348	24.3804	27.4214	40.3527	29.7193	28.7724	25.9186
Tb927_08_v5.1	2436471	2436871	46.9123	43.3433	45.2597	48.4658	39.1977	30.5841	33.9508	26.6849	26.3893	27.3529	25.3239	25.6552	23.0474	39.5194	30.2174	25.7521	31.0691
Tb927_08_v5.1	1526932	1527332	26.3106	24.3566	25.309	24.488	27.5248	14.6804	17.6333	10.8519	15.5231	9.4683	11.4777	12.7479	11.9443	25.2353	16.603	13.5119	19.1067
Tb927_08_v5.1	2372582	2372982	24.5731	31.2609	27.9311	40.1756	28.1013	17.8917	17.107	18.3236	19.7144	16.6572	15.668	17.2097	16.6547	42.2572	23.7422	21.6191	21.1004
Tb927_08_v5.1	2473300	2473700	40.7069	46.6036	45.7158	59.6894	42.9445	29.8195	25.2657	36.6473	29.8044	29.4569	31.336	26.7707	32.4683	59.6362	37.8547	38.4692	36.0535
Tb927_08_v5.1	170552	170952	32.0195	31.4526	24.6249	38.2624	24.7868	22.9381	26.5816	23.6606	18.783	16.1312	20.7692	15.9349	19.3464	38.3291	24.0743	23.8445	24.5895
Tb927_08_v5.1	2031322	2031722	36.7355	46.22	49.7059	61.6025	42.0799	25.8436	22.6338	34.5125	25.1474	23.8461	27.6923	24.8585	34.4871	58.0888	38.5189	41.8074	29.9061
Tb927_08_v5.1	2153621	2154021	38.9695	45.6447	34.8853	54.0776	39.0536	22.0206	25.2657	36.4694	21.1114	17.7092	31.1538	23.743	30.6178	61.8979	42.1715	38.3102	28.4108
Tb927_08_v5.1	517029	517429	35.7427	43.7268	44.9177	45.4048	38.4771	19.268	19.7388	29.3534	19.4039	15.0791	25.8704	18.6438	24.898	39.8765	27.893	26.7059	29.0754
Tb927_08_v5.1	1946239	1946639	34.998	28.1923	40.9276	26.7837	40.0623	14.3745	20.7916	16.0109	13.3499	12.9751	16.2146	12.4292	13.4584	25.7114	18.7613	19.7115	23.4264
Tb927_08_v5.1	2296941	2297341	42.9409	29.7266	47.4258	20.5342	37.0361	16.8213	21.0547	19.5689	11.4871	12.0984	15.668	13.226	10.4302	19.1645	15.7728	15.7374	22.0973
Tb927_08_v5.1	1819074	1819474	31.2748	37.398	37.7354	32.9057	37.7566	18.5034	21.3179	18.1457	13.1946	9.11762	18.4008	11.4731	16.3183	30.9489	20.0896	18.2808	24.091
Tb927_08_v5.1	1225169	1225569	37.4802	44.3022	33.9733	52.1645	30.2629	24.9261	22.1075	28.4639	20.18	19.4626	26.5992	19.1219	24.2251	52.9703	26.5647	27.5007	24.7556
Tb927_08_v5.1	28583	28983	99.7817	36.6308	85.9593	35.329	65.5697	34.4072	72.1125	30.9545	26.0788	24.1968	26.2348	31.2324	25.7391	22.8546	25.9006	24.1625	36.8842
Tb927_08_v5.1	109922	110322	23.5802	17.6442	18.3547	17.9834	17.149	14.2216	18.1597	12.8088	9.15864	7.89025	12.0243	11.7918	9.42085	14.2841	9.79574	9.85574	12.9593
Tb927_09_v5.1	2674125	2674525	3.47498	3.06855	2.05208	5.2292	1.29698	3.51718	2.63184	2.66849	2.17324	1.75339	1.2753	1.75284	3.19636	4.04717	2.8225	0.953782	1.82759
Tb927_09_v5.1	3137990	3138390	7.19818	5.56175	2.73611	10.3309	2.59396	5.04638	7.36916	3.55799	2.79416	2.27941	2.18623	4.62112	3.86928	7.73723	4.15074	4.60995	3.65519
Tb927_09_v5.1	258945	259345	39.2177	21.4799	25.081	24.6155	20.0312	15.9038	32.1085	14.7656	13.6603	14.9038	12.5709	13.8634	11.9443	17.8552	14.4446	14.6247	13.2916
Tb927_09_v5.1	1654408	1654808	30.7784	39.124	39.6735	42.7264	34.5862	23.8556	23.6866	25.6175	17.8516	16.4819	22.2267	15.9349	23.0474	39.5194	22.9121	20.8242	25.7525
Tb927_09_v5.1	2527061	2527461	29.2891	36.439	62.4744	30.3549	44.0974	32.1133	31.0557	20.9921	36.1689	27.1775	26.417	27.4081	22.0381	35.9484	25.5686	26.7059	21.765
Tb927_09_v5.1	593531	593931	35.2463	31.8362	36.3674	40.3031	29.3983	22.0206	19.4756	21.5258	19.2487	17.8846	18.583	20.2373	18.1688	45.3521	27.5609	27.6597	24.9217
Tb927_09_v5.1	950486	950886	32.0195	30.4937	31.6932	28.1867	27.9572	14.6804	20.2652	14.9435	15.2127	13.3258	14.3927	13.226	12.7854	25.5924	18.2633	17.8039	24.4233
Tb927_09_v5.1	1573870	1574270	20.1053	24.932	27.7031	20.024	20.8958	11.4691	14.4751	14.0541	11.1766	9.11762	11.2955	9.56095	10.9349	20.5929	10.6259	13.9888	15.7838
Tb927_09_v5.1	2888897	2889297	20.3535	17.4524	12.8825	29.3345	8.35833	13.7629	14.2119	12.9867	12.108	11.5724	12.0243	9.56095	13.4584	20.3549	10.1278	12.3992	10.4671
Tb927_09_v5.1	2594545	2594945	17.1267	14.5756	14.5926	23.2126	11.0964	14.6804	17.107	15.4772	5.89878	7.89025	8.92713	10.1983	13.2901	18.5694	12.2862	14.3067	10.6333
Tb927_09_v5.1	3336939	3337339	30.0338	35.6719	17.7847	57.2661	17.2931	26.7611	25.0025	25.6175	19.2487	18.4106	19.6761	21.5121	23.2157	40.1146	22.7461	23.2087	20.2697
Tb927_09_v5.1	2391906	2392306	41.948	49.2886	43.4357	60.7097	45.3944	31.6546	20.7916	36.6473	23.2847	22.4434	32.247	26.93	32.1318	64.9928	34.5341	35.131	32.5644
Tb927_09_v5.1	114735	115135	87.6192	50.4393	76.3829	66.4491	55.6261	43.2766	63.9538	41.0948	28.2521	30.8596	33.1579	38.2438	27.9261	38.9242	33.2059	33.2234	42.6993
Tb927_09_v5.1	2757647	2758047	14.1481	7.86316	7.52429	7.90757	7.78189	5.50514	15.0015	3.20219	3.25985	2.10407	2.55061	3.02763	2.8599	6.66593	4.98089	2.54342	4.31977
Tb927_09_v5.1	60156	60556	9.68031	8.05494	5.01619	10.9686	5.18793	4.74054	7.10597	5.69278	2.32847	2.63008	2.73279	3.66503	3.19636	7.73723	3.65265	4.45098	3.65519
Tb927_09_v5.1	1512812	1513212	41.2034	38.9322	41.9536	53.1848	41.3593	28.902	22.897	27.9302	18.4725	16.6572	23.8664	20.8747	24.898	46.6615	31.2136	34.6541	29.74
Tb927_09_v5.1	1705652	1706052	30.0338	42.7679	31.6932	45.5323	27.669	22.4793	21.5811	23.6606	16.2993	16.6572	20.2227	18.1658	21.1969	43.9237	26.5647	25.1163	22.2634
Tb927_09_v5.1	95975	96375	42.9409	31.4526	23.4849	60.8373	17.2931	25.079	37.6353	27.2186	20.3353	18.4106	25.1417	24.3804	24.0568	39.5194	22.9121	22.7318	23.0942
Tb927_09_v5.1	567916	568316	40.7069	31.4526	35.4554	31.2477	33.1451	20.7972	24.2129	22.949	17.2307	20.3393	20.0405	16.413	20.6922	32.0202	24.2403	23.2087	24.9217
Tb927_09_v5.1	2189245	2189645	31.0266	39.8912	34.6573	38.5175	34.298	14.5275	22.3707	23.8385	15.2127	16.1312	21.498	14.5008	21.1969	34.758	18.7613	22.8908	25.4202
Tb927_09_v5.1	1005136	1005536	34.2534	38.5487	27.3611	52.0369	25.075	23.3969	21.8443	26.1512	20.801	19.1119	22.2267	19.9186	20.6922	48.2089	22.7461	24.1625	20.2697
Tb927_09_v5.1	1568826	1569226	21.5945	36.8226	34.4293	21.6821	24.6427	17.5859	24.4761	14.7656	18.9382	16.6572	12.2065	12.7479	13.2901	25.9495	14.9427	14.6247	20.4358
Tb927_09_v5.1	1351065	1351465	28.0481	34.5212	28.2731	47.3179	28.5336	23.7027	20.5284	24.9059	15.8336	15.7805	22.2267	18.8032	19.5146	50.2325	22.248	21.3011	19.9374
Tb927_09_v5.1	2040318	2040718	30.5302	26.0827	33.5173	35.9667	35.0185	20.0326	21.0547	25.9733	17.0754	16.3065	21.498	17.8471	21.0287	36.6626	23.9083	28.6135	27.9124
Tb927_09_v5.1	988193	988593	23.0838	19.7538	25.765	15.4325	24.2103	9.17524	14.4751	14.0541	11.3319	9.4683	8.01619	8.12681	9.25263	16.9029	12.6182	9.53782	13.9562
Tb927_09_v5.1	3437450	3437850	21.3463	23.7813	20.5208	25.5083	22.3369	19.7268	18.4229	17.7899	16.144	16.1312	12.5709	16.2536	16.3183	20.2358	16.1049	18.7577	13.4577
Tb927_09_v5.1	843354	843754	30.5302	30.6855	36.9374	39.1552	31.5599	20.1855	18.6861	23.1269	19.5591	19.2873	16.7611	13.704	13.2901	41.3049	19.0934	23.5266	21.4327
Tb927_09_v5.1	2133489	2133889	37.7284	39.3158	36.3674	40.4307	37.0361	20.0326	18.9493	28.286	13.9708	16.6572	21.498	17.5284	19.5146	41.1859	23.2441	24.3214	22.2634
Tb927_09_v5.1	1388614	1389014	37.232	48.1379	51.53	43.109	47.2678	23.091	29.7398	24.728	21.4219	18.4106	22.2267	20.556	23.3839	47.9709	34.2021	29.8852	31.5675
Tb927_09_v5.1	2603189	2603589	0.992852	0.958922	0.114004	1.14787	0	0.917524	1.84229	0.889497	0.776156	1.40271	0.728745	0.956095	0.504689	0.952275	0.664118	0.635855	0.830725
Tb927_09_v5.1	2015006	2015406	31.2748	36.6308	26.677	43.109	25.7955	20.4914	21.8443	23.4827	14.126	16.3065	23.8664	17.6878	20.8605	44.2808	22.7461	22.2549	23.4264
Tb927_09_v5.1	2898416	2898816	17.3749	11.1235	15.0486	11.3512	13.6904	7.18727	15.0015	7.11598	5.89878	6.3122	4.91903	7.96746	6.89741	7.2611	7.13927	6.51751	8.1411
Tb927_10_v5.1	2090283	2090683	31.7713	48.3297	51.872	46.17	46.5473	17.7388	23.9498	29.1755	21.1114	22.4434	24.2308	23.4243	26.7485	47.0186	32.3758	38.6282	37.0503
Tb927_10_v5.1	3219480	3219880	30.7784	32.7951	27.9311	47.9556	28.2454	18.9622	21.3179	25.2617	18.162	11.0463	18.7652	16.0943	19.8511	40.2336	21.4178	21.1422	23.4264
Tb927_10_v5.1	362673	363073	32.2677	47.5625	34.3153	60.5822	37.9007	24.6202	24.4761	28.8197	18.783	15.7805	29.1498	23.9024	27.5896	58.4459	34.2021	32.2696	26.0848
Tb927_10_v5.1	2707722	2708122	37.4802	35.6719	47.5398	32.9057	37.7566	13.457	20.5284	23.8385	15.0574	12.6244	18.583	14.3414	18.8417	29.2825	21.7499	21.778	26.0848
Tb927_10_v5.1	3767814	3768214	19.857	28.9594	19.2667	51.3992	18.5901	18.1976	19.4756	24.728	13.3499	13.6764	16.7611	17.3691	19.8511	51.3038	25.0705	23.8445	15.2853
Tb927_10_v5.1	1418107	1418507	43.4373	37.398	45.7158	38.0074	38.1889	23.091	30.003	23.8385	23.1294	21.742	20.0405	21.8308	17.4959	37.1387	22.58	25.4342	26.0848
Tb927_10_v5.1	2941120	2941520	28.2963	26.8498	26.905	17.3456	22.9134	10.0928	22.897	11.7414	9.15864	8.06559	8.56275	10.039	8.24325	12.9747	7.13927	9.21989	8.1411
Tb927_10_v5.1	2415040	2415440	34.5016	34.9048	40.2435	34.9464	34.1539	16.0567	21.3179	22.949	17.8516	17.7092	20.0405	15.9349	19.8511	37.972	25.5686	26.8649	29.9061
Tb927_10_v5.1	192173	192573	36.4873	41.809	32.4912	55.353	36.6037	24.6202	19.7388	28.1081	20.0248	16.6572	24.9595	22.3089	23.7204	54.3987	30.7155	37.1975	26.2509
Tb927_10_v5.1	883309	883709	19.857	13.0413	29.2991	10.5859	22.7692	6.57559	15.0015	6.58228	6.51971	5.4355	3.82591	6.05527	4.37397	9.40372	4.98089	5.08684	9.9687
Tb927_10_v5.1	1681944	1682344	26.0624	31.6444	31.9212	22.8299	30.6953	13.9158	14.7383	13.8762	9.31387	11.7477	12.0243	9.4016	12.1125	22.6165	12.6182	17.1681	18.9405
Tb927_10_v5.1	101051	101451	38.473	33.5623	39.2175	33.1608	35.3067	17.1271	21.5811	20.9921	17.6964	17.5339	19.1296	15.4569	19.5146	27.735	20.0896	23.8445	23.5926
Tb927_10_v5.1	746456	746856	63.7908	89.1797	61.4484	145.907	63.8404	51.0755	47.6363	58.5289	42.3781	45.7634	49.1903	45.2552	59.0486	134.39	60.1027	64.2213	53.4987
Tb927_10_v5.1	3107360	3107760	14.1481	8.24673	20.2928	9.43807	13.1139	7.18727	14.2119	6.76018	6.83017	6.48754	6.74089	6.53331	6.05626	8.57048	7.96942	4.45098	11.1317
Tb927_10_v5.1	1077983	1078383	30.0338	33.3705	23.7129	36.7319	20.3194	16.6684	16.8438	20.4584	11.9528	10.5203	14.7571	15.1382	22.8792	32.4964	22.248	20.6653	21.1004
Tb927_10_v5.1	1900361	1900761	41.948	55.8093	52.556	73.8465	45.1062	31.3487	28.1607	33.0893	28.5625	24.8981	31.1538	36.969	34.1506	71.4206	47.9825	52.617	44.0284
Tb927_10_v5.1	285097	285497	31.0266	24.5484	45.9438	25.6358	36.8919	16.8213	22.3707	11.9193	13.9708	12.7997	16.5789	14.1821	14.636	21.7833	17.101	13.9888	20.1035
Tb927_10_v5.1	1855560	1855960	27.5517	36.6308	40.1295	52.1645	34.5862	22.4793	18.6861	22.0595	19.0934	13.1504	20.587	18.8032	25.2344	44.7569	29.0552	30.3621	27.7462
Tb927_10_v5.1	2686963	2687363	33.757	38.5487	42.4096	43.6192	34.298	19.268	16.0542	21.8816	14.9022	17.5339	22.7733	21.1934	20.524	37.6149	27.7269	29.2493	29.2415
Tb927_10_v5.1	3279221	3279621	24.3249	33.5623	25.993	29.9723	22.3369	14.5275	14.7383	13.8762	10.09	9.29296	13.1174	13.8634	12.6172	26.6637	11.7881	13.035	15.4515
Tb927_10_v5.1	3920489	3920889	26.0624	26.658	35.1133	30.3549	25.6514	14.9862	17.3702	16.7225	13.3499	8.41626	14.0283	12.1105	14.1313	30.4728	13.4484	14.4657	16.2822
Tb927_10_v5.1	2333177	2333577	15.3892	13.0413	15.8466	9.31053	14.4109	3.05841	11.3169	6.93808	4.65693	6.3122	5.46559	4.93982	3.02813	10.356	5.31295	3.65616	7.64267
Tb927_10_v5.1	1955403	1955803	31.5231	40.6583	39.4455	50.3789	35.595	21.4089	20.2652	28.6418	21.1114	18.9366	26.417	23.265	32.1318	43.8047	32.5418	35.6079	28.4108
Tb927_10_v5.1	1459055	1459455	33.2606	40.6583	36.9374	47.7005	36.3155	24.4673	23.6866	31.6661	20.18	18.4106	20.4049	20.3967	21.8698	47.4947	24.4063	26.5469	24.7556
Tb927_10_v5.1	3984227	3984627	18.1196	22.247	20.9768	25.5083	19.743	12.8453	13.9488	12.2751	10.5557	13.8518	10.5668	13.0666	10.9349	25.8305	13.4484	11.4454	14.4546
Tb927_10_v5.1	2984684	2985084	29.0409	44.494	24.853	62.7504	24.2103	27.9845	24.7393	28.1081	26.6998	21.216	32.7935	27.8861	25.2344	80.4672	28.3911	26.229	31.2353
Tb927_10_v5.1	248613	249013	35.2463	44.1104	34.4293	61.6025	36.6037	25.8436	26.3184	25.4396	18.783	19.638	21.3158	21.1934	26.5803	57.7317	26.2327	32.2696	27.7462
Tb927_10_v5.1	178998	179398	40.9552	36.6308	36.9374	47.3179	32.2805	23.091	27.3712	27.9302	23.1294	20.8653	25.3239	16.413	25.5709	41.543	27.7269	25.2752	25.9186
Tb927_10_v5.1	500926	501326	26.5588	36.2472	42.5236	48.7208	33.5774	21.5618	20.7916	24.0164	18.9382	17.5339	23.1377	25.4959	22.2063	48.8041	23.7422	32.9055	25.7525
Tb927_10_v5.1	2219190	2219590	17.6231	22.247	16.4166	24.1053	15.5638	8.1048	15.2647	11.0298	7.4511	6.13686	9.83806	9.4016	9.25263	20.3549	9.96177	8.90196	9.13797
Tb927_10_v5.1	1439507	1439907	22.5874	19.562	20.4068	18.6211	18.8783	13.3041	17.107	14.232	9.62433	7.01355	10.2024	10.3577	11.1032	16.1887	12.2862	11.2864	9.9687
Tb927_10_v5.1	1027407	1027807	23.8285	18.6031	22.8009	11.0961	20.4635	6.88143	12.3697	10.1403	7.29586	5.4355	4.91903	7.64876	6.89741	13.0938	8.46751	8.743	10.9656
Tb927_11_v5.1	53483	53883	17.6231	18.6031	19.2667	21.1719	18.3019	11.4691	11.0537	13.6983	10.4005	7.18889	10.749	10.517	12.7854	19.8787	13.1163	13.6709	13.4577
Tb927_11_v5.1	34239	34639	22.3392	13.8085	18.4687	13.1368	19.0224	9.78692	15.5279	13.3425	8.38248	6.48754	10.3846	7.96746	8.24325	12.7367	11.6221	10.8095	11.1317
Tb927_11_v5.1	4470552	4470952	28.2963	34.3294	28.1591	59.4343	32.1363	21.256	21.8443	28.6418	21.5771	19.2873	27.8745	18.4845	22.5428	51.5419	24.7384	29.7262	20.7681
Tb927_11_v5.1	3776399	3776799	12.4107	5.75353	16.7586	3.18854	10.3759	3.97594	14.4751	4.44748	2.79416	4.03279	5.82996	4.30243	3.36459	2.61876	1.49427	4.29202	6.31351
Tb927_11_v5.1	1920371	1920771	26.3106	29.7266	33.2893	20.1516	28.3895	10.7044	16.3174	13.6983	13.1946	11.7477	10.749	10.6764	7.90679	19.1645	10.958	13.035	13.6239
Tb927_11_v5.1	1958345	1958745	30.7784	43.7268	35.5694	52.292	39.1977	18.8092	20.7916	23.1269	18.3173	17.3585	23.502	18.0065	21.0287	51.4229	28.3911	27.3417	27.9124
Tb927_11_v5.1	2531209	2531609	30.0338	46.4118	32.1492	63.5157	33.1451	23.8556	24.4761	31.1324	18.162	14.9038	26.5992	22.7869	29.4402	56.0652	29.2212	28.1366	29.0754
Tb927_11_v5.1	2318255	2318655	26.807	35.2883	29.2991	40.3031	23.778	20.0326	16.0542	22.0595	11.7976	13.8518	18.0364	18.1658	21.0287	35.4722	23.9083	20.8242	22.5957
Tb927_11_v5.1	1242398	1242798	36.9837	34.1376	39.3315	38.9002	35.4509	19.8797	24.2129	29.5313	16.765	17.5339	22.2267	19.4406	26.2438	42.3762	28.7231	25.9111	24.2572
Tb927_11_v5.1	1531374	1531774	37.4802	29.7266	30.2112	35.5841	31.4158	22.0206	18.4229	23.6606	14.5917	18.9366	19.3117	19.2812	15.6453	36.9007	22.414	21.778	20.602
Tb927_11_v5.1	2788557	2788957	19.857	29.1512	26.677	22.7024	23.6339	8.71648	15.7911	15.6551	13.1946	15.4298	13.8462	13.0666	14.4677	20.2358	13.7805	13.8298	15.9499
Tb927_11_v5.1	2615991	2616391	37.232	48.1379	36.2534	65.1737	30.407	23.3969	22.3707	30.7766	17.6964	16.8325	24.7773	18.3251	27.9261	54.0416	27.3949	34.3361	27.9124
Tb927_11_v5.1	4693047	4693447	8.43924	8.05494	6.27024	6.88724	6.19669	5.81099	4.47413	6.58228	2.63893	3.85745	4.0081	5.09917	5.38335	5.23751	4.4828	3.33824	2.65832
Tb927_11_v5.1	1715916	1716316	41.2034	45.0693	30.3252	60.072	33.001	24.3144	22.1075	27.7523	20.18	19.2873	27.6923	22.4682	24.3933	60.5885	28.5571	29.7262	27.5801
Tb927_11_v5.1	1496397	1496797	33.2606	38.7404	29.9832	49.3586	27.2366	22.4793	27.3712	28.8197	20.801	18.4106	21.498	24.0617	24.2251	49.5183	24.4063	27.0238	28.0785
Tb927_11_v5.1	2621952	2622352	31.7713	46.22	41.2696	45.4048	42.0799	16.9742	24.4761	24.3722	15.8336	14.0271	23.502	20.7154	24.0568	37.6149	27.2288	28.4545	28.2446
Tb927_11_v5.1	2291179	2291579	36.9837	38.3569	47.6538	40.1756	34.298	17.433	15.7911	26.1512	15.8336	16.8325	21.1336	21.1934	25.7391	38.3291	27.7269	26.5469	22.5957
Tb927_11_v5.1	2103158	2103558	28.7927	41.0419	40.2435	51.9094	32.4246	22.3264	20.7916	29.3534	20.9562	20.3393	22.2267	25.0178	24.898	50.4706	29.8853	24.9573	25.5863
Tb927_11_v5.1	4698105	4698505	63.5425	27.617	58.4842	21.0443	47.2678	20.3385	54.216	22.0595	23.9056	17.8846	16.7611	19.2812	13.6266	12.9747	12.2862	17.486	24.7556
Tb927_11_v5.1	1553579	1553979	39.7141	33.1787	29.8691	52.4196	29.2542	21.4089	22.6338	23.3048	19.4039	17.7092	22.2267	17.8471	18.0006	48.6851	22.414	25.9111	20.9343
Tb927_11_v5.1	1983478	1983878	16.3821	15.9181	29.4131	11.7338	23.2016	7.95188	12.1065	8.89497	7.76156	8.24093	9.2915	7.48941	10.0938	13.0938	13.1163	11.4454	15.2853
Tb927_11_v5.1	1690628	1691028	25.8142	19.3702	27.133	20.2791	19.1665	13.3041	15.5279	10.4961	9.77956	11.0463	12.2065	12.4292	11.6078	20.2358	13.1163	15.5784	15.2853
Tb927_11_v5.1	3126969	3127369	37.232	40.6583	32.1492	52.1645	26.9484	21.256	16.5806	28.9976	14.5917	14.3778	24.5951	19.2812	24.5615	49.6373	26.5647	26.229	24.2572
Tb927_11_v5.1	3883756	3884156	39.9623	30.1101	43.3217	17.8558	34.8744	16.2096	35.0035	16.1888	18.783	18.9366	14.2105	15.4569	10.9349	21.6643	11.7881	17.1681	21.2666
Tb927_11_v5.1	4180943	4181343	24.3249	19.7538	20.2928	15.1774	21.7605	8.56356	12.1065	11.5635	5.58832	7.53957	7.46964	6.21462	8.74794	14.0461	9.96177	6.83544	10.6333
Tb927_11_v5.1	229231	229631	39.4659	44.3022	43.2077	50.8891	36.8919	23.3969	26.3184	28.8197	20.9562	19.8133	23.1377	19.9186	25.5709	51.5419	31.3796	31.3158	27.2478
Tb927_11_v5.1	3710825	3711225	33.0123	34.9048	32.7193	45.6599	31.5599	19.1151	21.3179	25.6175	17.6964	16.3065	24.2308	19.2812	21.1969	44.876	23.4102	24.3214	22.4296
Tb927_11_v5.1	4449445	4449845	34.0052	36.6308	32.6053	51.3992	24.7868	30.2783	26.3184	27.9302	20.4905	22.0927	30.7895	20.556	27.085	44.995	33.2059	30.9979	25.4202
Tb927_11_v5.1	1138706	1139106	34.2534	39.6994	35.4554	43.109	35.0185	23.7027	21.5811	28.286	18.162	17.7092	24.413	23.5837	21.7016	43.0904	28.7231	25.2752	26.0848
Tb927_11_v5.1	135418	135818	44.9266	50.6311	49.3639	54.4602	55.0497	41.7473	36.8458	40.739	32.5985	31.3857	31.5182	27.7267	38.5246	53.0893	45.3261	44.5098	42.0347
