# Supplementary material for: Genomic Occupancy of the Bromodomain Protein Bdf3 Is Dynamic during Differentiation of African Trypanosomes from Bloodstream to Procyclic Forms
Source: mSphere. 2022 Jun 1;7(3):e00023-22. doi: 10.1128/msphere.00023-22 (PMC9241505; doi:10.1128/msphere.00023-22)
Supplement: TABLE S2 [file msphere.00023-22-st008.xlsx]

## Sheet: peaks_appeared
#how to read column E of this table:
# if a peak was not called by MACS at a particular timepoint, the timepoint appears in this column.
# For example, peak 146 in the second entry was not called by MACS at either the 00h timepoint or the 1h timepoint, but appeared thereafter (subsequent timepoints don't appear in this column).
name	chromosome	start	stop	times not present		Notes 0 not convincing, 1 maybe, 2 convincing
consensus_peak_120	Tb927_02_v5.1	206635	207764	('merge_long_00hr.bed',)		0
consensus_peak_146	Tb927_02_v5.1	993043	993733	('merge_long_00hr.bed', 'merge_long_01hr.bed')		0
consensus_peak_183	Tb927_04_v5.1	325955	326361	('merge_long_00hr.bed',)		1	ESAG locus
consensus_peak_207	Tb927_05_v5.1	84038	84623	('merge_long_00hr.bed',)		0
consensus_peak_217	Tb927_05_v5.1	139386	139660	('merge_long_00hr.bed', 'merge_long_24hr.bed')		1	putative ISG75 locus
consensus_peak_230	Tb927_05_v5.1	182564	182885	('merge_long_00hr.bed', 'merge_long_01hr.bed', 'merge_long_03hr.bed', 'merge_long_24hr.bed')		1	ISG75 locus
consensus_peak_240	Tb927_05_v5.1	550191	550433	('merge_long_00hr.bed',)		0
consensus_peak_256	Tb927_05_v5.1	1399459	1399697	('merge_long_00hr.bed',)		0
consensus_peak_257	Tb927_05_v5.1	1405720	1406386	('merge_long_00hr.bed',)		0
consensus_peak_282	Tb927_06_v5.1	89265	90184	('merge_long_00hr.bed', 'merge_long_01hr.bed')		1	GRESAG, LPP locus
consensus_peak_289	Tb927_06_v5.1	127690	129739	('merge_long_00hr.bed',)		0
consensus_peak_293	Tb927_06_v5.1	135921	136207	('merge_long_00hr.bed',)		0
consensus_peak_302	Tb927_06_v5.1	162298	162689	('merge_long_00hr.bed',)		0
consensus_peak_303	Tb927_06_v5.1	180330	180672	('merge_long_00hr.bed',)		0
consensus_peak_304	Tb927_06_v5.1	182627	182945	('merge_long_00hr.bed', 'merge_long_01hr.bed')		0
consensus_peak_306	Tb927_06_v5.1	200209	200605	('merge_long_00hr.bed',)		0
consensus_peak_308	Tb927_06_v5.1	226047	227425	('merge_long_00hr.bed', 'merge_long_01hr.bed', 'merge_long_03hr.bed', 'merge_long_24hr.bed')		1	GPEET locus
consensus_peak_313	Tb927_06_v5.1	316453	317053	('merge_long_00hr.bed',)		0
consensus_peak_314	Tb927_06_v5.1	331718	332656	('merge_long_00hr.bed', 'merge_long_01hr.bed')		0
consensus_peak_316	Tb927_06_v5.1	334286	335717	('merge_long_00hr.bed', 'merge_long_24hr.bed')		0
consensus_peak_343	Tb927_07_v5.1	723837	723954	('merge_long_00hr.bed',)		1	various genes, including H2A
consensus_peak_367	Tb927_07_v5.1	2193282	2193612	('merge_long_00hr.bed', 'merge_long_24hr.bed')		0
consensus_peak_386	Tb927_08_v5.1	1037100	1037687	('merge_long_00hr.bed',)		0
consensus_peak_387	Tb927_08_v5.1	1039787	1040124	('merge_long_00hr.bed', 'merge_long_24hr.bed')		0
consensus_peak_388	Tb927_08_v5.1	1166341	1166555	('merge_long_00hr.bed',)		0
consensus_peak_401	Tb927_08_v5.1	2004313	2004568	('merge_long_00hr.bed', 'merge_long_24hr.bed')		1	various genes
consensus_peak_441	Tb927_09_v5.1	2336761	2337338	('merge_long_00hr.bed', 'merge_long_24hr.bed')		0
consensus_peak_489	Tb927_10_v5.1	62500	62843	('merge_long_00hr.bed', 'merge_long_24hr.bed')		0
consensus_peak_520	Tb927_10_v5.1	2509734	2510466	('merge_long_00hr.bed', 'merge_long_01hr.bed', 'merge_long_03hr.bed', 'merge_long_24hr.bed')		2	EP/PAG locus
consensus_peak_521	Tb927_10_v5.1	2511779	2513727	('merge_long_00hr.bed', 'merge_long_01hr.bed', 'merge_long_03hr.bed', 'merge_long_24hr.bed')		2	EP/PAG locus
consensus_peak_523	Tb927_10_v5.1	2516609	2518191	('merge_long_00hr.bed', 'merge_long_01hr.bed', 'merge_long_03hr.bed', 'merge_long_24hr.bed')		2	EP/PAG locus
consensus_peak_547	Tb927_11_v5.1	448853	449100	('merge_long_00hr.bed', 'merge_long_01hr.bed')		0
consensus_peak_581	Tb927_11_v5.1	3519106	3520337	('merge_long_00hr.bed',)		0
consensus_peak_70	Tb927_02_v5.1	39960	40325	('merge_long_00hr.bed', 'merge_long_24hr.bed')		0

## Sheet: peaks_disappeared
#how to read column E of this table:
# if a peak was not called by MACS at a particular timepoint, the timepoint appears in this column.
# For example, peak 1 in thefirst entry was not called by MACS at the 1h, 3h, 24h, or 72h timepoints, but was called by MACS at the 00h timepoint.
name	chromosome	start	stop	times not present		Notes 0 not convincing, 1 maybe, 2 convincing
consensus_peak_1	Tb927_01_v5.1	7597	7944	('merge_long_01hr.bed', 'merge_long_03hr.bed', 'merge_long_24hr.bed', 'merge_long_76hr.bed')		0
consensus_peak_124	Tb927_02_v5.1	83945	84473	('merge_long_01hr.bed', 'merge_long_03hr.bed', 'merge_long_24hr.bed', 'merge_long_76hr.bed')		0
consensus_peak_125	Tb927_02_v5.1	86059	86471	('merge_long_24hr.bed', 'merge_long_76hr.bed')		0
consensus_peak_156	Tb927_02_v5.1	167283	169716	('merge_long_24hr.bed', 'merge_long_76hr.bed')		0
consensus_peak_169	Tb927_02_v5.1	196283	196698	('merge_long_24hr.bed', 'merge_long_76hr.bed')		0
consensus_peak_174	Tb927_02_v5.1	208176	208620	('merge_long_01hr.bed', 'merge_long_03hr.bed', 'merge_long_24hr.bed', 'merge_long_76hr.bed')		0
consensus_peak_265	Tb927_04_v5.1	30725	31310	('merge_long_01hr.bed', 'merge_long_03hr.bed', 'merge_long_24hr.bed', 'merge_long_76hr.bed')		0
consensus_peak_266	Tb927_04_v5.1	32376	32535	('merge_long_01hr.bed', 'merge_long_03hr.bed', 'merge_long_24hr.bed', 'merge_long_76hr.bed')		0
consensus_peak_300	Tb927_05_v5.1	28575	30307	('merge_long_24hr.bed', 'merge_long_76hr.bed')		1	VSG locus
consensus_peak_317	Tb927_05_v5.1	122903	123654	('merge_long_01hr.bed', 'merge_long_03hr.bed', 'merge_long_24hr.bed', 'merge_long_76hr.bed')		0
consensus_peak_319	Tb927_05_v5.1	124846	126140	('merge_long_01hr.bed', 'merge_long_03hr.bed', 'merge_long_24hr.bed', 'merge_long_76hr.bed')		0
consensus_peak_326	Tb927_05_v5.1	156433	156486	('merge_long_01hr.bed', 'merge_long_03hr.bed', 'merge_long_24hr.bed')		0
consensus_peak_4	Tb927_01_v5.1	58688	59020	('merge_long_01hr.bed', 'merge_long_03hr.bed', 'merge_long_24hr.bed', 'merge_long_76hr.bed')		0
consensus_peak_406	Tb927_06_v5.1	310774	311000	('merge_long_01hr.bed', 'merge_long_03hr.bed', 'merge_long_24hr.bed')		0
consensus_peak_422	Tb927_06_v5.1	1435995	1437591	('merge_long_03hr.bed', 'merge_long_24hr.bed', 'merge_long_76hr.bed')		0
consensus_peak_455	Tb927_07_v5.1	1314189	1314505	('merge_long_01hr.bed', 'merge_long_24hr.bed', 'merge_long_76hr.bed')		0
consensus_peak_461	Tb927_07_v5.1	1798385	1798468	('merge_long_01hr.bed', 'merge_long_03hr.bed', 'merge_long_24hr.bed', 'merge_long_76hr.bed')		0
consensus_peak_470	Tb927_07_v5.1	1964202	1964402	('merge_long_01hr.bed', 'merge_long_03hr.bed', 'merge_long_24hr.bed', 'merge_long_76hr.bed')		0
consensus_peak_477	Tb927_07_v5.1	2149998	2150265	('merge_long_24hr.bed', 'merge_long_76hr.bed')		0
consensus_peak_507	Tb927_08_v5.1	1446970	1447146	('merge_long_24hr.bed', 'merge_long_76hr.bed')		0
consensus_peak_538	Tb927_09_v5.1	182510	183094	('merge_long_24hr.bed', 'merge_long_76hr.bed')		0
consensus_peak_739	Tb927_11_v5.1	4828266	4828359	('merge_long_01hr.bed', 'merge_long_03hr.bed', 'merge_long_24hr.bed', 'merge_long_76hr.bed')		0
consensus_peak_81	Tb927_01_v5.1	776111	776300	('merge_long_01hr.bed', 'merge_long_03hr.bed', 'merge_long_24hr.bed', 'merge_long_76hr.bed')		1	closest gene ESAG
